# Supplementary material for: The INO80 chromatin remodeller facilitates DNA damage bypass via postreplicative gap repair
Source: EMBO J. 2025 Oct 13;44(22):6626–48. doi: 10.1038/s44318-025-00580-4 (PMC12624141; doi:10.1038/s44318-025-00580-4)
Supplement: Supplementary file 3 — Source data Fig. 1 [file 44318_2025_580_MOESM3_ESM.zip]

Archive with 15 entries (12 files):
- Figure 1/A/
- Figure 1/A/HU 10mM.tif
- Figure 1/A/HU 20mM.tif
- Figure 1/A/MMS 00005.tif
- Figure 1/A/MMS 0025.tif
- Figure 1/A/untreated.tif
- Figure 1/A/UV 50J.tif
- Figure 1/A/UV 5J.tif
- Figure 1/B/
- Figure 1/B/18C.tif
- Figure 1/B/30C.tif
- Figure 1/C/
- Figure 1/C/MMS 0005.tif
- Figure 1/C/MMS 0015.tif
- Figure 1/C/untreated.tif
