# Supplementary material for: The INO80 chromatin remodeller facilitates DNA damage bypass via postreplicative gap repair
Source: EMBO J. 2025 Oct 13;44(22):6626–48. doi: 10.1038/s44318-025-00580-4 (PMC12624141; doi:10.1038/s44318-025-00580-4)
Supplement: Supplementary file 4 — Source data Fig. 2 [file 44318_2025_580_MOESM4_ESM.zip]

Archive with 42 entries (33 files):
- Figure 2/B/
- Figure 2/B/FACS/
- Figure 2/B/FACS/FCS files/
- Figure 2/B/FACS/FCS files/+Ino80 0.fcs
- Figure 2/B/FACS/FCS files/+Ino80 105.fcs
- Figure 2/B/FACS/FCS files/+Ino80 120.fcs
- Figure 2/B/FACS/FCS files/+Ino80 15.fcs
- Figure 2/B/FACS/FCS files/+Ino80 30.fcs
- Figure 2/B/FACS/FCS files/+Ino80 45.fcs
- Figure 2/B/FACS/FCS files/+Ino80 60.fcs
- Figure 2/B/FACS/FCS files/+Ino80 75.fcs
- Figure 2/B/FACS/FCS files/+Ino80 90.fcs
- Figure 2/B/FACS/FCS files/-Ino80 0.fcs
- Figure 2/B/FACS/FCS files/-Ino80 105.fcs
- Figure 2/B/FACS/FCS files/-Ino80 120.fcs
- Figure 2/B/FACS/FCS files/-Ino80 15.fcs
- Figure 2/B/FACS/FCS files/-Ino80 30.fcs
- Figure 2/B/FACS/FCS files/-Ino80 45.fcs
- Figure 2/B/FACS/FCS files/-Ino80 60.fcs
- Figure 2/B/FACS/FCS files/-Ino80 75.fcs
- Figure 2/B/FACS/FCS files/-Ino80 90.fcs
- Figure 2/B/FACS/Figure 2B FACS.pdf
- Figure 2/B/Western/
- Figure 2/B/Western/Figure 2B Western.pdf
- Figure 2/C/
- Figure 2/C/FACS/
- Figure 2/C/FACS/FCS files/
- Figure 2/C/FACS/FCS files/+Ino80  45.fcs
- Figure 2/C/FACS/FCS files/+Ino80 0.fcs
- Figure 2/C/FACS/FCS files/+Ino80 120.fcs
- Figure 2/C/FACS/FCS files/+Ino80 75.fcs
- Figure 2/C/FACS/FCS files/+Ino80 90.fcs
- Figure 2/C/FACS/FCS files/-Ino80 0.fcs
- Figure 2/C/FACS/FCS files/-Ino80 120.fcs
- Figure 2/C/FACS/FCS files/-Ino80 45.fcs
- Figure 2/C/FACS/FCS files/-Ino80 75.fcs
- Figure 2/C/FACS/FCS files/-Ino80 90.fcs
- Figure 2/C/FACS/FIgure 2C FACS.pdf
- Figure 2/C/Western/
- Figure 2/C/Western/Figure 2C Western.pdf
- Figure 2/D/
- Figure 2/D/Figure 2D RPA foci quantification.csv
