# Supplementary material for: The INO80 chromatin remodeller facilitates DNA damage bypass via postreplicative gap repair
Source: EMBO J. 2025 Oct 13;44(22):6626–48. doi: 10.1038/s44318-025-00580-4 (PMC12624141; doi:10.1038/s44318-025-00580-4)
Supplement: Supplementary file 4 — Source data Fig. 2 [file 44318_2025_580_MOESM4_ESM.zip › Figure 2/D/Figure 2D RPA foci quantification.csv]

3780	0	tetRad18-Ino80aid	withRad18-withIno80	3	1	0	0
3781	0	tetRad18-Ino80aid	withRad18-withIno80	3	1	1	0
3782	0	tetRad18-Ino80aid	withRad18-withIno80	3	1	2	0
3783	0	tetRad18-Ino80aid	withRad18-withIno80	3	1	3	0
3784	0	tetRad18-Ino80aid	withRad18-withIno80	3	1	4	0
3785	0	tetRad18-Ino80aid	withRad18-withIno80	3	1	5	0
3786	0	tetRad18-Ino80aid	withRad18-withIno80	3	1	6	0
3787	0	tetRad18-Ino80aid	withRad18-withIno80	3	1	7	0
3788	0	tetRad18-Ino80aid	withRad18-withIno80	3	1	8	0
3789	0	tetRad18-Ino80aid	withRad18-withIno80	3	1	9	0
3790	0	tetRad18-Ino80aid	withRad18-withIno80	3	1	10	0
3791	0	tetRad18-Ino80aid	withRad18-withIno80	3	1	11	0
3792	0	tetRad18-Ino80aid	withRad18-withIno80	3	1	12	0
3793	0	tetRad18-Ino80aid	withRad18-withIno80	3	1	13	0
3794	0	tetRad18-Ino80aid	withRad18-withIno80	3	1	14	0
3795	0	tetRad18-Ino80aid	withRad18-withIno80	3	1	15	0
3796	0	tetRad18-Ino80aid	withRad18-withIno80	3	1	16	0
3797	0	tetRad18-Ino80aid	withRad18-withIno80	3	1	17	0
3798	0	tetRad18-Ino80aid	withRad18-withIno80	3	1	18	0
3799	0	tetRad18-Ino80aid	withRad18-withIno80	3	1	19	0
3800	0	tetRad18-Ino80aid	withRad18-withIno80	3	1	20	0
3801	0	tetRad18-Ino80aid	withRad18-withIno80	3	1	21	0
3802	0	tetRad18-Ino80aid	withRad18-withIno80	3	1	22	0
3803	0	tetRad18-Ino80aid	withRad18-withIno80	3	1	23	0
3804	0	tetRad18-Ino80aid	withRad18-withIno80	3	1	24	0
3805	0	tetRad18-Ino80aid	withRad18-withIno80	3	1	25	0
3806	0	tetRad18-Ino80aid	withRad18-withIno80	3	1	26	0
3807	0	tetRad18-Ino80aid	withRad18-withIno80	3	1	27	0
3808	0	tetRad18-Ino80aid	withRad18-withIno80	3	1	28	0
3809	0	tetRad18-Ino80aid	withRad18-withIno80	3	1	29	0
3810	0	tetRad18-Ino80aid	withRad18-withIno80	3	1	30	0
3811	0	tetRad18-Ino80aid	withRad18-withIno80	3	1	31	0
3812	0	tetRad18-Ino80aid	withRad18-withIno80	3	1	32	0
3813	0	tetRad18-Ino80aid	withRad18-withIno80	3	1	33	0
3814	0	tetRad18-Ino80aid	withRad18-withIno80	3	1	34	0
3815	1	tetRad18-Ino80aid	withRad18-withIno80	3	1	35	0
3816	0	tetRad18-Ino80aid	withRad18-withIno80	3	1	36	0
3817	0	tetRad18-Ino80aid	withRad18-withIno80	3	1	37	0
3818	0	tetRad18-Ino80aid	withRad18-withIno80	3	1	38	0
3819	0	tetRad18-Ino80aid	withRad18-withIno80	3	1	39	0
3820	0	tetRad18-Ino80aid	withRad18-withIno80	3	1	40	0
3821	0	tetRad18-Ino80aid	withRad18-withIno80	3	1	41	0
3822	0	tetRad18-Ino80aid	withRad18-withIno80	3	1	42	0
3823	0	tetRad18-Ino80aid	withRad18-withIno80	3	1	43	0
3824	0	tetRad18-Ino80aid	withRad18-withIno80	3	1	44	0
3825	0	tetRad18-Ino80aid	withRad18-withIno80	3	1	45	0
3826	0	tetRad18-Ino80aid	withRad18-withIno80	3	1	46	0
3827	0	tetRad18-Ino80aid	withRad18-withIno80	3	1	47	0
3828	0	tetRad18-Ino80aid	withRad18-withIno80	3	1	48	0
3829	0	tetRad18-Ino80aid	withRad18-withIno80	3	1	49	0
3830	0	tetRad18-Ino80aid	withRad18-withIno80	3	1	50	0
3831	0	tetRad18-Ino80aid	withRad18-withIno80	3	1	51	0
3832	0	tetRad18-Ino80aid	withRad18-withIno80	3	1	52	0
3833	0	tetRad18-Ino80aid	withRad18-withIno80	3	1	53	0
3834	0	tetRad18-Ino80aid	withRad18-withIno80	3	1	54	0
3835	0	tetRad18-Ino80aid	withRad18-withIno80	3	1	55	0
3836	0	tetRad18-Ino80aid	withRad18-withIno80	3	1	56	0
3837	0	tetRad18-Ino80aid	withRad18-withIno80	3	1	57	0
3838	0	tetRad18-Ino80aid	withRad18-withIno80	3	1	58	0
3839	0	tetRad18-Ino80aid	withRad18-withIno80	3	1	59	0
3840	0	tetRad18-Ino80aid	withRad18-withIno80	3	1	60	0
3841	0	tetRad18-Ino80aid	withRad18-withIno80	3	1	61	0
3842	0	tetRad18-Ino80aid	withRad18-withIno80	3	1	62	0
3843	0	tetRad18-Ino80aid	withRad18-withIno80	3	1	63	0
3844	0	tetRad18-Ino80aid	withRad18-withIno80	3	1	64	0
3845	0	tetRad18-Ino80aid	withRad18-withIno80	3	1	65	0
3846	1	tetRad18-Ino80aid	withRad18-withIno80	3	1	66	0
3847	0	tetRad18-Ino80aid	withRad18-withIno80	3	1	67	0
3848	1	tetRad18-Ino80aid	withRad18-withIno80	3	1	68	0
3849	0	tetRad18-Ino80aid	withRad18-withIno80	3	1	69	0
3850	0	tetRad18-Ino80aid	withRad18-withIno80	3	1	70	0
3851	0	tetRad18-Ino80aid	withRad18-withIno80	3	1	71	0
3852	1	tetRad18-Ino80aid	withRad18-withIno80	3	1	72	0
3853	0	tetRad18-Ino80aid	withRad18-withIno80	3	1	73	0
3854	0	tetRad18-Ino80aid	withRad18-withIno80	3	1	74	0
3855	0	tetRad18-Ino80aid	withRad18-withIno80	3	1	75	0
3856	0	tetRad18-Ino80aid	withRad18-withIno80	3	1	76	0
3857	0	tetRad18-Ino80aid	withRad18-withIno80	3	1	77	0
3858	0	tetRad18-Ino80aid	withRad18-withIno80	3	1	78	0
3859	0	tetRad18-Ino80aid	withRad18-withIno80	3	1	79	0
3860	0	tetRad18-Ino80aid	withRad18-withIno80	3	1	80	0
3626	0	tetRad18-Ino80aid	withRad18-withIno80	1	2	0	0
3627	0	tetRad18-Ino80aid	withRad18-withIno80	1	2	1	0
3628	0	tetRad18-Ino80aid	withRad18-withIno80	1	2	2	0
3629	1	tetRad18-Ino80aid	withRad18-withIno80	1	2	3	0
3630	0	tetRad18-Ino80aid	withRad18-withIno80	1	2	4	0
3631	0	tetRad18-Ino80aid	withRad18-withIno80	1	2	5	0
3632	0	tetRad18-Ino80aid	withRad18-withIno80	1	2	6	0
3633	0	tetRad18-Ino80aid	withRad18-withIno80	1	2	7	0
3634	0	tetRad18-Ino80aid	withRad18-withIno80	1	2	8	0
3635	1	tetRad18-Ino80aid	withRad18-withIno80	1	2	9	0
3636	0	tetRad18-Ino80aid	withRad18-withIno80	1	2	10	0
3637	0	tetRad18-Ino80aid	withRad18-withIno80	1	2	11	0
3638	0	tetRad18-Ino80aid	withRad18-withIno80	1	2	12	0
3639	0	tetRad18-Ino80aid	withRad18-withIno80	1	2	13	0
3640	0	tetRad18-Ino80aid	withRad18-withIno80	1	2	14	0
3641	0	tetRad18-Ino80aid	withRad18-withIno80	1	2	15	0
3642	0	tetRad18-Ino80aid	withRad18-withIno80	1	2	16	0
3643	0	tetRad18-Ino80aid	withRad18-withIno80	1	2	17	0
3644	0	tetRad18-Ino80aid	withRad18-withIno80	1	2	18	0
3645	0	tetRad18-Ino80aid	withRad18-withIno80	1	2	19	0
3646	0	tetRad18-Ino80aid	withRad18-withIno80	1	2	20	0
3647	0	tetRad18-Ino80aid	withRad18-withIno80	1	2	21	0
3648	0	tetRad18-Ino80aid	withRad18-withIno80	1	2	22	0
3649	0	tetRad18-Ino80aid	withRad18-withIno80	1	2	23	0
3650	0	tetRad18-Ino80aid	withRad18-withIno80	1	2	24	0
3651	0	tetRad18-Ino80aid	withRad18-withIno80	1	2	25	0
3652	0	tetRad18-Ino80aid	withRad18-withIno80	1	2	26	0
3653	0	tetRad18-Ino80aid	withRad18-withIno80	1	2	27	0
3654	0	tetRad18-Ino80aid	withRad18-withIno80	1	2	28	0
3655	0	tetRad18-Ino80aid	withRad18-withIno80	1	2	29	0
3656	0	tetRad18-Ino80aid	withRad18-withIno80	1	2	30	0
3657	0	tetRad18-Ino80aid	withRad18-withIno80	1	2	31	0
3658	0	tetRad18-Ino80aid	withRad18-withIno80	1	2	32	0
3659	1	tetRad18-Ino80aid	withRad18-withIno80	1	2	33	0
3660	0	tetRad18-Ino80aid	withRad18-withIno80	1	2	34	0
3661	0	tetRad18-Ino80aid	withRad18-withIno80	1	2	35	0
3662	0	tetRad18-Ino80aid	withRad18-withIno80	1	2	36	0
3663	0	tetRad18-Ino80aid	withRad18-withIno80	1	2	37	0
3664	1	tetRad18-Ino80aid	withRad18-withIno80	1	2	38	0
3665	0	tetRad18-Ino80aid	withRad18-withIno80	1	2	39	0
3666	0	tetRad18-Ino80aid	withRad18-withIno80	1	2	40	0
3667	0	tetRad18-Ino80aid	withRad18-withIno80	1	2	41	0
3668	0	tetRad18-Ino80aid	withRad18-withIno80	1	2	42	0
3669	0	tetRad18-Ino80aid	withRad18-withIno80	1	2	43	0
3670	0	tetRad18-Ino80aid	withRad18-withIno80	1	2	44	0
3671	0	tetRad18-Ino80aid	withRad18-withIno80	1	2	45	0
3672	0	tetRad18-Ino80aid	withRad18-withIno80	1	2	46	0
3673	0	tetRad18-Ino80aid	withRad18-withIno80	1	2	47	0
3674	0	tetRad18-Ino80aid	withRad18-withIno80	1	2	48	0
3675	0	tetRad18-Ino80aid	withRad18-withIno80	1	2	49	0
3676	0	tetRad18-Ino80aid	withRad18-withIno80	1	2	50	0
3677	0	tetRad18-Ino80aid	withRad18-withIno80	1	2	51	0
3678	0	tetRad18-Ino80aid	withRad18-withIno80	1	2	52	0
3679	0	tetRad18-Ino80aid	withRad18-withIno80	1	2	53	0
3680	0	tetRad18-Ino80aid	withRad18-withIno80	1	2	54	0
3681	1	tetRad18-Ino80aid	withRad18-withIno80	1	2	55	0
3682	0	tetRad18-Ino80aid	withRad18-withIno80	1	2	56	0
3683	0	tetRad18-Ino80aid	withRad18-withIno80	1	2	57	0
3684	0	tetRad18-Ino80aid	withRad18-withIno80	2	3	0	0
3685	0	tetRad18-Ino80aid	withRad18-withIno80	2	3	1	0
3686	0	tetRad18-Ino80aid	withRad18-withIno80	2	3	2	0
3687	0	tetRad18-Ino80aid	withRad18-withIno80	2	3	3	0
3688	0	tetRad18-Ino80aid	withRad18-withIno80	2	3	4	0
3689	0	tetRad18-Ino80aid	withRad18-withIno80	2	3	5	0
3690	0	tetRad18-Ino80aid	withRad18-withIno80	2	3	6	0
3691	0	tetRad18-Ino80aid	withRad18-withIno80	2	3	7	0
3692	0	tetRad18-Ino80aid	withRad18-withIno80	2	3	8	0
3693	0	tetRad18-Ino80aid	withRad18-withIno80	2	3	9	0
3694	0	tetRad18-Ino80aid	withRad18-withIno80	2	3	10	0
3695	0	tetRad18-Ino80aid	withRad18-withIno80	2	3	11	0
3696	0	tetRad18-Ino80aid	withRad18-withIno80	2	3	12	0
3697	0	tetRad18-Ino80aid	withRad18-withIno80	2	3	13	0
3698	0	tetRad18-Ino80aid	withRad18-withIno80	2	3	14	0
3699	0	tetRad18-Ino80aid	withRad18-withIno80	2	3	15	0
3700	0	tetRad18-Ino80aid	withRad18-withIno80	2	3	16	0
3701	0	tetRad18-Ino80aid	withRad18-withIno80	2	3	17	0
3702	0	tetRad18-Ino80aid	withRad18-withIno80	2	3	18	0
3703	0	tetRad18-Ino80aid	withRad18-withIno80	2	3	19	0
3704	0	tetRad18-Ino80aid	withRad18-withIno80	2	3	20	0
3705	0	tetRad18-Ino80aid	withRad18-withIno80	2	3	21	0
3706	0	tetRad18-Ino80aid	withRad18-withIno80	2	3	22	0
3707	0	tetRad18-Ino80aid	withRad18-withIno80	2	3	23	0
3708	0	tetRad18-Ino80aid	withRad18-withIno80	2	3	24	0
3709	0	tetRad18-Ino80aid	withRad18-withIno80	2	3	25	0
3710	0	tetRad18-Ino80aid	withRad18-withIno80	2	3	26	0
3711	0	tetRad18-Ino80aid	withRad18-withIno80	2	3	27	0
3712	0	tetRad18-Ino80aid	withRad18-withIno80	2	3	28	0
3713	0	tetRad18-Ino80aid	withRad18-withIno80	2	3	29	0
3714	0	tetRad18-Ino80aid	withRad18-withIno80	2	3	30	0
3715	0	tetRad18-Ino80aid	withRad18-withIno80	2	3	31	0
3716	0	tetRad18-Ino80aid	withRad18-withIno80	2	3	32	0
3717	0	tetRad18-Ino80aid	withRad18-withIno80	2	3	33	0
3718	0	tetRad18-Ino80aid	withRad18-withIno80	2	3	34	0
3719	0	tetRad18-Ino80aid	withRad18-withIno80	2	3	35	0
3720	0	tetRad18-Ino80aid	withRad18-withIno80	2	3	36	0
3721	0	tetRad18-Ino80aid	withRad18-withIno80	2	3	37	0
3722	0	tetRad18-Ino80aid	withRad18-withIno80	2	3	38	0
3723	0	tetRad18-Ino80aid	withRad18-withIno80	2	3	39	0
3724	0	tetRad18-Ino80aid	withRad18-withIno80	2	3	40	0
3725	0	tetRad18-Ino80aid	withRad18-withIno80	2	3	41	0
3726	0	tetRad18-Ino80aid	withRad18-withIno80	2	3	42	0
3727	0	tetRad18-Ino80aid	withRad18-withIno80	2	3	43	0
3728	0	tetRad18-Ino80aid	withRad18-withIno80	2	3	44	0
3729	1	tetRad18-Ino80aid	withRad18-withIno80	2	3	45	0
3730	0	tetRad18-Ino80aid	withRad18-withIno80	2	3	46	0
3731	0	tetRad18-Ino80aid	withRad18-withIno80	2	3	47	0
3732	0	tetRad18-Ino80aid	withRad18-withIno80	2	3	48	0
3733	0	tetRad18-Ino80aid	withRad18-withIno80	2	3	49	0
3734	0	tetRad18-Ino80aid	withRad18-withIno80	2	3	50	0
3735	0	tetRad18-Ino80aid	withRad18-withIno80	2	3	51	0
3736	0	tetRad18-Ino80aid	withRad18-withIno80	2	3	52	0
3737	1	tetRad18-Ino80aid	withRad18-withIno80	2	3	53	0
3738	0	tetRad18-Ino80aid	withRad18-withIno80	2	3	54	0
3739	0	tetRad18-Ino80aid	withRad18-withIno80	2	3	55	0
3740	0	tetRad18-Ino80aid	withRad18-withIno80	2	3	56	0
3741	0	tetRad18-Ino80aid	withRad18-withIno80	2	3	57	0
3742	0	tetRad18-Ino80aid	withRad18-withIno80	2	3	58	0
3743	0	tetRad18-Ino80aid	withRad18-withIno80	2	3	59	0
3744	1	tetRad18-Ino80aid	withRad18-withIno80	2	3	60	0
3745	0	tetRad18-Ino80aid	withRad18-withIno80	2	3	61	0
3746	0	tetRad18-Ino80aid	withRad18-withIno80	2	3	62	0
3747	0	tetRad18-Ino80aid	withRad18-withIno80	2	3	63	0
3748	0	tetRad18-Ino80aid	withRad18-withIno80	2	3	64	0
3749	0	tetRad18-Ino80aid	withRad18-withIno80	2	3	65	0
3750	0	tetRad18-Ino80aid	withRad18-withIno80	2	3	66	0
3751	0	tetRad18-Ino80aid	withRad18-withIno80	2	3	67	0
3752	0	tetRad18-Ino80aid	withRad18-withIno80	2	3	68	0
3753	0	tetRad18-Ino80aid	withRad18-withIno80	2	3	69	0
3754	0	tetRad18-Ino80aid	withRad18-withIno80	2	3	70	0
3755	0	tetRad18-Ino80aid	withRad18-withIno80	2	3	71	0
3756	0	tetRad18-Ino80aid	withRad18-withIno80	2	3	72	0
3757	0	tetRad18-Ino80aid	withRad18-withIno80	2	3	73	0
3758	0	tetRad18-Ino80aid	withRad18-withIno80	2	3	74	0
3759	0	tetRad18-Ino80aid	withRad18-withIno80	2	3	75	0
3760	0	tetRad18-Ino80aid	withRad18-withIno80	2	3	76	0
3761	0	tetRad18-Ino80aid	withRad18-withIno80	2	3	77	0
3762	0	tetRad18-Ino80aid	withRad18-withIno80	2	3	78	0
3763	0	tetRad18-Ino80aid	withRad18-withIno80	2	3	79	0
3764	1	tetRad18-Ino80aid	withRad18-withIno80	2	3	80	0
3765	0	tetRad18-Ino80aid	withRad18-withIno80	2	3	81	0
3766	0	tetRad18-Ino80aid	withRad18-withIno80	2	3	82	0
3767	0	tetRad18-Ino80aid	withRad18-withIno80	2	3	83	0
3768	0	tetRad18-Ino80aid	withRad18-withIno80	2	3	84	0
3769	0	tetRad18-Ino80aid	withRad18-withIno80	2	3	85	0
3770	0	tetRad18-Ino80aid	withRad18-withIno80	2	3	86	0
3771	0	tetRad18-Ino80aid	withRad18-withIno80	2	3	87	0
3772	0	tetRad18-Ino80aid	withRad18-withIno80	2	3	88	0
3773	0	tetRad18-Ino80aid	withRad18-withIno80	2	3	89	0
3774	0	tetRad18-Ino80aid	withRad18-withIno80	2	3	90	0
3775	0	tetRad18-Ino80aid	withRad18-withIno80	2	3	91	0
3776	0	tetRad18-Ino80aid	withRad18-withIno80	2	3	92	0
3777	0	tetRad18-Ino80aid	withRad18-withIno80	2	3	93	0
3778	0	tetRad18-Ino80aid	withRad18-withIno80	2	3	94	0
3779	0	tetRad18-Ino80aid	withRad18-withIno80	2	3	95	0
4472	0	tetRad18-Ino80aid	withRad18-withIno80	3	1	0	15
4473	1	tetRad18-Ino80aid	withRad18-withIno80	3	1	1	15
4474	0	tetRad18-Ino80aid	withRad18-withIno80	3	1	2	15
4475	0	tetRad18-Ino80aid	withRad18-withIno80	3	1	3	15
4476	1	tetRad18-Ino80aid	withRad18-withIno80	3	1	4	15
4477	0	tetRad18-Ino80aid	withRad18-withIno80	3	1	5	15
4478	0	tetRad18-Ino80aid	withRad18-withIno80	3	1	6	15
4479	3	tetRad18-Ino80aid	withRad18-withIno80	3	1	7	15
4480	0	tetRad18-Ino80aid	withRad18-withIno80	3	1	8	15
4481	0	tetRad18-Ino80aid	withRad18-withIno80	3	1	9	15
4482	0	tetRad18-Ino80aid	withRad18-withIno80	3	1	10	15
4483	1	tetRad18-Ino80aid	withRad18-withIno80	3	1	11	15
4484	1	tetRad18-Ino80aid	withRad18-withIno80	3	1	12	15
4485	0	tetRad18-Ino80aid	withRad18-withIno80	3	1	13	15
4486	0	tetRad18-Ino80aid	withRad18-withIno80	3	1	14	15
4487	0	tetRad18-Ino80aid	withRad18-withIno80	3	1	15	15
4488	0	tetRad18-Ino80aid	withRad18-withIno80	3	1	16	15
4489	0	tetRad18-Ino80aid	withRad18-withIno80	3	1	17	15
4490	2	tetRad18-Ino80aid	withRad18-withIno80	3	1	18	15
4491	0	tetRad18-Ino80aid	withRad18-withIno80	3	1	19	15
4492	0	tetRad18-Ino80aid	withRad18-withIno80	3	1	20	15
4493	0	tetRad18-Ino80aid	withRad18-withIno80	3	1	21	15
4494	0	tetRad18-Ino80aid	withRad18-withIno80	3	1	22	15
4495	0	tetRad18-Ino80aid	withRad18-withIno80	3	1	23	15
4496	0	tetRad18-Ino80aid	withRad18-withIno80	3	1	24	15
4497	0	tetRad18-Ino80aid	withRad18-withIno80	3	1	25	15
4498	0	tetRad18-Ino80aid	withRad18-withIno80	3	1	26	15
4499	0	tetRad18-Ino80aid	withRad18-withIno80	3	1	27	15
4500	0	tetRad18-Ino80aid	withRad18-withIno80	3	1	28	15
4501	0	tetRad18-Ino80aid	withRad18-withIno80	3	1	29	15
4502	0	tetRad18-Ino80aid	withRad18-withIno80	3	1	30	15
4503	0	tetRad18-Ino80aid	withRad18-withIno80	3	1	31	15
4504	0	tetRad18-Ino80aid	withRad18-withIno80	3	1	32	15
4505	0	tetRad18-Ino80aid	withRad18-withIno80	3	1	33	15
4506	0	tetRad18-Ino80aid	withRad18-withIno80	3	1	34	15
4507	1	tetRad18-Ino80aid	withRad18-withIno80	3	1	35	15
4508	0	tetRad18-Ino80aid	withRad18-withIno80	3	1	36	15
4509	1	tetRad18-Ino80aid	withRad18-withIno80	3	1	37	15
4510	1	tetRad18-Ino80aid	withRad18-withIno80	3	1	38	15
4511	0	tetRad18-Ino80aid	withRad18-withIno80	3	1	39	15
4512	0	tetRad18-Ino80aid	withRad18-withIno80	3	1	40	15
4513	0	tetRad18-Ino80aid	withRad18-withIno80	3	1	41	15
4514	1	tetRad18-Ino80aid	withRad18-withIno80	3	1	42	15
4515	1	tetRad18-Ino80aid	withRad18-withIno80	3	1	43	15
4516	1	tetRad18-Ino80aid	withRad18-withIno80	3	1	44	15
4517	0	tetRad18-Ino80aid	withRad18-withIno80	3	1	45	15
4518	0	tetRad18-Ino80aid	withRad18-withIno80	3	1	46	15
4519	1	tetRad18-Ino80aid	withRad18-withIno80	3	1	47	15
4520	0	tetRad18-Ino80aid	withRad18-withIno80	3	1	48	15
4521	0	tetRad18-Ino80aid	withRad18-withIno80	3	1	49	15
4522	0	tetRad18-Ino80aid	withRad18-withIno80	3	1	50	15
4523	3	tetRad18-Ino80aid	withRad18-withIno80	3	1	51	15
4524	0	tetRad18-Ino80aid	withRad18-withIno80	3	1	52	15
4525	2	tetRad18-Ino80aid	withRad18-withIno80	3	1	53	15
4526	0	tetRad18-Ino80aid	withRad18-withIno80	3	1	54	15
4527	0	tetRad18-Ino80aid	withRad18-withIno80	3	1	55	15
4528	0	tetRad18-Ino80aid	withRad18-withIno80	3	1	56	15
4529	0	tetRad18-Ino80aid	withRad18-withIno80	3	1	57	15
4530	0	tetRad18-Ino80aid	withRad18-withIno80	3	1	58	15
4531	1	tetRad18-Ino80aid	withRad18-withIno80	3	1	59	15
4532	1	tetRad18-Ino80aid	withRad18-withIno80	3	1	60	15
4533	1	tetRad18-Ino80aid	withRad18-withIno80	3	1	61	15
4534	0	tetRad18-Ino80aid	withRad18-withIno80	3	1	62	15
4535	0	tetRad18-Ino80aid	withRad18-withIno80	3	1	63	15
4536	0	tetRad18-Ino80aid	withRad18-withIno80	3	1	64	15
4537	2	tetRad18-Ino80aid	withRad18-withIno80	3	1	65	15
4538	0	tetRad18-Ino80aid	withRad18-withIno80	3	1	66	15
4539	0	tetRad18-Ino80aid	withRad18-withIno80	3	1	67	15
4540	0	tetRad18-Ino80aid	withRad18-withIno80	3	1	68	15
4541	0	tetRad18-Ino80aid	withRad18-withIno80	3	1	69	15
4542	2	tetRad18-Ino80aid	withRad18-withIno80	3	1	70	15
4543	0	tetRad18-Ino80aid	withRad18-withIno80	3	1	71	15
4544	1	tetRad18-Ino80aid	withRad18-withIno80	3	1	72	15
4545	0	tetRad18-Ino80aid	withRad18-withIno80	3	1	73	15
4546	0	tetRad18-Ino80aid	withRad18-withIno80	3	1	74	15
4547	0	tetRad18-Ino80aid	withRad18-withIno80	3	1	75	15
4548	0	tetRad18-Ino80aid	withRad18-withIno80	3	1	76	15
4549	0	tetRad18-Ino80aid	withRad18-withIno80	3	1	77	15
4550	2	tetRad18-Ino80aid	withRad18-withIno80	3	1	78	15
4551	0	tetRad18-Ino80aid	withRad18-withIno80	3	1	79	15
4552	0	tetRad18-Ino80aid	withRad18-withIno80	3	1	80	15
4553	0	tetRad18-Ino80aid	withRad18-withIno80	3	1	81	15
4554	0	tetRad18-Ino80aid	withRad18-withIno80	3	1	82	15
4555	0	tetRad18-Ino80aid	withRad18-withIno80	3	1	83	15
4556	1	tetRad18-Ino80aid	withRad18-withIno80	3	1	84	15
4557	0	tetRad18-Ino80aid	withRad18-withIno80	3	1	85	15
4558	0	tetRad18-Ino80aid	withRad18-withIno80	3	1	86	15
4559	0	tetRad18-Ino80aid	withRad18-withIno80	3	1	87	15
4560	2	tetRad18-Ino80aid	withRad18-withIno80	3	1	88	15
4561	0	tetRad18-Ino80aid	withRad18-withIno80	3	1	89	15
4562	0	tetRad18-Ino80aid	withRad18-withIno80	3	1	90	15
4563	0	tetRad18-Ino80aid	withRad18-withIno80	3	1	91	15
4564	0	tetRad18-Ino80aid	withRad18-withIno80	3	1	92	15
4565	0	tetRad18-Ino80aid	withRad18-withIno80	3	1	93	15
4566	1	tetRad18-Ino80aid	withRad18-withIno80	3	1	94	15
4567	0	tetRad18-Ino80aid	withRad18-withIno80	3	1	95	15
4568	0	tetRad18-Ino80aid	withRad18-withIno80	3	1	96	15
4569	0	tetRad18-Ino80aid	withRad18-withIno80	3	1	97	15
4570	0	tetRad18-Ino80aid	withRad18-withIno80	3	1	98	15
4571	0	tetRad18-Ino80aid	withRad18-withIno80	3	1	99	15
4572	1	tetRad18-Ino80aid	withRad18-withIno80	3	1	100	15
4573	0	tetRad18-Ino80aid	withRad18-withIno80	3	1	101	15
4574	1	tetRad18-Ino80aid	withRad18-withIno80	3	1	102	15
4575	0	tetRad18-Ino80aid	withRad18-withIno80	3	1	103	15
4576	0	tetRad18-Ino80aid	withRad18-withIno80	3	1	104	15
4577	0	tetRad18-Ino80aid	withRad18-withIno80	3	1	105	15
4578	0	tetRad18-Ino80aid	withRad18-withIno80	3	1	106	15
4579	0	tetRad18-Ino80aid	withRad18-withIno80	3	1	107	15
4580	0	tetRad18-Ino80aid	withRad18-withIno80	3	1	108	15
4581	0	tetRad18-Ino80aid	withRad18-withIno80	3	1	109	15
4317	0	tetRad18-Ino80aid	withRad18-withIno80	1	2	0	15
4318	0	tetRad18-Ino80aid	withRad18-withIno80	1	2	1	15
4319	0	tetRad18-Ino80aid	withRad18-withIno80	1	2	2	15
4320	0	tetRad18-Ino80aid	withRad18-withIno80	1	2	3	15
4321	1	tetRad18-Ino80aid	withRad18-withIno80	1	2	4	15
4322	0	tetRad18-Ino80aid	withRad18-withIno80	1	2	5	15
4323	0	tetRad18-Ino80aid	withRad18-withIno80	1	2	6	15
4324	0	tetRad18-Ino80aid	withRad18-withIno80	1	2	7	15
4325	0	tetRad18-Ino80aid	withRad18-withIno80	1	2	8	15
4326	0	tetRad18-Ino80aid	withRad18-withIno80	1	2	9	15
4327	0	tetRad18-Ino80aid	withRad18-withIno80	1	2	10	15
4328	0	tetRad18-Ino80aid	withRad18-withIno80	1	2	11	15
4329	0	tetRad18-Ino80aid	withRad18-withIno80	1	2	12	15
4330	0	tetRad18-Ino80aid	withRad18-withIno80	1	2	13	15
4331	0	tetRad18-Ino80aid	withRad18-withIno80	1	2	14	15
4332	0	tetRad18-Ino80aid	withRad18-withIno80	1	2	15	15
4333	0	tetRad18-Ino80aid	withRad18-withIno80	1	2	16	15
4334	0	tetRad18-Ino80aid	withRad18-withIno80	1	2	17	15
4335	1	tetRad18-Ino80aid	withRad18-withIno80	1	2	18	15
4336	0	tetRad18-Ino80aid	withRad18-withIno80	1	2	19	15
4337	0	tetRad18-Ino80aid	withRad18-withIno80	1	2	20	15
4338	1	tetRad18-Ino80aid	withRad18-withIno80	1	2	21	15
4339	0	tetRad18-Ino80aid	withRad18-withIno80	1	2	22	15
4340	1	tetRad18-Ino80aid	withRad18-withIno80	1	2	23	15
4341	1	tetRad18-Ino80aid	withRad18-withIno80	1	2	24	15
4342	0	tetRad18-Ino80aid	withRad18-withIno80	1	2	25	15
4343	1	tetRad18-Ino80aid	withRad18-withIno80	1	2	26	15
4344	0	tetRad18-Ino80aid	withRad18-withIno80	1	2	27	15
4345	0	tetRad18-Ino80aid	withRad18-withIno80	1	2	28	15
4346	0	tetRad18-Ino80aid	withRad18-withIno80	1	2	29	15
4347	0	tetRad18-Ino80aid	withRad18-withIno80	1	2	30	15
4348	0	tetRad18-Ino80aid	withRad18-withIno80	1	2	31	15
4349	0	tetRad18-Ino80aid	withRad18-withIno80	1	2	32	15
4350	0	tetRad18-Ino80aid	withRad18-withIno80	1	2	33	15
4351	0	tetRad18-Ino80aid	withRad18-withIno80	1	2	34	15
4352	0	tetRad18-Ino80aid	withRad18-withIno80	1	2	35	15
4353	0	tetRad18-Ino80aid	withRad18-withIno80	1	2	36	15
4354	4	tetRad18-Ino80aid	withRad18-withIno80	1	2	37	15
4355	0	tetRad18-Ino80aid	withRad18-withIno80	1	2	38	15
4356	0	tetRad18-Ino80aid	withRad18-withIno80	1	2	39	15
4357	2	tetRad18-Ino80aid	withRad18-withIno80	1	2	40	15
4358	0	tetRad18-Ino80aid	withRad18-withIno80	1	2	41	15
4359	0	tetRad18-Ino80aid	withRad18-withIno80	1	2	42	15
4360	0	tetRad18-Ino80aid	withRad18-withIno80	1	2	43	15
4361	1	tetRad18-Ino80aid	withRad18-withIno80	1	2	44	15
4362	0	tetRad18-Ino80aid	withRad18-withIno80	1	2	45	15
4363	0	tetRad18-Ino80aid	withRad18-withIno80	1	2	46	15
4364	0	tetRad18-Ino80aid	withRad18-withIno80	1	2	47	15
4365	0	tetRad18-Ino80aid	withRad18-withIno80	1	2	48	15
4366	0	tetRad18-Ino80aid	withRad18-withIno80	1	2	49	15
4367	0	tetRad18-Ino80aid	withRad18-withIno80	1	2	50	15
4368	0	tetRad18-Ino80aid	withRad18-withIno80	1	2	51	15
4369	1	tetRad18-Ino80aid	withRad18-withIno80	1	2	52	15
4370	0	tetRad18-Ino80aid	withRad18-withIno80	1	2	53	15
4371	2	tetRad18-Ino80aid	withRad18-withIno80	1	2	54	15
4372	0	tetRad18-Ino80aid	withRad18-withIno80	1	2	55	15
4373	0	tetRad18-Ino80aid	withRad18-withIno80	1	2	56	15
4374	0	tetRad18-Ino80aid	withRad18-withIno80	1	2	57	15
4375	0	tetRad18-Ino80aid	withRad18-withIno80	1	2	58	15
4376	1	tetRad18-Ino80aid	withRad18-withIno80	1	2	59	15
4377	0	tetRad18-Ino80aid	withRad18-withIno80	1	2	60	15
4378	0	tetRad18-Ino80aid	withRad18-withIno80	1	2	61	15
4379	2	tetRad18-Ino80aid	withRad18-withIno80	1	2	62	15
4380	0	tetRad18-Ino80aid	withRad18-withIno80	1	2	63	15
4381	0	tetRad18-Ino80aid	withRad18-withIno80	1	2	64	15
4382	0	tetRad18-Ino80aid	withRad18-withIno80	1	2	65	15
4383	0	tetRad18-Ino80aid	withRad18-withIno80	1	2	66	15
4384	0	tetRad18-Ino80aid	withRad18-withIno80	1	2	67	15
4385	0	tetRad18-Ino80aid	withRad18-withIno80	2	3	0	15
4386	0	tetRad18-Ino80aid	withRad18-withIno80	2	3	1	15
4387	0	tetRad18-Ino80aid	withRad18-withIno80	2	3	2	15
4388	1	tetRad18-Ino80aid	withRad18-withIno80	2	3	3	15
4389	0	tetRad18-Ino80aid	withRad18-withIno80	2	3	4	15
4390	0	tetRad18-Ino80aid	withRad18-withIno80	2	3	5	15
4391	0	tetRad18-Ino80aid	withRad18-withIno80	2	3	6	15
4392	0	tetRad18-Ino80aid	withRad18-withIno80	2	3	7	15
4393	0	tetRad18-Ino80aid	withRad18-withIno80	2	3	8	15
4394	2	tetRad18-Ino80aid	withRad18-withIno80	2	3	9	15
4395	0	tetRad18-Ino80aid	withRad18-withIno80	2	3	10	15
4396	0	tetRad18-Ino80aid	withRad18-withIno80	2	3	11	15
4397	0	tetRad18-Ino80aid	withRad18-withIno80	2	3	12	15
4398	1	tetRad18-Ino80aid	withRad18-withIno80	2	3	13	15
4399	0	tetRad18-Ino80aid	withRad18-withIno80	2	3	14	15
4400	1	tetRad18-Ino80aid	withRad18-withIno80	2	3	15	15
4401	0	tetRad18-Ino80aid	withRad18-withIno80	2	3	16	15
4402	1	tetRad18-Ino80aid	withRad18-withIno80	2	3	17	15
4403	0	tetRad18-Ino80aid	withRad18-withIno80	2	3	18	15
4404	0	tetRad18-Ino80aid	withRad18-withIno80	2	3	19	15
4405	0	tetRad18-Ino80aid	withRad18-withIno80	2	3	20	15
4406	0	tetRad18-Ino80aid	withRad18-withIno80	2	3	21	15
4407	0	tetRad18-Ino80aid	withRad18-withIno80	2	3	22	15
4408	0	tetRad18-Ino80aid	withRad18-withIno80	2	3	23	15
4409	0	tetRad18-Ino80aid	withRad18-withIno80	2	3	24	15
4410	0	tetRad18-Ino80aid	withRad18-withIno80	2	3	25	15
4411	0	tetRad18-Ino80aid	withRad18-withIno80	2	3	26	15
4412	0	tetRad18-Ino80aid	withRad18-withIno80	2	3	27	15
4413	0	tetRad18-Ino80aid	withRad18-withIno80	2	3	28	15
4414	2	tetRad18-Ino80aid	withRad18-withIno80	2	3	29	15
4415	0	tetRad18-Ino80aid	withRad18-withIno80	2	3	30	15
4416	1	tetRad18-Ino80aid	withRad18-withIno80	2	3	31	15
4417	0	tetRad18-Ino80aid	withRad18-withIno80	2	3	32	15
4418	0	tetRad18-Ino80aid	withRad18-withIno80	2	3	33	15
4419	0	tetRad18-Ino80aid	withRad18-withIno80	2	3	34	15
4420	0	tetRad18-Ino80aid	withRad18-withIno80	2	3	35	15
4421	0	tetRad18-Ino80aid	withRad18-withIno80	2	3	36	15
4422	0	tetRad18-Ino80aid	withRad18-withIno80	2	3	37	15
4423	0	tetRad18-Ino80aid	withRad18-withIno80	2	3	38	15
4424	0	tetRad18-Ino80aid	withRad18-withIno80	2	3	39	15
4425	0	tetRad18-Ino80aid	withRad18-withIno80	2	3	40	15
4426	0	tetRad18-Ino80aid	withRad18-withIno80	2	3	41	15
4427	1	tetRad18-Ino80aid	withRad18-withIno80	2	3	42	15
4428	1	tetRad18-Ino80aid	withRad18-withIno80	2	3	43	15
4429	0	tetRad18-Ino80aid	withRad18-withIno80	2	3	44	15
4430	1	tetRad18-Ino80aid	withRad18-withIno80	2	3	45	15
4431	2	tetRad18-Ino80aid	withRad18-withIno80	2	3	46	15
4432	0	tetRad18-Ino80aid	withRad18-withIno80	2	3	47	15
4433	0	tetRad18-Ino80aid	withRad18-withIno80	2	3	48	15
4434	0	tetRad18-Ino80aid	withRad18-withIno80	2	3	49	15
4435	0	tetRad18-Ino80aid	withRad18-withIno80	2	3	50	15
4436	2	tetRad18-Ino80aid	withRad18-withIno80	2	3	51	15
4437	0	tetRad18-Ino80aid	withRad18-withIno80	2	3	52	15
4438	0	tetRad18-Ino80aid	withRad18-withIno80	2	3	53	15
4439	0	tetRad18-Ino80aid	withRad18-withIno80	2	3	54	15
4440	0	tetRad18-Ino80aid	withRad18-withIno80	2	3	55	15
4441	0	tetRad18-Ino80aid	withRad18-withIno80	2	3	56	15
4442	0	tetRad18-Ino80aid	withRad18-withIno80	2	3	57	15
4443	0	tetRad18-Ino80aid	withRad18-withIno80	2	3	58	15
4444	0	tetRad18-Ino80aid	withRad18-withIno80	2	3	59	15
4445	0	tetRad18-Ino80aid	withRad18-withIno80	2	3	60	15
4446	0	tetRad18-Ino80aid	withRad18-withIno80	2	3	61	15
4447	0	tetRad18-Ino80aid	withRad18-withIno80	2	3	62	15
4448	0	tetRad18-Ino80aid	withRad18-withIno80	2	3	63	15
4449	0	tetRad18-Ino80aid	withRad18-withIno80	2	3	64	15
4450	0	tetRad18-Ino80aid	withRad18-withIno80	2	3	65	15
4451	1	tetRad18-Ino80aid	withRad18-withIno80	2	3	66	15
4452	1	tetRad18-Ino80aid	withRad18-withIno80	2	3	67	15
4453	0	tetRad18-Ino80aid	withRad18-withIno80	2	3	68	15
4454	0	tetRad18-Ino80aid	withRad18-withIno80	2	3	69	15
4455	0	tetRad18-Ino80aid	withRad18-withIno80	2	3	70	15
4456	0	tetRad18-Ino80aid	withRad18-withIno80	2	3	71	15
4457	0	tetRad18-Ino80aid	withRad18-withIno80	2	3	72	15
4458	0	tetRad18-Ino80aid	withRad18-withIno80	2	3	73	15
4459	0	tetRad18-Ino80aid	withRad18-withIno80	2	3	74	15
4460	1	tetRad18-Ino80aid	withRad18-withIno80	2	3	75	15
4461	0	tetRad18-Ino80aid	withRad18-withIno80	2	3	76	15
4462	0	tetRad18-Ino80aid	withRad18-withIno80	2	3	77	15
4463	0	tetRad18-Ino80aid	withRad18-withIno80	2	3	78	15
4464	0	tetRad18-Ino80aid	withRad18-withIno80	2	3	79	15
4465	0	tetRad18-Ino80aid	withRad18-withIno80	2	3	80	15
4466	1	tetRad18-Ino80aid	withRad18-withIno80	2	3	81	15
4467	0	tetRad18-Ino80aid	withRad18-withIno80	2	3	82	15
4468	0	tetRad18-Ino80aid	withRad18-withIno80	2	3	83	15
4469	4	tetRad18-Ino80aid	withRad18-withIno80	2	3	84	15
4470	0	tetRad18-Ino80aid	withRad18-withIno80	2	3	85	15
4471	0	tetRad18-Ino80aid	withRad18-withIno80	2	3	86	15
4823	0	tetRad18-Ino80aid	withRad18-withIno80	3	1	0	30
4824	0	tetRad18-Ino80aid	withRad18-withIno80	3	1	1	30
4825	2	tetRad18-Ino80aid	withRad18-withIno80	3	1	2	30
4826	2	tetRad18-Ino80aid	withRad18-withIno80	3	1	3	30
4827	0	tetRad18-Ino80aid	withRad18-withIno80	3	1	4	30
4828	0	tetRad18-Ino80aid	withRad18-withIno80	3	1	5	30
4829	0	tetRad18-Ino80aid	withRad18-withIno80	3	1	6	30
4830	0	tetRad18-Ino80aid	withRad18-withIno80	3	1	7	30
4831	0	tetRad18-Ino80aid	withRad18-withIno80	3	1	8	30
4832	0	tetRad18-Ino80aid	withRad18-withIno80	3	1	9	30
4833	0	tetRad18-Ino80aid	withRad18-withIno80	3	1	10	30
4834	0	tetRad18-Ino80aid	withRad18-withIno80	3	1	11	30
4835	0	tetRad18-Ino80aid	withRad18-withIno80	3	1	12	30
4836	2	tetRad18-Ino80aid	withRad18-withIno80	3	1	13	30
4837	0	tetRad18-Ino80aid	withRad18-withIno80	3	1	14	30
4838	0	tetRad18-Ino80aid	withRad18-withIno80	3	1	15	30
4839	1	tetRad18-Ino80aid	withRad18-withIno80	3	1	16	30
4840	0	tetRad18-Ino80aid	withRad18-withIno80	3	1	17	30
4841	0	tetRad18-Ino80aid	withRad18-withIno80	3	1	18	30
4842	0	tetRad18-Ino80aid	withRad18-withIno80	3	1	19	30
4843	0	tetRad18-Ino80aid	withRad18-withIno80	3	1	20	30
4844	0	tetRad18-Ino80aid	withRad18-withIno80	3	1	21	30
4845	0	tetRad18-Ino80aid	withRad18-withIno80	3	1	22	30
4846	0	tetRad18-Ino80aid	withRad18-withIno80	3	1	23	30
4847	1	tetRad18-Ino80aid	withRad18-withIno80	3	1	24	30
4848	0	tetRad18-Ino80aid	withRad18-withIno80	3	1	25	30
4849	1	tetRad18-Ino80aid	withRad18-withIno80	3	1	26	30
4850	0	tetRad18-Ino80aid	withRad18-withIno80	3	1	27	30
4851	0	tetRad18-Ino80aid	withRad18-withIno80	3	1	28	30
4852	0	tetRad18-Ino80aid	withRad18-withIno80	3	1	29	30
4853	0	tetRad18-Ino80aid	withRad18-withIno80	3	1	30	30
4854	2	tetRad18-Ino80aid	withRad18-withIno80	3	1	31	30
4855	1	tetRad18-Ino80aid	withRad18-withIno80	3	1	32	30
4856	0	tetRad18-Ino80aid	withRad18-withIno80	3	1	33	30
4857	0	tetRad18-Ino80aid	withRad18-withIno80	3	1	34	30
4858	1	tetRad18-Ino80aid	withRad18-withIno80	3	1	35	30
4859	0	tetRad18-Ino80aid	withRad18-withIno80	3	1	36	30
4860	0	tetRad18-Ino80aid	withRad18-withIno80	3	1	37	30
4861	1	tetRad18-Ino80aid	withRad18-withIno80	3	1	38	30
4862	0	tetRad18-Ino80aid	withRad18-withIno80	3	1	39	30
4863	0	tetRad18-Ino80aid	withRad18-withIno80	3	1	40	30
4864	0	tetRad18-Ino80aid	withRad18-withIno80	3	1	41	30
4865	0	tetRad18-Ino80aid	withRad18-withIno80	3	1	42	30
4866	1	tetRad18-Ino80aid	withRad18-withIno80	3	1	43	30
4867	0	tetRad18-Ino80aid	withRad18-withIno80	3	1	44	30
4868	0	tetRad18-Ino80aid	withRad18-withIno80	3	1	45	30
4869	0	tetRad18-Ino80aid	withRad18-withIno80	3	1	46	30
4870	0	tetRad18-Ino80aid	withRad18-withIno80	3	1	47	30
4871	2	tetRad18-Ino80aid	withRad18-withIno80	3	1	48	30
4872	0	tetRad18-Ino80aid	withRad18-withIno80	3	1	49	30
4873	0	tetRad18-Ino80aid	withRad18-withIno80	3	1	50	30
4874	3	tetRad18-Ino80aid	withRad18-withIno80	3	1	51	30
4875	0	tetRad18-Ino80aid	withRad18-withIno80	3	1	52	30
4876	2	tetRad18-Ino80aid	withRad18-withIno80	3	1	53	30
4877	1	tetRad18-Ino80aid	withRad18-withIno80	3	1	54	30
4878	0	tetRad18-Ino80aid	withRad18-withIno80	3	1	55	30
4879	0	tetRad18-Ino80aid	withRad18-withIno80	3	1	56	30
4880	0	tetRad18-Ino80aid	withRad18-withIno80	3	1	57	30
4881	3	tetRad18-Ino80aid	withRad18-withIno80	3	1	58	30
4882	0	tetRad18-Ino80aid	withRad18-withIno80	3	1	59	30
4883	0	tetRad18-Ino80aid	withRad18-withIno80	3	1	60	30
4884	0	tetRad18-Ino80aid	withRad18-withIno80	3	1	61	30
4885	0	tetRad18-Ino80aid	withRad18-withIno80	3	1	62	30
4886	0	tetRad18-Ino80aid	withRad18-withIno80	3	1	63	30
4887	0	tetRad18-Ino80aid	withRad18-withIno80	3	1	64	30
4888	4	tetRad18-Ino80aid	withRad18-withIno80	3	1	65	30
4889	0	tetRad18-Ino80aid	withRad18-withIno80	3	1	66	30
4890	0	tetRad18-Ino80aid	withRad18-withIno80	3	1	67	30
4891	0	tetRad18-Ino80aid	withRad18-withIno80	3	1	68	30
4892	0	tetRad18-Ino80aid	withRad18-withIno80	3	1	69	30
4893	0	tetRad18-Ino80aid	withRad18-withIno80	3	1	70	30
4894	0	tetRad18-Ino80aid	withRad18-withIno80	3	1	71	30
4895	2	tetRad18-Ino80aid	withRad18-withIno80	3	1	72	30
4896	1	tetRad18-Ino80aid	withRad18-withIno80	3	1	73	30
4897	1	tetRad18-Ino80aid	withRad18-withIno80	3	1	74	30
4898	0	tetRad18-Ino80aid	withRad18-withIno80	3	1	75	30
4899	0	tetRad18-Ino80aid	withRad18-withIno80	3	1	76	30
4900	3	tetRad18-Ino80aid	withRad18-withIno80	3	1	77	30
4901	1	tetRad18-Ino80aid	withRad18-withIno80	3	1	78	30
4902	0	tetRad18-Ino80aid	withRad18-withIno80	3	1	79	30
4903	0	tetRad18-Ino80aid	withRad18-withIno80	3	1	80	30
4904	1	tetRad18-Ino80aid	withRad18-withIno80	3	1	81	30
4905	0	tetRad18-Ino80aid	withRad18-withIno80	3	1	82	30
4906	0	tetRad18-Ino80aid	withRad18-withIno80	3	1	83	30
4907	0	tetRad18-Ino80aid	withRad18-withIno80	3	1	84	30
4908	0	tetRad18-Ino80aid	withRad18-withIno80	3	1	85	30
4909	0	tetRad18-Ino80aid	withRad18-withIno80	3	1	86	30
4910	3	tetRad18-Ino80aid	withRad18-withIno80	3	1	87	30
4911	0	tetRad18-Ino80aid	withRad18-withIno80	3	1	88	30
4912	0	tetRad18-Ino80aid	withRad18-withIno80	3	1	89	30
4913	1	tetRad18-Ino80aid	withRad18-withIno80	3	1	90	30
4914	0	tetRad18-Ino80aid	withRad18-withIno80	3	1	91	30
4915	0	tetRad18-Ino80aid	withRad18-withIno80	3	1	92	30
4916	0	tetRad18-Ino80aid	withRad18-withIno80	3	1	93	30
4917	3	tetRad18-Ino80aid	withRad18-withIno80	3	1	94	30
4918	1	tetRad18-Ino80aid	withRad18-withIno80	3	1	95	30
4919	0	tetRad18-Ino80aid	withRad18-withIno80	3	1	96	30
4920	0	tetRad18-Ino80aid	withRad18-withIno80	3	1	97	30
4921	0	tetRad18-Ino80aid	withRad18-withIno80	3	1	98	30
4922	0	tetRad18-Ino80aid	withRad18-withIno80	3	1	99	30
4923	2	tetRad18-Ino80aid	withRad18-withIno80	3	1	100	30
4924	2	tetRad18-Ino80aid	withRad18-withIno80	3	1	101	30
4925	0	tetRad18-Ino80aid	withRad18-withIno80	3	1	102	30
4582	1	tetRad18-Ino80aid	withRad18-withIno80	1	2	0	30
4583	0	tetRad18-Ino80aid	withRad18-withIno80	1	2	1	30
4584	0	tetRad18-Ino80aid	withRad18-withIno80	1	2	2	30
4585	0	tetRad18-Ino80aid	withRad18-withIno80	1	2	3	30
4586	2	tetRad18-Ino80aid	withRad18-withIno80	1	2	4	30
4587	0	tetRad18-Ino80aid	withRad18-withIno80	1	2	5	30
4588	2	tetRad18-Ino80aid	withRad18-withIno80	1	2	6	30
4589	3	tetRad18-Ino80aid	withRad18-withIno80	1	2	7	30
4590	0	tetRad18-Ino80aid	withRad18-withIno80	1	2	8	30
4591	1	tetRad18-Ino80aid	withRad18-withIno80	1	2	9	30
4592	0	tetRad18-Ino80aid	withRad18-withIno80	1	2	10	30
4593	4	tetRad18-Ino80aid	withRad18-withIno80	1	2	11	30
4594	0	tetRad18-Ino80aid	withRad18-withIno80	1	2	12	30
4595	1	tetRad18-Ino80aid	withRad18-withIno80	1	2	13	30
4596	0	tetRad18-Ino80aid	withRad18-withIno80	1	2	14	30
4597	0	tetRad18-Ino80aid	withRad18-withIno80	1	2	15	30
4598	1	tetRad18-Ino80aid	withRad18-withIno80	1	2	16	30
4599	3	tetRad18-Ino80aid	withRad18-withIno80	1	2	17	30
4600	0	tetRad18-Ino80aid	withRad18-withIno80	1	2	18	30
4601	0	tetRad18-Ino80aid	withRad18-withIno80	1	2	19	30
4602	1	tetRad18-Ino80aid	withRad18-withIno80	1	2	20	30
4603	0	tetRad18-Ino80aid	withRad18-withIno80	1	2	21	30
4604	0	tetRad18-Ino80aid	withRad18-withIno80	1	2	22	30
4605	0	tetRad18-Ino80aid	withRad18-withIno80	1	2	23	30
4606	0	tetRad18-Ino80aid	withRad18-withIno80	1	2	24	30
4607	3	tetRad18-Ino80aid	withRad18-withIno80	1	2	25	30
4608	3	tetRad18-Ino80aid	withRad18-withIno80	1	2	26	30
4609	2	tetRad18-Ino80aid	withRad18-withIno80	1	2	27	30
4610	0	tetRad18-Ino80aid	withRad18-withIno80	1	2	28	30
4611	0	tetRad18-Ino80aid	withRad18-withIno80	1	2	29	30
4612	0	tetRad18-Ino80aid	withRad18-withIno80	1	2	30	30
4613	1	tetRad18-Ino80aid	withRad18-withIno80	1	2	31	30
4614	0	tetRad18-Ino80aid	withRad18-withIno80	1	2	32	30
4615	1	tetRad18-Ino80aid	withRad18-withIno80	1	2	33	30
4616	0	tetRad18-Ino80aid	withRad18-withIno80	1	2	34	30
4617	2	tetRad18-Ino80aid	withRad18-withIno80	1	2	35	30
4618	0	tetRad18-Ino80aid	withRad18-withIno80	1	2	36	30
4619	0	tetRad18-Ino80aid	withRad18-withIno80	1	2	37	30
4620	0	tetRad18-Ino80aid	withRad18-withIno80	1	2	38	30
4621	1	tetRad18-Ino80aid	withRad18-withIno80	1	2	39	30
4622	3	tetRad18-Ino80aid	withRad18-withIno80	1	2	40	30
4623	3	tetRad18-Ino80aid	withRad18-withIno80	1	2	41	30
4624	0	tetRad18-Ino80aid	withRad18-withIno80	1	2	42	30
4625	2	tetRad18-Ino80aid	withRad18-withIno80	1	2	43	30
4626	0	tetRad18-Ino80aid	withRad18-withIno80	1	2	44	30
4627	1	tetRad18-Ino80aid	withRad18-withIno80	1	2	45	30
4628	1	tetRad18-Ino80aid	withRad18-withIno80	1	2	46	30
4629	1	tetRad18-Ino80aid	withRad18-withIno80	1	2	47	30
4630	1	tetRad18-Ino80aid	withRad18-withIno80	1	2	48	30
4631	0	tetRad18-Ino80aid	withRad18-withIno80	1	2	49	30
4632	0	tetRad18-Ino80aid	withRad18-withIno80	1	2	50	30
4633	0	tetRad18-Ino80aid	withRad18-withIno80	1	2	51	30
4634	0	tetRad18-Ino80aid	withRad18-withIno80	1	2	52	30
4635	3	tetRad18-Ino80aid	withRad18-withIno80	1	2	53	30
4636	0	tetRad18-Ino80aid	withRad18-withIno80	1	2	54	30
4637	0	tetRad18-Ino80aid	withRad18-withIno80	1	2	55	30
4638	0	tetRad18-Ino80aid	withRad18-withIno80	1	2	56	30
4639	0	tetRad18-Ino80aid	withRad18-withIno80	1	2	57	30
4640	1	tetRad18-Ino80aid	withRad18-withIno80	1	2	58	30
4641	1	tetRad18-Ino80aid	withRad18-withIno80	1	2	59	30
4642	1	tetRad18-Ino80aid	withRad18-withIno80	1	2	60	30
4643	0	tetRad18-Ino80aid	withRad18-withIno80	1	2	61	30
4644	1	tetRad18-Ino80aid	withRad18-withIno80	1	2	62	30
4645	0	tetRad18-Ino80aid	withRad18-withIno80	1	2	63	30
4646	0	tetRad18-Ino80aid	withRad18-withIno80	1	2	64	30
4647	2	tetRad18-Ino80aid	withRad18-withIno80	1	2	65	30
4648	0	tetRad18-Ino80aid	withRad18-withIno80	1	2	66	30
4649	0	tetRad18-Ino80aid	withRad18-withIno80	1	2	67	30
4650	0	tetRad18-Ino80aid	withRad18-withIno80	1	2	68	30
4651	0	tetRad18-Ino80aid	withRad18-withIno80	1	2	69	30
4652	2	tetRad18-Ino80aid	withRad18-withIno80	1	2	70	30
4653	0	tetRad18-Ino80aid	withRad18-withIno80	1	2	71	30
4654	0	tetRad18-Ino80aid	withRad18-withIno80	1	2	72	30
4655	0	tetRad18-Ino80aid	withRad18-withIno80	1	2	73	30
4656	0	tetRad18-Ino80aid	withRad18-withIno80	1	2	74	30
4657	3	tetRad18-Ino80aid	withRad18-withIno80	1	2	75	30
4658	0	tetRad18-Ino80aid	withRad18-withIno80	1	2	76	30
4659	0	tetRad18-Ino80aid	withRad18-withIno80	1	2	77	30
4660	0	tetRad18-Ino80aid	withRad18-withIno80	1	2	78	30
4661	2	tetRad18-Ino80aid	withRad18-withIno80	1	2	79	30
4662	0	tetRad18-Ino80aid	withRad18-withIno80	1	2	80	30
4663	0	tetRad18-Ino80aid	withRad18-withIno80	1	2	81	30
4664	1	tetRad18-Ino80aid	withRad18-withIno80	1	2	82	30
4665	0	tetRad18-Ino80aid	withRad18-withIno80	1	2	83	30
4666	0	tetRad18-Ino80aid	withRad18-withIno80	1	2	84	30
4667	1	tetRad18-Ino80aid	withRad18-withIno80	1	2	85	30
4668	2	tetRad18-Ino80aid	withRad18-withIno80	1	2	86	30
4669	0	tetRad18-Ino80aid	withRad18-withIno80	1	2	87	30
4670	1	tetRad18-Ino80aid	withRad18-withIno80	1	2	88	30
4671	0	tetRad18-Ino80aid	withRad18-withIno80	1	2	89	30
4672	1	tetRad18-Ino80aid	withRad18-withIno80	1	2	90	30
4673	0	tetRad18-Ino80aid	withRad18-withIno80	1	2	91	30
4674	0	tetRad18-Ino80aid	withRad18-withIno80	1	2	92	30
4675	0	tetRad18-Ino80aid	withRad18-withIno80	1	2	93	30
4676	0	tetRad18-Ino80aid	withRad18-withIno80	1	2	94	30
4677	2	tetRad18-Ino80aid	withRad18-withIno80	1	2	95	30
4678	1	tetRad18-Ino80aid	withRad18-withIno80	1	2	96	30
4679	0	tetRad18-Ino80aid	withRad18-withIno80	1	2	97	30
4680	0	tetRad18-Ino80aid	withRad18-withIno80	1	2	98	30
4681	2	tetRad18-Ino80aid	withRad18-withIno80	1	2	99	30
4682	1	tetRad18-Ino80aid	withRad18-withIno80	1	2	100	30
4683	0	tetRad18-Ino80aid	withRad18-withIno80	1	2	101	30
4684	0	tetRad18-Ino80aid	withRad18-withIno80	1	2	102	30
4685	0	tetRad18-Ino80aid	withRad18-withIno80	1	2	103	30
4686	3	tetRad18-Ino80aid	withRad18-withIno80	1	2	104	30
4687	2	tetRad18-Ino80aid	withRad18-withIno80	1	2	105	30
4688	1	tetRad18-Ino80aid	withRad18-withIno80	1	2	106	30
4689	2	tetRad18-Ino80aid	withRad18-withIno80	1	2	107	30
4690	0	tetRad18-Ino80aid	withRad18-withIno80	1	2	108	30
4691	1	tetRad18-Ino80aid	withRad18-withIno80	1	2	109	30
4692	0	tetRad18-Ino80aid	withRad18-withIno80	1	2	110	30
4693	0	tetRad18-Ino80aid	withRad18-withIno80	1	2	111	30
4694	2	tetRad18-Ino80aid	withRad18-withIno80	1	2	112	30
4695	0	tetRad18-Ino80aid	withRad18-withIno80	1	2	113	30
4696	0	tetRad18-Ino80aid	withRad18-withIno80	1	2	114	30
4697	1	tetRad18-Ino80aid	withRad18-withIno80	1	2	115	30
4698	1	tetRad18-Ino80aid	withRad18-withIno80	1	2	116	30
4699	1	tetRad18-Ino80aid	withRad18-withIno80	1	2	117	30
4700	0	tetRad18-Ino80aid	withRad18-withIno80	1	2	118	30
4701	0	tetRad18-Ino80aid	withRad18-withIno80	1	2	119	30
4702	1	tetRad18-Ino80aid	withRad18-withIno80	1	2	120	30
4703	0	tetRad18-Ino80aid	withRad18-withIno80	1	2	121	30
4704	0	tetRad18-Ino80aid	withRad18-withIno80	1	2	122	30
4705	0	tetRad18-Ino80aid	withRad18-withIno80	2	3	0	30
4706	2	tetRad18-Ino80aid	withRad18-withIno80	2	3	1	30
4707	0	tetRad18-Ino80aid	withRad18-withIno80	2	3	2	30
4708	1	tetRad18-Ino80aid	withRad18-withIno80	2	3	3	30
4709	0	tetRad18-Ino80aid	withRad18-withIno80	2	3	4	30
4710	0	tetRad18-Ino80aid	withRad18-withIno80	2	3	5	30
4711	0	tetRad18-Ino80aid	withRad18-withIno80	2	3	6	30
4712	0	tetRad18-Ino80aid	withRad18-withIno80	2	3	7	30
4713	0	tetRad18-Ino80aid	withRad18-withIno80	2	3	8	30
4714	0	tetRad18-Ino80aid	withRad18-withIno80	2	3	9	30
4715	0	tetRad18-Ino80aid	withRad18-withIno80	2	3	10	30
4716	0	tetRad18-Ino80aid	withRad18-withIno80	2	3	11	30
4717	0	tetRad18-Ino80aid	withRad18-withIno80	2	3	12	30
4718	0	tetRad18-Ino80aid	withRad18-withIno80	2	3	13	30
4719	0	tetRad18-Ino80aid	withRad18-withIno80	2	3	14	30
4720	1	tetRad18-Ino80aid	withRad18-withIno80	2	3	15	30
4721	0	tetRad18-Ino80aid	withRad18-withIno80	2	3	16	30
4722	2	tetRad18-Ino80aid	withRad18-withIno80	2	3	17	30
4723	1	tetRad18-Ino80aid	withRad18-withIno80	2	3	18	30
4724	0	tetRad18-Ino80aid	withRad18-withIno80	2	3	19	30
4725	0	tetRad18-Ino80aid	withRad18-withIno80	2	3	20	30
4726	0	tetRad18-Ino80aid	withRad18-withIno80	2	3	21	30
4727	0	tetRad18-Ino80aid	withRad18-withIno80	2	3	22	30
4728	2	tetRad18-Ino80aid	withRad18-withIno80	2	3	23	30
4729	0	tetRad18-Ino80aid	withRad18-withIno80	2	3	24	30
4730	1	tetRad18-Ino80aid	withRad18-withIno80	2	3	25	30
4731	0	tetRad18-Ino80aid	withRad18-withIno80	2	3	26	30
4732	0	tetRad18-Ino80aid	withRad18-withIno80	2	3	27	30
4733	1	tetRad18-Ino80aid	withRad18-withIno80	2	3	28	30
4734	1	tetRad18-Ino80aid	withRad18-withIno80	2	3	29	30
4735	0	tetRad18-Ino80aid	withRad18-withIno80	2	3	30	30
4736	0	tetRad18-Ino80aid	withRad18-withIno80	2	3	31	30
4737	0	tetRad18-Ino80aid	withRad18-withIno80	2	3	32	30
4738	1	tetRad18-Ino80aid	withRad18-withIno80	2	3	33	30
4739	0	tetRad18-Ino80aid	withRad18-withIno80	2	3	34	30
4740	3	tetRad18-Ino80aid	withRad18-withIno80	2	3	35	30
4741	0	tetRad18-Ino80aid	withRad18-withIno80	2	3	36	30
4742	0	tetRad18-Ino80aid	withRad18-withIno80	2	3	37	30
4743	0	tetRad18-Ino80aid	withRad18-withIno80	2	3	38	30
4744	0	tetRad18-Ino80aid	withRad18-withIno80	2	3	39	30
4745	1	tetRad18-Ino80aid	withRad18-withIno80	2	3	40	30
4746	0	tetRad18-Ino80aid	withRad18-withIno80	2	3	41	30
4747	2	tetRad18-Ino80aid	withRad18-withIno80	2	3	42	30
4748	0	tetRad18-Ino80aid	withRad18-withIno80	2	3	43	30
4749	0	tetRad18-Ino80aid	withRad18-withIno80	2	3	44	30
4750	1	tetRad18-Ino80aid	withRad18-withIno80	2	3	45	30
4751	0	tetRad18-Ino80aid	withRad18-withIno80	2	3	46	30
4752	1	tetRad18-Ino80aid	withRad18-withIno80	2	3	47	30
4753	0	tetRad18-Ino80aid	withRad18-withIno80	2	3	48	30
4754	0	tetRad18-Ino80aid	withRad18-withIno80	2	3	49	30
4755	0	tetRad18-Ino80aid	withRad18-withIno80	2	3	50	30
4756	0	tetRad18-Ino80aid	withRad18-withIno80	2	3	51	30
4757	2	tetRad18-Ino80aid	withRad18-withIno80	2	3	52	30
4758	1	tetRad18-Ino80aid	withRad18-withIno80	2	3	53	30
4759	0	tetRad18-Ino80aid	withRad18-withIno80	2	3	54	30
4760	3	tetRad18-Ino80aid	withRad18-withIno80	2	3	55	30
4761	2	tetRad18-Ino80aid	withRad18-withIno80	2	3	56	30
4762	0	tetRad18-Ino80aid	withRad18-withIno80	2	3	57	30
4763	2	tetRad18-Ino80aid	withRad18-withIno80	2	3	58	30
4764	0	tetRad18-Ino80aid	withRad18-withIno80	2	3	59	30
4765	0	tetRad18-Ino80aid	withRad18-withIno80	2	3	60	30
4766	1	tetRad18-Ino80aid	withRad18-withIno80	2	3	61	30
4767	1	tetRad18-Ino80aid	withRad18-withIno80	2	3	62	30
4768	0	tetRad18-Ino80aid	withRad18-withIno80	2	3	63	30
4769	0	tetRad18-Ino80aid	withRad18-withIno80	2	3	64	30
4770	1	tetRad18-Ino80aid	withRad18-withIno80	2	3	65	30
4771	0	tetRad18-Ino80aid	withRad18-withIno80	2	3	66	30
4772	0	tetRad18-Ino80aid	withRad18-withIno80	2	3	67	30
4773	1	tetRad18-Ino80aid	withRad18-withIno80	2	3	68	30
4774	0	tetRad18-Ino80aid	withRad18-withIno80	2	3	69	30
4775	1	tetRad18-Ino80aid	withRad18-withIno80	2	3	70	30
4776	0	tetRad18-Ino80aid	withRad18-withIno80	2	3	71	30
4777	0	tetRad18-Ino80aid	withRad18-withIno80	2	3	72	30
4778	0	tetRad18-Ino80aid	withRad18-withIno80	2	3	73	30
4779	0	tetRad18-Ino80aid	withRad18-withIno80	2	3	74	30
4780	0	tetRad18-Ino80aid	withRad18-withIno80	2	3	75	30
4781	0	tetRad18-Ino80aid	withRad18-withIno80	2	3	76	30
4782	1	tetRad18-Ino80aid	withRad18-withIno80	2	3	77	30
4783	0	tetRad18-Ino80aid	withRad18-withIno80	2	3	78	30
4784	0	tetRad18-Ino80aid	withRad18-withIno80	2	3	79	30
4785	0	tetRad18-Ino80aid	withRad18-withIno80	2	3	80	30
4786	0	tetRad18-Ino80aid	withRad18-withIno80	2	3	81	30
4787	0	tetRad18-Ino80aid	withRad18-withIno80	2	3	82	30
4788	1	tetRad18-Ino80aid	withRad18-withIno80	2	3	83	30
4789	1	tetRad18-Ino80aid	withRad18-withIno80	2	3	84	30
4790	3	tetRad18-Ino80aid	withRad18-withIno80	2	3	85	30
4791	0	tetRad18-Ino80aid	withRad18-withIno80	2	3	86	30
4792	0	tetRad18-Ino80aid	withRad18-withIno80	2	3	87	30
4793	0	tetRad18-Ino80aid	withRad18-withIno80	2	3	88	30
4794	0	tetRad18-Ino80aid	withRad18-withIno80	2	3	89	30
4795	0	tetRad18-Ino80aid	withRad18-withIno80	2	3	90	30
4796	1	tetRad18-Ino80aid	withRad18-withIno80	2	3	91	30
4797	0	tetRad18-Ino80aid	withRad18-withIno80	2	3	92	30
4798	1	tetRad18-Ino80aid	withRad18-withIno80	2	3	93	30
4799	0	tetRad18-Ino80aid	withRad18-withIno80	2	3	94	30
4800	0	tetRad18-Ino80aid	withRad18-withIno80	2	3	95	30
4801	0	tetRad18-Ino80aid	withRad18-withIno80	2	3	96	30
4802	0	tetRad18-Ino80aid	withRad18-withIno80	2	3	97	30
4803	0	tetRad18-Ino80aid	withRad18-withIno80	2	3	98	30
4804	1	tetRad18-Ino80aid	withRad18-withIno80	2	3	99	30
4805	0	tetRad18-Ino80aid	withRad18-withIno80	2	3	100	30
4806	0	tetRad18-Ino80aid	withRad18-withIno80	2	3	101	30
4807	0	tetRad18-Ino80aid	withRad18-withIno80	2	3	102	30
4808	0	tetRad18-Ino80aid	withRad18-withIno80	2	3	103	30
4809	0	tetRad18-Ino80aid	withRad18-withIno80	2	3	104	30
4810	0	tetRad18-Ino80aid	withRad18-withIno80	2	3	105	30
4811	0	tetRad18-Ino80aid	withRad18-withIno80	2	3	106	30
4812	0	tetRad18-Ino80aid	withRad18-withIno80	2	3	107	30
4813	0	tetRad18-Ino80aid	withRad18-withIno80	2	3	108	30
4814	0	tetRad18-Ino80aid	withRad18-withIno80	2	3	109	30
4815	0	tetRad18-Ino80aid	withRad18-withIno80	2	3	110	30
4816	0	tetRad18-Ino80aid	withRad18-withIno80	2	3	111	30
4817	1	tetRad18-Ino80aid	withRad18-withIno80	2	3	112	30
4818	0	tetRad18-Ino80aid	withRad18-withIno80	2	3	113	30
4819	2	tetRad18-Ino80aid	withRad18-withIno80	2	3	114	30
4820	0	tetRad18-Ino80aid	withRad18-withIno80	2	3	115	30
4821	0	tetRad18-Ino80aid	withRad18-withIno80	2	3	116	30
4822	0	tetRad18-Ino80aid	withRad18-withIno80	2	3	117	30
5122	3	tetRad18-Ino80aid	withRad18-withIno80	3	1	0	45
5123	0	tetRad18-Ino80aid	withRad18-withIno80	3	1	1	45
5124	1	tetRad18-Ino80aid	withRad18-withIno80	3	1	2	45
5125	0	tetRad18-Ino80aid	withRad18-withIno80	3	1	3	45
5126	0	tetRad18-Ino80aid	withRad18-withIno80	3	1	4	45
5127	0	tetRad18-Ino80aid	withRad18-withIno80	3	1	5	45
5128	1	tetRad18-Ino80aid	withRad18-withIno80	3	1	6	45
5129	3	tetRad18-Ino80aid	withRad18-withIno80	3	1	7	45
5130	0	tetRad18-Ino80aid	withRad18-withIno80	3	1	8	45
5131	2	tetRad18-Ino80aid	withRad18-withIno80	3	1	9	45
5132	1	tetRad18-Ino80aid	withRad18-withIno80	3	1	10	45
5133	1	tetRad18-Ino80aid	withRad18-withIno80	3	1	11	45
5134	0	tetRad18-Ino80aid	withRad18-withIno80	3	1	12	45
5135	2	tetRad18-Ino80aid	withRad18-withIno80	3	1	13	45
5136	0	tetRad18-Ino80aid	withRad18-withIno80	3	1	14	45
5137	2	tetRad18-Ino80aid	withRad18-withIno80	3	1	15	45
5138	2	tetRad18-Ino80aid	withRad18-withIno80	3	1	16	45
5139	0	tetRad18-Ino80aid	withRad18-withIno80	3	1	17	45
5140	3	tetRad18-Ino80aid	withRad18-withIno80	3	1	18	45
5141	1	tetRad18-Ino80aid	withRad18-withIno80	3	1	19	45
5142	2	tetRad18-Ino80aid	withRad18-withIno80	3	1	20	45
5143	0	tetRad18-Ino80aid	withRad18-withIno80	3	1	21	45
5144	1	tetRad18-Ino80aid	withRad18-withIno80	3	1	22	45
5145	0	tetRad18-Ino80aid	withRad18-withIno80	3	1	23	45
5146	2	tetRad18-Ino80aid	withRad18-withIno80	3	1	24	45
5147	0	tetRad18-Ino80aid	withRad18-withIno80	3	1	25	45
5148	3	tetRad18-Ino80aid	withRad18-withIno80	3	1	26	45
5149	1	tetRad18-Ino80aid	withRad18-withIno80	3	1	27	45
5150	1	tetRad18-Ino80aid	withRad18-withIno80	3	1	28	45
5151	1	tetRad18-Ino80aid	withRad18-withIno80	3	1	29	45
5152	4	tetRad18-Ino80aid	withRad18-withIno80	3	1	30	45
5153	2	tetRad18-Ino80aid	withRad18-withIno80	3	1	31	45
5154	3	tetRad18-Ino80aid	withRad18-withIno80	3	1	32	45
5155	1	tetRad18-Ino80aid	withRad18-withIno80	3	1	33	45
5156	1	tetRad18-Ino80aid	withRad18-withIno80	3	1	34	45
5157	0	tetRad18-Ino80aid	withRad18-withIno80	3	1	35	45
5158	0	tetRad18-Ino80aid	withRad18-withIno80	3	1	36	45
5159	1	tetRad18-Ino80aid	withRad18-withIno80	3	1	37	45
5160	1	tetRad18-Ino80aid	withRad18-withIno80	3	1	38	45
5161	0	tetRad18-Ino80aid	withRad18-withIno80	3	1	39	45
5162	1	tetRad18-Ino80aid	withRad18-withIno80	3	1	40	45
5163	0	tetRad18-Ino80aid	withRad18-withIno80	3	1	41	45
5164	0	tetRad18-Ino80aid	withRad18-withIno80	3	1	42	45
5165	0	tetRad18-Ino80aid	withRad18-withIno80	3	1	43	45
5166	1	tetRad18-Ino80aid	withRad18-withIno80	3	1	44	45
5167	0	tetRad18-Ino80aid	withRad18-withIno80	3	1	45	45
5168	2	tetRad18-Ino80aid	withRad18-withIno80	3	1	46	45
5169	1	tetRad18-Ino80aid	withRad18-withIno80	3	1	47	45
5170	2	tetRad18-Ino80aid	withRad18-withIno80	3	1	48	45
5171	1	tetRad18-Ino80aid	withRad18-withIno80	3	1	49	45
5172	3	tetRad18-Ino80aid	withRad18-withIno80	3	1	50	45
5173	3	tetRad18-Ino80aid	withRad18-withIno80	3	1	51	45
5174	2	tetRad18-Ino80aid	withRad18-withIno80	3	1	52	45
5175	0	tetRad18-Ino80aid	withRad18-withIno80	3	1	53	45
5176	0	tetRad18-Ino80aid	withRad18-withIno80	3	1	54	45
5177	1	tetRad18-Ino80aid	withRad18-withIno80	3	1	55	45
5178	0	tetRad18-Ino80aid	withRad18-withIno80	3	1	56	45
5179	0	tetRad18-Ino80aid	withRad18-withIno80	3	1	57	45
5180	1	tetRad18-Ino80aid	withRad18-withIno80	3	1	58	45
5181	0	tetRad18-Ino80aid	withRad18-withIno80	3	1	59	45
5182	1	tetRad18-Ino80aid	withRad18-withIno80	3	1	60	45
5183	0	tetRad18-Ino80aid	withRad18-withIno80	3	1	61	45
5184	0	tetRad18-Ino80aid	withRad18-withIno80	3	1	62	45
5185	0	tetRad18-Ino80aid	withRad18-withIno80	3	1	63	45
5186	0	tetRad18-Ino80aid	withRad18-withIno80	3	1	64	45
5187	0	tetRad18-Ino80aid	withRad18-withIno80	3	1	65	45
5188	0	tetRad18-Ino80aid	withRad18-withIno80	3	1	66	45
5189	0	tetRad18-Ino80aid	withRad18-withIno80	3	1	67	45
5190	1	tetRad18-Ino80aid	withRad18-withIno80	3	1	68	45
5191	1	tetRad18-Ino80aid	withRad18-withIno80	3	1	69	45
5192	0	tetRad18-Ino80aid	withRad18-withIno80	3	1	70	45
5193	1	tetRad18-Ino80aid	withRad18-withIno80	3	1	71	45
5194	3	tetRad18-Ino80aid	withRad18-withIno80	3	1	72	45
5195	2	tetRad18-Ino80aid	withRad18-withIno80	3	1	73	45
5196	0	tetRad18-Ino80aid	withRad18-withIno80	3	1	74	45
5197	1	tetRad18-Ino80aid	withRad18-withIno80	3	1	75	45
5198	3	tetRad18-Ino80aid	withRad18-withIno80	3	1	76	45
5199	0	tetRad18-Ino80aid	withRad18-withIno80	3	1	77	45
5200	1	tetRad18-Ino80aid	withRad18-withIno80	3	1	78	45
5201	0	tetRad18-Ino80aid	withRad18-withIno80	3	1	79	45
5202	0	tetRad18-Ino80aid	withRad18-withIno80	3	1	80	45
5203	0	tetRad18-Ino80aid	withRad18-withIno80	3	1	81	45
5204	0	tetRad18-Ino80aid	withRad18-withIno80	3	1	82	45
5205	1	tetRad18-Ino80aid	withRad18-withIno80	3	1	83	45
5206	2	tetRad18-Ino80aid	withRad18-withIno80	3	1	84	45
5207	3	tetRad18-Ino80aid	withRad18-withIno80	3	1	85	45
5208	0	tetRad18-Ino80aid	withRad18-withIno80	3	1	86	45
5209	2	tetRad18-Ino80aid	withRad18-withIno80	3	1	87	45
5210	1	tetRad18-Ino80aid	withRad18-withIno80	3	1	88	45
5211	0	tetRad18-Ino80aid	withRad18-withIno80	3	1	89	45
5212	1	tetRad18-Ino80aid	withRad18-withIno80	3	1	90	45
5213	0	tetRad18-Ino80aid	withRad18-withIno80	3	1	91	45
5214	2	tetRad18-Ino80aid	withRad18-withIno80	3	1	92	45
5215	1	tetRad18-Ino80aid	withRad18-withIno80	3	1	93	45
5216	0	tetRad18-Ino80aid	withRad18-withIno80	3	1	94	45
5217	1	tetRad18-Ino80aid	withRad18-withIno80	3	1	95	45
5218	1	tetRad18-Ino80aid	withRad18-withIno80	3	1	96	45
5219	0	tetRad18-Ino80aid	withRad18-withIno80	3	1	97	45
5220	0	tetRad18-Ino80aid	withRad18-withIno80	3	1	98	45
4926	2	tetRad18-Ino80aid	withRad18-withIno80	1	2	0	45
4927	1	tetRad18-Ino80aid	withRad18-withIno80	1	2	1	45
4928	0	tetRad18-Ino80aid	withRad18-withIno80	1	2	2	45
4929	1	tetRad18-Ino80aid	withRad18-withIno80	1	2	3	45
4930	0	tetRad18-Ino80aid	withRad18-withIno80	1	2	4	45
4931	0	tetRad18-Ino80aid	withRad18-withIno80	1	2	5	45
4932	1	tetRad18-Ino80aid	withRad18-withIno80	1	2	6	45
4933	2	tetRad18-Ino80aid	withRad18-withIno80	1	2	7	45
4934	1	tetRad18-Ino80aid	withRad18-withIno80	1	2	8	45
4935	1	tetRad18-Ino80aid	withRad18-withIno80	1	2	9	45
4936	0	tetRad18-Ino80aid	withRad18-withIno80	1	2	10	45
4937	1	tetRad18-Ino80aid	withRad18-withIno80	1	2	11	45
4938	0	tetRad18-Ino80aid	withRad18-withIno80	1	2	12	45
4939	2	tetRad18-Ino80aid	withRad18-withIno80	1	2	13	45
4940	0	tetRad18-Ino80aid	withRad18-withIno80	1	2	14	45
4941	1	tetRad18-Ino80aid	withRad18-withIno80	1	2	15	45
4942	2	tetRad18-Ino80aid	withRad18-withIno80	1	2	16	45
4943	1	tetRad18-Ino80aid	withRad18-withIno80	1	2	17	45
4944	0	tetRad18-Ino80aid	withRad18-withIno80	1	2	18	45
4945	0	tetRad18-Ino80aid	withRad18-withIno80	1	2	19	45
4946	0	tetRad18-Ino80aid	withRad18-withIno80	1	2	20	45
4947	1	tetRad18-Ino80aid	withRad18-withIno80	1	2	21	45
4948	0	tetRad18-Ino80aid	withRad18-withIno80	1	2	22	45
4949	2	tetRad18-Ino80aid	withRad18-withIno80	1	2	23	45
4950	0	tetRad18-Ino80aid	withRad18-withIno80	1	2	24	45
4951	0	tetRad18-Ino80aid	withRad18-withIno80	1	2	25	45
4952	0	tetRad18-Ino80aid	withRad18-withIno80	1	2	26	45
4953	0	tetRad18-Ino80aid	withRad18-withIno80	1	2	27	45
4954	1	tetRad18-Ino80aid	withRad18-withIno80	1	2	28	45
4955	2	tetRad18-Ino80aid	withRad18-withIno80	1	2	29	45
4956	0	tetRad18-Ino80aid	withRad18-withIno80	1	2	30	45
4957	1	tetRad18-Ino80aid	withRad18-withIno80	1	2	31	45
4958	1	tetRad18-Ino80aid	withRad18-withIno80	1	2	32	45
4959	1	tetRad18-Ino80aid	withRad18-withIno80	1	2	33	45
4960	1	tetRad18-Ino80aid	withRad18-withIno80	1	2	34	45
4961	1	tetRad18-Ino80aid	withRad18-withIno80	1	2	35	45
4962	1	tetRad18-Ino80aid	withRad18-withIno80	1	2	36	45
4963	2	tetRad18-Ino80aid	withRad18-withIno80	1	2	37	45
4964	1	tetRad18-Ino80aid	withRad18-withIno80	1	2	38	45
4965	0	tetRad18-Ino80aid	withRad18-withIno80	1	2	39	45
4966	1	tetRad18-Ino80aid	withRad18-withIno80	1	2	40	45
4967	4	tetRad18-Ino80aid	withRad18-withIno80	1	2	41	45
4968	0	tetRad18-Ino80aid	withRad18-withIno80	1	2	42	45
4969	0	tetRad18-Ino80aid	withRad18-withIno80	1	2	43	45
4970	4	tetRad18-Ino80aid	withRad18-withIno80	1	2	44	45
4971	1	tetRad18-Ino80aid	withRad18-withIno80	1	2	45	45
4972	1	tetRad18-Ino80aid	withRad18-withIno80	1	2	46	45
4973	1	tetRad18-Ino80aid	withRad18-withIno80	1	2	47	45
4974	0	tetRad18-Ino80aid	withRad18-withIno80	1	2	48	45
4975	1	tetRad18-Ino80aid	withRad18-withIno80	1	2	49	45
4976	0	tetRad18-Ino80aid	withRad18-withIno80	1	2	50	45
4977	2	tetRad18-Ino80aid	withRad18-withIno80	1	2	51	45
4978	0	tetRad18-Ino80aid	withRad18-withIno80	1	2	52	45
4979	0	tetRad18-Ino80aid	withRad18-withIno80	1	2	53	45
4980	1	tetRad18-Ino80aid	withRad18-withIno80	1	2	54	45
4981	2	tetRad18-Ino80aid	withRad18-withIno80	1	2	55	45
4982	0	tetRad18-Ino80aid	withRad18-withIno80	1	2	56	45
4983	1	tetRad18-Ino80aid	withRad18-withIno80	1	2	57	45
4984	1	tetRad18-Ino80aid	withRad18-withIno80	1	2	58	45
4985	0	tetRad18-Ino80aid	withRad18-withIno80	1	2	59	45
4986	0	tetRad18-Ino80aid	withRad18-withIno80	1	2	60	45
4987	0	tetRad18-Ino80aid	withRad18-withIno80	1	2	61	45
4988	1	tetRad18-Ino80aid	withRad18-withIno80	1	2	62	45
4989	2	tetRad18-Ino80aid	withRad18-withIno80	1	2	63	45
4990	2	tetRad18-Ino80aid	withRad18-withIno80	1	2	64	45
4991	2	tetRad18-Ino80aid	withRad18-withIno80	1	2	65	45
4992	1	tetRad18-Ino80aid	withRad18-withIno80	1	2	66	45
4993	1	tetRad18-Ino80aid	withRad18-withIno80	1	2	67	45
4994	2	tetRad18-Ino80aid	withRad18-withIno80	1	2	68	45
4995	3	tetRad18-Ino80aid	withRad18-withIno80	1	2	69	45
4996	0	tetRad18-Ino80aid	withRad18-withIno80	1	2	70	45
4997	1	tetRad18-Ino80aid	withRad18-withIno80	1	2	71	45
4998	0	tetRad18-Ino80aid	withRad18-withIno80	1	2	72	45
4999	1	tetRad18-Ino80aid	withRad18-withIno80	1	2	73	45
5000	0	tetRad18-Ino80aid	withRad18-withIno80	1	2	74	45
5001	2	tetRad18-Ino80aid	withRad18-withIno80	1	2	75	45
5002	1	tetRad18-Ino80aid	withRad18-withIno80	1	2	76	45
5003	1	tetRad18-Ino80aid	withRad18-withIno80	1	2	77	45
5004	0	tetRad18-Ino80aid	withRad18-withIno80	1	2	78	45
5005	2	tetRad18-Ino80aid	withRad18-withIno80	1	2	79	45
5006	1	tetRad18-Ino80aid	withRad18-withIno80	1	2	80	45
5007	2	tetRad18-Ino80aid	withRad18-withIno80	1	2	81	45
5008	1	tetRad18-Ino80aid	withRad18-withIno80	1	2	82	45
5009	1	tetRad18-Ino80aid	withRad18-withIno80	1	2	83	45
5010	0	tetRad18-Ino80aid	withRad18-withIno80	1	2	84	45
5011	0	tetRad18-Ino80aid	withRad18-withIno80	1	2	85	45
5012	1	tetRad18-Ino80aid	withRad18-withIno80	1	2	86	45
5013	1	tetRad18-Ino80aid	withRad18-withIno80	1	2	87	45
5014	1	tetRad18-Ino80aid	withRad18-withIno80	1	2	88	45
5015	0	tetRad18-Ino80aid	withRad18-withIno80	1	2	89	45
5016	1	tetRad18-Ino80aid	withRad18-withIno80	1	2	90	45
5017	0	tetRad18-Ino80aid	withRad18-withIno80	1	2	91	45
5018	1	tetRad18-Ino80aid	withRad18-withIno80	1	2	92	45
5019	0	tetRad18-Ino80aid	withRad18-withIno80	1	2	93	45
5020	0	tetRad18-Ino80aid	withRad18-withIno80	1	2	94	45
5021	1	tetRad18-Ino80aid	withRad18-withIno80	1	2	95	45
5022	0	tetRad18-Ino80aid	withRad18-withIno80	1	2	96	45
5023	1	tetRad18-Ino80aid	withRad18-withIno80	1	2	97	45
5024	2	tetRad18-Ino80aid	withRad18-withIno80	1	2	98	45
5025	2	tetRad18-Ino80aid	withRad18-withIno80	1	2	99	45
5026	0	tetRad18-Ino80aid	withRad18-withIno80	1	2	100	45
5027	0	tetRad18-Ino80aid	withRad18-withIno80	1	2	101	45
5028	2	tetRad18-Ino80aid	withRad18-withIno80	1	2	102	45
5029	1	tetRad18-Ino80aid	withRad18-withIno80	1	2	103	45
5030	0	tetRad18-Ino80aid	withRad18-withIno80	1	2	104	45
5031	1	tetRad18-Ino80aid	withRad18-withIno80	1	2	105	45
5032	1	tetRad18-Ino80aid	withRad18-withIno80	2	3	0	45
5033	0	tetRad18-Ino80aid	withRad18-withIno80	2	3	1	45
5034	3	tetRad18-Ino80aid	withRad18-withIno80	2	3	2	45
5035	1	tetRad18-Ino80aid	withRad18-withIno80	2	3	3	45
5036	0	tetRad18-Ino80aid	withRad18-withIno80	2	3	4	45
5037	0	tetRad18-Ino80aid	withRad18-withIno80	2	3	5	45
5038	3	tetRad18-Ino80aid	withRad18-withIno80	2	3	6	45
5039	1	tetRad18-Ino80aid	withRad18-withIno80	2	3	7	45
5040	4	tetRad18-Ino80aid	withRad18-withIno80	2	3	8	45
5041	0	tetRad18-Ino80aid	withRad18-withIno80	2	3	9	45
5042	1	tetRad18-Ino80aid	withRad18-withIno80	2	3	10	45
5043	1	tetRad18-Ino80aid	withRad18-withIno80	2	3	11	45
5044	0	tetRad18-Ino80aid	withRad18-withIno80	2	3	12	45
5045	2	tetRad18-Ino80aid	withRad18-withIno80	2	3	13	45
5046	2	tetRad18-Ino80aid	withRad18-withIno80	2	3	14	45
5047	0	tetRad18-Ino80aid	withRad18-withIno80	2	3	15	45
5048	0	tetRad18-Ino80aid	withRad18-withIno80	2	3	16	45
5049	3	tetRad18-Ino80aid	withRad18-withIno80	2	3	17	45
5050	2	tetRad18-Ino80aid	withRad18-withIno80	2	3	18	45
5051	0	tetRad18-Ino80aid	withRad18-withIno80	2	3	19	45
5052	1	tetRad18-Ino80aid	withRad18-withIno80	2	3	20	45
5053	2	tetRad18-Ino80aid	withRad18-withIno80	2	3	21	45
5054	0	tetRad18-Ino80aid	withRad18-withIno80	2	3	22	45
5055	3	tetRad18-Ino80aid	withRad18-withIno80	2	3	23	45
5056	1	tetRad18-Ino80aid	withRad18-withIno80	2	3	24	45
5057	1	tetRad18-Ino80aid	withRad18-withIno80	2	3	25	45
5058	3	tetRad18-Ino80aid	withRad18-withIno80	2	3	26	45
5059	0	tetRad18-Ino80aid	withRad18-withIno80	2	3	27	45
5060	0	tetRad18-Ino80aid	withRad18-withIno80	2	3	28	45
5061	0	tetRad18-Ino80aid	withRad18-withIno80	2	3	29	45
5062	2	tetRad18-Ino80aid	withRad18-withIno80	2	3	30	45
5063	2	tetRad18-Ino80aid	withRad18-withIno80	2	3	31	45
5064	1	tetRad18-Ino80aid	withRad18-withIno80	2	3	32	45
5065	2	tetRad18-Ino80aid	withRad18-withIno80	2	3	33	45
5066	1	tetRad18-Ino80aid	withRad18-withIno80	2	3	34	45
5067	0	tetRad18-Ino80aid	withRad18-withIno80	2	3	35	45
5068	0	tetRad18-Ino80aid	withRad18-withIno80	2	3	36	45
5069	1	tetRad18-Ino80aid	withRad18-withIno80	2	3	37	45
5070	0	tetRad18-Ino80aid	withRad18-withIno80	2	3	38	45
5071	1	tetRad18-Ino80aid	withRad18-withIno80	2	3	39	45
5072	0	tetRad18-Ino80aid	withRad18-withIno80	2	3	40	45
5073	1	tetRad18-Ino80aid	withRad18-withIno80	2	3	41	45
5074	3	tetRad18-Ino80aid	withRad18-withIno80	2	3	42	45
5075	1	tetRad18-Ino80aid	withRad18-withIno80	2	3	43	45
5076	2	tetRad18-Ino80aid	withRad18-withIno80	2	3	44	45
5077	0	tetRad18-Ino80aid	withRad18-withIno80	2	3	45	45
5078	1	tetRad18-Ino80aid	withRad18-withIno80	2	3	46	45
5079	1	tetRad18-Ino80aid	withRad18-withIno80	2	3	47	45
5080	1	tetRad18-Ino80aid	withRad18-withIno80	2	3	48	45
5081	0	tetRad18-Ino80aid	withRad18-withIno80	2	3	49	45
5082	0	tetRad18-Ino80aid	withRad18-withIno80	2	3	50	45
5083	1	tetRad18-Ino80aid	withRad18-withIno80	2	3	51	45
5084	1	tetRad18-Ino80aid	withRad18-withIno80	2	3	52	45
5085	1	tetRad18-Ino80aid	withRad18-withIno80	2	3	53	45
5086	2	tetRad18-Ino80aid	withRad18-withIno80	2	3	54	45
5087	2	tetRad18-Ino80aid	withRad18-withIno80	2	3	55	45
5088	1	tetRad18-Ino80aid	withRad18-withIno80	2	3	56	45
5089	1	tetRad18-Ino80aid	withRad18-withIno80	2	3	57	45
5090	0	tetRad18-Ino80aid	withRad18-withIno80	2	3	58	45
5091	4	tetRad18-Ino80aid	withRad18-withIno80	2	3	59	45
5092	0	tetRad18-Ino80aid	withRad18-withIno80	2	3	60	45
5093	1	tetRad18-Ino80aid	withRad18-withIno80	2	3	61	45
5094	2	tetRad18-Ino80aid	withRad18-withIno80	2	3	62	45
5095	0	tetRad18-Ino80aid	withRad18-withIno80	2	3	63	45
5096	0	tetRad18-Ino80aid	withRad18-withIno80	2	3	64	45
5097	0	tetRad18-Ino80aid	withRad18-withIno80	2	3	65	45
5098	0	tetRad18-Ino80aid	withRad18-withIno80	2	3	66	45
5099	2	tetRad18-Ino80aid	withRad18-withIno80	2	3	67	45
5100	1	tetRad18-Ino80aid	withRad18-withIno80	2	3	68	45
5101	2	tetRad18-Ino80aid	withRad18-withIno80	2	3	69	45
5102	0	tetRad18-Ino80aid	withRad18-withIno80	2	3	70	45
5103	0	tetRad18-Ino80aid	withRad18-withIno80	2	3	71	45
5104	2	tetRad18-Ino80aid	withRad18-withIno80	2	3	72	45
5105	1	tetRad18-Ino80aid	withRad18-withIno80	2	3	73	45
5106	0	tetRad18-Ino80aid	withRad18-withIno80	2	3	74	45
5107	0	tetRad18-Ino80aid	withRad18-withIno80	2	3	75	45
5108	1	tetRad18-Ino80aid	withRad18-withIno80	2	3	76	45
5109	1	tetRad18-Ino80aid	withRad18-withIno80	2	3	77	45
5110	0	tetRad18-Ino80aid	withRad18-withIno80	2	3	78	45
5111	1	tetRad18-Ino80aid	withRad18-withIno80	2	3	79	45
5112	1	tetRad18-Ino80aid	withRad18-withIno80	2	3	80	45
5113	0	tetRad18-Ino80aid	withRad18-withIno80	2	3	81	45
5114	2	tetRad18-Ino80aid	withRad18-withIno80	2	3	82	45
5115	1	tetRad18-Ino80aid	withRad18-withIno80	2	3	83	45
5116	3	tetRad18-Ino80aid	withRad18-withIno80	2	3	84	45
5117	2	tetRad18-Ino80aid	withRad18-withIno80	2	3	85	45
5118	3	tetRad18-Ino80aid	withRad18-withIno80	2	3	86	45
5119	0	tetRad18-Ino80aid	withRad18-withIno80	2	3	87	45
5120	1	tetRad18-Ino80aid	withRad18-withIno80	2	3	88	45
5121	0	tetRad18-Ino80aid	withRad18-withIno80	2	3	89	45
5399	2	tetRad18-Ino80aid	withRad18-withIno80	3	1	0	60
5400	1	tetRad18-Ino80aid	withRad18-withIno80	3	1	1	60
5401	1	tetRad18-Ino80aid	withRad18-withIno80	3	1	2	60
5402	0	tetRad18-Ino80aid	withRad18-withIno80	3	1	3	60
5403	2	tetRad18-Ino80aid	withRad18-withIno80	3	1	4	60
5404	1	tetRad18-Ino80aid	withRad18-withIno80	3	1	5	60
5405	1	tetRad18-Ino80aid	withRad18-withIno80	3	1	6	60
5406	2	tetRad18-Ino80aid	withRad18-withIno80	3	1	7	60
5407	0	tetRad18-Ino80aid	withRad18-withIno80	3	1	8	60
5408	2	tetRad18-Ino80aid	withRad18-withIno80	3	1	9	60
5409	0	tetRad18-Ino80aid	withRad18-withIno80	3	1	10	60
5410	1	tetRad18-Ino80aid	withRad18-withIno80	3	1	11	60
5411	3	tetRad18-Ino80aid	withRad18-withIno80	3	1	12	60
5412	2	tetRad18-Ino80aid	withRad18-withIno80	3	1	13	60
5413	1	tetRad18-Ino80aid	withRad18-withIno80	3	1	14	60
5414	1	tetRad18-Ino80aid	withRad18-withIno80	3	1	15	60
5415	2	tetRad18-Ino80aid	withRad18-withIno80	3	1	16	60
5416	1	tetRad18-Ino80aid	withRad18-withIno80	3	1	17	60
5417	1	tetRad18-Ino80aid	withRad18-withIno80	3	1	18	60
5418	2	tetRad18-Ino80aid	withRad18-withIno80	3	1	19	60
5419	1	tetRad18-Ino80aid	withRad18-withIno80	3	1	20	60
5420	1	tetRad18-Ino80aid	withRad18-withIno80	3	1	21	60
5421	1	tetRad18-Ino80aid	withRad18-withIno80	3	1	22	60
5422	0	tetRad18-Ino80aid	withRad18-withIno80	3	1	23	60
5423	0	tetRad18-Ino80aid	withRad18-withIno80	3	1	24	60
5424	3	tetRad18-Ino80aid	withRad18-withIno80	3	1	25	60
5425	1	tetRad18-Ino80aid	withRad18-withIno80	3	1	26	60
5426	3	tetRad18-Ino80aid	withRad18-withIno80	3	1	27	60
5427	3	tetRad18-Ino80aid	withRad18-withIno80	3	1	28	60
5428	2	tetRad18-Ino80aid	withRad18-withIno80	3	1	29	60
5429	2	tetRad18-Ino80aid	withRad18-withIno80	3	1	30	60
5430	1	tetRad18-Ino80aid	withRad18-withIno80	3	1	31	60
5431	3	tetRad18-Ino80aid	withRad18-withIno80	3	1	32	60
5432	2	tetRad18-Ino80aid	withRad18-withIno80	3	1	33	60
5433	1	tetRad18-Ino80aid	withRad18-withIno80	3	1	34	60
5434	1	tetRad18-Ino80aid	withRad18-withIno80	3	1	35	60
5435	1	tetRad18-Ino80aid	withRad18-withIno80	3	1	36	60
5436	2	tetRad18-Ino80aid	withRad18-withIno80	3	1	37	60
5437	1	tetRad18-Ino80aid	withRad18-withIno80	3	1	38	60
5438	2	tetRad18-Ino80aid	withRad18-withIno80	3	1	39	60
5439	0	tetRad18-Ino80aid	withRad18-withIno80	3	1	40	60
5440	2	tetRad18-Ino80aid	withRad18-withIno80	3	1	41	60
5441	1	tetRad18-Ino80aid	withRad18-withIno80	3	1	42	60
5442	0	tetRad18-Ino80aid	withRad18-withIno80	3	1	43	60
5443	2	tetRad18-Ino80aid	withRad18-withIno80	3	1	44	60
5444	2	tetRad18-Ino80aid	withRad18-withIno80	3	1	45	60
5445	1	tetRad18-Ino80aid	withRad18-withIno80	3	1	46	60
5446	1	tetRad18-Ino80aid	withRad18-withIno80	3	1	47	60
5447	1	tetRad18-Ino80aid	withRad18-withIno80	3	1	48	60
5448	0	tetRad18-Ino80aid	withRad18-withIno80	3	1	49	60
5449	0	tetRad18-Ino80aid	withRad18-withIno80	3	1	50	60
5450	1	tetRad18-Ino80aid	withRad18-withIno80	3	1	51	60
5451	0	tetRad18-Ino80aid	withRad18-withIno80	3	1	52	60
5452	1	tetRad18-Ino80aid	withRad18-withIno80	3	1	53	60
5453	0	tetRad18-Ino80aid	withRad18-withIno80	3	1	54	60
5454	1	tetRad18-Ino80aid	withRad18-withIno80	3	1	55	60
5455	2	tetRad18-Ino80aid	withRad18-withIno80	3	1	56	60
5456	2	tetRad18-Ino80aid	withRad18-withIno80	3	1	57	60
5457	0	tetRad18-Ino80aid	withRad18-withIno80	3	1	58	60
5458	0	tetRad18-Ino80aid	withRad18-withIno80	3	1	59	60
5459	0	tetRad18-Ino80aid	withRad18-withIno80	3	1	60	60
5460	1	tetRad18-Ino80aid	withRad18-withIno80	3	1	61	60
5461	0	tetRad18-Ino80aid	withRad18-withIno80	3	1	62	60
5462	1	tetRad18-Ino80aid	withRad18-withIno80	3	1	63	60
5463	2	tetRad18-Ino80aid	withRad18-withIno80	3	1	64	60
5464	0	tetRad18-Ino80aid	withRad18-withIno80	3	1	65	60
5465	2	tetRad18-Ino80aid	withRad18-withIno80	3	1	66	60
5466	1	tetRad18-Ino80aid	withRad18-withIno80	3	1	67	60
5467	0	tetRad18-Ino80aid	withRad18-withIno80	3	1	68	60
5468	2	tetRad18-Ino80aid	withRad18-withIno80	3	1	69	60
5469	1	tetRad18-Ino80aid	withRad18-withIno80	3	1	70	60
5470	2	tetRad18-Ino80aid	withRad18-withIno80	3	1	71	60
5471	2	tetRad18-Ino80aid	withRad18-withIno80	3	1	72	60
5472	3	tetRad18-Ino80aid	withRad18-withIno80	3	1	73	60
5473	3	tetRad18-Ino80aid	withRad18-withIno80	3	1	74	60
5474	0	tetRad18-Ino80aid	withRad18-withIno80	3	1	75	60
5475	3	tetRad18-Ino80aid	withRad18-withIno80	3	1	76	60
5476	0	tetRad18-Ino80aid	withRad18-withIno80	3	1	77	60
5477	2	tetRad18-Ino80aid	withRad18-withIno80	3	1	78	60
5478	0	tetRad18-Ino80aid	withRad18-withIno80	3	1	79	60
5479	1	tetRad18-Ino80aid	withRad18-withIno80	3	1	80	60
5480	0	tetRad18-Ino80aid	withRad18-withIno80	3	1	81	60
5481	2	tetRad18-Ino80aid	withRad18-withIno80	3	1	82	60
5482	3	tetRad18-Ino80aid	withRad18-withIno80	3	1	83	60
5483	2	tetRad18-Ino80aid	withRad18-withIno80	3	1	84	60
5484	1	tetRad18-Ino80aid	withRad18-withIno80	3	1	85	60
5485	1	tetRad18-Ino80aid	withRad18-withIno80	3	1	86	60
5486	0	tetRad18-Ino80aid	withRad18-withIno80	3	1	87	60
5487	1	tetRad18-Ino80aid	withRad18-withIno80	3	1	88	60
5488	1	tetRad18-Ino80aid	withRad18-withIno80	3	1	89	60
5489	1	tetRad18-Ino80aid	withRad18-withIno80	3	1	90	60
5490	2	tetRad18-Ino80aid	withRad18-withIno80	3	1	91	60
5491	0	tetRad18-Ino80aid	withRad18-withIno80	3	1	92	60
5492	0	tetRad18-Ino80aid	withRad18-withIno80	3	1	93	60
5493	2	tetRad18-Ino80aid	withRad18-withIno80	3	1	94	60
5494	0	tetRad18-Ino80aid	withRad18-withIno80	3	1	95	60
5495	1	tetRad18-Ino80aid	withRad18-withIno80	3	1	96	60
5496	2	tetRad18-Ino80aid	withRad18-withIno80	3	1	97	60
5221	2	tetRad18-Ino80aid	withRad18-withIno80	1	2	0	60
5222	0	tetRad18-Ino80aid	withRad18-withIno80	1	2	1	60
5223	1	tetRad18-Ino80aid	withRad18-withIno80	1	2	2	60
5224	0	tetRad18-Ino80aid	withRad18-withIno80	1	2	3	60
5225	2	tetRad18-Ino80aid	withRad18-withIno80	1	2	4	60
5226	2	tetRad18-Ino80aid	withRad18-withIno80	1	2	5	60
5227	1	tetRad18-Ino80aid	withRad18-withIno80	1	2	6	60
5228	2	tetRad18-Ino80aid	withRad18-withIno80	1	2	7	60
5229	3	tetRad18-Ino80aid	withRad18-withIno80	1	2	8	60
5230	1	tetRad18-Ino80aid	withRad18-withIno80	1	2	9	60
5231	1	tetRad18-Ino80aid	withRad18-withIno80	1	2	10	60
5232	0	tetRad18-Ino80aid	withRad18-withIno80	1	2	11	60
5233	0	tetRad18-Ino80aid	withRad18-withIno80	1	2	12	60
5234	2	tetRad18-Ino80aid	withRad18-withIno80	1	2	13	60
5235	0	tetRad18-Ino80aid	withRad18-withIno80	1	2	14	60
5236	2	tetRad18-Ino80aid	withRad18-withIno80	1	2	15	60
5237	0	tetRad18-Ino80aid	withRad18-withIno80	1	2	16	60
5238	0	tetRad18-Ino80aid	withRad18-withIno80	1	2	17	60
5239	3	tetRad18-Ino80aid	withRad18-withIno80	1	2	18	60
5240	2	tetRad18-Ino80aid	withRad18-withIno80	1	2	19	60
5241	1	tetRad18-Ino80aid	withRad18-withIno80	1	2	20	60
5242	2	tetRad18-Ino80aid	withRad18-withIno80	1	2	21	60
5243	0	tetRad18-Ino80aid	withRad18-withIno80	1	2	22	60
5244	3	tetRad18-Ino80aid	withRad18-withIno80	1	2	23	60
5245	2	tetRad18-Ino80aid	withRad18-withIno80	1	2	24	60
5246	2	tetRad18-Ino80aid	withRad18-withIno80	1	2	25	60
5247	2	tetRad18-Ino80aid	withRad18-withIno80	1	2	26	60
5248	3	tetRad18-Ino80aid	withRad18-withIno80	1	2	27	60
5249	0	tetRad18-Ino80aid	withRad18-withIno80	1	2	28	60
5250	1	tetRad18-Ino80aid	withRad18-withIno80	1	2	29	60
5251	2	tetRad18-Ino80aid	withRad18-withIno80	1	2	30	60
5252	1	tetRad18-Ino80aid	withRad18-withIno80	1	2	31	60
5253	1	tetRad18-Ino80aid	withRad18-withIno80	1	2	32	60
5254	1	tetRad18-Ino80aid	withRad18-withIno80	1	2	33	60
5255	2	tetRad18-Ino80aid	withRad18-withIno80	1	2	34	60
5256	0	tetRad18-Ino80aid	withRad18-withIno80	1	2	35	60
5257	2	tetRad18-Ino80aid	withRad18-withIno80	1	2	36	60
5258	2	tetRad18-Ino80aid	withRad18-withIno80	1	2	37	60
5259	1	tetRad18-Ino80aid	withRad18-withIno80	1	2	38	60
5260	0	tetRad18-Ino80aid	withRad18-withIno80	1	2	39	60
5261	0	tetRad18-Ino80aid	withRad18-withIno80	1	2	40	60
5262	2	tetRad18-Ino80aid	withRad18-withIno80	1	2	41	60
5263	2	tetRad18-Ino80aid	withRad18-withIno80	1	2	42	60
5264	2	tetRad18-Ino80aid	withRad18-withIno80	1	2	43	60
5265	0	tetRad18-Ino80aid	withRad18-withIno80	1	2	44	60
5266	4	tetRad18-Ino80aid	withRad18-withIno80	1	2	45	60
5267	0	tetRad18-Ino80aid	withRad18-withIno80	1	2	46	60
5268	1	tetRad18-Ino80aid	withRad18-withIno80	1	2	47	60
5269	2	tetRad18-Ino80aid	withRad18-withIno80	1	2	48	60
5270	1	tetRad18-Ino80aid	withRad18-withIno80	1	2	49	60
5271	0	tetRad18-Ino80aid	withRad18-withIno80	1	2	50	60
5272	0	tetRad18-Ino80aid	withRad18-withIno80	1	2	51	60
5273	1	tetRad18-Ino80aid	withRad18-withIno80	1	2	52	60
5274	0	tetRad18-Ino80aid	withRad18-withIno80	1	2	53	60
5275	0	tetRad18-Ino80aid	withRad18-withIno80	1	2	54	60
5276	1	tetRad18-Ino80aid	withRad18-withIno80	1	2	55	60
5277	2	tetRad18-Ino80aid	withRad18-withIno80	1	2	56	60
5278	1	tetRad18-Ino80aid	withRad18-withIno80	1	2	57	60
5279	1	tetRad18-Ino80aid	withRad18-withIno80	1	2	58	60
5280	0	tetRad18-Ino80aid	withRad18-withIno80	1	2	59	60
5281	3	tetRad18-Ino80aid	withRad18-withIno80	1	2	60	60
5282	0	tetRad18-Ino80aid	withRad18-withIno80	1	2	61	60
5283	2	tetRad18-Ino80aid	withRad18-withIno80	1	2	62	60
5284	1	tetRad18-Ino80aid	withRad18-withIno80	1	2	63	60
5285	0	tetRad18-Ino80aid	withRad18-withIno80	1	2	64	60
5286	1	tetRad18-Ino80aid	withRad18-withIno80	1	2	65	60
5287	2	tetRad18-Ino80aid	withRad18-withIno80	1	2	66	60
5288	1	tetRad18-Ino80aid	withRad18-withIno80	1	2	67	60
5289	1	tetRad18-Ino80aid	withRad18-withIno80	1	2	68	60
5290	0	tetRad18-Ino80aid	withRad18-withIno80	1	2	69	60
5291	1	tetRad18-Ino80aid	withRad18-withIno80	1	2	70	60
5292	1	tetRad18-Ino80aid	withRad18-withIno80	1	2	71	60
5293	1	tetRad18-Ino80aid	withRad18-withIno80	1	2	72	60
5294	0	tetRad18-Ino80aid	withRad18-withIno80	1	2	73	60
5295	2	tetRad18-Ino80aid	withRad18-withIno80	1	2	74	60
5296	1	tetRad18-Ino80aid	withRad18-withIno80	1	2	75	60
5297	1	tetRad18-Ino80aid	withRad18-withIno80	1	2	76	60
5298	0	tetRad18-Ino80aid	withRad18-withIno80	1	2	77	60
5299	1	tetRad18-Ino80aid	withRad18-withIno80	1	2	78	60
5300	0	tetRad18-Ino80aid	withRad18-withIno80	1	2	79	60
5301	2	tetRad18-Ino80aid	withRad18-withIno80	1	2	80	60
5302	0	tetRad18-Ino80aid	withRad18-withIno80	1	2	81	60
5303	2	tetRad18-Ino80aid	withRad18-withIno80	1	2	82	60
5304	3	tetRad18-Ino80aid	withRad18-withIno80	1	2	83	60
5305	1	tetRad18-Ino80aid	withRad18-withIno80	1	2	84	60
5306	0	tetRad18-Ino80aid	withRad18-withIno80	1	2	85	60
5307	0	tetRad18-Ino80aid	withRad18-withIno80	1	2	86	60
5308	0	tetRad18-Ino80aid	withRad18-withIno80	1	2	87	60
5309	1	tetRad18-Ino80aid	withRad18-withIno80	1	2	88	60
5310	1	tetRad18-Ino80aid	withRad18-withIno80	1	2	89	60
5311	0	tetRad18-Ino80aid	withRad18-withIno80	1	2	90	60
5312	0	tetRad18-Ino80aid	withRad18-withIno80	1	2	91	60
5313	2	tetRad18-Ino80aid	withRad18-withIno80	1	2	92	60
5314	1	tetRad18-Ino80aid	withRad18-withIno80	1	2	93	60
5315	3	tetRad18-Ino80aid	withRad18-withIno80	1	2	94	60
5316	2	tetRad18-Ino80aid	withRad18-withIno80	1	2	95	60
5317	0	tetRad18-Ino80aid	withRad18-withIno80	1	2	96	60
5318	0	tetRad18-Ino80aid	withRad18-withIno80	1	2	97	60
5319	1	tetRad18-Ino80aid	withRad18-withIno80	2	3	0	60
5320	0	tetRad18-Ino80aid	withRad18-withIno80	2	3	1	60
5321	0	tetRad18-Ino80aid	withRad18-withIno80	2	3	2	60
5322	1	tetRad18-Ino80aid	withRad18-withIno80	2	3	3	60
5323	1	tetRad18-Ino80aid	withRad18-withIno80	2	3	4	60
5324	0	tetRad18-Ino80aid	withRad18-withIno80	2	3	5	60
5325	1	tetRad18-Ino80aid	withRad18-withIno80	2	3	6	60
5326	1	tetRad18-Ino80aid	withRad18-withIno80	2	3	7	60
5327	2	tetRad18-Ino80aid	withRad18-withIno80	2	3	8	60
5328	0	tetRad18-Ino80aid	withRad18-withIno80	2	3	9	60
5329	2	tetRad18-Ino80aid	withRad18-withIno80	2	3	10	60
5330	0	tetRad18-Ino80aid	withRad18-withIno80	2	3	11	60
5331	2	tetRad18-Ino80aid	withRad18-withIno80	2	3	12	60
5332	0	tetRad18-Ino80aid	withRad18-withIno80	2	3	13	60
5333	0	tetRad18-Ino80aid	withRad18-withIno80	2	3	14	60
5334	2	tetRad18-Ino80aid	withRad18-withIno80	2	3	15	60
5335	2	tetRad18-Ino80aid	withRad18-withIno80	2	3	16	60
5336	0	tetRad18-Ino80aid	withRad18-withIno80	2	3	17	60
5337	1	tetRad18-Ino80aid	withRad18-withIno80	2	3	18	60
5338	2	tetRad18-Ino80aid	withRad18-withIno80	2	3	19	60
5339	0	tetRad18-Ino80aid	withRad18-withIno80	2	3	20	60
5340	1	tetRad18-Ino80aid	withRad18-withIno80	2	3	21	60
5341	1	tetRad18-Ino80aid	withRad18-withIno80	2	3	22	60
5342	2	tetRad18-Ino80aid	withRad18-withIno80	2	3	23	60
5343	3	tetRad18-Ino80aid	withRad18-withIno80	2	3	24	60
5344	1	tetRad18-Ino80aid	withRad18-withIno80	2	3	25	60
5345	1	tetRad18-Ino80aid	withRad18-withIno80	2	3	26	60
5346	2	tetRad18-Ino80aid	withRad18-withIno80	2	3	27	60
5347	3	tetRad18-Ino80aid	withRad18-withIno80	2	3	28	60
5348	2	tetRad18-Ino80aid	withRad18-withIno80	2	3	29	60
5349	1	tetRad18-Ino80aid	withRad18-withIno80	2	3	30	60
5350	0	tetRad18-Ino80aid	withRad18-withIno80	2	3	31	60
5351	2	tetRad18-Ino80aid	withRad18-withIno80	2	3	32	60
5352	1	tetRad18-Ino80aid	withRad18-withIno80	2	3	33	60
5353	1	tetRad18-Ino80aid	withRad18-withIno80	2	3	34	60
5354	1	tetRad18-Ino80aid	withRad18-withIno80	2	3	35	60
5355	1	tetRad18-Ino80aid	withRad18-withIno80	2	3	36	60
5356	2	tetRad18-Ino80aid	withRad18-withIno80	2	3	37	60
5357	1	tetRad18-Ino80aid	withRad18-withIno80	2	3	38	60
5358	3	tetRad18-Ino80aid	withRad18-withIno80	2	3	39	60
5359	0	tetRad18-Ino80aid	withRad18-withIno80	2	3	40	60
5360	1	tetRad18-Ino80aid	withRad18-withIno80	2	3	41	60
5361	1	tetRad18-Ino80aid	withRad18-withIno80	2	3	42	60
5362	1	tetRad18-Ino80aid	withRad18-withIno80	2	3	43	60
5363	4	tetRad18-Ino80aid	withRad18-withIno80	2	3	44	60
5364	0	tetRad18-Ino80aid	withRad18-withIno80	2	3	45	60
5365	0	tetRad18-Ino80aid	withRad18-withIno80	2	3	46	60
5366	1	tetRad18-Ino80aid	withRad18-withIno80	2	3	47	60
5367	1	tetRad18-Ino80aid	withRad18-withIno80	2	3	48	60
5368	1	tetRad18-Ino80aid	withRad18-withIno80	2	3	49	60
5369	2	tetRad18-Ino80aid	withRad18-withIno80	2	3	50	60
5370	2	tetRad18-Ino80aid	withRad18-withIno80	2	3	51	60
5371	2	tetRad18-Ino80aid	withRad18-withIno80	2	3	52	60
5372	1	tetRad18-Ino80aid	withRad18-withIno80	2	3	53	60
5373	0	tetRad18-Ino80aid	withRad18-withIno80	2	3	54	60
5374	2	tetRad18-Ino80aid	withRad18-withIno80	2	3	55	60
5375	3	tetRad18-Ino80aid	withRad18-withIno80	2	3	56	60
5376	1	tetRad18-Ino80aid	withRad18-withIno80	2	3	57	60
5377	0	tetRad18-Ino80aid	withRad18-withIno80	2	3	58	60
5378	1	tetRad18-Ino80aid	withRad18-withIno80	2	3	59	60
5379	1	tetRad18-Ino80aid	withRad18-withIno80	2	3	60	60
5380	2	tetRad18-Ino80aid	withRad18-withIno80	2	3	61	60
5381	0	tetRad18-Ino80aid	withRad18-withIno80	2	3	62	60
5382	2	tetRad18-Ino80aid	withRad18-withIno80	2	3	63	60
5383	1	tetRad18-Ino80aid	withRad18-withIno80	2	3	64	60
5384	1	tetRad18-Ino80aid	withRad18-withIno80	2	3	65	60
5385	0	tetRad18-Ino80aid	withRad18-withIno80	2	3	66	60
5386	0	tetRad18-Ino80aid	withRad18-withIno80	2	3	67	60
5387	1	tetRad18-Ino80aid	withRad18-withIno80	2	3	68	60
5388	0	tetRad18-Ino80aid	withRad18-withIno80	2	3	69	60
5389	2	tetRad18-Ino80aid	withRad18-withIno80	2	3	70	60
5390	2	tetRad18-Ino80aid	withRad18-withIno80	2	3	71	60
5391	1	tetRad18-Ino80aid	withRad18-withIno80	2	3	72	60
5392	2	tetRad18-Ino80aid	withRad18-withIno80	2	3	73	60
5393	1	tetRad18-Ino80aid	withRad18-withIno80	2	3	74	60
5394	1	tetRad18-Ino80aid	withRad18-withIno80	2	3	75	60
5395	2	tetRad18-Ino80aid	withRad18-withIno80	2	3	76	60
5396	1	tetRad18-Ino80aid	withRad18-withIno80	2	3	77	60
5397	2	tetRad18-Ino80aid	withRad18-withIno80	2	3	78	60
5398	0	tetRad18-Ino80aid	withRad18-withIno80	2	3	79	60
5644	1	tetRad18-Ino80aid	withRad18-withIno80	3	1	0	75
5645	1	tetRad18-Ino80aid	withRad18-withIno80	3	1	1	75
5646	2	tetRad18-Ino80aid	withRad18-withIno80	3	1	2	75
5647	4	tetRad18-Ino80aid	withRad18-withIno80	3	1	3	75
5648	3	tetRad18-Ino80aid	withRad18-withIno80	3	1	4	75
5649	2	tetRad18-Ino80aid	withRad18-withIno80	3	1	5	75
5650	2	tetRad18-Ino80aid	withRad18-withIno80	3	1	6	75
5651	1	tetRad18-Ino80aid	withRad18-withIno80	3	1	7	75
5652	0	tetRad18-Ino80aid	withRad18-withIno80	3	1	8	75
5653	2	tetRad18-Ino80aid	withRad18-withIno80	3	1	9	75
5654	2	tetRad18-Ino80aid	withRad18-withIno80	3	1	10	75
5655	1	tetRad18-Ino80aid	withRad18-withIno80	3	1	11	75
5656	0	tetRad18-Ino80aid	withRad18-withIno80	3	1	12	75
5657	1	tetRad18-Ino80aid	withRad18-withIno80	3	1	13	75
5658	0	tetRad18-Ino80aid	withRad18-withIno80	3	1	14	75
5659	0	tetRad18-Ino80aid	withRad18-withIno80	3	1	15	75
5660	1	tetRad18-Ino80aid	withRad18-withIno80	3	1	16	75
5661	2	tetRad18-Ino80aid	withRad18-withIno80	3	1	17	75
5662	0	tetRad18-Ino80aid	withRad18-withIno80	3	1	18	75
5663	0	tetRad18-Ino80aid	withRad18-withIno80	3	1	19	75
5664	2	tetRad18-Ino80aid	withRad18-withIno80	3	1	20	75
5665	0	tetRad18-Ino80aid	withRad18-withIno80	3	1	21	75
5666	0	tetRad18-Ino80aid	withRad18-withIno80	3	1	22	75
5667	1	tetRad18-Ino80aid	withRad18-withIno80	3	1	23	75
5668	1	tetRad18-Ino80aid	withRad18-withIno80	3	1	24	75
5669	1	tetRad18-Ino80aid	withRad18-withIno80	3	1	25	75
5670	2	tetRad18-Ino80aid	withRad18-withIno80	3	1	26	75
5671	2	tetRad18-Ino80aid	withRad18-withIno80	3	1	27	75
5672	0	tetRad18-Ino80aid	withRad18-withIno80	3	1	28	75
5673	1	tetRad18-Ino80aid	withRad18-withIno80	3	1	29	75
5674	4	tetRad18-Ino80aid	withRad18-withIno80	3	1	30	75
5675	1	tetRad18-Ino80aid	withRad18-withIno80	3	1	31	75
5676	0	tetRad18-Ino80aid	withRad18-withIno80	3	1	32	75
5677	1	tetRad18-Ino80aid	withRad18-withIno80	3	1	33	75
5678	1	tetRad18-Ino80aid	withRad18-withIno80	3	1	34	75
5679	3	tetRad18-Ino80aid	withRad18-withIno80	3	1	35	75
5680	1	tetRad18-Ino80aid	withRad18-withIno80	3	1	36	75
5681	1	tetRad18-Ino80aid	withRad18-withIno80	3	1	37	75
5682	0	tetRad18-Ino80aid	withRad18-withIno80	3	1	38	75
5683	1	tetRad18-Ino80aid	withRad18-withIno80	3	1	39	75
5684	2	tetRad18-Ino80aid	withRad18-withIno80	3	1	40	75
5685	2	tetRad18-Ino80aid	withRad18-withIno80	3	1	41	75
5686	1	tetRad18-Ino80aid	withRad18-withIno80	3	1	42	75
5687	0	tetRad18-Ino80aid	withRad18-withIno80	3	1	43	75
5688	2	tetRad18-Ino80aid	withRad18-withIno80	3	1	44	75
5689	0	tetRad18-Ino80aid	withRad18-withIno80	3	1	45	75
5690	1	tetRad18-Ino80aid	withRad18-withIno80	3	1	46	75
5691	0	tetRad18-Ino80aid	withRad18-withIno80	3	1	47	75
5692	2	tetRad18-Ino80aid	withRad18-withIno80	3	1	48	75
5693	1	tetRad18-Ino80aid	withRad18-withIno80	3	1	49	75
5694	2	tetRad18-Ino80aid	withRad18-withIno80	3	1	50	75
5695	1	tetRad18-Ino80aid	withRad18-withIno80	3	1	51	75
5696	0	tetRad18-Ino80aid	withRad18-withIno80	3	1	52	75
5697	1	tetRad18-Ino80aid	withRad18-withIno80	3	1	53	75
5698	2	tetRad18-Ino80aid	withRad18-withIno80	3	1	54	75
5699	1	tetRad18-Ino80aid	withRad18-withIno80	3	1	55	75
5700	3	tetRad18-Ino80aid	withRad18-withIno80	3	1	56	75
5701	0	tetRad18-Ino80aid	withRad18-withIno80	3	1	57	75
5702	0	tetRad18-Ino80aid	withRad18-withIno80	3	1	58	75
5703	2	tetRad18-Ino80aid	withRad18-withIno80	3	1	59	75
5704	1	tetRad18-Ino80aid	withRad18-withIno80	3	1	60	75
5705	2	tetRad18-Ino80aid	withRad18-withIno80	3	1	61	75
5706	1	tetRad18-Ino80aid	withRad18-withIno80	3	1	62	75
5707	1	tetRad18-Ino80aid	withRad18-withIno80	3	1	63	75
5708	1	tetRad18-Ino80aid	withRad18-withIno80	3	1	64	75
5709	1	tetRad18-Ino80aid	withRad18-withIno80	3	1	65	75
5710	0	tetRad18-Ino80aid	withRad18-withIno80	3	1	66	75
5711	1	tetRad18-Ino80aid	withRad18-withIno80	3	1	67	75
5712	2	tetRad18-Ino80aid	withRad18-withIno80	3	1	68	75
5713	3	tetRad18-Ino80aid	withRad18-withIno80	3	1	69	75
5714	3	tetRad18-Ino80aid	withRad18-withIno80	3	1	70	75
5715	3	tetRad18-Ino80aid	withRad18-withIno80	3	1	71	75
5716	2	tetRad18-Ino80aid	withRad18-withIno80	3	1	72	75
5717	1	tetRad18-Ino80aid	withRad18-withIno80	3	1	73	75
5718	3	tetRad18-Ino80aid	withRad18-withIno80	3	1	74	75
5719	1	tetRad18-Ino80aid	withRad18-withIno80	3	1	75	75
5720	2	tetRad18-Ino80aid	withRad18-withIno80	3	1	76	75
5721	0	tetRad18-Ino80aid	withRad18-withIno80	3	1	77	75
5722	1	tetRad18-Ino80aid	withRad18-withIno80	3	1	78	75
5723	0	tetRad18-Ino80aid	withRad18-withIno80	3	1	79	75
5497	1	tetRad18-Ino80aid	withRad18-withIno80	1	2	0	75
5498	0	tetRad18-Ino80aid	withRad18-withIno80	1	2	1	75
5499	0	tetRad18-Ino80aid	withRad18-withIno80	1	2	2	75
5500	1	tetRad18-Ino80aid	withRad18-withIno80	1	2	3	75
5501	1	tetRad18-Ino80aid	withRad18-withIno80	1	2	4	75
5502	0	tetRad18-Ino80aid	withRad18-withIno80	1	2	5	75
5503	0	tetRad18-Ino80aid	withRad18-withIno80	1	2	6	75
5504	1	tetRad18-Ino80aid	withRad18-withIno80	1	2	7	75
5505	1	tetRad18-Ino80aid	withRad18-withIno80	1	2	8	75
5506	1	tetRad18-Ino80aid	withRad18-withIno80	1	2	9	75
5507	1	tetRad18-Ino80aid	withRad18-withIno80	1	2	10	75
5508	1	tetRad18-Ino80aid	withRad18-withIno80	1	2	11	75
5509	1	tetRad18-Ino80aid	withRad18-withIno80	1	2	12	75
5510	2	tetRad18-Ino80aid	withRad18-withIno80	1	2	13	75
5511	2	tetRad18-Ino80aid	withRad18-withIno80	1	2	14	75
5512	1	tetRad18-Ino80aid	withRad18-withIno80	1	2	15	75
5513	0	tetRad18-Ino80aid	withRad18-withIno80	1	2	16	75
5514	2	tetRad18-Ino80aid	withRad18-withIno80	1	2	17	75
5515	1	tetRad18-Ino80aid	withRad18-withIno80	1	2	18	75
5516	0	tetRad18-Ino80aid	withRad18-withIno80	1	2	19	75
5517	1	tetRad18-Ino80aid	withRad18-withIno80	1	2	20	75
5518	2	tetRad18-Ino80aid	withRad18-withIno80	1	2	21	75
5519	3	tetRad18-Ino80aid	withRad18-withIno80	1	2	22	75
5520	1	tetRad18-Ino80aid	withRad18-withIno80	1	2	23	75
5521	2	tetRad18-Ino80aid	withRad18-withIno80	1	2	24	75
5522	2	tetRad18-Ino80aid	withRad18-withIno80	1	2	25	75
5523	2	tetRad18-Ino80aid	withRad18-withIno80	1	2	26	75
5524	4	tetRad18-Ino80aid	withRad18-withIno80	1	2	27	75
5525	1	tetRad18-Ino80aid	withRad18-withIno80	1	2	28	75
5526	1	tetRad18-Ino80aid	withRad18-withIno80	1	2	29	75
5527	2	tetRad18-Ino80aid	withRad18-withIno80	1	2	30	75
5528	0	tetRad18-Ino80aid	withRad18-withIno80	1	2	31	75
5529	1	tetRad18-Ino80aid	withRad18-withIno80	1	2	32	75
5530	3	tetRad18-Ino80aid	withRad18-withIno80	1	2	33	75
5531	2	tetRad18-Ino80aid	withRad18-withIno80	1	2	34	75
5532	2	tetRad18-Ino80aid	withRad18-withIno80	1	2	35	75
5533	2	tetRad18-Ino80aid	withRad18-withIno80	1	2	36	75
5534	2	tetRad18-Ino80aid	withRad18-withIno80	1	2	37	75
5535	3	tetRad18-Ino80aid	withRad18-withIno80	1	2	38	75
5536	0	tetRad18-Ino80aid	withRad18-withIno80	1	2	39	75
5537	0	tetRad18-Ino80aid	withRad18-withIno80	1	2	40	75
5538	2	tetRad18-Ino80aid	withRad18-withIno80	1	2	41	75
5539	4	tetRad18-Ino80aid	withRad18-withIno80	1	2	42	75
5540	1	tetRad18-Ino80aid	withRad18-withIno80	1	2	43	75
5541	2	tetRad18-Ino80aid	withRad18-withIno80	1	2	44	75
5542	1	tetRad18-Ino80aid	withRad18-withIno80	1	2	45	75
5543	1	tetRad18-Ino80aid	withRad18-withIno80	1	2	46	75
5544	0	tetRad18-Ino80aid	withRad18-withIno80	1	2	47	75
5545	2	tetRad18-Ino80aid	withRad18-withIno80	1	2	48	75
5546	1	tetRad18-Ino80aid	withRad18-withIno80	1	2	49	75
5547	2	tetRad18-Ino80aid	withRad18-withIno80	1	2	50	75
5548	1	tetRad18-Ino80aid	withRad18-withIno80	1	2	51	75
5549	1	tetRad18-Ino80aid	withRad18-withIno80	1	2	52	75
5550	1	tetRad18-Ino80aid	withRad18-withIno80	1	2	53	75
5551	2	tetRad18-Ino80aid	withRad18-withIno80	1	2	54	75
5552	1	tetRad18-Ino80aid	withRad18-withIno80	1	2	55	75
5553	1	tetRad18-Ino80aid	withRad18-withIno80	1	2	56	75
5554	1	tetRad18-Ino80aid	withRad18-withIno80	1	2	57	75
5555	1	tetRad18-Ino80aid	withRad18-withIno80	1	2	58	75
5556	3	tetRad18-Ino80aid	withRad18-withIno80	1	2	59	75
5557	1	tetRad18-Ino80aid	withRad18-withIno80	1	2	60	75
5558	0	tetRad18-Ino80aid	withRad18-withIno80	1	2	61	75
5559	1	tetRad18-Ino80aid	withRad18-withIno80	1	2	62	75
5560	1	tetRad18-Ino80aid	withRad18-withIno80	1	2	63	75
5561	0	tetRad18-Ino80aid	withRad18-withIno80	1	2	64	75
5562	1	tetRad18-Ino80aid	withRad18-withIno80	1	2	65	75
5563	0	tetRad18-Ino80aid	withRad18-withIno80	1	2	66	75
5564	0	tetRad18-Ino80aid	withRad18-withIno80	1	2	67	75
5565	3	tetRad18-Ino80aid	withRad18-withIno80	1	2	68	75
5566	1	tetRad18-Ino80aid	withRad18-withIno80	1	2	69	75
5567	1	tetRad18-Ino80aid	withRad18-withIno80	1	2	70	75
5568	2	tetRad18-Ino80aid	withRad18-withIno80	2	3	0	75
5569	1	tetRad18-Ino80aid	withRad18-withIno80	2	3	1	75
5570	1	tetRad18-Ino80aid	withRad18-withIno80	2	3	2	75
5571	0	tetRad18-Ino80aid	withRad18-withIno80	2	3	3	75
5572	2	tetRad18-Ino80aid	withRad18-withIno80	2	3	4	75
5573	0	tetRad18-Ino80aid	withRad18-withIno80	2	3	5	75
5574	0	tetRad18-Ino80aid	withRad18-withIno80	2	3	6	75
5575	3	tetRad18-Ino80aid	withRad18-withIno80	2	3	7	75
5576	2	tetRad18-Ino80aid	withRad18-withIno80	2	3	8	75
5577	1	tetRad18-Ino80aid	withRad18-withIno80	2	3	9	75
5578	2	tetRad18-Ino80aid	withRad18-withIno80	2	3	10	75
5579	1	tetRad18-Ino80aid	withRad18-withIno80	2	3	11	75
5580	3	tetRad18-Ino80aid	withRad18-withIno80	2	3	12	75
5581	1	tetRad18-Ino80aid	withRad18-withIno80	2	3	13	75
5582	1	tetRad18-Ino80aid	withRad18-withIno80	2	3	14	75
5583	2	tetRad18-Ino80aid	withRad18-withIno80	2	3	15	75
5584	0	tetRad18-Ino80aid	withRad18-withIno80	2	3	16	75
5585	1	tetRad18-Ino80aid	withRad18-withIno80	2	3	17	75
5586	3	tetRad18-Ino80aid	withRad18-withIno80	2	3	18	75
5587	2	tetRad18-Ino80aid	withRad18-withIno80	2	3	19	75
5588	3	tetRad18-Ino80aid	withRad18-withIno80	2	3	20	75
5589	2	tetRad18-Ino80aid	withRad18-withIno80	2	3	21	75
5590	2	tetRad18-Ino80aid	withRad18-withIno80	2	3	22	75
5591	4	tetRad18-Ino80aid	withRad18-withIno80	2	3	23	75
5592	2	tetRad18-Ino80aid	withRad18-withIno80	2	3	24	75
5593	0	tetRad18-Ino80aid	withRad18-withIno80	2	3	25	75
5594	1	tetRad18-Ino80aid	withRad18-withIno80	2	3	26	75
5595	0	tetRad18-Ino80aid	withRad18-withIno80	2	3	27	75
5596	1	tetRad18-Ino80aid	withRad18-withIno80	2	3	28	75
5597	0	tetRad18-Ino80aid	withRad18-withIno80	2	3	29	75
5598	4	tetRad18-Ino80aid	withRad18-withIno80	2	3	30	75
5599	0	tetRad18-Ino80aid	withRad18-withIno80	2	3	31	75
5600	0	tetRad18-Ino80aid	withRad18-withIno80	2	3	32	75
5601	2	tetRad18-Ino80aid	withRad18-withIno80	2	3	33	75
5602	5	tetRad18-Ino80aid	withRad18-withIno80	2	3	34	75
5603	2	tetRad18-Ino80aid	withRad18-withIno80	2	3	35	75
5604	0	tetRad18-Ino80aid	withRad18-withIno80	2	3	36	75
5605	2	tetRad18-Ino80aid	withRad18-withIno80	2	3	37	75
5606	1	tetRad18-Ino80aid	withRad18-withIno80	2	3	38	75
5607	1	tetRad18-Ino80aid	withRad18-withIno80	2	3	39	75
5608	3	tetRad18-Ino80aid	withRad18-withIno80	2	3	40	75
5609	1	tetRad18-Ino80aid	withRad18-withIno80	2	3	41	75
5610	1	tetRad18-Ino80aid	withRad18-withIno80	2	3	42	75
5611	2	tetRad18-Ino80aid	withRad18-withIno80	2	3	43	75
5612	2	tetRad18-Ino80aid	withRad18-withIno80	2	3	44	75
5613	0	tetRad18-Ino80aid	withRad18-withIno80	2	3	45	75
5614	3	tetRad18-Ino80aid	withRad18-withIno80	2	3	46	75
5615	0	tetRad18-Ino80aid	withRad18-withIno80	2	3	47	75
5616	2	tetRad18-Ino80aid	withRad18-withIno80	2	3	48	75
5617	0	tetRad18-Ino80aid	withRad18-withIno80	2	3	49	75
5618	0	tetRad18-Ino80aid	withRad18-withIno80	2	3	50	75
5619	3	tetRad18-Ino80aid	withRad18-withIno80	2	3	51	75
5620	1	tetRad18-Ino80aid	withRad18-withIno80	2	3	52	75
5621	1	tetRad18-Ino80aid	withRad18-withIno80	2	3	53	75
5622	2	tetRad18-Ino80aid	withRad18-withIno80	2	3	54	75
5623	0	tetRad18-Ino80aid	withRad18-withIno80	2	3	55	75
5624	1	tetRad18-Ino80aid	withRad18-withIno80	2	3	56	75
5625	4	tetRad18-Ino80aid	withRad18-withIno80	2	3	57	75
5626	1	tetRad18-Ino80aid	withRad18-withIno80	2	3	58	75
5627	0	tetRad18-Ino80aid	withRad18-withIno80	2	3	59	75
5628	0	tetRad18-Ino80aid	withRad18-withIno80	2	3	60	75
5629	0	tetRad18-Ino80aid	withRad18-withIno80	2	3	61	75
5630	2	tetRad18-Ino80aid	withRad18-withIno80	2	3	62	75
5631	3	tetRad18-Ino80aid	withRad18-withIno80	2	3	63	75
5632	3	tetRad18-Ino80aid	withRad18-withIno80	2	3	64	75
5633	1	tetRad18-Ino80aid	withRad18-withIno80	2	3	65	75
5634	2	tetRad18-Ino80aid	withRad18-withIno80	2	3	66	75
5635	0	tetRad18-Ino80aid	withRad18-withIno80	2	3	67	75
5636	2	tetRad18-Ino80aid	withRad18-withIno80	2	3	68	75
5637	0	tetRad18-Ino80aid	withRad18-withIno80	2	3	69	75
5638	2	tetRad18-Ino80aid	withRad18-withIno80	2	3	70	75
5639	2	tetRad18-Ino80aid	withRad18-withIno80	2	3	71	75
5640	0	tetRad18-Ino80aid	withRad18-withIno80	2	3	72	75
5641	1	tetRad18-Ino80aid	withRad18-withIno80	2	3	73	75
5642	1	tetRad18-Ino80aid	withRad18-withIno80	2	3	74	75
5643	4	tetRad18-Ino80aid	withRad18-withIno80	2	3	75	75
5842	0	tetRad18-Ino80aid	withRad18-withIno80	3	1	0	90
5843	1	tetRad18-Ino80aid	withRad18-withIno80	3	1	1	90
5844	0	tetRad18-Ino80aid	withRad18-withIno80	3	1	2	90
5845	1	tetRad18-Ino80aid	withRad18-withIno80	3	1	3	90
5846	1	tetRad18-Ino80aid	withRad18-withIno80	3	1	4	90
5847	1	tetRad18-Ino80aid	withRad18-withIno80	3	1	5	90
5848	2	tetRad18-Ino80aid	withRad18-withIno80	3	1	6	90
5849	1	tetRad18-Ino80aid	withRad18-withIno80	3	1	7	90
5850	0	tetRad18-Ino80aid	withRad18-withIno80	3	1	8	90
5851	2	tetRad18-Ino80aid	withRad18-withIno80	3	1	9	90
5852	0	tetRad18-Ino80aid	withRad18-withIno80	3	1	10	90
5853	1	tetRad18-Ino80aid	withRad18-withIno80	3	1	11	90
5854	2	tetRad18-Ino80aid	withRad18-withIno80	3	1	12	90
5855	3	tetRad18-Ino80aid	withRad18-withIno80	3	1	13	90
5856	0	tetRad18-Ino80aid	withRad18-withIno80	3	1	14	90
5857	1	tetRad18-Ino80aid	withRad18-withIno80	3	1	15	90
5858	3	tetRad18-Ino80aid	withRad18-withIno80	3	1	16	90
5859	0	tetRad18-Ino80aid	withRad18-withIno80	3	1	17	90
5860	1	tetRad18-Ino80aid	withRad18-withIno80	3	1	18	90
5861	0	tetRad18-Ino80aid	withRad18-withIno80	3	1	19	90
5862	2	tetRad18-Ino80aid	withRad18-withIno80	3	1	20	90
5863	1	tetRad18-Ino80aid	withRad18-withIno80	3	1	21	90
5864	2	tetRad18-Ino80aid	withRad18-withIno80	3	1	22	90
5865	2	tetRad18-Ino80aid	withRad18-withIno80	3	1	23	90
5866	0	tetRad18-Ino80aid	withRad18-withIno80	3	1	24	90
5867	0	tetRad18-Ino80aid	withRad18-withIno80	3	1	25	90
5868	3	tetRad18-Ino80aid	withRad18-withIno80	3	1	26	90
5869	0	tetRad18-Ino80aid	withRad18-withIno80	3	1	27	90
5870	1	tetRad18-Ino80aid	withRad18-withIno80	3	1	28	90
5871	1	tetRad18-Ino80aid	withRad18-withIno80	3	1	29	90
5872	0	tetRad18-Ino80aid	withRad18-withIno80	3	1	30	90
5873	1	tetRad18-Ino80aid	withRad18-withIno80	3	1	31	90
5874	1	tetRad18-Ino80aid	withRad18-withIno80	3	1	32	90
5875	0	tetRad18-Ino80aid	withRad18-withIno80	3	1	33	90
5876	1	tetRad18-Ino80aid	withRad18-withIno80	3	1	34	90
5877	0	tetRad18-Ino80aid	withRad18-withIno80	3	1	35	90
5878	2	tetRad18-Ino80aid	withRad18-withIno80	3	1	36	90
5879	1	tetRad18-Ino80aid	withRad18-withIno80	3	1	37	90
5880	1	tetRad18-Ino80aid	withRad18-withIno80	3	1	38	90
5881	2	tetRad18-Ino80aid	withRad18-withIno80	3	1	39	90
5882	1	tetRad18-Ino80aid	withRad18-withIno80	3	1	40	90
5883	2	tetRad18-Ino80aid	withRad18-withIno80	3	1	41	90
5884	1	tetRad18-Ino80aid	withRad18-withIno80	3	1	42	90
5885	2	tetRad18-Ino80aid	withRad18-withIno80	3	1	43	90
5886	2	tetRad18-Ino80aid	withRad18-withIno80	3	1	44	90
5887	1	tetRad18-Ino80aid	withRad18-withIno80	3	1	45	90
5724	2	tetRad18-Ino80aid	withRad18-withIno80	1	2	0	90
5888	2	tetRad18-Ino80aid	withRad18-withIno80	4	2	0	90
5725	1	tetRad18-Ino80aid	withRad18-withIno80	1	2	1	90
5889	1	tetRad18-Ino80aid	withRad18-withIno80	4	2	1	90
5726	1	tetRad18-Ino80aid	withRad18-withIno80	1	2	2	90
5890	0	tetRad18-Ino80aid	withRad18-withIno80	4	2	2	90
5727	2	tetRad18-Ino80aid	withRad18-withIno80	1	2	3	90
5891	1	tetRad18-Ino80aid	withRad18-withIno80	4	2	3	90
5728	2	tetRad18-Ino80aid	withRad18-withIno80	1	2	4	90
5892	3	tetRad18-Ino80aid	withRad18-withIno80	4	2	4	90
5729	0	tetRad18-Ino80aid	withRad18-withIno80	1	2	5	90
5893	2	tetRad18-Ino80aid	withRad18-withIno80	4	2	5	90
5730	2	tetRad18-Ino80aid	withRad18-withIno80	1	2	6	90
5894	0	tetRad18-Ino80aid	withRad18-withIno80	4	2	6	90
5731	0	tetRad18-Ino80aid	withRad18-withIno80	1	2	7	90
5895	1	tetRad18-Ino80aid	withRad18-withIno80	4	2	7	90
5732	0	tetRad18-Ino80aid	withRad18-withIno80	1	2	8	90
5896	3	tetRad18-Ino80aid	withRad18-withIno80	4	2	8	90
5733	0	tetRad18-Ino80aid	withRad18-withIno80	1	2	9	90
5897	2	tetRad18-Ino80aid	withRad18-withIno80	4	2	9	90
5734	3	tetRad18-Ino80aid	withRad18-withIno80	1	2	10	90
5898	2	tetRad18-Ino80aid	withRad18-withIno80	4	2	10	90
5735	1	tetRad18-Ino80aid	withRad18-withIno80	1	2	11	90
5899	2	tetRad18-Ino80aid	withRad18-withIno80	4	2	11	90
5736	0	tetRad18-Ino80aid	withRad18-withIno80	1	2	12	90
5900	1	tetRad18-Ino80aid	withRad18-withIno80	4	2	12	90
5737	1	tetRad18-Ino80aid	withRad18-withIno80	1	2	13	90
5901	0	tetRad18-Ino80aid	withRad18-withIno80	4	2	13	90
5738	1	tetRad18-Ino80aid	withRad18-withIno80	1	2	14	90
5902	3	tetRad18-Ino80aid	withRad18-withIno80	4	2	14	90
5739	1	tetRad18-Ino80aid	withRad18-withIno80	1	2	15	90
5903	0	tetRad18-Ino80aid	withRad18-withIno80	4	2	15	90
5740	1	tetRad18-Ino80aid	withRad18-withIno80	1	2	16	90
5904	1	tetRad18-Ino80aid	withRad18-withIno80	4	2	16	90
5741	1	tetRad18-Ino80aid	withRad18-withIno80	1	2	17	90
5905	1	tetRad18-Ino80aid	withRad18-withIno80	4	2	17	90
5742	1	tetRad18-Ino80aid	withRad18-withIno80	1	2	18	90
5906	0	tetRad18-Ino80aid	withRad18-withIno80	4	2	18	90
5743	2	tetRad18-Ino80aid	withRad18-withIno80	1	2	19	90
5907	0	tetRad18-Ino80aid	withRad18-withIno80	4	2	19	90
5744	0	tetRad18-Ino80aid	withRad18-withIno80	1	2	20	90
5908	2	tetRad18-Ino80aid	withRad18-withIno80	4	2	20	90
5745	0	tetRad18-Ino80aid	withRad18-withIno80	1	2	21	90
5909	1	tetRad18-Ino80aid	withRad18-withIno80	4	2	21	90
5746	1	tetRad18-Ino80aid	withRad18-withIno80	1	2	22	90
5910	2	tetRad18-Ino80aid	withRad18-withIno80	4	2	22	90
5747	2	tetRad18-Ino80aid	withRad18-withIno80	1	2	23	90
5911	1	tetRad18-Ino80aid	withRad18-withIno80	4	2	23	90
5748	1	tetRad18-Ino80aid	withRad18-withIno80	1	2	24	90
5912	2	tetRad18-Ino80aid	withRad18-withIno80	4	2	24	90
5749	0	tetRad18-Ino80aid	withRad18-withIno80	1	2	25	90
5913	1	tetRad18-Ino80aid	withRad18-withIno80	4	2	25	90
5750	4	tetRad18-Ino80aid	withRad18-withIno80	1	2	26	90
5914	1	tetRad18-Ino80aid	withRad18-withIno80	4	2	26	90
5751	0	tetRad18-Ino80aid	withRad18-withIno80	1	2	27	90
5915	1	tetRad18-Ino80aid	withRad18-withIno80	4	2	27	90
5752	0	tetRad18-Ino80aid	withRad18-withIno80	1	2	28	90
5916	0	tetRad18-Ino80aid	withRad18-withIno80	4	2	28	90
5753	1	tetRad18-Ino80aid	withRad18-withIno80	1	2	29	90
5917	0	tetRad18-Ino80aid	withRad18-withIno80	4	2	29	90
5754	1	tetRad18-Ino80aid	withRad18-withIno80	1	2	30	90
5918	3	tetRad18-Ino80aid	withRad18-withIno80	4	2	30	90
5755	1	tetRad18-Ino80aid	withRad18-withIno80	1	2	31	90
5919	1	tetRad18-Ino80aid	withRad18-withIno80	4	2	31	90
5756	0	tetRad18-Ino80aid	withRad18-withIno80	1	2	32	90
5920	2	tetRad18-Ino80aid	withRad18-withIno80	4	2	32	90
5757	1	tetRad18-Ino80aid	withRad18-withIno80	1	2	33	90
5921	2	tetRad18-Ino80aid	withRad18-withIno80	4	2	33	90
5758	2	tetRad18-Ino80aid	withRad18-withIno80	1	2	34	90
5922	1	tetRad18-Ino80aid	withRad18-withIno80	4	2	34	90
5759	2	tetRad18-Ino80aid	withRad18-withIno80	1	2	35	90
5923	1	tetRad18-Ino80aid	withRad18-withIno80	4	2	35	90
5760	1	tetRad18-Ino80aid	withRad18-withIno80	1	2	36	90
5924	2	tetRad18-Ino80aid	withRad18-withIno80	4	2	36	90
5761	1	tetRad18-Ino80aid	withRad18-withIno80	1	2	37	90
5925	2	tetRad18-Ino80aid	withRad18-withIno80	4	2	37	90
5762	1	tetRad18-Ino80aid	withRad18-withIno80	1	2	38	90
5926	1	tetRad18-Ino80aid	withRad18-withIno80	4	2	38	90
5763	0	tetRad18-Ino80aid	withRad18-withIno80	1	2	39	90
5927	0	tetRad18-Ino80aid	withRad18-withIno80	4	2	39	90
5764	2	tetRad18-Ino80aid	withRad18-withIno80	1	2	40	90
5928	0	tetRad18-Ino80aid	withRad18-withIno80	4	2	40	90
5765	0	tetRad18-Ino80aid	withRad18-withIno80	1	2	41	90
5929	0	tetRad18-Ino80aid	withRad18-withIno80	4	2	41	90
5766	0	tetRad18-Ino80aid	withRad18-withIno80	1	2	42	90
5930	1	tetRad18-Ino80aid	withRad18-withIno80	4	2	42	90
5767	0	tetRad18-Ino80aid	withRad18-withIno80	1	2	43	90
5931	1	tetRad18-Ino80aid	withRad18-withIno80	4	2	43	90
5768	1	tetRad18-Ino80aid	withRad18-withIno80	1	2	44	90
5932	0	tetRad18-Ino80aid	withRad18-withIno80	4	2	44	90
5769	2	tetRad18-Ino80aid	withRad18-withIno80	1	2	45	90
5770	0	tetRad18-Ino80aid	withRad18-withIno80	1	2	46	90
5771	1	tetRad18-Ino80aid	withRad18-withIno80	1	2	47	90
5772	1	tetRad18-Ino80aid	withRad18-withIno80	1	2	48	90
5773	1	tetRad18-Ino80aid	withRad18-withIno80	1	2	49	90
5774	1	tetRad18-Ino80aid	withRad18-withIno80	1	2	50	90
5775	2	tetRad18-Ino80aid	withRad18-withIno80	1	2	51	90
5776	2	tetRad18-Ino80aid	withRad18-withIno80	1	2	52	90
5777	1	tetRad18-Ino80aid	withRad18-withIno80	1	2	53	90
5778	2	tetRad18-Ino80aid	withRad18-withIno80	1	2	54	90
5779	1	tetRad18-Ino80aid	withRad18-withIno80	1	2	55	90
5780	3	tetRad18-Ino80aid	withRad18-withIno80	1	2	56	90
5781	1	tetRad18-Ino80aid	withRad18-withIno80	1	2	57	90
5782	0	tetRad18-Ino80aid	withRad18-withIno80	1	2	58	90
5783	1	tetRad18-Ino80aid	withRad18-withIno80	1	2	59	90
5784	1	tetRad18-Ino80aid	withRad18-withIno80	1	2	60	90
5785	4	tetRad18-Ino80aid	withRad18-withIno80	1	2	61	90
5786	1	tetRad18-Ino80aid	withRad18-withIno80	1	2	62	90
5787	1	tetRad18-Ino80aid	withRad18-withIno80	1	2	63	90
5788	5	tetRad18-Ino80aid	withRad18-withIno80	1	2	64	90
5789	1	tetRad18-Ino80aid	withRad18-withIno80	1	2	65	90
5790	1	tetRad18-Ino80aid	withRad18-withIno80	2	3	0	90
5933	0	tetRad18-Ino80aid	withRad18-withIno80	5	3	0	90
5791	0	tetRad18-Ino80aid	withRad18-withIno80	2	3	1	90
5934	1	tetRad18-Ino80aid	withRad18-withIno80	5	3	1	90
5792	2	tetRad18-Ino80aid	withRad18-withIno80	2	3	2	90
5935	1	tetRad18-Ino80aid	withRad18-withIno80	5	3	2	90
5793	1	tetRad18-Ino80aid	withRad18-withIno80	2	3	3	90
5936	0	tetRad18-Ino80aid	withRad18-withIno80	5	3	3	90
5794	1	tetRad18-Ino80aid	withRad18-withIno80	2	3	4	90
5937	0	tetRad18-Ino80aid	withRad18-withIno80	5	3	4	90
5795	1	tetRad18-Ino80aid	withRad18-withIno80	2	3	5	90
5938	2	tetRad18-Ino80aid	withRad18-withIno80	5	3	5	90
5796	3	tetRad18-Ino80aid	withRad18-withIno80	2	3	6	90
5939	1	tetRad18-Ino80aid	withRad18-withIno80	5	3	6	90
5797	1	tetRad18-Ino80aid	withRad18-withIno80	2	3	7	90
5940	2	tetRad18-Ino80aid	withRad18-withIno80	5	3	7	90
5798	1	tetRad18-Ino80aid	withRad18-withIno80	2	3	8	90
5941	1	tetRad18-Ino80aid	withRad18-withIno80	5	3	8	90
5799	2	tetRad18-Ino80aid	withRad18-withIno80	2	3	9	90
5942	3	tetRad18-Ino80aid	withRad18-withIno80	5	3	9	90
5800	1	tetRad18-Ino80aid	withRad18-withIno80	2	3	10	90
5943	1	tetRad18-Ino80aid	withRad18-withIno80	5	3	10	90
5801	0	tetRad18-Ino80aid	withRad18-withIno80	2	3	11	90
5944	1	tetRad18-Ino80aid	withRad18-withIno80	5	3	11	90
5802	3	tetRad18-Ino80aid	withRad18-withIno80	2	3	12	90
5945	1	tetRad18-Ino80aid	withRad18-withIno80	5	3	12	90
5803	1	tetRad18-Ino80aid	withRad18-withIno80	2	3	13	90
5946	0	tetRad18-Ino80aid	withRad18-withIno80	5	3	13	90
5804	3	tetRad18-Ino80aid	withRad18-withIno80	2	3	14	90
5947	3	tetRad18-Ino80aid	withRad18-withIno80	5	3	14	90
5805	1	tetRad18-Ino80aid	withRad18-withIno80	2	3	15	90
5948	0	tetRad18-Ino80aid	withRad18-withIno80	5	3	15	90
5806	1	tetRad18-Ino80aid	withRad18-withIno80	2	3	16	90
5949	1	tetRad18-Ino80aid	withRad18-withIno80	5	3	16	90
5807	0	tetRad18-Ino80aid	withRad18-withIno80	2	3	17	90
5950	2	tetRad18-Ino80aid	withRad18-withIno80	5	3	17	90
5808	0	tetRad18-Ino80aid	withRad18-withIno80	2	3	18	90
5951	2	tetRad18-Ino80aid	withRad18-withIno80	5	3	18	90
5809	2	tetRad18-Ino80aid	withRad18-withIno80	2	3	19	90
5952	1	tetRad18-Ino80aid	withRad18-withIno80	5	3	19	90
5810	3	tetRad18-Ino80aid	withRad18-withIno80	2	3	20	90
5953	1	tetRad18-Ino80aid	withRad18-withIno80	5	3	20	90
5811	5	tetRad18-Ino80aid	withRad18-withIno80	2	3	21	90
5954	2	tetRad18-Ino80aid	withRad18-withIno80	5	3	21	90
5812	3	tetRad18-Ino80aid	withRad18-withIno80	2	3	22	90
5955	1	tetRad18-Ino80aid	withRad18-withIno80	5	3	22	90
5813	1	tetRad18-Ino80aid	withRad18-withIno80	2	3	23	90
5956	0	tetRad18-Ino80aid	withRad18-withIno80	5	3	23	90
5814	0	tetRad18-Ino80aid	withRad18-withIno80	2	3	24	90
5957	0	tetRad18-Ino80aid	withRad18-withIno80	5	3	24	90
5815	0	tetRad18-Ino80aid	withRad18-withIno80	2	3	25	90
5958	0	tetRad18-Ino80aid	withRad18-withIno80	5	3	25	90
5816	1	tetRad18-Ino80aid	withRad18-withIno80	2	3	26	90
5959	0	tetRad18-Ino80aid	withRad18-withIno80	5	3	26	90
5817	0	tetRad18-Ino80aid	withRad18-withIno80	2	3	27	90
5960	1	tetRad18-Ino80aid	withRad18-withIno80	5	3	27	90
5818	0	tetRad18-Ino80aid	withRad18-withIno80	2	3	28	90
5961	1	tetRad18-Ino80aid	withRad18-withIno80	5	3	28	90
5819	0	tetRad18-Ino80aid	withRad18-withIno80	2	3	29	90
5962	1	tetRad18-Ino80aid	withRad18-withIno80	5	3	29	90
5820	0	tetRad18-Ino80aid	withRad18-withIno80	2	3	30	90
5963	1	tetRad18-Ino80aid	withRad18-withIno80	5	3	30	90
5821	1	tetRad18-Ino80aid	withRad18-withIno80	2	3	31	90
5964	2	tetRad18-Ino80aid	withRad18-withIno80	5	3	31	90
5822	2	tetRad18-Ino80aid	withRad18-withIno80	2	3	32	90
5965	0	tetRad18-Ino80aid	withRad18-withIno80	5	3	32	90
5823	0	tetRad18-Ino80aid	withRad18-withIno80	2	3	33	90
5966	2	tetRad18-Ino80aid	withRad18-withIno80	5	3	33	90
5824	0	tetRad18-Ino80aid	withRad18-withIno80	2	3	34	90
5967	1	tetRad18-Ino80aid	withRad18-withIno80	5	3	34	90
5825	1	tetRad18-Ino80aid	withRad18-withIno80	2	3	35	90
5968	2	tetRad18-Ino80aid	withRad18-withIno80	5	3	35	90
5826	1	tetRad18-Ino80aid	withRad18-withIno80	2	3	36	90
5969	2	tetRad18-Ino80aid	withRad18-withIno80	5	3	36	90
5827	1	tetRad18-Ino80aid	withRad18-withIno80	2	3	37	90
5970	3	tetRad18-Ino80aid	withRad18-withIno80	5	3	37	90
5828	2	tetRad18-Ino80aid	withRad18-withIno80	2	3	38	90
5971	1	tetRad18-Ino80aid	withRad18-withIno80	5	3	38	90
5829	0	tetRad18-Ino80aid	withRad18-withIno80	2	3	39	90
5972	1	tetRad18-Ino80aid	withRad18-withIno80	5	3	39	90
5830	2	tetRad18-Ino80aid	withRad18-withIno80	2	3	40	90
5973	2	tetRad18-Ino80aid	withRad18-withIno80	5	3	40	90
5831	0	tetRad18-Ino80aid	withRad18-withIno80	2	3	41	90
5832	1	tetRad18-Ino80aid	withRad18-withIno80	2	3	42	90
5833	1	tetRad18-Ino80aid	withRad18-withIno80	2	3	43	90
5834	0	tetRad18-Ino80aid	withRad18-withIno80	2	3	44	90
5835	2	tetRad18-Ino80aid	withRad18-withIno80	2	3	45	90
5836	1	tetRad18-Ino80aid	withRad18-withIno80	2	3	46	90
5837	2	tetRad18-Ino80aid	withRad18-withIno80	2	3	47	90
5838	5	tetRad18-Ino80aid	withRad18-withIno80	2	3	48	90
5839	3	tetRad18-Ino80aid	withRad18-withIno80	2	3	49	90
5840	0	tetRad18-Ino80aid	withRad18-withIno80	2	3	50	90
5841	2	tetRad18-Ino80aid	withRad18-withIno80	2	3	51	90
4025	0	tetRad18-Ino80aid	withRad18-withIno80	3	1	0	105
4026	1	tetRad18-Ino80aid	withRad18-withIno80	3	1	1	105
4027	1	tetRad18-Ino80aid	withRad18-withIno80	3	1	2	105
4028	4	tetRad18-Ino80aid	withRad18-withIno80	3	1	3	105
4029	2	tetRad18-Ino80aid	withRad18-withIno80	3	1	4	105
4030	0	tetRad18-Ino80aid	withRad18-withIno80	3	1	5	105
4031	3	tetRad18-Ino80aid	withRad18-withIno80	3	1	6	105
4032	0	tetRad18-Ino80aid	withRad18-withIno80	3	1	7	105
4033	1	tetRad18-Ino80aid	withRad18-withIno80	3	1	8	105
4034	0	tetRad18-Ino80aid	withRad18-withIno80	3	1	9	105
4035	1	tetRad18-Ino80aid	withRad18-withIno80	3	1	10	105
4036	2	tetRad18-Ino80aid	withRad18-withIno80	3	1	11	105
4037	1	tetRad18-Ino80aid	withRad18-withIno80	3	1	12	105
4038	2	tetRad18-Ino80aid	withRad18-withIno80	3	1	13	105
4039	0	tetRad18-Ino80aid	withRad18-withIno80	3	1	14	105
4040	6	tetRad18-Ino80aid	withRad18-withIno80	3	1	15	105
4041	2	tetRad18-Ino80aid	withRad18-withIno80	3	1	16	105
4042	0	tetRad18-Ino80aid	withRad18-withIno80	3	1	17	105
4043	0	tetRad18-Ino80aid	withRad18-withIno80	3	1	18	105
4044	2	tetRad18-Ino80aid	withRad18-withIno80	3	1	19	105
4045	2	tetRad18-Ino80aid	withRad18-withIno80	3	1	20	105
4046	1	tetRad18-Ino80aid	withRad18-withIno80	3	1	21	105
4047	5	tetRad18-Ino80aid	withRad18-withIno80	3	1	22	105
4048	0	tetRad18-Ino80aid	withRad18-withIno80	3	1	23	105
4049	3	tetRad18-Ino80aid	withRad18-withIno80	3	1	24	105
4050	1	tetRad18-Ino80aid	withRad18-withIno80	3	1	25	105
4051	0	tetRad18-Ino80aid	withRad18-withIno80	3	1	26	105
4052	1	tetRad18-Ino80aid	withRad18-withIno80	3	1	27	105
4053	0	tetRad18-Ino80aid	withRad18-withIno80	3	1	28	105
4054	1	tetRad18-Ino80aid	withRad18-withIno80	3	1	29	105
4055	7	tetRad18-Ino80aid	withRad18-withIno80	3	1	30	105
4056	4	tetRad18-Ino80aid	withRad18-withIno80	3	1	31	105
4057	3	tetRad18-Ino80aid	withRad18-withIno80	3	1	32	105
4058	0	tetRad18-Ino80aid	withRad18-withIno80	3	1	33	105
4059	0	tetRad18-Ino80aid	withRad18-withIno80	3	1	34	105
4060	0	tetRad18-Ino80aid	withRad18-withIno80	3	1	35	105
4061	1	tetRad18-Ino80aid	withRad18-withIno80	3	1	36	105
4062	2	tetRad18-Ino80aid	withRad18-withIno80	3	1	37	105
4063	1	tetRad18-Ino80aid	withRad18-withIno80	3	1	38	105
4064	0	tetRad18-Ino80aid	withRad18-withIno80	3	1	39	105
4065	0	tetRad18-Ino80aid	withRad18-withIno80	3	1	40	105
4066	0	tetRad18-Ino80aid	withRad18-withIno80	3	1	41	105
4067	2	tetRad18-Ino80aid	withRad18-withIno80	3	1	42	105
4068	1	tetRad18-Ino80aid	withRad18-withIno80	3	1	43	105
4069	2	tetRad18-Ino80aid	withRad18-withIno80	3	1	44	105
4070	0	tetRad18-Ino80aid	withRad18-withIno80	3	1	45	105
4071	1	tetRad18-Ino80aid	withRad18-withIno80	3	1	46	105
4072	2	tetRad18-Ino80aid	withRad18-withIno80	3	1	47	105
4073	1	tetRad18-Ino80aid	withRad18-withIno80	3	1	48	105
4074	0	tetRad18-Ino80aid	withRad18-withIno80	3	1	49	105
4075	2	tetRad18-Ino80aid	withRad18-withIno80	3	1	50	105
4076	0	tetRad18-Ino80aid	withRad18-withIno80	3	1	51	105
4077	0	tetRad18-Ino80aid	withRad18-withIno80	3	1	52	105
4078	3	tetRad18-Ino80aid	withRad18-withIno80	3	1	53	105
4079	0	tetRad18-Ino80aid	withRad18-withIno80	3	1	54	105
4080	1	tetRad18-Ino80aid	withRad18-withIno80	3	1	55	105
4081	2	tetRad18-Ino80aid	withRad18-withIno80	3	1	56	105
4082	2	tetRad18-Ino80aid	withRad18-withIno80	3	1	57	105
4083	0	tetRad18-Ino80aid	withRad18-withIno80	3	1	58	105
4084	1	tetRad18-Ino80aid	withRad18-withIno80	3	1	59	105
4085	2	tetRad18-Ino80aid	withRad18-withIno80	3	1	60	105
4086	0	tetRad18-Ino80aid	withRad18-withIno80	3	1	61	105
4087	1	tetRad18-Ino80aid	withRad18-withIno80	3	1	62	105
4088	1	tetRad18-Ino80aid	withRad18-withIno80	3	1	63	105
4089	1	tetRad18-Ino80aid	withRad18-withIno80	3	1	64	105
4090	2	tetRad18-Ino80aid	withRad18-withIno80	3	1	65	105
4091	0	tetRad18-Ino80aid	withRad18-withIno80	3	1	66	105
4092	2	tetRad18-Ino80aid	withRad18-withIno80	3	1	67	105
4093	1	tetRad18-Ino80aid	withRad18-withIno80	3	1	68	105
4094	1	tetRad18-Ino80aid	withRad18-withIno80	3	1	69	105
4095	1	tetRad18-Ino80aid	withRad18-withIno80	3	1	70	105
4096	3	tetRad18-Ino80aid	withRad18-withIno80	3	1	71	105
3861	1	tetRad18-Ino80aid	withRad18-withIno80	1	2	0	105
3862	1	tetRad18-Ino80aid	withRad18-withIno80	1	2	1	105
3863	1	tetRad18-Ino80aid	withRad18-withIno80	1	2	2	105
3864	1	tetRad18-Ino80aid	withRad18-withIno80	1	2	3	105
3865	2	tetRad18-Ino80aid	withRad18-withIno80	1	2	4	105
3866	1	tetRad18-Ino80aid	withRad18-withIno80	1	2	5	105
3867	0	tetRad18-Ino80aid	withRad18-withIno80	1	2	6	105
3868	1	tetRad18-Ino80aid	withRad18-withIno80	1	2	7	105
3869	1	tetRad18-Ino80aid	withRad18-withIno80	1	2	8	105
3870	1	tetRad18-Ino80aid	withRad18-withIno80	1	2	9	105
3871	3	tetRad18-Ino80aid	withRad18-withIno80	1	2	10	105
3872	3	tetRad18-Ino80aid	withRad18-withIno80	1	2	11	105
3873	0	tetRad18-Ino80aid	withRad18-withIno80	1	2	12	105
3874	1	tetRad18-Ino80aid	withRad18-withIno80	1	2	13	105
3875	0	tetRad18-Ino80aid	withRad18-withIno80	1	2	14	105
3876	1	tetRad18-Ino80aid	withRad18-withIno80	1	2	15	105
3877	0	tetRad18-Ino80aid	withRad18-withIno80	1	2	16	105
3878	0	tetRad18-Ino80aid	withRad18-withIno80	1	2	17	105
3879	1	tetRad18-Ino80aid	withRad18-withIno80	1	2	18	105
3880	0	tetRad18-Ino80aid	withRad18-withIno80	1	2	19	105
3881	2	tetRad18-Ino80aid	withRad18-withIno80	1	2	20	105
3882	2	tetRad18-Ino80aid	withRad18-withIno80	1	2	21	105
3883	2	tetRad18-Ino80aid	withRad18-withIno80	1	2	22	105
3884	2	tetRad18-Ino80aid	withRad18-withIno80	1	2	23	105
3885	0	tetRad18-Ino80aid	withRad18-withIno80	1	2	24	105
3886	0	tetRad18-Ino80aid	withRad18-withIno80	1	2	25	105
3887	2	tetRad18-Ino80aid	withRad18-withIno80	1	2	26	105
3888	2	tetRad18-Ino80aid	withRad18-withIno80	1	2	27	105
3889	1	tetRad18-Ino80aid	withRad18-withIno80	1	2	28	105
3890	0	tetRad18-Ino80aid	withRad18-withIno80	1	2	29	105
3891	1	tetRad18-Ino80aid	withRad18-withIno80	1	2	30	105
3892	0	tetRad18-Ino80aid	withRad18-withIno80	1	2	31	105
3893	0	tetRad18-Ino80aid	withRad18-withIno80	1	2	32	105
3894	1	tetRad18-Ino80aid	withRad18-withIno80	1	2	33	105
3895	0	tetRad18-Ino80aid	withRad18-withIno80	1	2	34	105
3896	1	tetRad18-Ino80aid	withRad18-withIno80	1	2	35	105
[truncated: 2,353 more rows]
