# Supplementary material for: The INO80 chromatin remodeller facilitates DNA damage bypass via postreplicative gap repair
Source: EMBO J. 2025 Oct 13;44(22):6626–48. doi: 10.1038/s44318-025-00580-4 (PMC12624141; doi:10.1038/s44318-025-00580-4)
Supplement: Supplementary file 5 — Source data Fig. 3 [file 44318_2025_580_MOESM5_ESM.zip]

Archive with 101 entries (73 files):
- Figure 3/B/
- Figure 3/B/FACS/
- Figure 3/B/FACS/FCS files/
- Figure 3/B/FACS/FCS files/+Ino80 +MMS 0 .fcs
- Figure 3/B/FACS/FCS files/+Ino80 +MMS 30.fcs
- Figure 3/B/FACS/FCS files/+Ino80 -MMS  0.fcs
- Figure 3/B/FACS/FCS files/+Ino80 -MMS  30.fcs
- Figure 3/B/FACS/FCS files/-Ino80 +MMS 0.fcs
- Figure 3/B/FACS/FCS files/-Ino80 +MMS 30.fcs
- Figure 3/B/FACS/FCS files/-Ino80 -MMS 0.fcs
- Figure 3/B/FACS/FCS files/-Ino80 -MMS 30.fcs
- Figure 3/B/FACS/Figure 3B FACS.pdf
- Figure 3/B/Image/
- Figure 3/B/Image/uncropped-image/
- Figure 3/B/Image/uncropped-image/with-Ino80-MMS-30_marked-1.tif
- Figure 3/B/Image/uncropped-image/with-Ino80-untreat-30_marked-1.tif
- Figure 3/C-D/
- Figure 3/C-D/Figure 3C-D quantification.xlsx
- Figure 3/F/
- Figure 3/F/FACS/
- Figure 3/F/FACS/FCS files/
- Figure 3/F/FACS/FCS files/+In080 0.fcs
- Figure 3/F/FACS/FCS files/+In080 20.fcs
- Figure 3/F/FACS/FCS files/+In080 30.fcs
- Figure 3/F/FACS/FCS files/+In080 40.fcs
- Figure 3/F/FACS/FCS files/+In080 50.fcs
- Figure 3/F/FACS/FCS files/+In080 60.fcs
- Figure 3/F/FACS/FCS files/-Ino80 0.fcs
- Figure 3/F/FACS/FCS files/-Ino80 20.fcs
- Figure 3/F/FACS/FCS files/-Ino80 30.fcs
- Figure 3/F/FACS/FCS files/-Ino80 40.fcs
- Figure 3/F/FACS/FCS files/-Ino80 50.fcs
- Figure 3/F/FACS/FCS files/-Ino80 60.fcs
- Figure 3/F/FACS/Figure 3F FACS.pdf
- Figure 3/F/Western/
- Figure 3/F/Western/Figure 3F Western.pdf
- Figure 3/G/
- Figure 3/G/FACS/
- Figure 3/G/FACS/fcs files/
- Figure 3/G/FACS/fcs files/+Ino80 0.fcs
- Figure 3/G/FACS/fcs files/+Ino80 30.fcs
- Figure 3/G/FACS/fcs files/+Ino80 45.fcs
- Figure 3/G/FACS/fcs files/+Ino80 60.fcs
- Figure 3/G/FACS/fcs files/+Ino80 75.fcs
- Figure 3/G/FACS/fcs files/-Ino80 0.fcs
- Figure 3/G/FACS/fcs files/-Ino80 30.fcs
- Figure 3/G/FACS/fcs files/-Ino80 45.fcs
- Figure 3/G/FACS/fcs files/-Ino80 60.fcs
- Figure 3/G/FACS/fcs files/-Ino80 75.fcs
- Figure 3/G/FACS/Figure 3G FACS.pdf
- Figure 3/G/RPA foci quantification/
- Figure 3/G/RPA foci quantification/Figure3G_Total_Foci_Int.csv
- Figure 3/H/
- Figure 3/H/Figure 3H Western.pdf
- Figure 3/K/
- Figure 3/K/FACS/
- Figure 3/K/FACS/fcs files/
- Figure 3/K/FACS/fcs files/+Rad18 +Ino80 120.fcs
- Figure 3/K/FACS/fcs files/+Rad18 +Ino80 180.fcs
- Figure 3/K/FACS/fcs files/+Rad18 +Ino80 240.fcs
- Figure 3/K/FACS/fcs files/+Rad18 -Ino80 120.fcs
- Figure 3/K/FACS/fcs files/+Rad18 -Ino80 180.fcs
- Figure 3/K/FACS/fcs files/+Rad18 -Ino80 240.fcs
- Figure 3/K/FACS/fcs files/-Rad18 +Ino80 120.fcs
- Figure 3/K/FACS/fcs files/-Rad18 +Ino80 180.fcs
- Figure 3/K/FACS/fcs files/-Rad18 +Ino80 240.fcs
- Figure 3/K/FACS/fcs files/-Rad18 G1.fcs
- Figure 3/K/FACS/fcs files/-Rad18 G2 +Ino80.fcs
- Figure 3/K/FACS/fcs files/-Rad18 G2 -Ino80.fcs
- Figure 3/K/FACS/fcs files/-Rad18 -Ino80 120.fcs
- Figure 3/K/FACS/fcs files/-Rad18 -Ino80 180.fcs
- Figure 3/K/FACS/fcs files/-Rad18 -Ino80 240.fcs
- Figure 3/K/FACS/Figure 3K_FACS.pdf
- Figure 3/L/
- Figure 3/L/FACS/
- Figure 3/L/FACS/fcs files/
- Figure 3/L/FACS/fcs files/G1.fcs
- Figure 3/L/FACS/fcs files/G2 +Rda18 +Ino80 0.fcs
- Figure 3/L/FACS/fcs files/G2 +Rda18 +Ino80 120.fcs
- Figure 3/L/FACS/fcs files/G2 +Rda18 +Ino80 60.fcs
- Figure 3/L/FACS/fcs files/G2 +Rda18 +Ino80 90.fcs
- Figure 3/L/FACS/fcs files/G2 +Rda18 -Ino80 0.fcs
- Figure 3/L/FACS/fcs files/G2 +Rda18 -Ino80 120.fcs
- Figure 3/L/FACS/fcs files/G2 +Rda18 -Ino80 60.fcs
- Figure 3/L/FACS/fcs files/G2 +Rda18 -Ino80 90.fcs
- Figure 3/L/FACS/fcs files/G2.fcs
- Figure 3/L/FACS/Figure 3L_FACS.pdf
- Figure 3/L/Figure 3L_Western.pdf
- Figure 3/M/
- Figure 3/M/Figure 3M_RPA foci quantification.csv
- Figure 3/N/
- Figure 3/N/dot blots/
- Figure 3/N/dot blots/Figure 3N_dot blots.pdf
- Figure 3/N/Figure 3N_BrdU quantification.xlsx
- Figure 3/O/
- Figure 3/O/FACS/
- Figure 3/O/FACS/fcs files/
- Figure 3/O/FACS/fcs files/140328 PRR assay.Experiment
- Figure 3/O/FACS/Figure 3O_FACS.pdf
- Figure 3/O/Western/
- Figure 3/O/Western/Figure 3O_Western.pdf
