# Supplementary material for: The INO80 chromatin remodeller facilitates DNA damage bypass via postreplicative gap repair
Source: EMBO J. 2025 Oct 13;44(22):6626–48. doi: 10.1038/s44318-025-00580-4 (PMC12624141; doi:10.1038/s44318-025-00580-4)
Supplement: Supplementary file 5 — Source data Fig. 3 [file 44318_2025_580_MOESM5_ESM.zip › Figure 3/C-D/Figure 3C-D quantification.xlsx]

## Sheet: +Ino80 untreat 30
	replication tract length (µm)	total ssDNA length (µm)	number of ssDNA tracts	% ssDNA	density (#/µm)
	12.422	0	0	0	0
	16.632	0	0	0	0
	33.265	0	0	0	0
	13.176	0	0	0	0
	11.88	0	0	0	0
	6.48	0	0	0	0
	12.32	0	0	0	0
	13.939	0	0	0	0
	9.504	0	0	0	0
	6.818	0.324	2	4.75213	0.293341
	10.053	1.62	2	16.1146	0.198946
	3.672	0	0	0	0
	9.505	0	0	0	0
	13.178	5.076	10	38.5187	0.75884
	13.507	5.724	9	42.378	0.666321
	14.688	4.752	11	32.3529	0.748911
	17.064	1.404	5	8.22785	0.293015
	11.772	0.972	2	8.25688	0.169895
	11.665	0	0	0	0
	10.368	0	0	0	0
	5.616	0	0	0	0
	11.341	4.86	5	42.8534	0.440878
	8.533	0	0	0	0
	6.488	0	0	0	0
	7.992	0	0	0	0
	7.675	0	0	0	0
	6.372	0.216	1	3.38983	0.156937
	14.918	0	0	0	0
	7.135	0	0	0	0
	7.128	0	0	0	0
	10.586	0	0	0	0
	11.564	0	0	0	0
	15.36	0	0	0	0
	9.289	0	0	0	0
	7.68	1.404	1	18.2812	0.130208
	14.04	0	0	0	0
	6.265	0	0	0	0
	6.481	0	0	0	0
	9.19	0	0	0	0
	8.427	0	0	0	0
	9.072	0.972	3	10.7143	0.330688
	15.031	0.54	4	3.59258	0.266117
	10.485	0	0	0	0
	9.505	1.404	5	14.7712	0.526039
	82.53	39.744	49	48.157	0.593723
	14.702	0	0	0	0
	15.774	0	0	0	0
	37.806	15.984	18	42.279	0.476115
	6.494	0.54	1	8.31537	0.153988
	20.741	0	0	0	0
	58.576	0.432	1	0.737503	0.017072
	18.915	0	0	0	0
	9.721	0	0	0	0
	15.768	0	0	0	0
	8.751	0	0	0	0
	9.945	0	0	0	0
	28.515	0	0	0	0
	37.291	0	0	0	0
	16.865	0	0	0	0
	7.902	0	0	0	0
	5.868	0	0	0	0
	7.992	0	0	0	0
	17.173	0	0	0	0
	6.16	0	0	0	0
	2.816	0	0	0	0
	4.105	0	0	0	0
	4.325	0	0	0	0
	9.075	0	0	0	0
	20.959	0	0	0	0
	25.934	0	0	0	0
	7.131	0	0	0	0
	6.272	0	0	0	0
	8.208	0	0	0	0
	5.401	0	0	0	0
	8.641	0	0	0	0
	12.859	9.072	3	70.5498	0.2333
	22.684	0	0	0	0
	7.452	0	0	0	0
	3.032	0	0	0	0
	20.737	0	0	0	0
	18.795	0	0	0	0
	14.906	0.864	3	5.79632	0.201261
	5.633	0	0	0	0
	14.904	0	0	0	0
	25.499	0	0	0	0
	8.449	0	0	0	0
	39.744	0	0	0	0
	11.345	0	0	0	0
	11.672	0	0	0	0
	11.772	0	0	0	0
	8.208	0	0	0	0
	7.033	0	0	0	0
	10.161	0	0	0	0
	8.425	0	0	0	0
	9.937	0	0	0	0
	16.101	0	0	0	0
	20.523	0	0	0	0
	10.059	0	0	0	0
	8.965	0	0	0	0
	14.047	0	0	0	0
	9.082	0	0	0	0
	16.209	0	0	0	0
	6.48	0	0	0	0
	8.103	0.972	2	11.9956	0.246822
	8.219	0.648	1	7.88417	0.121669
	23.456	3.348	7	14.2735	0.298431
	5.616	0	0	0	0
	9.291	0	0	0	0
	9.938	0	0	0	0
	13.839	0	0	0	0
	6.372	0	0	0	0
	12.545	0	0	0	0
	43.848	27.864	30	63.5468	0.684182
	7.788	0	0	0	0
	4.772	0	0	0	0
	34.345	0	0	0	0
	19.225	0	0	0	0
	11.016	0	0	0	0
	12.528	0	0	0	0
	9.742	0	0	0	0
	1.728	0	0	0	0
	5.508	0	0	0	0
	11.345	0	0	0	0
	15.134	0	0	0	0
	11.016	0	0	0	0
	15.576	6.264	9	40.2157	0.577812
	16.416	0	0	0	0
	11.88	0	0	0	0
	12.96	1.62	1	12.5	0.07716
	8.643	8.964	1	103.714	0.115701
	43.853	2.16	8	4.92555	0.182428
	23.764	5.832	12	24.5413	0.504965
	25.056	0	0	0	0
	8.64	0	0	0	0
	6.912	0	0	0	0
	19.441	0	0	0	0
	13.824	0	0	0	0
	27.885	0	0	0	0
	100.839	16.308	41	16.1723	0.406589
	85.87	0	0	0	0
	56.376	0	0	0	0
	19.235	0	0	0	0
	8.004	0	0	0	0
	9.72	0	0	0	0
	20.737	0.324	1	1.56242	0.048223
	7.128	0	0	0	0
	25.079	0	0	0	0
	6.063	0	0	0	0
	7.455	0	0	0	0
	12.53	0	0	0	0
	6.052	0	0	0	0
	18.252	0	0	0	0
	9.396	0	0	0	0
	12.744	0	0	0	0
	105.302	83.268	51	79.0754	0.484321
	4.342	0	0	0	0
	10.274	0.324	1	3.15359	0.097333
	7.561	0	0	0	0
	9.857	0	0	0	0
	5.617	0	0	0	0
	7.579	0	0	0	0
	15.554	0	0	0	0
	7.347	0	0	0	0
	13.084	0	0	0	0
	11.664	0	0	0	0
	6.048	0	0	0	0
	22.468	0	0	0	0
	7.452	0	0	0	0
	6.805	0	0	0	0
	6.18	0	0	0	0
	6.512	0	0	0	0
	25.056	10.26	11	40.9483	0.439017
	5.512	0	0	0	0
	6.052	0	0	0	0
	6.48	0	0	0	0
	21.816	0	0	0	0
	39.981	0	0	0	0
	57.456	0	0	0	0
	10.476	0	0	0	0
	13.932	0	0	0	0
	19.553	0	0	0	0
	6.696	0	0	0	0
	9.397	0	0	0	0
	10.37	0	0	0	0
	13.399	0	0	0	0
	16.422	0	0	0	0
	11.018	0	0	0	0
	50.76	0	0	0	0
	40.185	0	0	0	0

## Sheet: +Ino80 MMS 30
	replication tract length (µm)	total ssDNA length (µm)	number of ssDNA tracts	% ssDNA	density (#/µm)
	12.673	12.096	3	95.447	0.236724
	8.646	0	0	0	0
	2.81	0	0	0	0
	10.369	0	0	0	0
	21.494	2.484	11	11.5567	0.511771
	23.564	8.424	20	35.7495	0.848752
	22.141	0.648	1	2.9267	0.045165
	38.881	0	0	0	0
	15.768	0	0	0	0
	25.278	0	0	0	0
	40.72	0	0	0	0
	38.474	8.64	23	22.4567	0.597806
	32.107	25.38	9	79.0482	0.280313
	21.71	14.904	12	68.6504	0.552741
	25.715	2.052	2	7.97978	0.077776
	33.481	0	0	0	0
	24.84	0	0	0	0
	25.492	0	0	0	0
	33.915	15.228	24	44.9005	0.707651
	8.1	1.404	4	17.3333	0.493827
	39.1	5.076	20	12.9821	0.511509
	27.258	19.332	15	70.9223	0.550297
	14.487	15.12	8	104.369	0.552219
	9.613	1.944	5	20.2226	0.520129
	45.913	42.336	14	92.2092	0.304925
	17.28	0.324	3	1.875	0.173611
	5.956	0.108	1	1.8133	0.167898
	5.188	0.648	2	12.4904	0.385505
	24.306	0	0	0	0
	26.05	0.432	1	1.65835	0.038388
	64.806	3.564	17	5.49949	0.262321
	21.384	0	0	0	0
	12.964	0.648	1	4.99846	0.077137
	85.342	0	0	0	0
	56.592	0	0	0	0
	57.946	2.052	8	3.54123	0.13806
	72.813	0	0	0	0
	140.627	112.644	88	80.1013	0.625769
	10.368	1.836	7	17.7083	0.675154
	4.325	0.216	2	4.99422	0.462428
	4.234	0	0	0	0
	8.468	0.108	1	1.27539	0.118092
	8.751	0	0	0	0
	6.376	4.644	4	72.8356	0.627353
	5.105	0	0	0	0
	11.774	0	0	0	0
	12.108	0	0	0	0
	34.669	0.54	3	1.55759	0.086533
	10.152	7.992	7	78.7234	0.689519
	55.352	33.912	33	61.2661	0.596184
	8.424	5.94	6	70.5128	0.712251
	16.865	4.104	13	24.3344	0.770827
	13.183	9.828	13	74.5506	0.986118
	2.592	2.7	1	104.167	0.385802
	11.158	10.476	1	93.8878	0.089622
	13.18	2.268	10	17.2079	0.758725
	26.294	7.344	19	27.9303	0.722598
	10.26	1.836	6	17.8947	0.584795
	17.836	3.78	10	21.1931	0.560664
	18.689	0	0	0	0
	16.74	0	0	0	0
	15.985	0	0	0	0
	18.144	0	0	0	0
	17.504	0	0	0	0
	12.144	0	0	0	0
	5.508	0	0	0	0
	7.669	2.052	4	26.7571	0.52158
	8.234	3.672	7	44.5956	0.850134
	6.825	1.296	2	18.989	0.29304
	27.216	0.756	1	2.77778	0.036743
	18.704	1.188	4	6.35158	0.213858
	18.253	1.08	3	5.91684	0.164357
	10.044	0	0	0	0
	15.882	0.432	3	2.72006	0.188893
	16.417	0.972	1	5.92069	0.060912
	6.38	0	0	0	0
	18.704	0.108	1	0.577417	0.053464
	19.661	12.204	18	62.0721	0.915518
	9.181	0	0	0	0
	27.434	0	0	0	0
	12.45	0	0	0	0
	7.885	0	0	0	0
	26.244	3.024	7	11.5226	0.266728
	27.233	0.864	4	3.17262	0.146881
	5.509	0.756	2	13.723	0.363042
	7.344	0.432	1	5.88235	0.136166
	7.236	5.184	8	71.6418	1.10558
	14.263	0	0	0	0
	14.798	0	0	0	0
	4.449	0.54	2	12.1376	0.449539
	3.456	0.216	1	6.25	0.289352
	48.278	13.5	28	27.963	0.579974
	10.369	3.888	9	37.4964	0.867972
	5.081	4.212	4	82.8971	0.787247
	4.32	1.836	4	42.5	0.925926
	8.135	0.324	1	3.98279	0.122926
	24.52	0.216	1	0.880914	0.040783
	7.783	0	0	0	0
	7.129	0	0	0	0
	7.777	0	0	0	0
	6.272	0	0	0	0
	68.215	14.256	37	20.8986	0.542403
	33.265	0	0	0	0
	49.916	0	0	0	0
	6.696	0	0	0	0
	48.816	4.752	9	9.73451	0.184366
	87.815	11.88	18	13.5284	0.204976
	9.406	0	0	0	0
	35.425	25.488	28	71.9492	0.790402
	20.314	13.932	20	68.5832	0.984543
	9.075	0.756	6	8.33058	0.661157
	11.556	0.432	3	3.73832	0.259605
	23.004	6.48	21	28.169	0.912885
	20.422	0.324	3	1.58652	0.1469
	24.09	1.08	5	4.48319	0.207555
	5.964	0.648	3	10.8652	0.503018
	10.161	0	0	0	0

## Sheet: -Ino80 untreat 30
	replication tract length (µm)	total ssDNA length (µm)	number of ssDNA tracts	% ssDNA	density (#/µm)
	16.633	0	0	0	0
	33.805	0	0	0	0
	13.824	0.216	1	1.5625	0.072338
	5.41	0	0	0	0
	5.964	0.108	1	1.81086	0.167673
	5.185	0	0	0	0
	20.412	0.54	3	2.6455	0.146972
	3.132	0	0	0	0
	11.24	0	0	0	0
	18.255	0	0	0	0
	27.867	0	0	0	0
	4.644	0.108	1	2.32558	0.215332
	8.538	0	0	0	0
	10.369	0.432	3	4.16627	0.289324
	16.213	0	0	0	0
	19.555	0	0	0	0
	10.693	0	0	0	0
	7.243	0	0	0	0
	21.062	0.756	3	3.5894	0.142437
	20.962	0	0	0	0
	10.476	0	0	0	0
	88.811	0.648	2	0.729639	0.02252
	6.727	0	0	0	0
	7.995	0	0	0	0
	17.504	0	0	0	0
	10.373	0	0	0	0
	30.241	0	0	0	0
	19.337	0	0	0	0
	30.576	0.108	1	0.353218	0.032705
	6.925	4.32	5	62.3827	0.722022
	18.257	0.324	1	1.77466	0.054774
	32.199	0.324	1	1.00624	0.031057
	16.86	0	0	0	0
	12.012	0	0	0	0
	7.887	0	0	0	0
	30.241	0	0	0	0
	8.004	0	0	0	0
	6.696	0	0	0	0
	36.088	8.964	28	24.8393	0.775881
	12.098	5.184	8	42.8501	0.661266
	25.835	8.964	15	34.6971	0.580608
	23.005	11.556	19	50.2326	0.825907
	9.833	0	0	0	0
	20.736	0	0	0	0
	11.664	0	0	0	0
	14.58	0	0	0	0
	10.262	0	0	0	0
	2.918	0.972	3	33.3105	1.0281
	16.968	2.052	5	12.0933	0.294672
	9.937	2.376	7	23.9106	0.704438
	32.554	15.336	33	47.1094	1.0137
	24.733	10.368	22	41.9197	0.8895
	100.25	1.296	6	1.29277	0.05985
	75.818	21.924	40	28.9166	0.527579
	7.02	0.216	2	3.07692	0.2849
	27.98	6.588	19	23.5454	0.679056
	23.112	8.1	16	35.0467	0.692281
	68.916	53.46	37	77.5727	0.536885
	21.169	0.108	1	0.51018	0.047239
	46.35	1.296	8	2.79612	0.1726
	26.354	0	0	0	0
	11.664	2.052	5	17.5926	0.428669
	12.967	3.672	13	28.318	1.00255
	11.557	2.592	8	22.428	0.692221
	4.218	0	0	0	0
	3.24	0	0	0	0
	3.672	0	0	0	0
	4.212	0	0	0	0
	38.362	0	0	0	0
	31.005	0.324	1	1.04499	0.032253
	83.178	0	0	0	0
	11.574	0	0	0	0
	16.419	4.536	11	27.6265	0.669956
	39.997	30.888	29	77.2258	0.725054
	92.572	0.864	6	0.933328	0.064814
	39.873	0	0	0	0
	34.562	0	0	0	0
	16.848	0.108	1	0.641026	0.059354
	38.563	0	0	0	0
	19.877	14.796	17	74.4378	0.85526
	25.496	0	0	0	0
	8.97	0	0	0	0
	5.633	0	0	0	0
	16.525	0	0	0	0
	3.889	0	0	0	0
	5.724	0	0	0	0
	4.325	0.648	2	14.9827	0.462428
	10.478	0	0	0	0
	22.261	0	0	0	0
	15.781	0.108	1	0.684367	0.063367
	17.388	0.108	1	0.621118	0.057511
	2.808	0	0	0	0
	3.889	2.808	3	72.2036	0.771407
	4.861	0	0	0	0
	39.641	38.88	6	98.0803	0.151358
	16.956	0	0	0	0
	8.64	0	0	0	0
	9.742	3.564	10	36.5839	1.02648
	15.12	0	0	0	0
	31.886	0	0	0	0
	23.344	6.264	18	26.8334	0.771076
	8.857	4.212	7	47.5556	0.790335
	2.7	0	0	0	0
	20.435	0.54	1	2.64253	0.048936
	29.923	0	0	0	0
	6.912	0	0	0	0
	4.861	0	0	0	0
	25.704	2.052	3	7.98319	0.116713
	17.391	10.692	12	61.4801	0.690012
	10.809	0.972	4	8.99251	0.370062
	6.049	0.648	5	10.7125	0.826583
	8.859	0	0	0	0
	7.021	0	0	0	0
	5.401	0	0	0	0
	4.11	0	0	0	0
	5.518	0	0	0	0
	13.396	0	0	0	0
	8.1	0.324	2	4	0.246914
	5.292	4.86	4	91.8367	0.755858
	7.669	3.024	6	39.4315	0.782371
	3.348	0.432	1	12.9032	0.298686
	15.446	0	0	0	0
	25.166	0	0	0	0
	21.06	0.864	3	4.10256	0.14245
	19.243	0	0	0	0
	9.288	0	0	0	0
	27.669	0.324	1	1.17099	0.036142
	12.76	2.7	2	21.1599	0.15674
	17.184	0.216	1	1.25698	0.058194
	25.384	0	0	0	0
	3.134	1.944	2	62.0294	0.638162
	7.788	6.912	2	88.7519	0.256805
	16.638	15.66	7	94.1219	0.420724
	5.616	3.132	4	55.7692	0.712251
	24.639	22.356	10	90.7342	0.405861
	6.818	6.264	5	91.8744	0.733353
	10.719	0	0	0	0
	11.564	0	0	0	0
	19.224	0	0	0	0
	8.64	0	0	0	0
	11.461	0	0	0	0
	25.388	0.432	1	1.70159	0.039389
	56.813	48.492	26	85.3537	0.457642
	5.194	2.16	4	41.5864	0.770119
	11.672	2.376	6	20.3564	0.514051
	7.896	0.756	1	9.57447	0.126646
	27.001	0	0	0	0
	23.801	0	0	0	0
	11.668	2.808	2	24.0658	0.171409
	21.761	0.864	3	3.97041	0.137861
	36.397	9.72	20	26.7055	0.549496
	23.329	7.344	18	31.4801	0.771572
	7.561	3.456	4	45.7082	0.529031

## Sheet: -Ino80 MMS 30
	replication tract length (µm)	total ssDNA length (µm)	number of ssDNA tracts	% ssDNA	density (#/µm)
	14.58	0	0	0	0
	10.154	0	0	0	0
	6.913	0	0	0	0
	33.808	34.992	9	103.502	0.266209
	8.219	8.748	3	106.436	0.365008
	8.859	4.32	7	48.764	0.790157
	23.977	13.824	22	57.6553	0.917546
	55.512	5.4	27	9.72763	0.486381
	12.528	9.18	4	73.2759	0.319285
	41.365	0	0	0	0
	1.728	0	0	0	0
	27.648	0	0	0	0
	63.723	0.108	1	0.169484	0.015693
	19.875	1.188	1	5.97736	0.050314
	19.657	1.836	13	9.34018	0.661342
	44.389	0.432	3	0.973214	0.067584
	14.6	0.216	1	1.47945	0.068493
	32.509	6.156	17	18.9363	0.522932
	23.113	0.324	1	1.40181	0.043266
	31.651	4.536	15	14.3313	0.473919
	3.132	1.728	3	55.1724	0.957854
	34.993	1.728	5	4.93813	0.142886
	31.651	32.4	5	102.366	0.157973
	42.337	42.768	5	101.018	0.1181
	12.204	12.636	2	103.54	0.163881
	14.152	14.148	13	99.9717	0.918598
	8.316	0	0	0	0
	4.536	1.404	4	30.9524	0.881834
	6.372	0	0	0	0
	7.561	2.592	4	34.2812	0.529031
	5.941	3.564	5	59.9899	0.841609
	0.756	0.54	2	71.4286	2.6455
	9.181	2.7	6	29.4086	0.653524
	7.896	0.54	2	6.83891	0.253293
	5.509	2.808	5	50.9711	0.907606
	4.536	0.108	1	2.38095	0.220459
	4.861	1.944	2	39.9918	0.411438
	27.216	4.428	7	16.2698	0.257202
	9.288	2.268	4	24.4186	0.430663
	25.826	0	0	0	0
	9.504	0.216	2	2.27273	0.210438
	91.587	35.748	37	39.0317	0.403987
	16.753	0.54	2	3.2233	0.119382
	17.065	0.108	1	0.632874	0.058599
	22.79	2.16	6	9.47784	0.263273
	22.141	3.348	8	15.1213	0.361321
	41.648	39.204	41	94.1318	0.984441
	23.982	0.108	1	0.450338	0.041698
	19.44	1.296	1	6.66667	0.05144
	3.456	0	0	0	0
	18.793	8.1	16	43.1011	0.851381
	3.78	0.972	4	25.7143	1.0582
	23.872	17.496	13	73.2909	0.544571
	12.535	6.588	12	52.5568	0.95732
	22.68	7.344	19	32.3809	0.837743
	17.067	3.24	8	18.984	0.468741
	4.644	2.808	10	60.4651	2.15332
	23.221	21.708	11	93.4844	0.473709
	3.458	1.188	4	34.3551	1.15674
	5.293	0	0	0	0
	19.764	0	0	0	0
	8.749	0	0	0	0
	14.081	2.592	1	18.4078	0.071018
	3.364	0	0	0	0
	1.421	0	0	0	0
	7.344	5.616	5	76.4706	0.680828
	18.036	1.296	8	7.18563	0.443557
	19.451	2.916	10	14.9915	0.514112
	11.34	0	0	0	0
	8.316	2.7	8	32.4675	0.962001
	5.184	1.512	5	29.1667	0.964506
	9.19	1.512	5	16.4527	0.54407
	16.092	0	0	0	0
	8.209	0	0	0	0
	19.227	4.212	11	21.9067	0.572112
	17.496	0.54	2	3.08642	0.114312
	14.472	1.512	2	10.4478	0.138198
	18.257	7.884	12	43.1834	0.657282
	22.14	1.08	4	4.87805	0.180668
	35.533	2.268	9	6.3828	0.253286
	17.625	4.752	14	26.9617	0.794326
	10.477	9.18	4	87.6205	0.381789
	13.932	8.856	9	63.5659	0.645995
	30.673	4.644	6	15.1403	0.195612
	41.924	3.564	15	8.5011	0.35779
	19.879	0.756	3	3.80301	0.150913
	26.784	0	0	0	0
	17.388	0.54	1	3.10559	0.057511
	7.02	5.832	6	83.0769	0.854701
	35.428	7.02	15	19.8148	0.423394
	12.204	1.62	6	13.2743	0.491642
	5.941	5.616	2	94.5295	0.336644
	38.668	36.396	9	94.1243	0.232751
	13.939	1.728	7	12.3969	0.502188
	8.334	0	0	0	0
	19.229	2.808	4	14.6029	0.208019
	17.064	0	0	0	0
	42.337	0	0	0	0
	10.586	0	0	0	0
	6.157	1.512	2	24.5574	0.324834
	10.166	8.964	7	88.1763	0.68857
	20.844	0	0	0	0
	39.528	0	0	0	0
	14.047	0	0	0	0
	16.743	9.288	7	55.4739	0.418085
	15.444	0	0	0	0
	25.381	1.512	5	5.95721	0.196998
	119.448	0.108	1	0.090416	0.008372
	8.211	6.588	3	80.2338	0.365364
	14.904	4.104	8	27.5362	0.536769
	7.237	1.944	8	26.862	1.10543
	9.072	0	0	0	0
	5.509	5.292	4	96.061	0.726085
	11.996	5.508	11	45.9153	0.916972
	18.144	0.54	3	2.97619	0.165344
	4.861	0.864	5	17.7741	1.02859
	3.456	3.456	1	100	0.289352
	20.089	3.672	9	18.2787	0.448006
	42.446	0.216	1	0.508882	0.023559
	5.616	1.512	4	26.9231	0.712251
	9.504	6.264	3	65.9091	0.315657
	42.353	7.236	20	17.085	0.472222
	21.708	0	0	0	0
	21.169	0	0	0	0
	33.264	0	0	0	0
	5.653	0	0	0	0
	12.528	0	0	0	0
	4.753	0	0	0	0
	3.894	1.512	4	38.829	1.02722
	11.017	0	0	0	0
	1.242	1.404	1	113.043	0.805153
	9.83	0	0	0	0
