# Supplementary material for: The INO80 chromatin remodeller facilitates DNA damage bypass via postreplicative gap repair
Source: EMBO J. 2025 Oct 13;44(22):6626–48. doi: 10.1038/s44318-025-00580-4 (PMC12624141; doi:10.1038/s44318-025-00580-4)
Supplement: Supplementary file 5 — Source data Fig. 3 [file 44318_2025_580_MOESM5_ESM.zip › Figure 3/G/RPA foci quantification/Figure3G_Total_Foci_Int.csv]

Total Foci Int	strain	condition	timepoint	replicate	nucleus
0	Ino80aid	without auxin	0	1	0
0	Ino80aid	without auxin	0	1	1
0	Ino80aid	without auxin	0	1	2
0	Ino80aid	without auxin	0	1	3
0	Ino80aid	without auxin	0	1	4
0	Ino80aid	without auxin	0	1	5
0	Ino80aid	without auxin	0	1	6
0	Ino80aid	without auxin	0	1	7
0	Ino80aid	without auxin	0	1	8
0	Ino80aid	without auxin	0	1	9
0	Ino80aid	without auxin	0	1	10
0	Ino80aid	without auxin	0	1	11
0	Ino80aid	without auxin	0	1	12
0	Ino80aid	without auxin	0	1	13
0	Ino80aid	without auxin	0	1	14
0	Ino80aid	without auxin	0	1	15
0	Ino80aid	without auxin	0	1	16
0	Ino80aid	without auxin	0	1	17
0	Ino80aid	without auxin	0	1	18
0	Ino80aid	without auxin	0	1	19
0	Ino80aid	without auxin	0	1	20
243.603	Ino80aid	without auxin	0	1	21
0	Ino80aid	without auxin	0	1	22
0	Ino80aid	without auxin	0	1	23
0	Ino80aid	without auxin	0	1	24
0	Ino80aid	without auxin	0	1	25
0	Ino80aid	without auxin	0	1	26
691.407	Ino80aid	without auxin	0	1	27
0	Ino80aid	without auxin	0	1	28
0	Ino80aid	without auxin	0	1	29
0	Ino80aid	without auxin	0	1	30
0	Ino80aid	without auxin	0	1	31
0	Ino80aid	without auxin	0	1	32
0	Ino80aid	without auxin	0	1	33
0	Ino80aid	without auxin	0	1	34
0	Ino80aid	without auxin	0	1	35
0	Ino80aid	without auxin	0	1	36
0	Ino80aid	without auxin	0	1	37
0	Ino80aid	without auxin	0	1	38
0	Ino80aid	without auxin	0	1	39
0	Ino80aid	without auxin	0	1	40
0	Ino80aid	without auxin	0	1	41
0	Ino80aid	without auxin	0	1	42
0	Ino80aid	without auxin	0	1	43
0	Ino80aid	without auxin	0	1	44
0	Ino80aid	without auxin	0	1	45
0	Ino80aid	without auxin	0	1	46
0	Ino80aid	without auxin	0	1	47
0	Ino80aid	without auxin	0	1	48
0	Ino80aid	without auxin	0	1	49
0	Ino80aid	without auxin	0	1	50
0	Ino80aid	without auxin	0	1	51
0	Ino80aid	without auxin	0	1	52
0	Ino80aid	without auxin	0	1	53
0	Ino80aid	without auxin	0	1	54
0	Ino80aid	without auxin	0	1	55
0	Ino80aid	without auxin	0	1	56
0	Ino80aid	without auxin	0	1	57
0	Ino80aid	without auxin	0	1	58
0	Ino80aid	without auxin	0	1	59
0	Ino80aid	without auxin	0	1	60
0	Ino80aid	without auxin	0	1	61
0	Ino80aid	without auxin	0	1	62
0	Ino80aid	without auxin	0	1	63
0	Ino80aid	without auxin	0	1	64
0	Ino80aid	without auxin	0	1	65
0	Ino80aid	without auxin	0	1	66
0	Ino80aid	without auxin	0	1	67
0	Ino80aid	without auxin	0	1	68
0	Ino80aid	without auxin	0	1	69
0	Ino80aid	without auxin	0	1	70
0	Ino80aid	without auxin	0	1	71
0	Ino80aid	without auxin	0	1	72
0	Ino80aid	without auxin	0	1	73
0	Ino80aid	without auxin	0	1	74
0	Ino80aid	without auxin	0	1	75
0	Ino80aid	without auxin	0	1	76
0	Ino80aid	without auxin	0	1	77
0	Ino80aid	without auxin	0	1	78
0	Ino80aid	without auxin	0	1	79
0	Ino80aid	without auxin	0	1	80
0	Ino80aid	without auxin	0	1	81
0	Ino80aid	without auxin	0	1	82
0	Ino80aid	without auxin	0	1	83
234.353	Ino80aid	without auxin	0	1	84
0	Ino80aid	without auxin	0	1	85
0	Ino80aid	without auxin	0	1	86
0	Ino80aid	without auxin	0	1	87
0	Ino80aid	without auxin	0	1	88
0	Ino80aid	without auxin	0	1	89
0	Ino80aid	without auxin	0	1	90
0	Ino80aid	without auxin	0	1	91
0	Ino80aid	without auxin	0	1	92
0	Ino80aid	without auxin	0	1	93
0	Ino80aid	without auxin	0	1	94
4129.266	Ino80aid	without auxin	0	1	95
0	Ino80aid	without auxin	0	1	96
0	Ino80aid	without auxin	0	1	97
0	Ino80aid	without auxin	0	1	98
0	Ino80aid	without auxin	0	1	99
0	Ino80aid	without auxin	0	1	100
0	Ino80aid	without auxin	0	1	101
0	Ino80aid	without auxin	0	1	102
0	Ino80aid	without auxin	0	1	103
0	Ino80aid	without auxin	0	1	104
0	Ino80aid	without auxin	0	1	105
0	Ino80aid	without auxin	0	1	106
0	Ino80aid	without auxin	0	1	107
0	Ino80aid	without auxin	0	1	108
0	Ino80aid	without auxin	0	1	109
0	Ino80aid	without auxin	0	1	110
0	Ino80aid	without auxin	0	1	111
0	Ino80aid	without auxin	0	1	112
0	Ino80aid	without auxin	0	1	113
0	Ino80aid	without auxin	0	1	114
0	Ino80aid	without auxin	0	1	115
0	Ino80aid	without auxin	0	1	116
0	Ino80aid	without auxin	0	1	117
0	Ino80aid	without auxin	0	1	118
0	Ino80aid	without auxin	0	1	119
0	Ino80aid	without auxin	0	1	120
0	Ino80aid	without auxin	0	1	121
0	Ino80aid	without auxin	0	1	122
0	Ino80aid	without auxin	0	1	123
0	Ino80aid	without auxin	0	1	124
0	Ino80aid	without auxin	0	1	125
0	Ino80aid	without auxin	0	1	126
0	Ino80aid	without auxin	0	1	127
0	Ino80aid	without auxin	0	1	128
0	Ino80aid	without auxin	0	1	129
0	Ino80aid	without auxin	0	1	130
0	Ino80aid	without auxin	0	1	131
0	Ino80aid	without auxin	0	1	132
0	Ino80aid	without auxin	0	1	133
0	Ino80aid	without auxin	0	1	134
0	Ino80aid	without auxin	0	1	135
0	Ino80aid	without auxin	0	1	136
0	Ino80aid	without auxin	0	1	137
0	Ino80aid	without auxin	0	1	138
0	Ino80aid	without auxin	0	1	139
0	Ino80aid	without auxin	0	1	140
0	Ino80aid	without auxin	0	1	141
0	Ino80aid	without auxin	0	1	142
0	Ino80aid	without auxin	0	1	143
0	Ino80aid	without auxin	0	1	144
0	Ino80aid	without auxin	0	1	145
0	Ino80aid	without auxin	0	1	146
0	Ino80aid	without auxin	0	2	0
0	Ino80aid	without auxin	0	2	1
0	Ino80aid	without auxin	0	2	2
0	Ino80aid	without auxin	0	2	3
0	Ino80aid	without auxin	0	2	4
0	Ino80aid	without auxin	0	2	5
0	Ino80aid	without auxin	0	2	6
0	Ino80aid	without auxin	0	2	7
0	Ino80aid	without auxin	0	2	8
0	Ino80aid	without auxin	0	2	9
0	Ino80aid	without auxin	0	2	10
0	Ino80aid	without auxin	0	2	11
0	Ino80aid	without auxin	0	2	12
0	Ino80aid	without auxin	0	2	13
0	Ino80aid	without auxin	0	2	14
287.798	Ino80aid	without auxin	0	2	15
0	Ino80aid	without auxin	0	2	16
0	Ino80aid	without auxin	0	2	17
0	Ino80aid	without auxin	0	2	18
0	Ino80aid	without auxin	0	2	19
0	Ino80aid	without auxin	0	2	20
0	Ino80aid	without auxin	0	2	21
0	Ino80aid	without auxin	0	2	22
0	Ino80aid	without auxin	0	2	23
0	Ino80aid	without auxin	0	2	24
0	Ino80aid	without auxin	0	2	25
0	Ino80aid	without auxin	0	2	26
0	Ino80aid	without auxin	0	2	27
0	Ino80aid	without auxin	0	2	28
0	Ino80aid	without auxin	0	2	29
0	Ino80aid	without auxin	0	2	30
0	Ino80aid	without auxin	0	2	31
0	Ino80aid	without auxin	0	2	32
14984.578	Ino80aid	without auxin	0	2	33
0	Ino80aid	without auxin	0	2	34
0	Ino80aid	without auxin	0	2	35
0	Ino80aid	without auxin	0	2	36
0	Ino80aid	without auxin	0	2	37
0	Ino80aid	without auxin	0	2	38
0	Ino80aid	without auxin	0	2	39
0	Ino80aid	without auxin	0	2	40
0	Ino80aid	without auxin	0	2	41
0	Ino80aid	without auxin	0	2	42
0	Ino80aid	without auxin	0	2	43
0	Ino80aid	without auxin	0	2	44
0	Ino80aid	without auxin	0	2	45
0	Ino80aid	without auxin	0	2	46
0	Ino80aid	without auxin	0	2	47
0	Ino80aid	without auxin	0	2	48
0	Ino80aid	without auxin	0	2	49
0	Ino80aid	without auxin	0	2	50
0	Ino80aid	without auxin	0	2	51
0	Ino80aid	without auxin	0	2	52
0	Ino80aid	without auxin	0	2	53
0	Ino80aid	without auxin	0	2	54
0	Ino80aid	without auxin	0	2	55
0	Ino80aid	without auxin	0	2	56
0	Ino80aid	without auxin	0	2	57
0	Ino80aid	without auxin	0	2	58
0	Ino80aid	without auxin	0	2	59
0	Ino80aid	without auxin	0	2	60
0	Ino80aid	without auxin	0	2	61
0	Ino80aid	without auxin	0	2	62
0	Ino80aid	without auxin	0	2	63
0	Ino80aid	without auxin	0	2	64
0	Ino80aid	without auxin	0	2	65
0	Ino80aid	without auxin	0	2	66
0	Ino80aid	without auxin	0	2	67
130.124	Ino80aid	without auxin	0	2	68
0	Ino80aid	without auxin	0	2	69
386.545	Ino80aid	without auxin	0	2	70
0	Ino80aid	without auxin	0	2	71
0	Ino80aid	without auxin	0	2	72
0	Ino80aid	without auxin	0	2	73
0	Ino80aid	without auxin	0	2	74
0	Ino80aid	without auxin	0	2	75
0	Ino80aid	without auxin	0	2	76
0	Ino80aid	without auxin	0	2	77
0	Ino80aid	without auxin	0	2	78
0	Ino80aid	without auxin	0	2	79
0	Ino80aid	without auxin	0	2	80
0	Ino80aid	without auxin	0	2	81
0	Ino80aid	without auxin	0	2	82
0	Ino80aid	without auxin	0	2	83
0	Ino80aid	without auxin	0	2	84
0	Ino80aid	without auxin	0	2	85
0	Ino80aid	without auxin	0	2	86
0	Ino80aid	without auxin	0	2	87
0	Ino80aid	without auxin	0	2	88
0	Ino80aid	without auxin	0	2	89
0	Ino80aid	without auxin	0	2	90
0	Ino80aid	without auxin	0	2	91
0	Ino80aid	without auxin	0	2	92
0	Ino80aid	without auxin	0	2	93
0	Ino80aid	without auxin	0	2	94
0	Ino80aid	without auxin	0	2	95
0	Ino80aid	without auxin	0	2	96
0	Ino80aid	without auxin	0	2	97
0	Ino80aid	without auxin	0	2	98
0	Ino80aid	without auxin	0	2	99
0	Ino80aid	without auxin	0	2	100
0	Ino80aid	without auxin	0	2	101
0	Ino80aid	without auxin	0	2	102
0	Ino80aid	without auxin	0	2	103
0	Ino80aid	without auxin	0	2	104
0	Ino80aid	without auxin	0	2	105
0	Ino80aid	without auxin	0	2	106
0	Ino80aid	without auxin	0	2	107
0	Ino80aid	without auxin	0	2	108
185.388	Ino80aid	without auxin	0	2	109
0	Ino80aid	without auxin	0	2	110
0	Ino80aid	without auxin	0	2	111
0	Ino80aid	without auxin	0	2	112
0	Ino80aid	without auxin	0	2	113
0	Ino80aid	without auxin	0	2	114
0	Ino80aid	without auxin	0	2	115
0	Ino80aid	without auxin	0	2	116
0	Ino80aid	without auxin	0	2	117
0	Ino80aid	without auxin	0	2	118
0	Ino80aid	without auxin	0	2	119
0	Ino80aid	without auxin	0	2	120
0	Ino80aid	without auxin	0	2	121
0	Ino80aid	without auxin	0	2	122
0	Ino80aid	without auxin	0	2	123
0	Ino80aid	without auxin	0	2	124
0	Ino80aid	without auxin	0	2	125
0	Ino80aid	without auxin	0	2	126
0	Ino80aid	without auxin	0	2	127
0	Ino80aid	without auxin	0	2	128
0	Ino80aid	without auxin	0	2	129
0	Ino80aid	without auxin	0	2	130
0	Ino80aid	without auxin	0	2	131
0	Ino80aid	without auxin	0	2	132
0	Ino80aid	without auxin	0	2	133
0	Ino80aid	without auxin	0	2	134
0	Ino80aid	without auxin	0	2	135
0	Ino80aid	without auxin	0	2	136
0	Ino80aid	without auxin	0	2	137
0	Ino80aid	without auxin	0	2	138
0	Ino80aid	without auxin	0	2	139
0	Ino80aid	without auxin	0	2	140
0	Ino80aid	without auxin	0	2	141
0	Ino80aid	without auxin	0	2	142
0	Ino80aid	without auxin	0	2	143
0	Ino80aid	without auxin	0	2	144
0	Ino80aid	without auxin	0	2	145
0	Ino80aid	without auxin	0	2	146
0	Ino80aid	without auxin	0	2	147
0	Ino80aid	without auxin	0	2	148
0	Ino80aid	without auxin	0	2	149
140.936	Ino80aid	without auxin	0	2	150
0	Ino80aid	without auxin	0	2	151
0	Ino80aid	without auxin	0	2	152
0	Ino80aid	without auxin	0	2	153
0	Ino80aid	without auxin	0	2	154
0	Ino80aid	without auxin	0	2	155
0	Ino80aid	without auxin	0	2	156
0	Ino80aid	without auxin	0	2	157
0	Ino80aid	without auxin	0	2	158
0	Ino80aid	without auxin	0	2	159
0	Ino80aid	without auxin	0	2	160
151.002	Ino80aid	without auxin	0	2	161
0	Ino80aid	without auxin	0	2	162
0	Ino80aid	without auxin	0	2	163
0	Ino80aid	without auxin	0	2	164
0	Ino80aid	without auxin	0	3	0
0	Ino80aid	without auxin	0	3	1
0	Ino80aid	without auxin	0	3	2
0	Ino80aid	without auxin	0	3	3
0	Ino80aid	without auxin	0	3	4
0	Ino80aid	without auxin	0	3	5
0	Ino80aid	without auxin	0	3	6
0	Ino80aid	without auxin	0	3	7
0	Ino80aid	without auxin	0	3	8
533.511	Ino80aid	without auxin	0	3	9
0	Ino80aid	without auxin	0	3	10
0	Ino80aid	without auxin	0	3	11
0	Ino80aid	without auxin	0	3	12
0	Ino80aid	without auxin	0	3	13
0	Ino80aid	without auxin	0	3	14
0	Ino80aid	without auxin	0	3	15
0	Ino80aid	without auxin	0	3	16
0	Ino80aid	without auxin	0	3	17
0	Ino80aid	without auxin	0	3	18
0	Ino80aid	without auxin	0	3	19
0	Ino80aid	without auxin	0	3	20
0	Ino80aid	without auxin	0	3	21
0	Ino80aid	without auxin	0	3	22
0	Ino80aid	without auxin	0	3	23
0	Ino80aid	without auxin	0	3	24
0	Ino80aid	without auxin	0	3	25
0	Ino80aid	without auxin	0	3	26
0	Ino80aid	without auxin	0	3	27
0	Ino80aid	without auxin	0	3	28
1288.149	Ino80aid	without auxin	0	3	29
0	Ino80aid	without auxin	0	3	30
622.869	Ino80aid	without auxin	0	3	31
0	Ino80aid	without auxin	0	3	32
0	Ino80aid	without auxin	0	3	33
0	Ino80aid	without auxin	0	3	34
0	Ino80aid	without auxin	0	3	35
0	Ino80aid	without auxin	0	3	36
0	Ino80aid	without auxin	0	3	37
0	Ino80aid	without auxin	0	3	38
0	Ino80aid	without auxin	0	3	39
134.917	Ino80aid	without auxin	0	3	40
0	Ino80aid	without auxin	0	3	41
0	Ino80aid	without auxin	0	3	42
0	Ino80aid	without auxin	0	3	43
0	Ino80aid	without auxin	0	3	44
0	Ino80aid	without auxin	0	3	45
0	Ino80aid	without auxin	0	3	46
0	Ino80aid	without auxin	0	3	47
214.279	Ino80aid	without auxin	0	3	48
0	Ino80aid	without auxin	0	3	49
0	Ino80aid	without auxin	0	3	50
0	Ino80aid	without auxin	0	3	51
0	Ino80aid	without auxin	0	3	52
0	Ino80aid	without auxin	0	3	53
0	Ino80aid	without auxin	0	3	54
0	Ino80aid	without auxin	0	3	55
0	Ino80aid	without auxin	0	3	56
0	Ino80aid	without auxin	0	3	57
0	Ino80aid	without auxin	0	3	58
0	Ino80aid	without auxin	0	3	59
0	Ino80aid	without auxin	0	3	60
0	Ino80aid	without auxin	0	3	61
0	Ino80aid	without auxin	0	3	62
0	Ino80aid	without auxin	0	3	63
0	Ino80aid	without auxin	0	3	64
0	Ino80aid	without auxin	0	3	65
0	Ino80aid	without auxin	0	3	66
0	Ino80aid	without auxin	0	3	67
0	Ino80aid	without auxin	0	3	68
0	Ino80aid	without auxin	0	3	69
0	Ino80aid	without auxin	0	3	70
0	Ino80aid	without auxin	0	3	71
0	Ino80aid	without auxin	0	3	72
0	Ino80aid	without auxin	0	3	73
0	Ino80aid	without auxin	0	3	74
0	Ino80aid	without auxin	0	3	75
0	Ino80aid	without auxin	0	3	76
0	Ino80aid	without auxin	0	3	77
0	Ino80aid	without auxin	0	3	78
0	Ino80aid	without auxin	0	3	79
0	Ino80aid	without auxin	0	3	80
0	Ino80aid	without auxin	0	3	81
0	Ino80aid	without auxin	0	3	82
1840.054	Ino80aid	without auxin	0	3	83
0	Ino80aid	without auxin	0	3	84
0	Ino80aid	without auxin	0	3	85
0	Ino80aid	without auxin	0	3	86
0	Ino80aid	without auxin	0	3	87
0	Ino80aid	without auxin	0	3	88
0	Ino80aid	without auxin	0	3	89
0	Ino80aid	without auxin	0	3	90
0	Ino80aid	without auxin	0	3	91
0	Ino80aid	without auxin	0	3	92
0	Ino80aid	without auxin	0	3	93
0	Ino80aid	without auxin	0	3	94
0	Ino80aid	without auxin	0	3	95
0	Ino80aid	without auxin	0	3	96
0	Ino80aid	without auxin	0	3	97
0	Ino80aid	without auxin	0	3	98
0	Ino80aid	without auxin	0	3	99
0	Ino80aid	without auxin	0	3	100
0	Ino80aid	without auxin	0	3	101
0	Ino80aid	without auxin	0	3	102
0	Ino80aid	without auxin	0	3	103
0	Ino80aid	without auxin	0	3	104
0	Ino80aid	without auxin	0	3	105
0	Ino80aid	without auxin	0	3	106
0	Ino80aid	without auxin	0	3	107
0	Ino80aid	without auxin	0	3	108
0	Ino80aid	without auxin	0	3	109
0	Ino80aid	without auxin	0	3	110
0	Ino80aid	without auxin	0	3	111
231.215	Ino80aid	without auxin	0	3	112
0	Ino80aid	without auxin	0	3	113
0	Ino80aid	without auxin	0	3	114
134.801	Ino80aid	without auxin	0	3	115
0	Ino80aid	without auxin	0	3	116
0	Ino80aid	without auxin	0	3	117
0	Ino80aid	without auxin	0	3	118
0	Ino80aid	without auxin	0	3	119
0	Ino80aid	without auxin	0	3	120
0	Ino80aid	without auxin	0	3	121
0	Ino80aid	without auxin	0	3	122
0	Ino80aid	without auxin	0	3	123
0	Ino80aid	without auxin	0	3	124
794.027	Ino80aid	without auxin	0	3	125
0	Ino80aid	without auxin	0	3	126
402.011	Ino80aid	without auxin	0	3	127
0	Ino80aid	without auxin	0	3	128
0	Ino80aid	without auxin	0	3	129
0	Ino80aid	without auxin	0	3	130
0	Ino80aid	without auxin	0	3	131
0	Ino80aid	without auxin	0	3	132
0	Ino80aid	without auxin	0	3	133
0	Ino80aid	without auxin	0	3	134
0	Ino80aid	without auxin	0	3	135
0	Ino80aid	without auxin	0	3	136
0	Ino80aid	without auxin	0	3	137
0	Ino80aid	without auxin	0	3	138
0	Ino80aid	without auxin	0	3	139
0	Ino80aid	without auxin	0	3	140
500.642	Ino80aid	without auxin	0	3	141
0	Ino80aid	without auxin	0	3	142
0	Ino80aid	without auxin	0	3	143
0	Ino80aid	without auxin	0	3	144
0	Ino80aid	without auxin	0	3	145
0	Ino80aid	without auxin	0	3	146
0	Ino80aid	without auxin	0	3	147
0	Ino80aid	without auxin	0	3	148
0	Ino80aid	without auxin	0	3	149
0	Ino80aid	without auxin	0	3	150
0	Ino80aid	without auxin	0	3	151
0	Ino80aid	without auxin	0	3	152
0	Ino80aid	without auxin	0	3	153
832.051	Ino80aid	without auxin	0	3	154
149.509	Ino80aid	without auxin	0	3	155
0	Ino80aid	without auxin	0	3	156
0	Ino80aid	without auxin	30	1	0
0	Ino80aid	without auxin	30	1	1
753.786	Ino80aid	without auxin	30	1	2
0	Ino80aid	without auxin	30	1	3
0	Ino80aid	without auxin	30	1	4
1104.079	Ino80aid	without auxin	30	1	5
3938.501	Ino80aid	without auxin	30	1	6
0	Ino80aid	without auxin	30	1	7
8190.298	Ino80aid	without auxin	30	1	8
0	Ino80aid	without auxin	30	1	9
11248.458	Ino80aid	without auxin	30	1	10
12107.862	Ino80aid	without auxin	30	1	11
1908.184	Ino80aid	without auxin	30	1	12
3974.706	Ino80aid	without auxin	30	1	13
4434.804	Ino80aid	without auxin	30	1	14
0	Ino80aid	without auxin	30	1	15
7809.876	Ino80aid	without auxin	30	1	16
0	Ino80aid	without auxin	30	1	17
1286.656	Ino80aid	without auxin	30	1	18
0	Ino80aid	without auxin	30	1	19
18047.999	Ino80aid	without auxin	30	1	20
0	Ino80aid	without auxin	30	1	21
0	Ino80aid	without auxin	30	1	22
6262.098	Ino80aid	without auxin	30	1	23
8997.878	Ino80aid	without auxin	30	1	24
403.015	Ino80aid	without auxin	30	1	25
0	Ino80aid	without auxin	30	1	26
0	Ino80aid	without auxin	30	1	27
852.288	Ino80aid	without auxin	30	1	28
14011.672	Ino80aid	without auxin	30	1	29
0	Ino80aid	without auxin	30	1	30
0	Ino80aid	without auxin	30	1	31
0	Ino80aid	without auxin	30	1	32
4305.066	Ino80aid	without auxin	30	1	33
0	Ino80aid	without auxin	30	1	34
0	Ino80aid	without auxin	30	1	35
0	Ino80aid	without auxin	30	1	36
0	Ino80aid	without auxin	30	1	37
0	Ino80aid	without auxin	30	1	38
3944.392	Ino80aid	without auxin	30	1	39
679.3	Ino80aid	without auxin	30	1	40
0	Ino80aid	without auxin	30	1	41
8305.876	Ino80aid	without auxin	30	1	42
1492.537	Ino80aid	without auxin	30	1	43
7866.237	Ino80aid	without auxin	30	1	44
750.578	Ino80aid	without auxin	30	1	45
3644.452	Ino80aid	without auxin	30	1	46
5181.86	Ino80aid	without auxin	30	1	47
0	Ino80aid	without auxin	30	1	48
0	Ino80aid	without auxin	30	1	49
0	Ino80aid	without auxin	30	1	50
0	Ino80aid	without auxin	30	1	51
0	Ino80aid	without auxin	30	1	52
3540.584	Ino80aid	without auxin	30	1	53
3177.239	Ino80aid	without auxin	30	1	54
130.777	Ino80aid	without auxin	30	1	55
11824.123	Ino80aid	without auxin	30	1	56
1537.945	Ino80aid	without auxin	30	1	57
7994.844	Ino80aid	without auxin	30	1	58
0	Ino80aid	without auxin	30	1	59
3970.262	Ino80aid	without auxin	30	1	60
16073.867	Ino80aid	without auxin	30	1	61
1772.916	Ino80aid	without auxin	30	1	62
0	Ino80aid	without auxin	30	1	63
1574.173	Ino80aid	without auxin	30	1	64
0	Ino80aid	without auxin	30	1	65
10314.347	Ino80aid	without auxin	30	1	66
0	Ino80aid	without auxin	30	1	67
8093.743	Ino80aid	without auxin	30	1	68
0	Ino80aid	without auxin	30	1	69
6864.322	Ino80aid	without auxin	30	1	70
448.352	Ino80aid	without auxin	30	1	71
0	Ino80aid	without auxin	30	1	72
13042.708	Ino80aid	without auxin	30	1	73
4757.547	Ino80aid	without auxin	30	1	74
0	Ino80aid	without auxin	30	1	75
12139.215	Ino80aid	without auxin	30	1	76
257.903	Ino80aid	without auxin	30	1	77
0	Ino80aid	without auxin	30	1	78
0	Ino80aid	without auxin	30	1	79
9957.895	Ino80aid	without auxin	30	1	80
14089.797	Ino80aid	without auxin	30	1	81
0	Ino80aid	without auxin	30	1	82
10377.741	Ino80aid	without auxin	30	1	83
10840.405	Ino80aid	without auxin	30	1	84
0	Ino80aid	without auxin	30	1	85
0	Ino80aid	without auxin	30	1	86
12957.736	Ino80aid	without auxin	30	1	87
5907.046	Ino80aid	without auxin	30	1	88
12901.294	Ino80aid	without auxin	30	1	89
19953.581	Ino80aid	without auxin	30	1	90
0	Ino80aid	without auxin	30	1	91
0	Ino80aid	without auxin	30	1	92
0	Ino80aid	without auxin	30	1	93
0	Ino80aid	without auxin	30	1	94
7728.741	Ino80aid	without auxin	30	1	95
1662.155	Ino80aid	without auxin	30	1	96
1949.661	Ino80aid	without auxin	30	1	97
0	Ino80aid	without auxin	30	1	98
0	Ino80aid	without auxin	30	1	99
0	Ino80aid	without auxin	30	1	100
0	Ino80aid	without auxin	30	1	101
0	Ino80aid	without auxin	30	1	102
1133.869	Ino80aid	without auxin	30	1	103
0	Ino80aid	without auxin	30	1	104
0	Ino80aid	without auxin	30	1	105
3322.269	Ino80aid	without auxin	30	1	106
0	Ino80aid	without auxin	30	1	107
0	Ino80aid	without auxin	30	1	108
0	Ino80aid	without auxin	30	1	109
8458.604	Ino80aid	without auxin	30	1	110
0	Ino80aid	without auxin	30	1	111
0	Ino80aid	without auxin	30	1	112
1478.062	Ino80aid	without auxin	30	1	113
0	Ino80aid	without auxin	30	1	114
0	Ino80aid	without auxin	30	1	115
150.536	Ino80aid	without auxin	30	1	116
0	Ino80aid	without auxin	30	1	117
0	Ino80aid	without auxin	30	1	118
0	Ino80aid	without auxin	30	1	119
15531.351	Ino80aid	without auxin	30	1	120
0	Ino80aid	without auxin	30	1	121
1231.893	Ino80aid	without auxin	30	1	122
0	Ino80aid	without auxin	30	1	123
0	Ino80aid	without auxin	30	1	124
0	Ino80aid	without auxin	30	1	125
0	Ino80aid	without auxin	30	1	126
7423.821	Ino80aid	without auxin	30	1	127
9706.139	Ino80aid	without auxin	30	1	128
120.956	Ino80aid	without auxin	30	1	129
0	Ino80aid	without auxin	30	1	130
0	Ino80aid	without auxin	30	1	131
0	Ino80aid	without auxin	30	1	132
0	Ino80aid	without auxin	30	1	133
0	Ino80aid	without auxin	30	1	134
0	Ino80aid	without auxin	30	2	0
0	Ino80aid	without auxin	30	2	1
0	Ino80aid	without auxin	30	2	2
0	Ino80aid	without auxin	30	2	3
0	Ino80aid	without auxin	30	2	4
3105.365	Ino80aid	without auxin	30	2	5
0	Ino80aid	without auxin	30	2	6
5838.94	Ino80aid	without auxin	30	2	7
0	Ino80aid	without auxin	30	2	8
0	Ino80aid	without auxin	30	2	9
4497.93	Ino80aid	without auxin	30	2	10
0	Ino80aid	without auxin	30	2	11
11240.853	Ino80aid	without auxin	30	2	12
0	Ino80aid	without auxin	30	2	13
27121.553	Ino80aid	without auxin	30	2	14
2907.917	Ino80aid	without auxin	30	2	15
0	Ino80aid	without auxin	30	2	16
0	Ino80aid	without auxin	30	2	17
227.763	Ino80aid	without auxin	30	2	18
1313.786	Ino80aid	without auxin	30	2	19
11612.818	Ino80aid	without auxin	30	2	20
25293.979	Ino80aid	without auxin	30	2	21
11649.665	Ino80aid	without auxin	30	2	22
0	Ino80aid	without auxin	30	2	23
8619.101	Ino80aid	without auxin	30	2	24
915.939	Ino80aid	without auxin	30	2	25
10048.734	Ino80aid	without auxin	30	2	26
0	Ino80aid	without auxin	30	2	27
10423.055	Ino80aid	without auxin	30	2	28
10799.978	Ino80aid	without auxin	30	2	29
0	Ino80aid	without auxin	30	2	30
0	Ino80aid	without auxin	30	2	31
0	Ino80aid	without auxin	30	2	32
0	Ino80aid	without auxin	30	2	33
7318.367	Ino80aid	without auxin	30	2	34
0	Ino80aid	without auxin	30	2	35
16347.003	Ino80aid	without auxin	30	2	36
0	Ino80aid	without auxin	30	2	37
624.642	Ino80aid	without auxin	30	2	38
0	Ino80aid	without auxin	30	2	39
0	Ino80aid	without auxin	30	2	40
0	Ino80aid	without auxin	30	2	41
0	Ino80aid	without auxin	30	2	42
0	Ino80aid	without auxin	30	2	43
19967.158	Ino80aid	without auxin	30	2	44
7073.738	Ino80aid	without auxin	30	2	45
0	Ino80aid	without auxin	30	2	46
0	Ino80aid	without auxin	30	2	47
0	Ino80aid	without auxin	30	2	48
5261.712	Ino80aid	without auxin	30	2	49
15028.539	Ino80aid	without auxin	30	2	50
337.078	Ino80aid	without auxin	30	2	51
1836.427	Ino80aid	without auxin	30	2	52
3936.938	Ino80aid	without auxin	30	2	53
557.539	Ino80aid	without auxin	30	2	54
0	Ino80aid	without auxin	30	2	55
0	Ino80aid	without auxin	30	2	56
0	Ino80aid	without auxin	30	2	57
0	Ino80aid	without auxin	30	2	58
0	Ino80aid	without auxin	30	2	59
0	Ino80aid	without auxin	30	2	60
0	Ino80aid	without auxin	30	2	61
0	Ino80aid	without auxin	30	2	62
0	Ino80aid	without auxin	30	2	63
0	Ino80aid	without auxin	30	2	64
4135.6	Ino80aid	without auxin	30	2	65
0	Ino80aid	without auxin	30	2	66
659.774	Ino80aid	without auxin	30	2	67
0	Ino80aid	without auxin	30	2	68
7715.491	Ino80aid	without auxin	30	2	69
0	Ino80aid	without auxin	30	2	70
0	Ino80aid	without auxin	30	2	71
18313.04	Ino80aid	without auxin	30	2	72
0	Ino80aid	without auxin	30	2	73
5057.056	Ino80aid	without auxin	30	2	74
9430.076	Ino80aid	without auxin	30	2	75
14736.787	Ino80aid	without auxin	30	2	76
0	Ino80aid	without auxin	30	2	77
7031.724	Ino80aid	without auxin	30	2	78
0	Ino80aid	without auxin	30	2	79
0	Ino80aid	without auxin	30	2	80
1442.604	Ino80aid	without auxin	30	2	81
0	Ino80aid	without auxin	30	2	82
0	Ino80aid	without auxin	30	2	83
29718.169	Ino80aid	without auxin	30	2	84
4577.525	Ino80aid	without auxin	30	2	85
0	Ino80aid	without auxin	30	2	86
0	Ino80aid	without auxin	30	2	87
3120.027	Ino80aid	without auxin	30	2	88
0	Ino80aid	without auxin	30	2	89
0	Ino80aid	without auxin	30	2	90
0	Ino80aid	without auxin	30	2	91
2369.822	Ino80aid	without auxin	30	2	92
3239.956	Ino80aid	without auxin	30	2	93
0	Ino80aid	without auxin	30	2	94
6289.555	Ino80aid	without auxin	30	2	95
4233.927	Ino80aid	without auxin	30	2	96
0	Ino80aid	without auxin	30	2	97
1692.376	Ino80aid	without auxin	30	2	98
5279.593	Ino80aid	without auxin	30	2	99
1558.089	Ino80aid	without auxin	30	2	100
0	Ino80aid	without auxin	30	2	101
1494.263	Ino80aid	without auxin	30	2	102
0	Ino80aid	without auxin	30	2	103
26602.061	Ino80aid	without auxin	30	2	104
0	Ino80aid	without auxin	30	2	105
0	Ino80aid	without auxin	30	2	106
0	Ino80aid	without auxin	30	2	107
15209.261	Ino80aid	without auxin	30	2	108
8616.29	Ino80aid	without auxin	30	2	109
0	Ino80aid	without auxin	30	2	110
0	Ino80aid	without auxin	30	2	111
168.883	Ino80aid	without auxin	30	2	112
3188.389	Ino80aid	without auxin	30	2	113
0	Ino80aid	without auxin	30	2	114
2775.985	Ino80aid	without auxin	30	2	115
0	Ino80aid	without auxin	30	2	116
0	Ino80aid	without auxin	30	2	117
2624.038	Ino80aid	without auxin	30	2	118
7503.789	Ino80aid	without auxin	30	2	119
0	Ino80aid	without auxin	30	2	120
153.685	Ino80aid	without auxin	30	2	121
11731.873	Ino80aid	without auxin	30	2	122
7359.646	Ino80aid	without auxin	30	2	123
7331.629	Ino80aid	without auxin	30	2	124
0	Ino80aid	without auxin	30	2	125
0	Ino80aid	without auxin	30	2	126
7492.51	Ino80aid	without auxin	30	2	127
0	Ino80aid	without auxin	30	2	128
0	Ino80aid	without auxin	30	2	129
2375.327	Ino80aid	without auxin	30	2	130
8507.442	Ino80aid	without auxin	30	2	131
5491.703	Ino80aid	without auxin	30	2	132
0	Ino80aid	without auxin	30	2	133
0	Ino80aid	without auxin	30	2	134
0	Ino80aid	without auxin	30	2	135
8429.538	Ino80aid	without auxin	30	2	136
5627.064	Ino80aid	without auxin	30	2	137
121.107	Ino80aid	without auxin	30	2	138
513.263	Ino80aid	without auxin	30	2	139
1899.412	Ino80aid	without auxin	30	2	140
0	Ino80aid	without auxin	30	3	0
12279.999	Ino80aid	without auxin	30	3	1
0	Ino80aid	without auxin	30	3	2
0	Ino80aid	without auxin	30	3	3
0	Ino80aid	without auxin	30	3	4
717.009	Ino80aid	without auxin	30	3	5
0	Ino80aid	without auxin	30	3	6
8767.922	Ino80aid	without auxin	30	3	7
1031.074	Ino80aid	without auxin	30	3	8
0	Ino80aid	without auxin	30	3	9
7342.686	Ino80aid	without auxin	30	3	10
3145.722	Ino80aid	without auxin	30	3	11
0	Ino80aid	without auxin	30	3	12
0	Ino80aid	without auxin	30	3	13
18322.604	Ino80aid	without auxin	30	3	14
0	Ino80aid	without auxin	30	3	15
0	Ino80aid	without auxin	30	3	16
0	Ino80aid	without auxin	30	3	17
0	Ino80aid	without auxin	30	3	18
1729.176	Ino80aid	without auxin	30	3	19
0	Ino80aid	without auxin	30	3	20
202.767	Ino80aid	without auxin	30	3	21
212.156	Ino80aid	without auxin	30	3	22
0	Ino80aid	without auxin	30	3	23
6210.334	Ino80aid	without auxin	30	3	24
19573.277	Ino80aid	without auxin	30	3	25
174.82	Ino80aid	without auxin	30	3	26
173.059	Ino80aid	without auxin	30	3	27
0	Ino80aid	without auxin	30	3	28
0	Ino80aid	without auxin	30	3	29
13424.669	Ino80aid	without auxin	30	3	30
4068.776	Ino80aid	without auxin	30	3	31
1404.707	Ino80aid	without auxin	30	3	32
14275.045	Ino80aid	without auxin	30	3	33
5600.47	Ino80aid	without auxin	30	3	34
5293.52	Ino80aid	without auxin	30	3	35
269.403	Ino80aid	without auxin	30	3	36
7583.326	Ino80aid	without auxin	30	3	37
0	Ino80aid	without auxin	30	3	38
0	Ino80aid	without auxin	30	3	39
0	Ino80aid	without auxin	30	3	40
0	Ino80aid	without auxin	30	3	41
10085.464	Ino80aid	without auxin	30	3	42
8731.227	Ino80aid	without auxin	30	3	43
0	Ino80aid	without auxin	30	3	44
0	Ino80aid	without auxin	30	3	45
0	Ino80aid	without auxin	30	3	46
12806.465	Ino80aid	without auxin	30	3	47
0	Ino80aid	without auxin	30	3	48
7295.68	Ino80aid	without auxin	30	3	49
197.81	Ino80aid	without auxin	30	3	50
2247.594	Ino80aid	without auxin	30	3	51
36328.776	Ino80aid	without auxin	30	3	52
0	Ino80aid	without auxin	30	3	53
6701.516	Ino80aid	without auxin	30	3	54
0	Ino80aid	without auxin	30	3	55
0	Ino80aid	without auxin	30	3	56
171.298	Ino80aid	without auxin	30	3	57
0	Ino80aid	without auxin	30	3	58
7887.162	Ino80aid	without auxin	30	3	59
3469.853	Ino80aid	without auxin	30	3	60
177.958	Ino80aid	without auxin	30	3	61
226.503	Ino80aid	without auxin	30	3	62
4854.125	Ino80aid	without auxin	30	3	63
0	Ino80aid	without auxin	30	3	64
9514.698	Ino80aid	without auxin	30	3	65
0	Ino80aid	without auxin	30	3	66
0	Ino80aid	without auxin	30	3	67
1480.966	Ino80aid	without auxin	30	3	68
0	Ino80aid	without auxin	30	3	69
0	Ino80aid	without auxin	30	3	70
25204.726	Ino80aid	without auxin	30	3	71
15685.234	Ino80aid	without auxin	30	3	72
0	Ino80aid	without auxin	30	3	73
7011.452	Ino80aid	without auxin	30	3	74
0	Ino80aid	without auxin	30	3	75
16129.702	Ino80aid	without auxin	30	3	76
17210.909	Ino80aid	without auxin	30	3	77
0	Ino80aid	without auxin	30	3	78
0	Ino80aid	without auxin	30	3	79
7911.388	Ino80aid	without auxin	30	3	80
13801.93	Ino80aid	without auxin	30	3	81
0	Ino80aid	without auxin	30	3	82
0	Ino80aid	without auxin	30	3	83
21757.431	Ino80aid	without auxin	30	3	84
0	Ino80aid	without auxin	30	3	85
19637.254	Ino80aid	without auxin	30	3	86
144.027	Ino80aid	without auxin	30	3	87
0	Ino80aid	without auxin	30	3	88
11535.614	Ino80aid	without auxin	30	3	89
0	Ino80aid	without auxin	30	3	90
0	Ino80aid	without auxin	30	3	91
0	Ino80aid	without auxin	30	3	92
0	Ino80aid	without auxin	30	3	93
0	Ino80aid	without auxin	30	3	94
26632.948	Ino80aid	without auxin	30	3	95
0	Ino80aid	without auxin	30	3	96
2214.049	Ino80aid	without auxin	30	3	97
0	Ino80aid	without auxin	30	3	98
0	Ino80aid	without auxin	30	3	99
0	Ino80aid	without auxin	30	3	100
479.554	Ino80aid	without auxin	30	3	101
239.602	Ino80aid	without auxin	30	3	102
3584.65	Ino80aid	without auxin	30	3	103
5180.589	Ino80aid	without auxin	30	3	104
0	Ino80aid	without auxin	30	3	105
772.25	Ino80aid	without auxin	30	3	106
0	Ino80aid	without auxin	30	3	107
0	Ino80aid	without auxin	30	3	108
251.418	Ino80aid	without auxin	30	3	109
0	Ino80aid	without auxin	30	3	110
2598.098	Ino80aid	without auxin	30	3	111
5853.928	Ino80aid	without auxin	30	3	112
13483.572	Ino80aid	without auxin	30	3	113
3123.199	Ino80aid	without auxin	30	3	114
0	Ino80aid	without auxin	30	3	115
0	Ino80aid	without auxin	30	3	116
0	Ino80aid	without auxin	30	3	117
14098.557	Ino80aid	without auxin	30	3	118
5280.596	Ino80aid	without auxin	30	3	119
17458.384	Ino80aid	without auxin	30	3	120
0	Ino80aid	without auxin	30	3	121
0	Ino80aid	without auxin	30	3	122
0	Ino80aid	without auxin	30	3	123
9936.387	Ino80aid	without auxin	30	3	124
0	Ino80aid	without auxin	30	3	125
0	Ino80aid	without auxin	30	3	126
27044.85	Ino80aid	without auxin	30	3	127
5777.506	Ino80aid	without auxin	30	3	128
1712.928	Ino80aid	without auxin	30	3	129
0	Ino80aid	without auxin	30	3	130
0	Ino80aid	without auxin	30	3	131
2890.304	Ino80aid	without auxin	30	3	132
25547.718	Ino80aid	without auxin	30	3	133
657.745	Ino80aid	without auxin	30	3	134
4897.002	Ino80aid	without auxin	30	3	135
0	Ino80aid	without auxin	30	3	136
0	Ino80aid	without auxin	30	3	137
13924.845	Ino80aid	without auxin	30	3	138
250.893	Ino80aid	without auxin	30	3	139
243.556	Ino80aid	without auxin	30	3	140
0	Ino80aid	without auxin	30	3	141
385.064	Ino80aid	without auxin	30	3	142
0	Ino80aid	without auxin	30	3	143
0	Ino80aid	without auxin	30	3	144
0	Ino80aid	without auxin	30	3	145
0	Ino80aid	without auxin	30	3	146
153.277	Ino80aid	without auxin	30	3	147
0	Ino80aid	without auxin	30	3	148
146.768	Ino80aid	without auxin	30	3	149
0	Ino80aid	without auxin	30	3	150
17849.186	Ino80aid	without auxin	30	3	151
0	Ino80aid	without auxin	30	3	152
12837.748	Ino80aid	without auxin	30	3	153
16022.429	Ino80aid	without auxin	30	3	154
1149.674	Ino80aid	without auxin	30	3	155
4669.391	Ino80aid	without auxin	30	3	156
0	Ino80aid	without auxin	30	3	157
0	Ino80aid	without auxin	30	3	158
0	Ino80aid	without auxin	30	3	159
0	Ino80aid	without auxin	30	3	160
10956.193	Ino80aid	without auxin	30	3	161
0	Ino80aid	without auxin	30	3	162
11571.481	Ino80aid	without auxin	45	1	0
2075.317	Ino80aid	without auxin	45	1	1
16888.084	Ino80aid	without auxin	45	1	2
8290.678	Ino80aid	without auxin	45	1	3
569.798	Ino80aid	without auxin	45	1	4
26478.213	Ino80aid	without auxin	45	1	5
0	Ino80aid	without auxin	45	1	6
3033.188	Ino80aid	without auxin	45	1	7
0	Ino80aid	without auxin	45	1	8
0	Ino80aid	without auxin	45	1	9
0	Ino80aid	without auxin	45	1	10
10491.453	Ino80aid	without auxin	45	1	11
10292.384	Ino80aid	without auxin	45	1	12
0	Ino80aid	without auxin	45	1	13
330.196	Ino80aid	without auxin	45	1	14
7054.329	Ino80aid	without auxin	45	1	15
604.755	Ino80aid	without auxin	45	1	16
10883.445	Ino80aid	without auxin	45	1	17
850.142	Ino80aid	without auxin	45	1	18
0	Ino80aid	without auxin	45	1	19
364.22	Ino80aid	without auxin	45	1	20
15929.84	Ino80aid	without auxin	45	1	21
0	Ino80aid	without auxin	45	1	22
1627.42	Ino80aid	without auxin	45	1	23
4505.687	Ino80aid	without auxin	45	1	24
3911.977	Ino80aid	without auxin	45	1	25
13515.497	Ino80aid	without auxin	45	1	26
3630.385	Ino80aid	without auxin	45	1	27
136.201	Ino80aid	without auxin	45	1	28
3695.447	Ino80aid	without auxin	45	1	29
0	Ino80aid	without auxin	45	1	30
7313.211	Ino80aid	without auxin	45	1	31
8662.55	Ino80aid	without auxin	45	1	32
3443.434	Ino80aid	without auxin	45	1	33
2117.996	Ino80aid	without auxin	45	1	34
0	Ino80aid	without auxin	45	1	35
9660.848	Ino80aid	without auxin	45	1	36
8763.49	Ino80aid	without auxin	45	1	37
10642.222	Ino80aid	without auxin	45	1	38
0	Ino80aid	without auxin	45	1	39
441.867	Ino80aid	without auxin	45	1	40
0	Ino80aid	without auxin	45	1	41
14604.028	Ino80aid	without auxin	45	1	42
0	Ino80aid	without auxin	45	1	43
8349.243	Ino80aid	without auxin	45	1	44
3308.983	Ino80aid	without auxin	45	1	45
13786.988	Ino80aid	without auxin	45	1	46
7008.968	Ino80aid	without auxin	45	1	47
4495.97	Ino80aid	without auxin	45	1	48
8657.802	Ino80aid	without auxin	45	1	49
0	Ino80aid	without auxin	45	1	50
1632.039	Ino80aid	without auxin	45	1	51
345.126	Ino80aid	without auxin	45	1	52
1983.86	Ino80aid	without auxin	45	1	53
0	Ino80aid	without auxin	45	1	54
1436.492	Ino80aid	without auxin	45	1	55
4486.219	Ino80aid	without auxin	45	1	56
122.437	Ino80aid	without auxin	45	1	57
11843.486	Ino80aid	without auxin	45	1	58
0	Ino80aid	without auxin	45	1	59
395.421	Ino80aid	without auxin	45	1	60
0	Ino80aid	without auxin	45	1	61
344.858	Ino80aid	without auxin	45	1	62
0	Ino80aid	without auxin	45	1	63
13583.521	Ino80aid	without auxin	45	1	64
7381.959	Ino80aid	without auxin	45	1	65
10679.348	Ino80aid	without auxin	45	1	66
767.34	Ino80aid	without auxin	45	1	67
5727.782	Ino80aid	without auxin	45	1	68
7525.45	Ino80aid	without auxin	45	1	69
3877.184	Ino80aid	without auxin	45	1	70
9942.242	Ino80aid	without auxin	45	1	71
890.78	Ino80aid	without auxin	45	1	72
9037.5	Ino80aid	without auxin	45	1	73
0	Ino80aid	without auxin	45	1	74
0	Ino80aid	without auxin	45	1	75
4984.529	Ino80aid	without auxin	45	1	76
15209.354	Ino80aid	without auxin	45	1	77
0	Ino80aid	without auxin	45	1	78
520.809	Ino80aid	without auxin	45	1	79
20204.229	Ino80aid	without auxin	45	1	80
12020.452	Ino80aid	without auxin	45	1	81
2064.225	Ino80aid	without auxin	45	1	82
6420.227	Ino80aid	without auxin	45	1	83
8824.236	Ino80aid	without auxin	45	1	84
899.364	Ino80aid	without auxin	45	1	85
0	Ino80aid	without auxin	45	1	86
0	Ino80aid	without auxin	45	1	87
5186.223	Ino80aid	without auxin	45	1	88
1267.9	Ino80aid	without auxin	45	1	89
8212.121	Ino80aid	without auxin	45	1	90
12289.529	Ino80aid	without auxin	45	1	91
15236.951	Ino80aid	without auxin	45	1	92
3399.776	Ino80aid	without auxin	45	1	93
4617.544	Ino80aid	without auxin	45	1	94
5889.748	Ino80aid	without auxin	45	1	95
1094.911	Ino80aid	without auxin	45	1	96
10331.33	Ino80aid	without auxin	45	1	97
5941.7	Ino80aid	without auxin	45	1	98
0	Ino80aid	without auxin	45	1	99
4522.203	Ino80aid	without auxin	45	1	100
5316.953	Ino80aid	without auxin	45	1	101
8090.372	Ino80aid	without auxin	45	1	102
8282.396	Ino80aid	without auxin	45	1	103
12619.597	Ino80aid	without auxin	45	1	104
9756.843	Ino80aid	without auxin	45	1	105
127.453	Ino80aid	without auxin	45	1	106
3361.915	Ino80aid	without auxin	45	1	107
0	Ino80aid	without auxin	45	1	108
4138.655	Ino80aid	without auxin	45	1	109
232.289	Ino80aid	without auxin	45	1	110
4580.173	Ino80aid	without auxin	45	1	111
8356.813	Ino80aid	without auxin	45	1	112
10604.127	Ino80aid	without auxin	45	1	113
16206.207	Ino80aid	without auxin	45	1	114
3271.962	Ino80aid	without auxin	45	1	115
128.036	Ino80aid	without auxin	45	1	116
0	Ino80aid	without auxin	45	1	117
9893.183	Ino80aid	without auxin	45	1	118
5997.897	Ino80aid	without auxin	45	1	119
0	Ino80aid	without auxin	45	1	120
6366.783	Ino80aid	without auxin	45	1	121
2553.016	Ino80aid	without auxin	45	1	122
7072.373	Ino80aid	without auxin	45	1	123
14718.755	Ino80aid	without auxin	45	1	124
5330.938	Ino80aid	without auxin	45	1	125
7016.199	Ino80aid	without auxin	45	1	126
1242.939	Ino80aid	without auxin	45	2	0
16637.46	Ino80aid	without auxin	45	2	1
583.538	Ino80aid	without auxin	45	2	2
25795.648	Ino80aid	without auxin	45	2	3
13566.363	Ino80aid	without auxin	45	2	4
4125.487	Ino80aid	without auxin	45	2	5
0	Ino80aid	without auxin	45	2	6
0	Ino80aid	without auxin	45	2	7
6404.644	Ino80aid	without auxin	45	2	8
1288.767	Ino80aid	without auxin	45	2	9
3141.698	Ino80aid	without auxin	45	2	10
5432.123	Ino80aid	without auxin	45	2	11
10849.036	Ino80aid	without auxin	45	2	12
0	Ino80aid	without auxin	45	2	13
14496.871	Ino80aid	without auxin	45	2	14
0	Ino80aid	without auxin	45	2	15
2227.847	Ino80aid	without auxin	45	2	16
15084.573	Ino80aid	without auxin	45	2	17
13396.722	Ino80aid	without auxin	45	2	18
14729.626	Ino80aid	without auxin	45	2	19
4277.037	Ino80aid	without auxin	45	2	20
9479.928	Ino80aid	without auxin	45	2	21
9258.825	Ino80aid	without auxin	45	2	22
6873.385	Ino80aid	without auxin	45	2	23
8031.48	Ino80aid	without auxin	45	2	24
11840.465	Ino80aid	without auxin	45	2	25
0	Ino80aid	without auxin	45	2	26
0	Ino80aid	without auxin	45	2	27
2448.367	Ino80aid	without auxin	45	2	28
16614.108	Ino80aid	without auxin	45	2	29
9222.34	Ino80aid	without auxin	45	2	30
12860.925	Ino80aid	without auxin	45	2	31
7007.79	Ino80aid	without auxin	45	2	32
0	Ino80aid	without auxin	45	2	33
7081.471	Ino80aid	without auxin	45	2	34
11060.563	Ino80aid	without auxin	45	2	35
6508.185	Ino80aid	without auxin	45	2	36
5282.089	Ino80aid	without auxin	45	2	37
1480.477	Ino80aid	without auxin	45	2	38
3807.223	Ino80aid	without auxin	45	2	39
8075.944	Ino80aid	without auxin	45	2	40
0	Ino80aid	without auxin	45	2	41
7975.82	Ino80aid	without auxin	45	2	42
9565.273	Ino80aid	without auxin	45	2	43
17754.649	Ino80aid	without auxin	45	2	44
423.368	Ino80aid	without auxin	45	2	45
0	Ino80aid	without auxin	45	2	46
9042.318	Ino80aid	without auxin	45	2	47
0	Ino80aid	without auxin	45	2	48
13123.131	Ino80aid	without auxin	45	2	49
0	Ino80aid	without auxin	45	2	50
2663.229	Ino80aid	without auxin	45	2	51
13253.652	Ino80aid	without auxin	45	2	52
0	Ino80aid	without auxin	45	2	53
383.092	Ino80aid	without auxin	45	2	54
8636.76	Ino80aid	without auxin	45	2	55
9823.607	Ino80aid	without auxin	45	2	56
1100.218	Ino80aid	without auxin	45	2	57
1861.679	Ino80aid	without auxin	45	2	58
1115.72	Ino80aid	without auxin	45	2	59
0	Ino80aid	without auxin	45	2	60
7677.14	Ino80aid	without auxin	45	2	61
2293.749	Ino80aid	without auxin	45	2	62
0	Ino80aid	without auxin	45	2	63
1052.419	Ino80aid	without auxin	45	2	64
19203.925	Ino80aid	without auxin	45	2	65
0	Ino80aid	without auxin	45	2	66
1228.406	Ino80aid	without auxin	45	2	67
6158.86	Ino80aid	without auxin	45	2	68
0	Ino80aid	without auxin	45	2	69
15932.441	Ino80aid	without auxin	45	2	70
4789.413	Ino80aid	without auxin	45	2	71
6019.044	Ino80aid	without auxin	45	2	72
0	Ino80aid	without auxin	45	2	73
3831.297	Ino80aid	without auxin	45	2	74
6494.41	Ino80aid	without auxin	45	2	75
251.849	Ino80aid	without auxin	45	2	76
558.251	Ino80aid	without auxin	45	2	77
8883.804	Ino80aid	without auxin	45	2	78
0	Ino80aid	without auxin	45	2	79
3895.974	Ino80aid	without auxin	45	2	80
0	Ino80aid	without auxin	45	2	81
4146.995	Ino80aid	without auxin	45	2	82
9832.437	Ino80aid	without auxin	45	2	83
2074.501	Ino80aid	without auxin	45	2	84
0	Ino80aid	without auxin	45	2	85
2056.212	Ino80aid	without auxin	45	2	86
7220.774	Ino80aid	without auxin	45	2	87
9454.757	Ino80aid	without auxin	45	2	88
0	Ino80aid	without auxin	45	2	89
20505.72	Ino80aid	without auxin	45	2	90
10925.61	Ino80aid	without auxin	45	2	91
5059.738	Ino80aid	without auxin	45	2	92
306.098	Ino80aid	without auxin	45	2	93
6683.18	Ino80aid	without auxin	45	2	94
4601.448	Ino80aid	without auxin	45	2	95
8363.228	Ino80aid	without auxin	45	2	96
11254.5	Ino80aid	without auxin	45	2	97
24958.254	Ino80aid	without auxin	45	2	98
0	Ino80aid	without auxin	45	2	99
4694.247	Ino80aid	without auxin	45	2	100
0	Ino80aid	without auxin	45	2	101
0	Ino80aid	without auxin	45	2	102
6789.451	Ino80aid	without auxin	45	2	103
19310.965	Ino80aid	without auxin	45	2	104
4210.284	Ino80aid	without auxin	45	2	105
2495.291	Ino80aid	without auxin	45	2	106
9194.195	Ino80aid	without auxin	45	2	107
0	Ino80aid	without auxin	45	2	108
5453.9	Ino80aid	without auxin	45	2	109
0	Ino80aid	without auxin	45	2	110
16901.159	Ino80aid	without auxin	45	2	111
13026.122	Ino80aid	without auxin	45	2	112
0	Ino80aid	without auxin	45	2	113
0	Ino80aid	without auxin	45	2	114
6566.272	Ino80aid	without auxin	45	2	115
3919.629	Ino80aid	without auxin	45	2	116
4219.499	Ino80aid	without auxin	45	2	117
0	Ino80aid	without auxin	45	2	118
1266.827	Ino80aid	without auxin	45	2	119
3967.02	Ino80aid	without auxin	45	2	120
2756.168	Ino80aid	without auxin	45	2	121
9760.972	Ino80aid	without auxin	45	2	122
10563.572	Ino80aid	without auxin	45	2	123
2990.276	Ino80aid	without auxin	45	2	124
664.346	Ino80aid	without auxin	45	2	125
9461.324	Ino80aid	without auxin	45	2	126
0	Ino80aid	without auxin	45	2	127
7493.024	Ino80aid	without auxin	45	2	128
0	Ino80aid	without auxin	45	2	129
242.705	Ino80aid	without auxin	45	2	130
3690.338	Ino80aid	without auxin	45	2	131
7702.976	Ino80aid	without auxin	45	2	132
0	Ino80aid	without auxin	45	2	133
625.4	Ino80aid	without auxin	45	2	134
325.752	Ino80aid	without auxin	45	2	135
6891.045	Ino80aid	without auxin	45	3	0
6888.525	Ino80aid	without auxin	45	3	1
10936.341	Ino80aid	without auxin	45	3	2
9568.341	Ino80aid	without auxin	45	3	3
659.797	Ino80aid	without auxin	45	3	4
0	Ino80aid	without auxin	45	3	5
18076.891	Ino80aid	without auxin	45	3	6
12094.168	Ino80aid	without auxin	45	3	7
0	Ino80aid	without auxin	45	3	8
3642.037	Ino80aid	without auxin	45	3	9
5896.7	Ino80aid	without auxin	45	3	10
0	Ino80aid	without auxin	45	3	11
3958.225	Ino80aid	without auxin	45	3	12
7744.709	Ino80aid	without auxin	45	3	13
6087.71	Ino80aid	without auxin	45	3	14
2258.127	Ino80aid	without auxin	45	3	15
9953.264	Ino80aid	without auxin	45	3	16
123.988	Ino80aid	without auxin	45	3	17
4763.683	Ino80aid	without auxin	45	3	18
0	Ino80aid	without auxin	45	3	19
2950.77	Ino80aid	without auxin	45	3	20
3181.251	Ino80aid	without auxin	45	3	21
5433.394	Ino80aid	without auxin	45	3	22
17880.597	Ino80aid	without auxin	45	3	23
2065.531	Ino80aid	without auxin	45	3	24
13866.513	Ino80aid	without auxin	45	3	25
2621.239	Ino80aid	without auxin	45	3	26
0	Ino80aid	without auxin	45	3	27
340.635	Ino80aid	without auxin	45	3	28
20588.115	Ino80aid	without auxin	45	3	29
0	Ino80aid	without auxin	45	3	30
6013.597	Ino80aid	without auxin	45	3	31
21743.236	Ino80aid	without auxin	45	3	32
7698.415	Ino80aid	without auxin	45	3	33
8306.914	Ino80aid	without auxin	45	3	34
7860.3	Ino80aid	without auxin	45	3	35
2441.94	Ino80aid	without auxin	45	3	36
4884.965	Ino80aid	without auxin	45	3	37
17232.872	Ino80aid	without auxin	45	3	38
1560.538	Ino80aid	without auxin	45	3	39
11699.272	Ino80aid	without auxin	45	3	40
10480.839	Ino80aid	without auxin	45	3	41
9553.003	Ino80aid	without auxin	45	3	42
0	Ino80aid	without auxin	45	3	43
1589.208	Ino80aid	without auxin	45	3	44
1051.836	Ino80aid	without auxin	45	3	45
10951.038	Ino80aid	without auxin	45	3	46
8367.917	Ino80aid	without auxin	45	3	47
9293.724	Ino80aid	without auxin	45	3	48
0	Ino80aid	without auxin	45	3	49
0	Ino80aid	without auxin	45	3	50
0	Ino80aid	without auxin	45	3	51
4690.783	Ino80aid	without auxin	45	3	52
0	Ino80aid	without auxin	45	3	53
16554.832	Ino80aid	without auxin	45	3	54
4150.728	Ino80aid	without auxin	45	3	55
0	Ino80aid	without auxin	45	3	56
2486.951	Ino80aid	without auxin	45	3	57
7935.078	Ino80aid	without auxin	45	3	58
10481.515	Ino80aid	without auxin	45	3	59
10665.492	Ino80aid	without auxin	45	3	60
0	Ino80aid	without auxin	45	3	61
7197.015	Ino80aid	without auxin	45	3	62
11214.364	Ino80aid	without auxin	45	3	63
0	Ino80aid	without auxin	45	3	64
10449.439	Ino80aid	without auxin	45	3	65
3194.245	Ino80aid	without auxin	45	3	66
0	Ino80aid	without auxin	45	3	67
6007.975	Ino80aid	without auxin	45	3	68
307.23	Ino80aid	without auxin	45	3	69
4560.846	Ino80aid	without auxin	45	3	70
7802.015	Ino80aid	without auxin	45	3	71
19540.349	Ino80aid	without auxin	45	3	72
9311.266	Ino80aid	without auxin	45	3	73
12369.1	Ino80aid	without auxin	45	3	74
0	Ino80aid	without auxin	45	3	75
10910.062	Ino80aid	without auxin	45	3	76
6896.445	Ino80aid	without auxin	45	3	77
9204.774	Ino80aid	without auxin	45	3	78
13804.647	Ino80aid	without auxin	45	3	79
19272.579	Ino80aid	without auxin	45	3	80
411.098	Ino80aid	without auxin	45	3	81
7317.609	Ino80aid	without auxin	45	3	82
1198.558	Ino80aid	without auxin	45	3	83
9700.949	Ino80aid	without auxin	45	3	84
7988.149	Ino80aid	without auxin	45	3	85
1025.452	Ino80aid	without auxin	45	3	86
467.411	Ino80aid	without auxin	45	3	87
3467.766	Ino80aid	without auxin	45	3	88
0	Ino80aid	without auxin	45	3	89
485.409	Ino80aid	without auxin	45	3	90
9792.931	Ino80aid	without auxin	45	3	91
18778.2	Ino80aid	without auxin	45	3	92
3992.284	Ino80aid	without auxin	45	3	93
9384.365	Ino80aid	without auxin	45	3	94
0	Ino80aid	without auxin	45	3	95
986.634	Ino80aid	without auxin	45	3	96
8203.221	Ino80aid	without auxin	45	3	97
19433.822	Ino80aid	without auxin	45	3	98
4147.194	Ino80aid	without auxin	45	3	99
12963.171	Ino80aid	without auxin	45	3	100
11150.877	Ino80aid	without auxin	45	3	101
8154.151	Ino80aid	without auxin	45	3	102
6693.888	Ino80aid	without auxin	45	3	103
9067.442	Ino80aid	without auxin	45	3	104
577.368	Ino80aid	without auxin	45	3	105
5931.156	Ino80aid	without auxin	45	3	106
0	Ino80aid	without auxin	45	3	107
1908.359	Ino80aid	without auxin	45	3	108
0	Ino80aid	without auxin	45	3	109
6096.423	Ino80aid	without auxin	45	3	110
4958.926	Ino80aid	without auxin	45	3	111
7164.145	Ino80aid	without auxin	45	3	112
1138.161	Ino80aid	without auxin	45	3	113
0	Ino80aid	without auxin	45	3	114
0	Ino80aid	without auxin	45	3	115
0	Ino80aid	without auxin	45	3	116
917.863	Ino80aid	without auxin	45	3	117
12918.067	Ino80aid	without auxin	45	3	118
129.797	Ino80aid	without auxin	45	3	119
3056.05	Ino80aid	without auxin	45	3	120
9815.629	Ino80aid	without auxin	45	3	121
7937.597	Ino80aid	without auxin	45	3	122
2161.269	Ino80aid	without auxin	45	3	123
3675.688	Ino80aid	without auxin	45	3	124
4614.255	Ino80aid	without auxin	45	3	125
331.724	Ino80aid	without auxin	45	3	126
17381.331	Ino80aid	without auxin	45	3	127
9429.667	Ino80aid	without auxin	45	3	128
4792.189	Ino80aid	without auxin	45	3	129
5684.754	Ino80aid	without auxin	45	3	130
4605.449	Ino80aid	without auxin	45	3	131
250.181	Ino80aid	without auxin	45	3	132
18178.379	Ino80aid	without auxin	45	3	133
16994.145	Ino80aid	without auxin	45	3	134
8663.343	Ino80aid	without auxin	45	3	135
0	Ino80aid	without auxin	45	3	136
7791.564	Ino80aid	without auxin	45	3	137
1606.331	Ino80aid	without auxin	45	3	138
15757.352	Ino80aid	without auxin	60	1	0
36903.496	Ino80aid	without auxin	60	1	1
8615.427	Ino80aid	without auxin	60	1	2
0	Ino80aid	without auxin	60	1	3
0	Ino80aid	without auxin	60	1	4
3060.914	Ino80aid	without auxin	60	1	5
6174.373	Ino80aid	without auxin	60	1	6
10182.404	Ino80aid	without auxin	60	1	7
4766.774	Ino80aid	without auxin	60	1	8
5287.641	Ino80aid	without auxin	60	1	9
208.914	Ino80aid	without auxin	60	1	10
5695.146	Ino80aid	without auxin	60	1	11
28311.012	Ino80aid	without auxin	60	1	12
3428.994	Ino80aid	without auxin	60	1	13
10740.363	Ino80aid	without auxin	60	1	14
31170.512	Ino80aid	without auxin	60	1	15
28978.776	Ino80aid	without auxin	60	1	16
4935.89	Ino80aid	without auxin	60	1	17
9693.029	Ino80aid	without auxin	60	1	18
9522.116	Ino80aid	without auxin	60	1	19
11598.367	Ino80aid	without auxin	60	1	20
3973.423	Ino80aid	without auxin	60	1	21
857.362	Ino80aid	without auxin	60	1	22
4677.766	Ino80aid	without auxin	60	1	23
3962.296	Ino80aid	without auxin	60	1	24
8643.549	Ino80aid	without auxin	60	1	25
1050.495	Ino80aid	without auxin	60	1	26
10660.628	Ino80aid	without auxin	60	1	27
717.499	Ino80aid	without auxin	60	1	28
9850.26	Ino80aid	without auxin	60	1	29
16956.26	Ino80aid	without auxin	60	1	30
16983.635	Ino80aid	without auxin	60	1	31
4130.549	Ino80aid	without auxin	60	1	32
5066.935	Ino80aid	without auxin	60	1	33
7023.559	Ino80aid	without auxin	60	1	34
3925.204	Ino80aid	without auxin	60	1	35
16763.186	Ino80aid	without auxin	60	1	36
3576.241	Ino80aid	without auxin	60	1	37
17922.669	Ino80aid	without auxin	60	1	38
893.311	Ino80aid	without auxin	60	1	39
12844.537	Ino80aid	without auxin	60	1	40
11977.038	Ino80aid	without auxin	60	1	41
9620.164	Ino80aid	without auxin	60	1	42
18731.498	Ino80aid	without auxin	60	1	43
3368.027	Ino80aid	without auxin	60	1	44
17211.328	Ino80aid	without auxin	60	1	45
46858.58	Ino80aid	without auxin	60	1	46
3019.401	Ino80aid	without auxin	60	1	47
15348.378	Ino80aid	without auxin	60	1	48
3064.763	Ino80aid	without auxin	60	1	49
8525.556	Ino80aid	without auxin	60	1	50
12455.542	Ino80aid	without auxin	60	1	51
15003.03	Ino80aid	without auxin	60	1	52
12424.364	Ino80aid	without auxin	60	1	53
0	Ino80aid	without auxin	60	1	54
6730.874	Ino80aid	without auxin	60	1	55
8424.767	Ino80aid	without auxin	60	1	56
18951.562	Ino80aid	without auxin	60	1	57
17215.399	Ino80aid	without auxin	60	1	58
18017.614	Ino80aid	without auxin	60	1	59
20382.373	Ino80aid	without auxin	60	1	60
7747.532	Ino80aid	without auxin	60	1	61
2747.117	Ino80aid	without auxin	60	1	62
3452.474	Ino80aid	without auxin	60	1	63
9608.815	Ino80aid	without auxin	60	1	64
14861.779	Ino80aid	without auxin	60	1	65
4998.211	Ino80aid	without auxin	60	1	66
1560.422	Ino80aid	without auxin	60	1	67
1757.59	Ino80aid	without auxin	60	1	68
8943.489	Ino80aid	without auxin	60	1	69
2176.222	Ino80aid	without auxin	60	1	70
12259.832	Ino80aid	without auxin	60	1	71
19425.109	Ino80aid	without auxin	60	1	72
1563.513	Ino80aid	without auxin	60	1	73
2236.712	Ino80aid	without auxin	60	1	74
15604.904	Ino80aid	without auxin	60	1	75
10732.151	Ino80aid	without auxin	60	1	76
12030.273	Ino80aid	without auxin	60	1	77
47237.17	Ino80aid	without auxin	60	1	78
27177.447	Ino80aid	without auxin	60	1	79
26352.184	Ino80aid	without auxin	60	1	80
15286.349	Ino80aid	without auxin	60	1	81
30990.14	Ino80aid	without auxin	60	1	82
19486.053	Ino80aid	without auxin	60	1	83
3744.051	Ino80aid	without auxin	60	1	84
21267.601	Ino80aid	without auxin	60	1	85
23302.712	Ino80aid	without auxin	60	1	86
29463.952	Ino80aid	without auxin	60	1	87
478.259	Ino80aid	without auxin	60	1	88
27397.325	Ino80aid	without auxin	60	1	89
9209.311	Ino80aid	without auxin	60	1	90
31488.041	Ino80aid	without auxin	60	1	91
0	Ino80aid	without auxin	60	1	92
1219.53	Ino80aid	without auxin	60	1	93
5296.657	Ino80aid	without auxin	60	1	94
11496.073	Ino80aid	without auxin	60	1	95
9934.555	Ino80aid	without auxin	60	1	96
241.491	Ino80aid	without auxin	60	1	97
33884.317	Ino80aid	without auxin	60	1	98
18591.926	Ino80aid	without auxin	60	1	99
22889.585	Ino80aid	without auxin	60	1	100
14775.162	Ino80aid	without auxin	60	1	101
23988.777	Ino80aid	without auxin	60	1	102
5864.799	Ino80aid	without auxin	60	1	103
6427.284	Ino80aid	without auxin	60	1	104
5628.242	Ino80aid	without auxin	60	1	105
7556.336	Ino80aid	without auxin	60	1	106
1455.982	Ino80aid	without auxin	60	1	107
17569.39	Ino80aid	without auxin	60	1	108
4713.924	Ino80aid	without auxin	60	1	109
890.861	Ino80aid	without auxin	60	1	110
5284.014	Ino80aid	without auxin	60	1	111
4252.601	Ino80aid	without auxin	60	1	112
13899.686	Ino80aid	without auxin	60	1	113
0	Ino80aid	without auxin	60	1	114
16530.174	Ino80aid	without auxin	60	1	115
4088.78	Ino80aid	without auxin	60	1	116
15683.379	Ino80aid	without auxin	60	1	117
14041.893	Ino80aid	without auxin	60	1	118
2187.163	Ino80aid	without auxin	60	1	119
6055.727	Ino80aid	without auxin	60	1	120
15218.172	Ino80aid	without auxin	60	1	121
0	Ino80aid	without auxin	60	1	122
9589.791	Ino80aid	without auxin	60	1	123
5155.161	Ino80aid	without auxin	60	1	124
8290.841	Ino80aid	without auxin	60	1	125
0	Ino80aid	without auxin	60	1	126
2429.763	Ino80aid	without auxin	60	1	127
24682.039	Ino80aid	without auxin	60	1	128
37695.47	Ino80aid	without auxin	60	1	129
11695.854	Ino80aid	without auxin	60	1	130
4141.501	Ino80aid	without auxin	60	1	131
10661.584	Ino80aid	without auxin	60	1	132
19264.087	Ino80aid	without auxin	60	1	133
10886.804	Ino80aid	without auxin	60	1	134
11225.212	Ino80aid	without auxin	60	1	135
29365.741	Ino80aid	without auxin	60	1	136
148.728	Ino80aid	without auxin	60	1	137
0	Ino80aid	without auxin	60	1	138
2881.778	Ino80aid	without auxin	60	1	139
2826.77	Ino80aid	without auxin	60	1	140
11228.49	Ino80aid	without auxin	60	1	141
26237.946	Ino80aid	without auxin	60	1	142
13669.928	Ino80aid	without auxin	60	1	143
364.862	Ino80aid	without auxin	60	1	144
14675.68	Ino80aid	without auxin	60	1	145
5216.456	Ino80aid	without auxin	60	1	146
9032.952	Ino80aid	without auxin	60	1	147
7076.514	Ino80aid	without auxin	60	1	148
10503.327	Ino80aid	without auxin	60	1	149
3037.457	Ino80aid	without auxin	60	1	150
4612.575	Ino80aid	without auxin	60	1	151
22017.13	Ino80aid	without auxin	60	1	152
9969.897	Ino80aid	without auxin	60	1	153
206.441	Ino80aid	without auxin	60	1	154
11164.816	Ino80aid	without auxin	60	2	0
6754.996	Ino80aid	without auxin	60	2	1
13899.569	Ino80aid	without auxin	60	2	2
13720.433	Ino80aid	without auxin	60	2	3
3515.6	Ino80aid	without auxin	60	2	4
4074.387	Ino80aid	without auxin	60	2	5
38576.732	Ino80aid	without auxin	60	2	6
14360.227	Ino80aid	without auxin	60	2	7
18004.096	Ino80aid	without auxin	60	2	8
2736.584	Ino80aid	without auxin	60	2	9
2290.471	Ino80aid	without auxin	60	2	10
4085.374	Ino80aid	without auxin	60	2	11
8087.864	Ino80aid	without auxin	60	2	12
22634.669	Ino80aid	without auxin	60	2	13
15700.141	Ino80aid	without auxin	60	2	14
2028.545	Ino80aid	without auxin	60	2	15
8226.421	Ino80aid	without auxin	60	2	16
9702.22	Ino80aid	without auxin	60	2	17
13638.132	Ino80aid	without auxin	60	2	18
13363.608	Ino80aid	without auxin	60	2	19
16078.124	Ino80aid	without auxin	60	2	20
6543.364	Ino80aid	without auxin	60	2	21
13230.3	Ino80aid	without auxin	60	2	22
10021.406	Ino80aid	without auxin	60	2	23
6296.064	Ino80aid	without auxin	60	2	24
804.618	Ino80aid	without auxin	60	2	25
9656.544	Ino80aid	without auxin	60	2	26
2270.083	Ino80aid	without auxin	60	2	27
8090.967	Ino80aid	without auxin	60	2	28
16983.111	Ino80aid	without auxin	60	2	29
10924.526	Ino80aid	without auxin	60	2	30
19872.505	Ino80aid	without auxin	60	2	31
5919.667	Ino80aid	without auxin	60	2	32
8356.183	Ino80aid	without auxin	60	2	33
3798.253	Ino80aid	without auxin	60	2	34
16961.602	Ino80aid	without auxin	60	2	35
18231.8	Ino80aid	without auxin	60	2	36
617.725	Ino80aid	without auxin	60	2	37
5925.464	Ino80aid	without auxin	60	2	38
14019.895	Ino80aid	without auxin	60	2	39
9554.706	Ino80aid	without auxin	60	2	40
20417.225	Ino80aid	without auxin	60	2	41
5217.797	Ino80aid	without auxin	60	2	42
10902.971	Ino80aid	without auxin	60	2	43
17223.039	Ino80aid	without auxin	60	2	44
2642.083	Ino80aid	without auxin	60	2	45
10813.274	Ino80aid	without auxin	60	2	46
5194.784	Ino80aid	without auxin	60	2	47
37057.123	Ino80aid	without auxin	60	2	48
1282.877	Ino80aid	without auxin	60	2	49
778.805	Ino80aid	without auxin	60	2	50
7146.906	Ino80aid	without auxin	60	2	51
23263.766	Ino80aid	without auxin	60	2	52
6238.082	Ino80aid	without auxin	60	2	53
3915.476	Ino80aid	without auxin	60	2	54
10004.784	Ino80aid	without auxin	60	2	55
13968.41	Ino80aid	without auxin	60	2	56
9844.544	Ino80aid	without auxin	60	2	57
1699.107	Ino80aid	without auxin	60	2	58
8995.428	Ino80aid	without auxin	60	2	59
12318.607	Ino80aid	without auxin	60	2	60
18743.686	Ino80aid	without auxin	60	2	61
7297.792	Ino80aid	without auxin	60	2	62
0	Ino80aid	without auxin	60	2	63
20229.283	Ino80aid	without auxin	60	2	64
18537.724	Ino80aid	without auxin	60	2	65
2266.922	Ino80aid	without auxin	60	2	66
16505.435	Ino80aid	without auxin	60	2	67
17050.657	Ino80aid	without auxin	60	2	68
0	Ino80aid	without auxin	60	2	69
15972.46	Ino80aid	without auxin	60	2	70
9245.26	Ino80aid	without auxin	60	2	71
8209.24	Ino80aid	without auxin	60	2	72
3958.47	Ino80aid	without auxin	60	2	73
23399.722	Ino80aid	without auxin	60	2	74
8392.82	Ino80aid	without auxin	60	2	75
0	Ino80aid	without auxin	60	2	76
21489.544	Ino80aid	without auxin	60	2	77
1155.587	Ino80aid	without auxin	60	2	78
3767.904	Ino80aid	without auxin	60	2	79
4647.078	Ino80aid	without auxin	60	2	80
17797.094	Ino80aid	without auxin	60	2	81
11931.922	Ino80aid	without auxin	60	2	82
828.704	Ino80aid	without auxin	60	2	83
160.158	Ino80aid	without auxin	60	2	84
6197.83	Ino80aid	without auxin	60	2	85
12648.057	Ino80aid	without auxin	60	2	86
8663.133	Ino80aid	without auxin	60	2	87
0	Ino80aid	without auxin	60	2	88
13448.137	Ino80aid	without auxin	60	2	89
15244.486	Ino80aid	without auxin	60	2	90
18295.661	Ino80aid	without auxin	60	2	91
21364.051	Ino80aid	without auxin	60	2	92
0	Ino80aid	without auxin	60	2	93
27130.837	Ino80aid	without auxin	60	2	94
0	Ino80aid	without auxin	60	2	95
31197.934	Ino80aid	without auxin	60	2	96
0	Ino80aid	without auxin	60	2	97
6829.459	Ino80aid	without auxin	60	2	98
9730.762	Ino80aid	without auxin	60	2	99
1006.545	Ino80aid	without auxin	60	2	100
164.217	Ino80aid	without auxin	60	2	101
8763.618	Ino80aid	without auxin	60	2	102
25368.337	Ino80aid	without auxin	60	2	103
9615.3	Ino80aid	without auxin	60	2	104
0	Ino80aid	without auxin	60	2	105
17866.402	Ino80aid	without auxin	60	2	106
9523.446	Ino80aid	without auxin	60	2	107
19437.729	Ino80aid	without auxin	60	2	108
1616.817	Ino80aid	without auxin	60	2	109
9383.221	Ino80aid	without auxin	60	2	110
36851.615	Ino80aid	without auxin	60	2	111
16052.172	Ino80aid	without auxin	60	2	112
8595.295	Ino80aid	without auxin	60	2	113
1667.964	Ino80aid	without auxin	60	2	114
16472.122	Ino80aid	without auxin	60	2	115
13474.451	Ino80aid	without auxin	60	2	116
7864.685	Ino80aid	without auxin	60	2	117
17394.29	Ino80aid	without auxin	60	2	118
21351.209	Ino80aid	without auxin	60	2	119
10796.688	Ino80aid	without auxin	60	2	120
10485.948	Ino80aid	without auxin	60	2	121
677.072	Ino80aid	without auxin	60	2	122
28534.705	Ino80aid	without auxin	60	2	123
2328.193	Ino80aid	without auxin	60	2	124
5562.247	Ino80aid	without auxin	60	2	125
16748.536	Ino80aid	without auxin	60	2	126
9177.235	Ino80aid	without auxin	60	2	127
4527.568	Ino80aid	without auxin	60	2	128
4837.982	Ino80aid	without auxin	60	2	129
8483.041	Ino80aid	without auxin	60	2	130
4425.788	Ino80aid	without auxin	60	2	131
5230.814	Ino80aid	without auxin	60	2	132
2007.409	Ino80aid	without auxin	60	2	133
8417.419	Ino80aid	without auxin	60	2	134
30217.866	Ino80aid	without auxin	60	2	135
9389.707	Ino80aid	without auxin	60	2	136
2171.347	Ino80aid	without auxin	60	2	137
13325.642	Ino80aid	without auxin	60	2	138
1813.122	Ino80aid	without auxin	60	2	139
12850.614	Ino80aid	without auxin	60	2	140
2400.918	Ino80aid	without auxin	60	2	141
0	Ino80aid	without auxin	60	2	142
9456.203	Ino80aid	without auxin	60	2	143
56347.256	Ino80aid	without auxin	60	3	0
27174.624	Ino80aid	without auxin	60	3	1
10607.965	Ino80aid	without auxin	60	3	2
6157.542	Ino80aid	without auxin	60	3	3
34395.083	Ino80aid	without auxin	60	3	4
7647.397	Ino80aid	without auxin	60	3	5
3006.769	Ino80aid	without auxin	60	3	6
7047.855	Ino80aid	without auxin	60	3	7
15046.91	Ino80aid	without auxin	60	3	8
0	Ino80aid	without auxin	60	3	9
4319.366	Ino80aid	without auxin	60	3	10
13329.911	Ino80aid	without auxin	60	3	11
22399.312	Ino80aid	without auxin	60	3	12
13133.372	Ino80aid	without auxin	60	3	13
14878.552	Ino80aid	without auxin	60	3	14
0	Ino80aid	without auxin	60	3	15
0	Ino80aid	without auxin	60	3	16
11067.386	Ino80aid	without auxin	60	3	17
20243.992	Ino80aid	without auxin	60	3	18
5953.83	Ino80aid	without auxin	60	3	19
0	Ino80aid	without auxin	60	3	20
17613.235	Ino80aid	without auxin	60	3	21
15984.089	Ino80aid	without auxin	60	3	22
5628.3	Ino80aid	without auxin	60	3	23
8520.529	Ino80aid	without auxin	60	3	24
11764.462	Ino80aid	without auxin	60	3	25
10182.31	Ino80aid	without auxin	60	3	26
10824.659	Ino80aid	without auxin	60	3	27
2084.263	Ino80aid	without auxin	60	3	28
7605.849	Ino80aid	without auxin	60	3	29
6494.958	Ino80aid	without auxin	60	3	30
0	Ino80aid	without auxin	60	3	31
14899.057	Ino80aid	without auxin	60	3	32
10409.875	Ino80aid	without auxin	60	3	33
14438.212	Ino80aid	without auxin	60	3	34
28795.477	Ino80aid	without auxin	60	3	35
5849.706	Ino80aid	without auxin	60	3	36
271.445	Ino80aid	without auxin	60	3	37
33452.854	Ino80aid	without auxin	60	3	38
1582.152	Ino80aid	without auxin	60	3	39
23247.635	Ino80aid	without auxin	60	3	40
29988.809	Ino80aid	without auxin	60	3	41
13233.928	Ino80aid	without auxin	60	3	42
0	Ino80aid	without auxin	60	3	43
10410.248	Ino80aid	without auxin	60	3	44
10224.056	Ino80aid	without auxin	60	3	45
0	Ino80aid	without auxin	60	3	46
6402.498	Ino80aid	without auxin	60	3	47
12054.441	Ino80aid	without auxin	60	3	48
6018.157	Ino80aid	without auxin	60	3	49
23725.521	Ino80aid	without auxin	60	3	50
23002.458	Ino80aid	without auxin	60	3	51
17907.191	Ino80aid	without auxin	60	3	52
0	Ino80aid	without auxin	60	3	53
9682.881	Ino80aid	without auxin	60	3	54
8508.596	Ino80aid	without auxin	60	3	55
2230.81	Ino80aid	without auxin	60	3	56
4604.749	Ino80aid	without auxin	60	3	57
11970.203	Ino80aid	without auxin	60	3	58
17801.037	Ino80aid	without auxin	60	3	59
7861.034	Ino80aid	without auxin	60	3	60
31305.628	Ino80aid	without auxin	60	3	61
15890.124	Ino80aid	without auxin	60	3	62
11447.085	Ino80aid	without auxin	60	3	63
1043.905	Ino80aid	without auxin	60	3	64
23428.695	Ino80aid	without auxin	60	3	65
13909.413	Ino80aid	without auxin	60	3	66
14281.413	Ino80aid	without auxin	60	3	67
505.623	Ino80aid	without auxin	60	3	68
11894.259	Ino80aid	without auxin	60	3	69
7777.649	Ino80aid	without auxin	60	3	70
43110.762	Ino80aid	without auxin	60	3	71
8915.18	Ino80aid	without auxin	60	3	72
6436.428	Ino80aid	without auxin	60	3	73
2876.751	Ino80aid	without auxin	60	3	74
5795.188	Ino80aid	without auxin	60	3	75
23799.704	Ino80aid	without auxin	60	3	76
5014.12	Ino80aid	without auxin	60	3	77
19711.775	Ino80aid	without auxin	60	3	78
12379.108	Ino80aid	without auxin	60	3	79
7178.422	Ino80aid	without auxin	60	3	80
2521.057	Ino80aid	without auxin	60	3	81
54805.077	Ino80aid	without auxin	60	3	82
0	Ino80aid	without auxin	60	3	83
9772.892	Ino80aid	without auxin	60	3	84
0	Ino80aid	without auxin	60	3	85
14832.234	Ino80aid	without auxin	60	3	86
28503.713	Ino80aid	without auxin	60	3	87
10240.024	Ino80aid	without auxin	60	3	88
25631.757	Ino80aid	without auxin	60	3	89
7596.658	Ino80aid	without auxin	60	3	90
7219.013	Ino80aid	without auxin	60	3	91
656.252	Ino80aid	without auxin	60	3	92
11630.816	Ino80aid	without auxin	60	3	93
21534.602	Ino80aid	without auxin	60	3	94
16253.726	Ino80aid	without auxin	60	3	95
6053.733	Ino80aid	without auxin	60	3	96
11497.111	Ino80aid	without auxin	60	3	97
3371.199	Ino80aid	without auxin	60	3	98
9891.62	Ino80aid	without auxin	60	3	99
0	Ino80aid	without auxin	60	3	100
13605.018	Ino80aid	without auxin	60	3	101
14086.018	Ino80aid	without auxin	60	3	102
11399.542	Ino80aid	without auxin	60	3	103
6044.495	Ino80aid	without auxin	60	3	104
6649.145	Ino80aid	without auxin	60	3	105
25563.464	Ino80aid	without auxin	60	3	106
22182.654	Ino80aid	without auxin	60	3	107
5752.801	Ino80aid	without auxin	60	3	108
18104.872	Ino80aid	without auxin	60	3	109
10310.264	Ino80aid	without auxin	60	3	110
407.738	Ino80aid	without auxin	60	3	111
19480	Ino80aid	without auxin	60	3	112
10589.909	Ino80aid	without auxin	60	3	113
13586.939	Ino80aid	without auxin	60	3	114
4142.994	Ino80aid	without auxin	60	3	115
23568.5	Ino80aid	without auxin	60	3	116
19344.056	Ino80aid	without auxin	60	3	117
5421.007	Ino80aid	without auxin	60	3	118
2392.345	Ino80aid	without auxin	60	3	119
13036.118	Ino80aid	without auxin	60	3	120
5804.205	Ino80aid	without auxin	60	3	121
11998.197	Ino80aid	without auxin	60	3	122
19193.917	Ino80aid	without auxin	60	3	123
1797.527	Ino80aid	without auxin	60	3	124
10343.997	Ino80aid	without auxin	60	3	125
16912.228	Ino80aid	without auxin	60	3	126
0	Ino80aid	without auxin	60	3	127
12645.362	Ino80aid	without auxin	60	3	128
30717.237	Ino80aid	without auxin	60	3	129
1733.737	Ino80aid	without auxin	60	3	130
2656.931	Ino80aid	without auxin	60	3	131
15442.506	Ino80aid	without auxin	60	3	132
6792.087	Ino80aid	without auxin	60	3	133
2540.699	Ino80aid	without auxin	60	3	134
23989.384	Ino80aid	without auxin	60	3	135
0	Ino80aid	without auxin	60	3	136
14005.058	Ino80aid	without auxin	60	3	137
3885.162	Ino80aid	without auxin	60	3	138
8358.574	Ino80aid	without auxin	60	3	139
23342.813	Ino80aid	without auxin	60	3	140
3126.955	Ino80aid	without auxin	60	3	141
16615.765	Ino80aid	without auxin	60	3	142
36922.544	Ino80aid	without auxin	75	1	0
21578.587	Ino80aid	without auxin	75	1	1
5366.828	Ino80aid	without auxin	75	1	2
25023.852	Ino80aid	without auxin	75	1	3
11453.197	Ino80aid	without auxin	75	1	4
9419.858	Ino80aid	without auxin	75	1	5
0	Ino80aid	without auxin	75	1	6
3244.901	Ino80aid	without auxin	75	1	7
4421.601	Ino80aid	without auxin	75	1	8
5067.693	Ino80aid	without auxin	75	1	9
11942.583	Ino80aid	without auxin	75	1	10
35554.916	Ino80aid	without auxin	75	1	11
207.981	Ino80aid	without auxin	75	1	12
14117.382	Ino80aid	without auxin	75	1	13
4295.641	Ino80aid	without auxin	75	1	14
1373.914	Ino80aid	without auxin	75	1	15
5559.681	Ino80aid	without auxin	75	1	16
11319.154	Ino80aid	without auxin	75	1	17
2261.545	Ino80aid	without auxin	75	1	18
13868.344	Ino80aid	without auxin	75	1	19
7757.89	Ino80aid	without auxin	75	1	20
24489.979	Ino80aid	without auxin	75	1	21
23714.055	Ino80aid	without auxin	75	1	22
10326.851	Ino80aid	without auxin	75	1	23
34697.169	Ino80aid	without auxin	75	1	24
8438.297	Ino80aid	without auxin	75	1	25
30221.949	Ino80aid	without auxin	75	1	26
25739.345	Ino80aid	without auxin	75	1	27
8878.1	Ino80aid	without auxin	75	1	28
0	Ino80aid	without auxin	75	1	29
0	Ino80aid	without auxin	75	1	30
795.45	Ino80aid	without auxin	75	1	31
10798.415	Ino80aid	without auxin	75	1	32
4090.11	Ino80aid	without auxin	75	1	33
24628.991	Ino80aid	without auxin	75	1	34
53859.558	Ino80aid	without auxin	75	1	35
17852.743	Ino80aid	without auxin	75	1	36
37457.361	Ino80aid	without auxin	75	1	37
12004.682	Ino80aid	without auxin	75	1	38
9614.53	Ino80aid	without auxin	75	1	39
22999.238	Ino80aid	without auxin	75	1	40
12514.236	Ino80aid	without auxin	75	1	41
687.733	Ino80aid	without auxin	75	1	42
25356.486	Ino80aid	without auxin	75	1	43
2321.066	Ino80aid	without auxin	75	1	44
3019.378	Ino80aid	without auxin	75	1	45
11910.239	Ino80aid	without auxin	75	1	46
6369.652	Ino80aid	without auxin	75	1	47
7504.244	Ino80aid	without auxin	75	1	48
25529.557	Ino80aid	without auxin	75	1	49
25871.79	Ino80aid	without auxin	75	1	50
30413.588	Ino80aid	without auxin	75	1	51
708.588	Ino80aid	without auxin	75	1	52
14922.222	Ino80aid	without auxin	75	1	53
18361.201	Ino80aid	without auxin	75	1	54
28373.811	Ino80aid	without auxin	75	1	55
17048.756	Ino80aid	without auxin	75	1	56
8105.792	Ino80aid	without auxin	75	1	57
3760.824	Ino80aid	without auxin	75	1	58
15801.256	Ino80aid	without auxin	75	1	59
22775.896	Ino80aid	without auxin	75	1	60
3789.914	Ino80aid	without auxin	75	1	61
4782.695	Ino80aid	without auxin	75	1	62
0	Ino80aid	without auxin	75	1	63
1775.797	Ino80aid	without auxin	75	1	64
3122.604	Ino80aid	without auxin	75	1	65
19811.876	Ino80aid	without auxin	75	1	66
18391.317	Ino80aid	without auxin	75	1	67
5994.41	Ino80aid	without auxin	75	1	68
0	Ino80aid	without auxin	75	1	69
0	Ino80aid	without auxin	75	1	70
60434.893	Ino80aid	without auxin	75	1	71
13405.4	Ino80aid	without auxin	75	1	72
2677.483	Ino80aid	without auxin	75	1	73
8192.374	Ino80aid	without auxin	75	1	74
5141.911	Ino80aid	without auxin	75	1	75
16052.02	Ino80aid	without auxin	75	1	76
7309.526	Ino80aid	without auxin	75	1	77
3404.687	Ino80aid	without auxin	75	1	78
14825.084	Ino80aid	without auxin	75	1	79
21685.884	Ino80aid	without auxin	75	1	80
11367.384	Ino80aid	without auxin	75	1	81
0	Ino80aid	without auxin	75	1	82
4240.424	Ino80aid	without auxin	75	1	83
11103.335	Ino80aid	without auxin	75	1	84
18233.503	Ino80aid	without auxin	75	1	85
2883.854	Ino80aid	without auxin	75	1	86
6641.493	Ino80aid	without auxin	75	1	87
11089.303	Ino80aid	without auxin	75	1	88
545.782	Ino80aid	without auxin	75	1	89
8498.904	Ino80aid	without auxin	75	1	90
5898.776	Ino80aid	without auxin	75	1	91
3777.596	Ino80aid	without auxin	75	1	92
6721.8	Ino80aid	without auxin	75	1	93
2790.169	Ino80aid	without auxin	75	1	94
0	Ino80aid	without auxin	75	1	95
24332.515	Ino80aid	without auxin	75	1	96
4893.013	Ino80aid	without auxin	75	1	97
20773.292	Ino80aid	without auxin	75	1	98
3969.819	Ino80aid	without auxin	75	1	99
56550.291	Ino80aid	without auxin	75	1	100
7581.052	Ino80aid	without auxin	75	1	101
6319.917	Ino80aid	without auxin	75	1	102
14749.968	Ino80aid	without auxin	75	1	103
22814.341	Ino80aid	without auxin	75	1	104
27297.259	Ino80aid	without auxin	75	1	105
16170.2	Ino80aid	without auxin	75	1	106
23551.051	Ino80aid	without auxin	75	1	107
6612.753	Ino80aid	without auxin	75	1	108
24973.254	Ino80aid	without auxin	75	1	109
22412.889	Ino80aid	without auxin	75	1	110
8606.317	Ino80aid	without auxin	75	1	111
19893.08	Ino80aid	without auxin	75	1	112
20062.78	Ino80aid	without auxin	75	1	113
3186.733	Ino80aid	without auxin	75	1	114
10713.746	Ino80aid	without auxin	75	1	115
5527.243	Ino80aid	without auxin	75	1	116
9452.972	Ino80aid	without auxin	75	1	117
15873.164	Ino80aid	without auxin	75	1	118
16446.893	Ino80aid	without auxin	75	1	119
8522.978	Ino80aid	without auxin	75	1	120
1377.087	Ino80aid	without auxin	75	1	121
5979.41	Ino80aid	without auxin	75	1	122
0	Ino80aid	without auxin	75	1	123
8666.014	Ino80aid	without auxin	75	1	124
10241.435	Ino80aid	without auxin	75	1	125
6892.246	Ino80aid	without auxin	75	1	126
7085.168	Ino80aid	without auxin	75	1	127
10014.081	Ino80aid	without auxin	75	1	128
417.28	Ino80aid	without auxin	75	1	129
28926.533	Ino80aid	without auxin	75	1	130
5155.943	Ino80aid	without auxin	75	1	131
2816.623	Ino80aid	without auxin	75	1	132
7944.444	Ino80aid	without auxin	75	1	133
7884.176	Ino80aid	without auxin	75	1	134
0	Ino80aid	without auxin	75	1	135
25718.094	Ino80aid	without auxin	75	1	136
10744.235	Ino80aid	without auxin	75	1	137
0	Ino80aid	without auxin	75	1	138
13653.214	Ino80aid	without auxin	75	1	139
8066.298	Ino80aid	without auxin	75	1	140
22027.032	Ino80aid	without auxin	75	1	141
0	Ino80aid	without auxin	75	1	142
12699.705	Ino80aid	without auxin	75	1	143
1718.982	Ino80aid	without auxin	75	1	144
15442.634	Ino80aid	without auxin	75	1	145
16814.379	Ino80aid	without auxin	75	1	146
49129.923	Ino80aid	without auxin	75	1	147
698.849	Ino80aid	without auxin	75	1	148
1908.114	Ino80aid	without auxin	75	1	149
3966.122	Ino80aid	without auxin	75	1	150
16293.103	Ino80aid	without auxin	75	1	151
9773.254	Ino80aid	without auxin	75	1	152
39740.368	Ino80aid	without auxin	75	1	153
2585.711	Ino80aid	without auxin	75	2	0
12046.696	Ino80aid	without auxin	75	2	1
0	Ino80aid	without auxin	75	2	2
0	Ino80aid	without auxin	75	2	3
16071.429	Ino80aid	without auxin	75	2	4
34200.353	Ino80aid	without auxin	75	2	5
35601.269	Ino80aid	without auxin	75	2	6
10633.287	Ino80aid	without auxin	75	2	7
5562.492	Ino80aid	without auxin	75	2	8
32630.588	Ino80aid	without auxin	75	2	9
39768.653	Ino80aid	without auxin	75	2	10
17907.879	Ino80aid	without auxin	75	2	11
5337.761	Ino80aid	without auxin	75	2	12
0	Ino80aid	without auxin	75	2	13
5908.399	Ino80aid	without auxin	75	2	14
27434.848	Ino80aid	without auxin	75	2	15
16729.873	Ino80aid	without auxin	75	2	16
10761.358	Ino80aid	without auxin	75	2	17
27988.934	Ino80aid	without auxin	75	2	18
9725.42	Ino80aid	without auxin	75	2	19
0	Ino80aid	without auxin	75	2	20
2969.643	Ino80aid	without auxin	75	2	21
2766.841	Ino80aid	without auxin	75	2	22
223.529	Ino80aid	without auxin	75	2	23
1847.589	Ino80aid	without auxin	75	2	24
10291.136	Ino80aid	without auxin	75	2	25
21740.81	Ino80aid	without auxin	75	2	26
6762.601	Ino80aid	without auxin	75	2	27
6721.088	Ino80aid	without auxin	75	2	28
33137.284	Ino80aid	without auxin	75	2	29
12654.682	Ino80aid	without auxin	75	2	30
2486.345	Ino80aid	without auxin	75	2	31
1867.138	Ino80aid	without auxin	75	2	32
2432.877	Ino80aid	without auxin	75	2	33
20283.964	Ino80aid	without auxin	75	2	34
7378.413	Ino80aid	without auxin	75	2	35
9568.749	Ino80aid	without auxin	75	2	36
29170.334	Ino80aid	without auxin	75	2	37
488.115	Ino80aid	without auxin	75	2	38
15787.761	Ino80aid	without auxin	75	2	39
15514.625	Ino80aid	without auxin	75	2	40
35289.385	Ino80aid	without auxin	75	2	41
9298.669	Ino80aid	without auxin	75	2	42
0	Ino80aid	without auxin	75	2	43
21954.926	Ino80aid	without auxin	75	2	44
47294.942	Ino80aid	without auxin	75	2	45
14027.616	Ino80aid	without auxin	75	2	46
18758.966	Ino80aid	without auxin	75	2	47
13892.605	Ino80aid	without auxin	75	2	48
33363.577	Ino80aid	without auxin	75	2	49
21161.634	Ino80aid	without auxin	75	2	50
10886.909	Ino80aid	without auxin	75	2	51
9571.583	Ino80aid	without auxin	75	2	52
26907.682	Ino80aid	without auxin	75	2	53
22278.403	Ino80aid	without auxin	75	2	54
25428.232	Ino80aid	without auxin	75	2	55
45143.133	Ino80aid	without auxin	75	2	56
27008.773	Ino80aid	without auxin	75	2	57
8655.236	Ino80aid	without auxin	75	2	58
11455.016	Ino80aid	without auxin	75	2	59
7657.404	Ino80aid	without auxin	75	2	60
18887.818	Ino80aid	without auxin	75	2	61
1018.699	Ino80aid	without auxin	75	2	62
28157.386	Ino80aid	without auxin	75	2	63
4861.159	Ino80aid	without auxin	75	2	64
4549.741	Ino80aid	without auxin	75	2	65
21688.065	Ino80aid	without auxin	75	2	66
3315.947	Ino80aid	without auxin	75	2	67
6550.374	Ino80aid	without auxin	75	2	68
12863.654	Ino80aid	without auxin	75	2	69
11420.969	Ino80aid	without auxin	75	2	70
28317.124	Ino80aid	without auxin	75	2	71
3303.326	Ino80aid	without auxin	75	2	72
2848.244	Ino80aid	without auxin	75	2	73
0	Ino80aid	without auxin	75	2	74
6590.44	Ino80aid	without auxin	75	2	75
1428.572	Ino80aid	without auxin	75	2	76
12577	Ino80aid	without auxin	75	2	77
693.46	Ino80aid	without auxin	75	2	78
2471.077	Ino80aid	without auxin	75	2	79
8719.68	Ino80aid	without auxin	75	2	80
7350.326	Ino80aid	without auxin	75	2	81
897.358	Ino80aid	without auxin	75	2	82
5116.005	Ino80aid	without auxin	75	2	83
15299.249	Ino80aid	without auxin	75	2	84
66253.258	Ino80aid	without auxin	75	2	85
15119.157	Ino80aid	without auxin	75	2	86
14926.957	Ino80aid	without auxin	75	2	87
35015.34	Ino80aid	without auxin	75	2	88
0	Ino80aid	without auxin	75	2	89
23855.994	Ino80aid	without auxin	75	2	90
26852.231	Ino80aid	without auxin	75	2	91
7159.305	Ino80aid	without auxin	75	2	92
[truncated: 3,669 more rows]
