# Supplementary material for: The INO80 chromatin remodeller facilitates DNA damage bypass via postreplicative gap repair
Source: EMBO J. 2025 Oct 13;44(22):6626–48. doi: 10.1038/s44318-025-00580-4 (PMC12624141; doi:10.1038/s44318-025-00580-4)
Supplement: Supplementary file 5 — Source data Fig. 3 [file 44318_2025_580_MOESM5_ESM.zip › Figure 3/M/Figure 3M_RPA foci quantification.csv]

	Foci Count	strain	treatment	time frame	point	replicate	nucleus
7526	0	Ino80aid	withoutRad18-withIno80	G1	3	1	0
7527	0	Ino80aid	withoutRad18-withIno80	G1	3	1	1
7528	0	Ino80aid	withoutRad18-withIno80	G1	3	1	2
7529	0	Ino80aid	withoutRad18-withIno80	G1	3	1	3
7530	1	Ino80aid	withoutRad18-withIno80	G1	3	1	4
7531	0	Ino80aid	withoutRad18-withIno80	G1	3	1	5
7532	0	Ino80aid	withoutRad18-withIno80	G1	3	1	6
7533	0	Ino80aid	withoutRad18-withIno80	G1	3	1	7
7534	0	Ino80aid	withoutRad18-withIno80	G1	3	1	8
7535	0	Ino80aid	withoutRad18-withIno80	G1	3	1	9
7536	0	Ino80aid	withoutRad18-withIno80	G1	3	1	10
7537	0	Ino80aid	withoutRad18-withIno80	G1	3	1	11
7538	1	Ino80aid	withoutRad18-withIno80	G1	3	1	12
7539	0	Ino80aid	withoutRad18-withIno80	G1	3	1	13
7540	0	Ino80aid	withoutRad18-withIno80	G1	3	1	14
7541	1	Ino80aid	withoutRad18-withIno80	G1	3	1	15
7542	0	Ino80aid	withoutRad18-withIno80	G1	3	1	16
7543	0	Ino80aid	withoutRad18-withIno80	G1	3	1	17
7544	0	Ino80aid	withoutRad18-withIno80	G1	3	1	18
7545	0	Ino80aid	withoutRad18-withIno80	G1	3	1	19
7546	0	Ino80aid	withoutRad18-withIno80	G1	3	1	20
7547	0	Ino80aid	withoutRad18-withIno80	G1	3	1	21
7548	0	Ino80aid	withoutRad18-withIno80	G1	3	1	22
7549	0	Ino80aid	withoutRad18-withIno80	G1	3	1	23
7550	0	Ino80aid	withoutRad18-withIno80	G1	3	1	24
7551	0	Ino80aid	withoutRad18-withIno80	G1	3	1	25
7552	0	Ino80aid	withoutRad18-withIno80	G1	3	1	26
7553	0	Ino80aid	withoutRad18-withIno80	G1	3	1	27
7554	1	Ino80aid	withoutRad18-withIno80	G1	3	1	28
7555	0	Ino80aid	withoutRad18-withIno80	G1	3	1	29
7556	0	Ino80aid	withoutRad18-withIno80	G1	3	1	30
7557	0	Ino80aid	withoutRad18-withIno80	G1	3	1	31
7558	0	Ino80aid	withoutRad18-withIno80	G1	3	1	32
7559	0	Ino80aid	withoutRad18-withIno80	G1	3	1	33
7560	0	Ino80aid	withoutRad18-withIno80	G1	3	1	34
7561	0	Ino80aid	withoutRad18-withIno80	G1	3	1	35
7562	0	Ino80aid	withoutRad18-withIno80	G1	3	1	36
7563	0	Ino80aid	withoutRad18-withIno80	G1	3	1	37
7564	0	Ino80aid	withoutRad18-withIno80	G1	3	1	38
7565	0	Ino80aid	withoutRad18-withIno80	G1	3	1	39
7566	1	Ino80aid	withoutRad18-withIno80	G1	3	1	40
7567	0	Ino80aid	withoutRad18-withIno80	G1	3	1	41
7568	0	Ino80aid	withoutRad18-withIno80	G1	3	1	42
7569	0	Ino80aid	withoutRad18-withIno80	G1	3	1	43
7570	0	Ino80aid	withoutRad18-withIno80	G1	3	1	44
7571	0	Ino80aid	withoutRad18-withIno80	G1	3	1	45
7572	0	Ino80aid	withoutRad18-withIno80	G1	3	1	46
7573	0	Ino80aid	withoutRad18-withIno80	G1	3	1	47
7574	0	Ino80aid	withoutRad18-withIno80	G1	3	1	48
7575	0	Ino80aid	withoutRad18-withIno80	G1	3	1	49
7576	0	Ino80aid	withoutRad18-withIno80	G1	3	1	50
7577	0	Ino80aid	withoutRad18-withIno80	G1	3	1	51
7578	0	Ino80aid	withoutRad18-withIno80	G1	3	1	52
7579	0	Ino80aid	withoutRad18-withIno80	G1	3	1	53
7580	0	Ino80aid	withoutRad18-withIno80	G1	3	1	54
7581	0	Ino80aid	withoutRad18-withIno80	G1	3	1	55
7582	0	Ino80aid	withoutRad18-withIno80	G1	3	1	56
7583	0	Ino80aid	withoutRad18-withIno80	G1	3	1	57
7584	0	Ino80aid	withoutRad18-withIno80	G1	3	1	58
7585	0	Ino80aid	withoutRad18-withIno80	G1	3	1	59
7586	0	Ino80aid	withoutRad18-withIno80	G1	3	1	60
7587	0	Ino80aid	withoutRad18-withIno80	G1	3	1	61
7588	0	Ino80aid	withoutRad18-withIno80	G1	3	1	62
7589	0	Ino80aid	withoutRad18-withIno80	G1	3	1	63
7590	1	Ino80aid	withoutRad18-withIno80	G1	3	1	64
7591	0	Ino80aid	withoutRad18-withIno80	G1	3	1	65
7592	0	Ino80aid	withoutRad18-withIno80	G1	3	1	66
7593	1	Ino80aid	withoutRad18-withIno80	G1	3	1	67
7594	0	Ino80aid	withoutRad18-withIno80	G1	3	1	68
7595	0	Ino80aid	withoutRad18-withIno80	G1	3	1	69
7596	0	Ino80aid	withoutRad18-withIno80	G1	3	1	70
7597	0	Ino80aid	withoutRad18-withIno80	G1	3	1	71
7598	0	Ino80aid	withoutRad18-withIno80	G1	3	1	72
7599	0	Ino80aid	withoutRad18-withIno80	G1	3	1	73
7600	0	Ino80aid	withoutRad18-withIno80	G1	3	1	74
7601	0	Ino80aid	withoutRad18-withIno80	G1	3	1	75
7602	0	Ino80aid	withoutRad18-withIno80	G1	3	1	76
7603	0	Ino80aid	withoutRad18-withIno80	G1	3	1	77
7604	0	Ino80aid	withoutRad18-withIno80	G1	3	1	78
7605	0	Ino80aid	withoutRad18-withIno80	G1	3	1	79
7606	0	Ino80aid	withoutRad18-withIno80	G1	3	1	80
7607	0	Ino80aid	withoutRad18-withIno80	G1	3	1	81
7608	1	Ino80aid	withoutRad18-withIno80	G1	3	1	82
7609	0	Ino80aid	withoutRad18-withIno80	G1	3	1	83
7610	0	Ino80aid	withoutRad18-withIno80	G1	3	1	84
7611	0	Ino80aid	withoutRad18-withIno80	G1	3	1	85
7612	0	Ino80aid	withoutRad18-withIno80	G1	3	1	86
7613	0	Ino80aid	withoutRad18-withIno80	G1	3	1	87
7614	0	Ino80aid	withoutRad18-withIno80	G1	3	1	88
7615	0	Ino80aid	withoutRad18-withIno80	G1	3	1	89
7616	0	Ino80aid	withoutRad18-withIno80	G1	3	1	90
7617	0	Ino80aid	withoutRad18-withIno80	G1	3	1	91
7618	1	Ino80aid	withoutRad18-withIno80	G1	3	1	92
7619	0	Ino80aid	withoutRad18-withIno80	G1	3	1	93
7620	0	Ino80aid	withoutRad18-withIno80	G1	3	1	94
7621	0	Ino80aid	withoutRad18-withIno80	G1	3	1	95
7622	0	Ino80aid	withoutRad18-withIno80	G1	3	1	96
7623	0	Ino80aid	withoutRad18-withIno80	G1	3	1	97
7624	0	Ino80aid	withoutRad18-withIno80	G1	3	1	98
7625	0	Ino80aid	withoutRad18-withIno80	G1	3	1	99
7626	0	Ino80aid	withoutRad18-withIno80	G1	3	1	100
7627	0	Ino80aid	withoutRad18-withIno80	G1	3	1	101
7628	0	Ino80aid	withoutRad18-withIno80	G1	3	1	102
7629	0	Ino80aid	withoutRad18-withIno80	G1	3	1	103
7630	0	Ino80aid	withoutRad18-withIno80	G1	3	1	104
7631	0	Ino80aid	withoutRad18-withIno80	G1	3	1	105
7632	0	Ino80aid	withoutRad18-withIno80	G1	3	1	106
7633	0	Ino80aid	withoutRad18-withIno80	G1	3	1	107
7634	0	Ino80aid	withoutRad18-withIno80	G1	3	1	108
7635	0	Ino80aid	withoutRad18-withIno80	G1	3	1	109
7636	0	Ino80aid	withoutRad18-withIno80	G1	3	1	110
7637	0	Ino80aid	withoutRad18-withIno80	G1	3	1	111
7638	0	Ino80aid	withoutRad18-withIno80	G1	3	1	112
7639	0	Ino80aid	withoutRad18-withIno80	G1	3	1	113
7640	0	Ino80aid	withoutRad18-withIno80	G1	3	1	114
7641	0	Ino80aid	withoutRad18-withIno80	G1	3	1	115
7642	0	Ino80aid	withoutRad18-withIno80	G1	3	1	116
7643	0	Ino80aid	withoutRad18-withIno80	G1	3	1	117
7644	0	Ino80aid	withoutRad18-withIno80	G1	3	1	118
7645	0	Ino80aid	withoutRad18-withIno80	G1	3	1	119
7646	0	Ino80aid	withoutRad18-withIno80	G1	3	1	120
7647	0	Ino80aid	withoutRad18-withIno80	G1	3	1	121
7648	1	Ino80aid	withoutRad18-withIno80	G1	3	1	122
7649	0	Ino80aid	withoutRad18-withIno80	G1	3	1	123
7314	0	Ino80aid	withoutRad18-withIno80	G1	1	2	0
7315	0	Ino80aid	withoutRad18-withIno80	G1	1	2	1
7316	0	Ino80aid	withoutRad18-withIno80	G1	1	2	2
7317	1	Ino80aid	withoutRad18-withIno80	G1	1	2	3
7318	0	Ino80aid	withoutRad18-withIno80	G1	1	2	4
7319	0	Ino80aid	withoutRad18-withIno80	G1	1	2	5
7320	0	Ino80aid	withoutRad18-withIno80	G1	1	2	6
7321	0	Ino80aid	withoutRad18-withIno80	G1	1	2	7
7322	0	Ino80aid	withoutRad18-withIno80	G1	1	2	8
7323	0	Ino80aid	withoutRad18-withIno80	G1	1	2	9
7324	0	Ino80aid	withoutRad18-withIno80	G1	1	2	10
7325	0	Ino80aid	withoutRad18-withIno80	G1	1	2	11
7326	0	Ino80aid	withoutRad18-withIno80	G1	1	2	12
7327	0	Ino80aid	withoutRad18-withIno80	G1	1	2	13
7328	0	Ino80aid	withoutRad18-withIno80	G1	1	2	14
7329	1	Ino80aid	withoutRad18-withIno80	G1	1	2	15
7330	0	Ino80aid	withoutRad18-withIno80	G1	1	2	16
7331	0	Ino80aid	withoutRad18-withIno80	G1	1	2	17
7332	0	Ino80aid	withoutRad18-withIno80	G1	1	2	18
7333	0	Ino80aid	withoutRad18-withIno80	G1	1	2	19
7334	1	Ino80aid	withoutRad18-withIno80	G1	1	2	20
7335	0	Ino80aid	withoutRad18-withIno80	G1	1	2	21
7336	0	Ino80aid	withoutRad18-withIno80	G1	1	2	22
7337	0	Ino80aid	withoutRad18-withIno80	G1	1	2	23
7338	0	Ino80aid	withoutRad18-withIno80	G1	1	2	24
7339	0	Ino80aid	withoutRad18-withIno80	G1	1	2	25
7340	0	Ino80aid	withoutRad18-withIno80	G1	1	2	26
7341	1	Ino80aid	withoutRad18-withIno80	G1	1	2	27
7342	1	Ino80aid	withoutRad18-withIno80	G1	1	2	28
7343	0	Ino80aid	withoutRad18-withIno80	G1	1	2	29
7344	1	Ino80aid	withoutRad18-withIno80	G1	1	2	30
7345	2	Ino80aid	withoutRad18-withIno80	G1	1	2	31
7346	0	Ino80aid	withoutRad18-withIno80	G1	1	2	32
7347	0	Ino80aid	withoutRad18-withIno80	G1	1	2	33
7348	1	Ino80aid	withoutRad18-withIno80	G1	1	2	34
7349	0	Ino80aid	withoutRad18-withIno80	G1	1	2	35
7350	0	Ino80aid	withoutRad18-withIno80	G1	1	2	36
7351	0	Ino80aid	withoutRad18-withIno80	G1	1	2	37
7352	0	Ino80aid	withoutRad18-withIno80	G1	1	2	38
7353	1	Ino80aid	withoutRad18-withIno80	G1	1	2	39
7354	0	Ino80aid	withoutRad18-withIno80	G1	1	2	40
7355	0	Ino80aid	withoutRad18-withIno80	G1	1	2	41
7356	1	Ino80aid	withoutRad18-withIno80	G1	1	2	42
7357	0	Ino80aid	withoutRad18-withIno80	G1	1	2	43
7358	0	Ino80aid	withoutRad18-withIno80	G1	1	2	44
7359	0	Ino80aid	withoutRad18-withIno80	G1	1	2	45
7360	0	Ino80aid	withoutRad18-withIno80	G1	1	2	46
7361	0	Ino80aid	withoutRad18-withIno80	G1	1	2	47
7362	1	Ino80aid	withoutRad18-withIno80	G1	1	2	48
7363	0	Ino80aid	withoutRad18-withIno80	G1	1	2	49
7364	0	Ino80aid	withoutRad18-withIno80	G1	1	2	50
7365	0	Ino80aid	withoutRad18-withIno80	G1	1	2	51
7366	0	Ino80aid	withoutRad18-withIno80	G1	1	2	52
7367	0	Ino80aid	withoutRad18-withIno80	G1	1	2	53
7368	0	Ino80aid	withoutRad18-withIno80	G1	1	2	54
7369	0	Ino80aid	withoutRad18-withIno80	G1	1	2	55
7370	0	Ino80aid	withoutRad18-withIno80	G1	1	2	56
7371	0	Ino80aid	withoutRad18-withIno80	G1	1	2	57
7372	0	Ino80aid	withoutRad18-withIno80	G1	1	2	58
7373	0	Ino80aid	withoutRad18-withIno80	G1	1	2	59
7374	0	Ino80aid	withoutRad18-withIno80	G1	1	2	60
7375	0	Ino80aid	withoutRad18-withIno80	G1	1	2	61
7376	0	Ino80aid	withoutRad18-withIno80	G1	1	2	62
7377	0	Ino80aid	withoutRad18-withIno80	G1	1	2	63
7378	1	Ino80aid	withoutRad18-withIno80	G1	1	2	64
7379	0	Ino80aid	withoutRad18-withIno80	G1	1	2	65
7380	0	Ino80aid	withoutRad18-withIno80	G1	1	2	66
7381	0	Ino80aid	withoutRad18-withIno80	G1	1	2	67
7382	0	Ino80aid	withoutRad18-withIno80	G1	1	2	68
7383	0	Ino80aid	withoutRad18-withIno80	G1	1	2	69
7384	0	Ino80aid	withoutRad18-withIno80	G1	1	2	70
7385	0	Ino80aid	withoutRad18-withIno80	G1	1	2	71
7386	0	Ino80aid	withoutRad18-withIno80	G1	1	2	72
7387	0	Ino80aid	withoutRad18-withIno80	G1	1	2	73
7388	0	Ino80aid	withoutRad18-withIno80	G1	1	2	74
7389	0	Ino80aid	withoutRad18-withIno80	G1	1	2	75
7390	0	Ino80aid	withoutRad18-withIno80	G1	1	2	76
7391	0	Ino80aid	withoutRad18-withIno80	G1	1	2	77
7392	0	Ino80aid	withoutRad18-withIno80	G1	1	2	78
7393	0	Ino80aid	withoutRad18-withIno80	G1	1	2	79
7394	0	Ino80aid	withoutRad18-withIno80	G1	1	2	80
7395	0	Ino80aid	withoutRad18-withIno80	G1	1	2	81
7396	1	Ino80aid	withoutRad18-withIno80	G1	1	2	82
7397	0	Ino80aid	withoutRad18-withIno80	G1	2	3	0
7398	0	Ino80aid	withoutRad18-withIno80	G1	2	3	1
7399	2	Ino80aid	withoutRad18-withIno80	G1	2	3	2
7400	0	Ino80aid	withoutRad18-withIno80	G1	2	3	3
7401	0	Ino80aid	withoutRad18-withIno80	G1	2	3	4
7402	0	Ino80aid	withoutRad18-withIno80	G1	2	3	5
7403	0	Ino80aid	withoutRad18-withIno80	G1	2	3	6
7404	0	Ino80aid	withoutRad18-withIno80	G1	2	3	7
7405	0	Ino80aid	withoutRad18-withIno80	G1	2	3	8
7406	0	Ino80aid	withoutRad18-withIno80	G1	2	3	9
7407	0	Ino80aid	withoutRad18-withIno80	G1	2	3	10
7408	0	Ino80aid	withoutRad18-withIno80	G1	2	3	11
7409	0	Ino80aid	withoutRad18-withIno80	G1	2	3	12
7410	0	Ino80aid	withoutRad18-withIno80	G1	2	3	13
7411	1	Ino80aid	withoutRad18-withIno80	G1	2	3	14
7412	0	Ino80aid	withoutRad18-withIno80	G1	2	3	15
7413	0	Ino80aid	withoutRad18-withIno80	G1	2	3	16
7414	0	Ino80aid	withoutRad18-withIno80	G1	2	3	17
7415	0	Ino80aid	withoutRad18-withIno80	G1	2	3	18
7416	0	Ino80aid	withoutRad18-withIno80	G1	2	3	19
7417	0	Ino80aid	withoutRad18-withIno80	G1	2	3	20
7418	0	Ino80aid	withoutRad18-withIno80	G1	2	3	21
7419	0	Ino80aid	withoutRad18-withIno80	G1	2	3	22
7420	0	Ino80aid	withoutRad18-withIno80	G1	2	3	23
7421	0	Ino80aid	withoutRad18-withIno80	G1	2	3	24
7422	0	Ino80aid	withoutRad18-withIno80	G1	2	3	25
7423	0	Ino80aid	withoutRad18-withIno80	G1	2	3	26
7424	0	Ino80aid	withoutRad18-withIno80	G1	2	3	27
7425	2	Ino80aid	withoutRad18-withIno80	G1	2	3	28
7426	0	Ino80aid	withoutRad18-withIno80	G1	2	3	29
7427	0	Ino80aid	withoutRad18-withIno80	G1	2	3	30
7428	0	Ino80aid	withoutRad18-withIno80	G1	2	3	31
7429	0	Ino80aid	withoutRad18-withIno80	G1	2	3	32
7430	0	Ino80aid	withoutRad18-withIno80	G1	2	3	33
7431	0	Ino80aid	withoutRad18-withIno80	G1	2	3	34
7432	0	Ino80aid	withoutRad18-withIno80	G1	2	3	35
7433	0	Ino80aid	withoutRad18-withIno80	G1	2	3	36
7434	0	Ino80aid	withoutRad18-withIno80	G1	2	3	37
7435	0	Ino80aid	withoutRad18-withIno80	G1	2	3	38
7436	0	Ino80aid	withoutRad18-withIno80	G1	2	3	39
7437	0	Ino80aid	withoutRad18-withIno80	G1	2	3	40
7438	0	Ino80aid	withoutRad18-withIno80	G1	2	3	41
7439	0	Ino80aid	withoutRad18-withIno80	G1	2	3	42
7440	0	Ino80aid	withoutRad18-withIno80	G1	2	3	43
7441	0	Ino80aid	withoutRad18-withIno80	G1	2	3	44
7442	0	Ino80aid	withoutRad18-withIno80	G1	2	3	45
7443	1	Ino80aid	withoutRad18-withIno80	G1	2	3	46
7444	0	Ino80aid	withoutRad18-withIno80	G1	2	3	47
7445	0	Ino80aid	withoutRad18-withIno80	G1	2	3	48
7446	0	Ino80aid	withoutRad18-withIno80	G1	2	3	49
7447	0	Ino80aid	withoutRad18-withIno80	G1	2	3	50
7448	0	Ino80aid	withoutRad18-withIno80	G1	2	3	51
7449	0	Ino80aid	withoutRad18-withIno80	G1	2	3	52
7450	0	Ino80aid	withoutRad18-withIno80	G1	2	3	53
7451	0	Ino80aid	withoutRad18-withIno80	G1	2	3	54
7452	0	Ino80aid	withoutRad18-withIno80	G1	2	3	55
7453	0	Ino80aid	withoutRad18-withIno80	G1	2	3	56
7454	0	Ino80aid	withoutRad18-withIno80	G1	2	3	57
7455	0	Ino80aid	withoutRad18-withIno80	G1	2	3	58
7456	0	Ino80aid	withoutRad18-withIno80	G1	2	3	59
7457	1	Ino80aid	withoutRad18-withIno80	G1	2	3	60
7458	0	Ino80aid	withoutRad18-withIno80	G1	2	3	61
7459	0	Ino80aid	withoutRad18-withIno80	G1	2	3	62
7460	0	Ino80aid	withoutRad18-withIno80	G1	2	3	63
7461	0	Ino80aid	withoutRad18-withIno80	G1	2	3	64
7462	0	Ino80aid	withoutRad18-withIno80	G1	2	3	65
7463	0	Ino80aid	withoutRad18-withIno80	G1	2	3	66
7464	0	Ino80aid	withoutRad18-withIno80	G1	2	3	67
7465	0	Ino80aid	withoutRad18-withIno80	G1	2	3	68
7466	1	Ino80aid	withoutRad18-withIno80	G1	2	3	69
7467	0	Ino80aid	withoutRad18-withIno80	G1	2	3	70
7468	0	Ino80aid	withoutRad18-withIno80	G1	2	3	71
7469	0	Ino80aid	withoutRad18-withIno80	G1	2	3	72
7470	0	Ino80aid	withoutRad18-withIno80	G1	2	3	73
7471	0	Ino80aid	withoutRad18-withIno80	G1	2	3	74
7472	0	Ino80aid	withoutRad18-withIno80	G1	2	3	75
7473	0	Ino80aid	withoutRad18-withIno80	G1	2	3	76
7474	0	Ino80aid	withoutRad18-withIno80	G1	2	3	77
7475	0	Ino80aid	withoutRad18-withIno80	G1	2	3	78
7476	0	Ino80aid	withoutRad18-withIno80	G1	2	3	79
7477	0	Ino80aid	withoutRad18-withIno80	G1	2	3	80
7478	0	Ino80aid	withoutRad18-withIno80	G1	2	3	81
7479	0	Ino80aid	withoutRad18-withIno80	G1	2	3	82
7480	0	Ino80aid	withoutRad18-withIno80	G1	2	3	83
7481	0	Ino80aid	withoutRad18-withIno80	G1	2	3	84
7482	0	Ino80aid	withoutRad18-withIno80	G1	2	3	85
7483	0	Ino80aid	withoutRad18-withIno80	G1	2	3	86
7484	0	Ino80aid	withoutRad18-withIno80	G1	2	3	87
7485	0	Ino80aid	withoutRad18-withIno80	G1	2	3	88
7486	0	Ino80aid	withoutRad18-withIno80	G1	2	3	89
7487	0	Ino80aid	withoutRad18-withIno80	G1	2	3	90
7488	0	Ino80aid	withoutRad18-withIno80	G1	2	3	91
7489	0	Ino80aid	withoutRad18-withIno80	G1	2	3	92
7490	0	Ino80aid	withoutRad18-withIno80	G1	2	3	93
7491	0	Ino80aid	withoutRad18-withIno80	G1	2	3	94
7492	0	Ino80aid	withoutRad18-withIno80	G1	2	3	95
7493	0	Ino80aid	withoutRad18-withIno80	G1	2	3	96
7494	0	Ino80aid	withoutRad18-withIno80	G1	2	3	97
7495	0	Ino80aid	withoutRad18-withIno80	G1	2	3	98
7496	0	Ino80aid	withoutRad18-withIno80	G1	2	3	99
7497	0	Ino80aid	withoutRad18-withIno80	G1	2	3	100
7498	0	Ino80aid	withoutRad18-withIno80	G1	2	3	101
7499	1	Ino80aid	withoutRad18-withIno80	G1	2	3	102
7500	0	Ino80aid	withoutRad18-withIno80	G1	2	3	103
7501	0	Ino80aid	withoutRad18-withIno80	G1	2	3	104
7502	0	Ino80aid	withoutRad18-withIno80	G1	2	3	105
7503	1	Ino80aid	withoutRad18-withIno80	G1	2	3	106
7504	1	Ino80aid	withoutRad18-withIno80	G1	2	3	107
7505	0	Ino80aid	withoutRad18-withIno80	G1	2	3	108
7506	0	Ino80aid	withoutRad18-withIno80	G1	2	3	109
7507	0	Ino80aid	withoutRad18-withIno80	G1	2	3	110
7508	0	Ino80aid	withoutRad18-withIno80	G1	2	3	111
7509	1	Ino80aid	withoutRad18-withIno80	G1	2	3	112
7510	0	Ino80aid	withoutRad18-withIno80	G1	2	3	113
7511	0	Ino80aid	withoutRad18-withIno80	G1	2	3	114
7512	0	Ino80aid	withoutRad18-withIno80	G1	2	3	115
7513	0	Ino80aid	withoutRad18-withIno80	G1	2	3	116
7514	0	Ino80aid	withoutRad18-withIno80	G1	2	3	117
7515	0	Ino80aid	withoutRad18-withIno80	G1	2	3	118
7516	0	Ino80aid	withoutRad18-withIno80	G1	2	3	119
7517	0	Ino80aid	withoutRad18-withIno80	G1	2	3	120
7518	1	Ino80aid	withoutRad18-withIno80	G1	2	3	121
7519	0	Ino80aid	withoutRad18-withIno80	G1	2	3	122
7520	0	Ino80aid	withoutRad18-withIno80	G1	2	3	123
7521	0	Ino80aid	withoutRad18-withIno80	G1	2	3	124
7522	0	Ino80aid	withoutRad18-withIno80	G1	2	3	125
7523	0	Ino80aid	withoutRad18-withIno80	G1	2	3	126
7524	0	Ino80aid	withoutRad18-withIno80	G1	2	3	127
7525	0	Ino80aid	withoutRad18-withIno80	G1	2	3	128
7822	0	Ino80aid	withoutRad18-withIno80	S-120	3	1	0
7823	2	Ino80aid	withoutRad18-withIno80	S-120	3	1	1
7824	0	Ino80aid	withoutRad18-withIno80	S-120	3	1	2
7825	0	Ino80aid	withoutRad18-withIno80	S-120	3	1	3
7826	1	Ino80aid	withoutRad18-withIno80	S-120	3	1	4
7827	1	Ino80aid	withoutRad18-withIno80	S-120	3	1	5
7828	3	Ino80aid	withoutRad18-withIno80	S-120	3	1	6
7829	4	Ino80aid	withoutRad18-withIno80	S-120	3	1	7
7830	2	Ino80aid	withoutRad18-withIno80	S-120	3	1	8
7831	1	Ino80aid	withoutRad18-withIno80	S-120	3	1	9
7832	1	Ino80aid	withoutRad18-withIno80	S-120	3	1	10
7833	0	Ino80aid	withoutRad18-withIno80	S-120	3	1	11
7834	4	Ino80aid	withoutRad18-withIno80	S-120	3	1	12
7835	1	Ino80aid	withoutRad18-withIno80	S-120	3	1	13
7836	3	Ino80aid	withoutRad18-withIno80	S-120	3	1	14
7837	1	Ino80aid	withoutRad18-withIno80	S-120	3	1	15
7838	3	Ino80aid	withoutRad18-withIno80	S-120	3	1	16
7839	0	Ino80aid	withoutRad18-withIno80	S-120	3	1	17
7840	1	Ino80aid	withoutRad18-withIno80	S-120	3	1	18
7841	4	Ino80aid	withoutRad18-withIno80	S-120	3	1	19
7842	3	Ino80aid	withoutRad18-withIno80	S-120	3	1	20
7843	4	Ino80aid	withoutRad18-withIno80	S-120	3	1	21
7844	1	Ino80aid	withoutRad18-withIno80	S-120	3	1	22
7845	2	Ino80aid	withoutRad18-withIno80	S-120	3	1	23
7846	3	Ino80aid	withoutRad18-withIno80	S-120	3	1	24
7847	4	Ino80aid	withoutRad18-withIno80	S-120	3	1	25
7848	4	Ino80aid	withoutRad18-withIno80	S-120	3	1	26
7849	4	Ino80aid	withoutRad18-withIno80	S-120	3	1	27
7850	3	Ino80aid	withoutRad18-withIno80	S-120	3	1	28
7851	2	Ino80aid	withoutRad18-withIno80	S-120	3	1	29
7852	1	Ino80aid	withoutRad18-withIno80	S-120	3	1	30
7853	2	Ino80aid	withoutRad18-withIno80	S-120	3	1	31
7854	2	Ino80aid	withoutRad18-withIno80	S-120	3	1	32
7855	3	Ino80aid	withoutRad18-withIno80	S-120	3	1	33
7856	0	Ino80aid	withoutRad18-withIno80	S-120	3	1	34
7857	2	Ino80aid	withoutRad18-withIno80	S-120	3	1	35
7858	1	Ino80aid	withoutRad18-withIno80	S-120	3	1	36
7859	1	Ino80aid	withoutRad18-withIno80	S-120	3	1	37
7860	0	Ino80aid	withoutRad18-withIno80	S-120	3	1	38
7861	1	Ino80aid	withoutRad18-withIno80	S-120	3	1	39
7862	3	Ino80aid	withoutRad18-withIno80	S-120	3	1	40
7863	1	Ino80aid	withoutRad18-withIno80	S-120	3	1	41
7864	1	Ino80aid	withoutRad18-withIno80	S-120	3	1	42
7865	2	Ino80aid	withoutRad18-withIno80	S-120	3	1	43
7866	1	Ino80aid	withoutRad18-withIno80	S-120	3	1	44
7867	0	Ino80aid	withoutRad18-withIno80	S-120	3	1	45
7868	2	Ino80aid	withoutRad18-withIno80	S-120	3	1	46
7869	5	Ino80aid	withoutRad18-withIno80	S-120	3	1	47
7870	4	Ino80aid	withoutRad18-withIno80	S-120	3	1	48
7871	3	Ino80aid	withoutRad18-withIno80	S-120	3	1	49
7872	0	Ino80aid	withoutRad18-withIno80	S-120	3	1	50
7873	3	Ino80aid	withoutRad18-withIno80	S-120	3	1	51
7874	1	Ino80aid	withoutRad18-withIno80	S-120	3	1	52
7875	3	Ino80aid	withoutRad18-withIno80	S-120	3	1	53
7876	2	Ino80aid	withoutRad18-withIno80	S-120	3	1	54
7877	4	Ino80aid	withoutRad18-withIno80	S-120	3	1	55
7878	2	Ino80aid	withoutRad18-withIno80	S-120	3	1	56
7879	0	Ino80aid	withoutRad18-withIno80	S-120	3	1	57
7880	2	Ino80aid	withoutRad18-withIno80	S-120	3	1	58
7881	1	Ino80aid	withoutRad18-withIno80	S-120	3	1	59
7882	2	Ino80aid	withoutRad18-withIno80	S-120	3	1	60
7883	3	Ino80aid	withoutRad18-withIno80	S-120	3	1	61
7884	0	Ino80aid	withoutRad18-withIno80	S-120	3	1	62
7885	2	Ino80aid	withoutRad18-withIno80	S-120	3	1	63
7886	1	Ino80aid	withoutRad18-withIno80	S-120	3	1	64
7887	2	Ino80aid	withoutRad18-withIno80	S-120	3	1	65
7888	3	Ino80aid	withoutRad18-withIno80	S-120	3	1	66
7889	3	Ino80aid	withoutRad18-withIno80	S-120	3	1	67
7890	2	Ino80aid	withoutRad18-withIno80	S-120	3	1	68
7891	0	Ino80aid	withoutRad18-withIno80	S-120	3	1	69
7892	1	Ino80aid	withoutRad18-withIno80	S-120	3	1	70
7893	1	Ino80aid	withoutRad18-withIno80	S-120	3	1	71
7894	1	Ino80aid	withoutRad18-withIno80	S-120	3	1	72
7895	1	Ino80aid	withoutRad18-withIno80	S-120	3	1	73
7896	1	Ino80aid	withoutRad18-withIno80	S-120	3	1	74
7897	0	Ino80aid	withoutRad18-withIno80	S-120	3	1	75
7898	0	Ino80aid	withoutRad18-withIno80	S-120	3	1	76
7899	2	Ino80aid	withoutRad18-withIno80	S-120	3	1	77
7900	2	Ino80aid	withoutRad18-withIno80	S-120	3	1	78
7901	3	Ino80aid	withoutRad18-withIno80	S-120	3	1	79
7902	0	Ino80aid	withoutRad18-withIno80	S-120	3	1	80
7903	1	Ino80aid	withoutRad18-withIno80	S-120	3	1	81
7904	1	Ino80aid	withoutRad18-withIno80	S-120	3	1	82
7905	1	Ino80aid	withoutRad18-withIno80	S-120	3	1	83
7906	1	Ino80aid	withoutRad18-withIno80	S-120	3	1	84
7907	0	Ino80aid	withoutRad18-withIno80	S-120	3	1	85
7908	0	Ino80aid	withoutRad18-withIno80	S-120	3	1	86
7909	1	Ino80aid	withoutRad18-withIno80	S-120	3	1	87
7910	1	Ino80aid	withoutRad18-withIno80	S-120	3	1	88
7911	5	Ino80aid	withoutRad18-withIno80	S-120	3	1	89
7912	1	Ino80aid	withoutRad18-withIno80	S-120	3	1	90
7650	1	Ino80aid	withoutRad18-withIno80	S-120	1	2	0
7651	4	Ino80aid	withoutRad18-withIno80	S-120	1	2	1
7652	0	Ino80aid	withoutRad18-withIno80	S-120	1	2	2
7653	3	Ino80aid	withoutRad18-withIno80	S-120	1	2	3
7654	2	Ino80aid	withoutRad18-withIno80	S-120	1	2	4
7655	3	Ino80aid	withoutRad18-withIno80	S-120	1	2	5
7656	2	Ino80aid	withoutRad18-withIno80	S-120	1	2	6
7657	2	Ino80aid	withoutRad18-withIno80	S-120	1	2	7
7658	1	Ino80aid	withoutRad18-withIno80	S-120	1	2	8
7659	3	Ino80aid	withoutRad18-withIno80	S-120	1	2	9
7660	1	Ino80aid	withoutRad18-withIno80	S-120	1	2	10
7661	2	Ino80aid	withoutRad18-withIno80	S-120	1	2	11
7662	2	Ino80aid	withoutRad18-withIno80	S-120	1	2	12
7663	2	Ino80aid	withoutRad18-withIno80	S-120	1	2	13
7664	1	Ino80aid	withoutRad18-withIno80	S-120	1	2	14
7665	3	Ino80aid	withoutRad18-withIno80	S-120	1	2	15
7666	1	Ino80aid	withoutRad18-withIno80	S-120	1	2	16
7667	2	Ino80aid	withoutRad18-withIno80	S-120	1	2	17
7668	1	Ino80aid	withoutRad18-withIno80	S-120	1	2	18
7669	2	Ino80aid	withoutRad18-withIno80	S-120	1	2	19
7670	3	Ino80aid	withoutRad18-withIno80	S-120	1	2	20
7671	4	Ino80aid	withoutRad18-withIno80	S-120	1	2	21
7672	1	Ino80aid	withoutRad18-withIno80	S-120	1	2	22
7673	0	Ino80aid	withoutRad18-withIno80	S-120	1	2	23
7674	1	Ino80aid	withoutRad18-withIno80	S-120	1	2	24
7675	5	Ino80aid	withoutRad18-withIno80	S-120	1	2	25
7676	2	Ino80aid	withoutRad18-withIno80	S-120	1	2	26
7677	4	Ino80aid	withoutRad18-withIno80	S-120	1	2	27
7678	4	Ino80aid	withoutRad18-withIno80	S-120	1	2	28
7679	3	Ino80aid	withoutRad18-withIno80	S-120	1	2	29
7680	2	Ino80aid	withoutRad18-withIno80	S-120	1	2	30
7681	3	Ino80aid	withoutRad18-withIno80	S-120	1	2	31
7682	4	Ino80aid	withoutRad18-withIno80	S-120	1	2	32
7683	3	Ino80aid	withoutRad18-withIno80	S-120	1	2	33
7684	2	Ino80aid	withoutRad18-withIno80	S-120	1	2	34
7685	0	Ino80aid	withoutRad18-withIno80	S-120	1	2	35
7686	1	Ino80aid	withoutRad18-withIno80	S-120	1	2	36
7687	1	Ino80aid	withoutRad18-withIno80	S-120	1	2	37
7688	2	Ino80aid	withoutRad18-withIno80	S-120	1	2	38
7689	4	Ino80aid	withoutRad18-withIno80	S-120	1	2	39
7690	2	Ino80aid	withoutRad18-withIno80	S-120	1	2	40
7691	4	Ino80aid	withoutRad18-withIno80	S-120	1	2	41
7692	2	Ino80aid	withoutRad18-withIno80	S-120	1	2	42
7693	3	Ino80aid	withoutRad18-withIno80	S-120	1	2	43
7694	1	Ino80aid	withoutRad18-withIno80	S-120	1	2	44
7695	4	Ino80aid	withoutRad18-withIno80	S-120	1	2	45
7696	2	Ino80aid	withoutRad18-withIno80	S-120	1	2	46
7697	1	Ino80aid	withoutRad18-withIno80	S-120	1	2	47
7698	1	Ino80aid	withoutRad18-withIno80	S-120	1	2	48
7699	2	Ino80aid	withoutRad18-withIno80	S-120	1	2	49
7700	0	Ino80aid	withoutRad18-withIno80	S-120	1	2	50
7701	2	Ino80aid	withoutRad18-withIno80	S-120	1	2	51
7702	2	Ino80aid	withoutRad18-withIno80	S-120	1	2	52
7703	3	Ino80aid	withoutRad18-withIno80	S-120	1	2	53
7704	2	Ino80aid	withoutRad18-withIno80	S-120	1	2	54
7705	2	Ino80aid	withoutRad18-withIno80	S-120	1	2	55
7706	2	Ino80aid	withoutRad18-withIno80	S-120	1	2	56
7707	1	Ino80aid	withoutRad18-withIno80	S-120	1	2	57
7708	3	Ino80aid	withoutRad18-withIno80	S-120	1	2	58
7709	1	Ino80aid	withoutRad18-withIno80	S-120	1	2	59
7710	1	Ino80aid	withoutRad18-withIno80	S-120	1	2	60
7711	4	Ino80aid	withoutRad18-withIno80	S-120	1	2	61
7712	2	Ino80aid	withoutRad18-withIno80	S-120	1	2	62
7713	2	Ino80aid	withoutRad18-withIno80	S-120	1	2	63
7714	4	Ino80aid	withoutRad18-withIno80	S-120	1	2	64
7715	2	Ino80aid	withoutRad18-withIno80	S-120	1	2	65
7716	4	Ino80aid	withoutRad18-withIno80	S-120	1	2	66
7717	4	Ino80aid	withoutRad18-withIno80	S-120	1	2	67
7718	2	Ino80aid	withoutRad18-withIno80	S-120	1	2	68
7719	4	Ino80aid	withoutRad18-withIno80	S-120	1	2	69
7720	0	Ino80aid	withoutRad18-withIno80	S-120	1	2	70
7721	3	Ino80aid	withoutRad18-withIno80	S-120	1	2	71
7722	3	Ino80aid	withoutRad18-withIno80	S-120	1	2	72
7723	3	Ino80aid	withoutRad18-withIno80	S-120	1	2	73
7724	3	Ino80aid	withoutRad18-withIno80	S-120	1	2	74
7725	1	Ino80aid	withoutRad18-withIno80	S-120	1	2	75
7726	2	Ino80aid	withoutRad18-withIno80	S-120	1	2	76
7727	1	Ino80aid	withoutRad18-withIno80	S-120	1	2	77
7728	2	Ino80aid	withoutRad18-withIno80	S-120	1	2	78
7729	0	Ino80aid	withoutRad18-withIno80	S-120	1	2	79
7730	1	Ino80aid	withoutRad18-withIno80	S-120	1	2	80
7731	2	Ino80aid	withoutRad18-withIno80	S-120	1	2	81
7732	2	Ino80aid	withoutRad18-withIno80	S-120	1	2	82
7733	2	Ino80aid	withoutRad18-withIno80	S-120	1	2	83
7734	4	Ino80aid	withoutRad18-withIno80	S-120	1	2	84
7735	1	Ino80aid	withoutRad18-withIno80	S-120	1	2	85
7736	1	Ino80aid	withoutRad18-withIno80	S-120	1	2	86
7737	1	Ino80aid	withoutRad18-withIno80	S-120	1	2	87
7738	2	Ino80aid	withoutRad18-withIno80	S-120	1	2	88
7739	1	Ino80aid	withoutRad18-withIno80	S-120	2	3	0
7740	1	Ino80aid	withoutRad18-withIno80	S-120	2	3	1
7741	3	Ino80aid	withoutRad18-withIno80	S-120	2	3	2
7742	1	Ino80aid	withoutRad18-withIno80	S-120	2	3	3
7743	3	Ino80aid	withoutRad18-withIno80	S-120	2	3	4
7744	4	Ino80aid	withoutRad18-withIno80	S-120	2	3	5
7745	1	Ino80aid	withoutRad18-withIno80	S-120	2	3	6
7746	4	Ino80aid	withoutRad18-withIno80	S-120	2	3	7
7747	4	Ino80aid	withoutRad18-withIno80	S-120	2	3	8
7748	3	Ino80aid	withoutRad18-withIno80	S-120	2	3	9
7749	1	Ino80aid	withoutRad18-withIno80	S-120	2	3	10
7750	1	Ino80aid	withoutRad18-withIno80	S-120	2	3	11
7751	1	Ino80aid	withoutRad18-withIno80	S-120	2	3	12
7752	1	Ino80aid	withoutRad18-withIno80	S-120	2	3	13
7753	3	Ino80aid	withoutRad18-withIno80	S-120	2	3	14
7754	3	Ino80aid	withoutRad18-withIno80	S-120	2	3	15
7755	2	Ino80aid	withoutRad18-withIno80	S-120	2	3	16
7756	1	Ino80aid	withoutRad18-withIno80	S-120	2	3	17
7757	3	Ino80aid	withoutRad18-withIno80	S-120	2	3	18
7758	1	Ino80aid	withoutRad18-withIno80	S-120	2	3	19
7759	2	Ino80aid	withoutRad18-withIno80	S-120	2	3	20
7760	2	Ino80aid	withoutRad18-withIno80	S-120	2	3	21
7761	2	Ino80aid	withoutRad18-withIno80	S-120	2	3	22
7762	0	Ino80aid	withoutRad18-withIno80	S-120	2	3	23
7763	1	Ino80aid	withoutRad18-withIno80	S-120	2	3	24
7764	2	Ino80aid	withoutRad18-withIno80	S-120	2	3	25
7765	4	Ino80aid	withoutRad18-withIno80	S-120	2	3	26
7766	2	Ino80aid	withoutRad18-withIno80	S-120	2	3	27
7767	1	Ino80aid	withoutRad18-withIno80	S-120	2	3	28
7768	3	Ino80aid	withoutRad18-withIno80	S-120	2	3	29
7769	3	Ino80aid	withoutRad18-withIno80	S-120	2	3	30
7770	2	Ino80aid	withoutRad18-withIno80	S-120	2	3	31
7771	2	Ino80aid	withoutRad18-withIno80	S-120	2	3	32
7772	2	Ino80aid	withoutRad18-withIno80	S-120	2	3	33
7773	2	Ino80aid	withoutRad18-withIno80	S-120	2	3	34
7774	2	Ino80aid	withoutRad18-withIno80	S-120	2	3	35
7775	1	Ino80aid	withoutRad18-withIno80	S-120	2	3	36
7776	1	Ino80aid	withoutRad18-withIno80	S-120	2	3	37
7777	2	Ino80aid	withoutRad18-withIno80	S-120	2	3	38
7778	3	Ino80aid	withoutRad18-withIno80	S-120	2	3	39
7779	3	Ino80aid	withoutRad18-withIno80	S-120	2	3	40
7780	5	Ino80aid	withoutRad18-withIno80	S-120	2	3	41
7781	2	Ino80aid	withoutRad18-withIno80	S-120	2	3	42
7782	1	Ino80aid	withoutRad18-withIno80	S-120	2	3	43
7783	1	Ino80aid	withoutRad18-withIno80	S-120	2	3	44
7784	1	Ino80aid	withoutRad18-withIno80	S-120	2	3	45
7785	1	Ino80aid	withoutRad18-withIno80	S-120	2	3	46
7786	4	Ino80aid	withoutRad18-withIno80	S-120	2	3	47
7787	2	Ino80aid	withoutRad18-withIno80	S-120	2	3	48
7788	0	Ino80aid	withoutRad18-withIno80	S-120	2	3	49
7789	1	Ino80aid	withoutRad18-withIno80	S-120	2	3	50
7790	1	Ino80aid	withoutRad18-withIno80	S-120	2	3	51
7791	1	Ino80aid	withoutRad18-withIno80	S-120	2	3	52
7792	1	Ino80aid	withoutRad18-withIno80	S-120	2	3	53
7793	2	Ino80aid	withoutRad18-withIno80	S-120	2	3	54
7794	0	Ino80aid	withoutRad18-withIno80	S-120	2	3	55
7795	3	Ino80aid	withoutRad18-withIno80	S-120	2	3	56
7796	2	Ino80aid	withoutRad18-withIno80	S-120	2	3	57
7797	0	Ino80aid	withoutRad18-withIno80	S-120	2	3	58
7798	3	Ino80aid	withoutRad18-withIno80	S-120	2	3	59
7799	2	Ino80aid	withoutRad18-withIno80	S-120	2	3	60
7800	3	Ino80aid	withoutRad18-withIno80	S-120	2	3	61
7801	0	Ino80aid	withoutRad18-withIno80	S-120	2	3	62
7802	3	Ino80aid	withoutRad18-withIno80	S-120	2	3	63
7803	1	Ino80aid	withoutRad18-withIno80	S-120	2	3	64
7804	0	Ino80aid	withoutRad18-withIno80	S-120	2	3	65
7805	2	Ino80aid	withoutRad18-withIno80	S-120	2	3	66
7806	1	Ino80aid	withoutRad18-withIno80	S-120	2	3	67
7807	2	Ino80aid	withoutRad18-withIno80	S-120	2	3	68
7808	1	Ino80aid	withoutRad18-withIno80	S-120	2	3	69
7809	1	Ino80aid	withoutRad18-withIno80	S-120	2	3	70
7810	3	Ino80aid	withoutRad18-withIno80	S-120	2	3	71
7811	2	Ino80aid	withoutRad18-withIno80	S-120	2	3	72
7812	2	Ino80aid	withoutRad18-withIno80	S-120	2	3	73
7813	4	Ino80aid	withoutRad18-withIno80	S-120	2	3	74
7814	2	Ino80aid	withoutRad18-withIno80	S-120	2	3	75
7815	3	Ino80aid	withoutRad18-withIno80	S-120	2	3	76
7816	2	Ino80aid	withoutRad18-withIno80	S-120	2	3	77
7817	0	Ino80aid	withoutRad18-withIno80	S-120	2	3	78
7818	3	Ino80aid	withoutRad18-withIno80	S-120	2	3	79
7819	1	Ino80aid	withoutRad18-withIno80	S-120	2	3	80
7820	2	Ino80aid	withoutRad18-withIno80	S-120	2	3	81
7821	1	Ino80aid	withoutRad18-withIno80	S-120	2	3	82
8136	1	Ino80aid	withoutRad18-withIno80	S-30	3	1	0
8137	0	Ino80aid	withoutRad18-withIno80	S-30	3	1	1
8138	0	Ino80aid	withoutRad18-withIno80	S-30	3	1	2
8139	0	Ino80aid	withoutRad18-withIno80	S-30	3	1	3
8140	0	Ino80aid	withoutRad18-withIno80	S-30	3	1	4
8141	3	Ino80aid	withoutRad18-withIno80	S-30	3	1	5
8142	1	Ino80aid	withoutRad18-withIno80	S-30	3	1	6
8143	0	Ino80aid	withoutRad18-withIno80	S-30	3	1	7
8144	0	Ino80aid	withoutRad18-withIno80	S-30	3	1	8
8145	1	Ino80aid	withoutRad18-withIno80	S-30	3	1	9
8146	2	Ino80aid	withoutRad18-withIno80	S-30	3	1	10
8147	3	Ino80aid	withoutRad18-withIno80	S-30	3	1	11
8148	4	Ino80aid	withoutRad18-withIno80	S-30	3	1	12
8149	0	Ino80aid	withoutRad18-withIno80	S-30	3	1	13
8150	0	Ino80aid	withoutRad18-withIno80	S-30	3	1	14
8151	0	Ino80aid	withoutRad18-withIno80	S-30	3	1	15
8152	0	Ino80aid	withoutRad18-withIno80	S-30	3	1	16
8153	0	Ino80aid	withoutRad18-withIno80	S-30	3	1	17
8154	0	Ino80aid	withoutRad18-withIno80	S-30	3	1	18
8155	0	Ino80aid	withoutRad18-withIno80	S-30	3	1	19
8156	1	Ino80aid	withoutRad18-withIno80	S-30	3	1	20
8157	0	Ino80aid	withoutRad18-withIno80	S-30	3	1	21
8158	0	Ino80aid	withoutRad18-withIno80	S-30	3	1	22
8159	0	Ino80aid	withoutRad18-withIno80	S-30	3	1	23
8160	1	Ino80aid	withoutRad18-withIno80	S-30	3	1	24
8161	0	Ino80aid	withoutRad18-withIno80	S-30	3	1	25
8162	0	Ino80aid	withoutRad18-withIno80	S-30	3	1	26
8163	0	Ino80aid	withoutRad18-withIno80	S-30	3	1	27
8164	3	Ino80aid	withoutRad18-withIno80	S-30	3	1	28
8165	0	Ino80aid	withoutRad18-withIno80	S-30	3	1	29
8166	2	Ino80aid	withoutRad18-withIno80	S-30	3	1	30
8167	0	Ino80aid	withoutRad18-withIno80	S-30	3	1	31
8168	0	Ino80aid	withoutRad18-withIno80	S-30	3	1	32
8169	0	Ino80aid	withoutRad18-withIno80	S-30	3	1	33
8170	0	Ino80aid	withoutRad18-withIno80	S-30	3	1	34
8171	0	Ino80aid	withoutRad18-withIno80	S-30	3	1	35
8172	2	Ino80aid	withoutRad18-withIno80	S-30	3	1	36
8173	0	Ino80aid	withoutRad18-withIno80	S-30	3	1	37
8174	0	Ino80aid	withoutRad18-withIno80	S-30	3	1	38
8175	2	Ino80aid	withoutRad18-withIno80	S-30	3	1	39
8176	1	Ino80aid	withoutRad18-withIno80	S-30	3	1	40
8177	0	Ino80aid	withoutRad18-withIno80	S-30	3	1	41
8178	1	Ino80aid	withoutRad18-withIno80	S-30	3	1	42
8179	0	Ino80aid	withoutRad18-withIno80	S-30	3	1	43
8180	0	Ino80aid	withoutRad18-withIno80	S-30	3	1	44
8181	0	Ino80aid	withoutRad18-withIno80	S-30	3	1	45
8182	0	Ino80aid	withoutRad18-withIno80	S-30	3	1	46
8183	1	Ino80aid	withoutRad18-withIno80	S-30	3	1	47
8184	0	Ino80aid	withoutRad18-withIno80	S-30	3	1	48
8185	1	Ino80aid	withoutRad18-withIno80	S-30	3	1	49
8186	0	Ino80aid	withoutRad18-withIno80	S-30	3	1	50
8187	1	Ino80aid	withoutRad18-withIno80	S-30	3	1	51
8188	0	Ino80aid	withoutRad18-withIno80	S-30	3	1	52
8189	3	Ino80aid	withoutRad18-withIno80	S-30	3	1	53
8190	0	Ino80aid	withoutRad18-withIno80	S-30	3	1	54
8191	0	Ino80aid	withoutRad18-withIno80	S-30	3	1	55
8192	0	Ino80aid	withoutRad18-withIno80	S-30	3	1	56
8193	1	Ino80aid	withoutRad18-withIno80	S-30	3	1	57
8194	1	Ino80aid	withoutRad18-withIno80	S-30	3	1	58
8195	0	Ino80aid	withoutRad18-withIno80	S-30	3	1	59
8196	0	Ino80aid	withoutRad18-withIno80	S-30	3	1	60
8197	1	Ino80aid	withoutRad18-withIno80	S-30	3	1	61
8198	1	Ino80aid	withoutRad18-withIno80	S-30	3	1	62
8199	2	Ino80aid	withoutRad18-withIno80	S-30	3	1	63
8200	0	Ino80aid	withoutRad18-withIno80	S-30	3	1	64
8201	0	Ino80aid	withoutRad18-withIno80	S-30	3	1	65
8202	3	Ino80aid	withoutRad18-withIno80	S-30	3	1	66
8203	0	Ino80aid	withoutRad18-withIno80	S-30	3	1	67
8204	1	Ino80aid	withoutRad18-withIno80	S-30	3	1	68
8205	1	Ino80aid	withoutRad18-withIno80	S-30	3	1	69
8206	0	Ino80aid	withoutRad18-withIno80	S-30	3	1	70
8207	1	Ino80aid	withoutRad18-withIno80	S-30	3	1	71
8208	1	Ino80aid	withoutRad18-withIno80	S-30	3	1	72
8209	0	Ino80aid	withoutRad18-withIno80	S-30	3	1	73
8210	0	Ino80aid	withoutRad18-withIno80	S-30	3	1	74
8211	2	Ino80aid	withoutRad18-withIno80	S-30	3	1	75
8212	0	Ino80aid	withoutRad18-withIno80	S-30	3	1	76
8213	1	Ino80aid	withoutRad18-withIno80	S-30	3	1	77
8214	0	Ino80aid	withoutRad18-withIno80	S-30	3	1	78
8215	0	Ino80aid	withoutRad18-withIno80	S-30	3	1	79
8216	0	Ino80aid	withoutRad18-withIno80	S-30	3	1	80
8217	1	Ino80aid	withoutRad18-withIno80	S-30	3	1	81
8218	0	Ino80aid	withoutRad18-withIno80	S-30	3	1	82
8219	1	Ino80aid	withoutRad18-withIno80	S-30	3	1	83
8220	0	Ino80aid	withoutRad18-withIno80	S-30	3	1	84
8221	2	Ino80aid	withoutRad18-withIno80	S-30	3	1	85
8222	0	Ino80aid	withoutRad18-withIno80	S-30	3	1	86
8223	0	Ino80aid	withoutRad18-withIno80	S-30	3	1	87
8224	0	Ino80aid	withoutRad18-withIno80	S-30	3	1	88
8225	0	Ino80aid	withoutRad18-withIno80	S-30	3	1	89
8226	2	Ino80aid	withoutRad18-withIno80	S-30	3	1	90
8227	1	Ino80aid	withoutRad18-withIno80	S-30	3	1	91
8228	0	Ino80aid	withoutRad18-withIno80	S-30	3	1	92
8229	2	Ino80aid	withoutRad18-withIno80	S-30	3	1	93
8230	0	Ino80aid	withoutRad18-withIno80	S-30	3	1	94
8231	0	Ino80aid	withoutRad18-withIno80	S-30	3	1	95
8232	0	Ino80aid	withoutRad18-withIno80	S-30	3	1	96
8233	0	Ino80aid	withoutRad18-withIno80	S-30	3	1	97
8234	1	Ino80aid	withoutRad18-withIno80	S-30	3	1	98
8235	2	Ino80aid	withoutRad18-withIno80	S-30	3	1	99
8236	0	Ino80aid	withoutRad18-withIno80	S-30	3	1	100
8237	4	Ino80aid	withoutRad18-withIno80	S-30	3	1	101
8238	1	Ino80aid	withoutRad18-withIno80	S-30	3	1	102
8239	2	Ino80aid	withoutRad18-withIno80	S-30	3	1	103
8240	0	Ino80aid	withoutRad18-withIno80	S-30	3	1	104
8241	0	Ino80aid	withoutRad18-withIno80	S-30	3	1	105
8242	0	Ino80aid	withoutRad18-withIno80	S-30	3	1	106
8243	0	Ino80aid	withoutRad18-withIno80	S-30	3	1	107
8244	3	Ino80aid	withoutRad18-withIno80	S-30	3	1	108
8245	0	Ino80aid	withoutRad18-withIno80	S-30	3	1	109
8246	0	Ino80aid	withoutRad18-withIno80	S-30	3	1	110
8247	0	Ino80aid	withoutRad18-withIno80	S-30	3	1	111
8248	0	Ino80aid	withoutRad18-withIno80	S-30	3	1	112
8249	0	Ino80aid	withoutRad18-withIno80	S-30	3	1	113
8250	0	Ino80aid	withoutRad18-withIno80	S-30	3	1	114
8251	0	Ino80aid	withoutRad18-withIno80	S-30	3	1	115
8252	0	Ino80aid	withoutRad18-withIno80	S-30	3	1	116
8253	1	Ino80aid	withoutRad18-withIno80	S-30	3	1	117
8254	0	Ino80aid	withoutRad18-withIno80	S-30	3	1	118
8255	1	Ino80aid	withoutRad18-withIno80	S-30	3	1	119
8256	0	Ino80aid	withoutRad18-withIno80	S-30	3	1	120
8257	0	Ino80aid	withoutRad18-withIno80	S-30	3	1	121
8258	0	Ino80aid	withoutRad18-withIno80	S-30	3	1	122
8259	1	Ino80aid	withoutRad18-withIno80	S-30	3	1	123
8260	0	Ino80aid	withoutRad18-withIno80	S-30	3	1	124
8261	1	Ino80aid	withoutRad18-withIno80	S-30	3	1	125
8262	0	Ino80aid	withoutRad18-withIno80	S-30	3	1	126
7913	0	Ino80aid	withoutRad18-withIno80	S-30	1	2	0
7914	0	Ino80aid	withoutRad18-withIno80	S-30	1	2	1
7915	0	Ino80aid	withoutRad18-withIno80	S-30	1	2	2
7916	1	Ino80aid	withoutRad18-withIno80	S-30	1	2	3
7917	2	Ino80aid	withoutRad18-withIno80	S-30	1	2	4
7918	0	Ino80aid	withoutRad18-withIno80	S-30	1	2	5
7919	0	Ino80aid	withoutRad18-withIno80	S-30	1	2	6
7920	0	Ino80aid	withoutRad18-withIno80	S-30	1	2	7
7921	0	Ino80aid	withoutRad18-withIno80	S-30	1	2	8
7922	0	Ino80aid	withoutRad18-withIno80	S-30	1	2	9
7923	0	Ino80aid	withoutRad18-withIno80	S-30	1	2	10
7924	0	Ino80aid	withoutRad18-withIno80	S-30	1	2	11
7925	2	Ino80aid	withoutRad18-withIno80	S-30	1	2	12
7926	0	Ino80aid	withoutRad18-withIno80	S-30	1	2	13
7927	0	Ino80aid	withoutRad18-withIno80	S-30	1	2	14
7928	0	Ino80aid	withoutRad18-withIno80	S-30	1	2	15
7929	1	Ino80aid	withoutRad18-withIno80	S-30	1	2	16
7930	1	Ino80aid	withoutRad18-withIno80	S-30	1	2	17
7931	2	Ino80aid	withoutRad18-withIno80	S-30	1	2	18
7932	1	Ino80aid	withoutRad18-withIno80	S-30	1	2	19
7933	2	Ino80aid	withoutRad18-withIno80	S-30	1	2	20
7934	1	Ino80aid	withoutRad18-withIno80	S-30	1	2	21
7935	0	Ino80aid	withoutRad18-withIno80	S-30	1	2	22
7936	1	Ino80aid	withoutRad18-withIno80	S-30	1	2	23
7937	1	Ino80aid	withoutRad18-withIno80	S-30	1	2	24
7938	0	Ino80aid	withoutRad18-withIno80	S-30	1	2	25
7939	0	Ino80aid	withoutRad18-withIno80	S-30	1	2	26
7940	0	Ino80aid	withoutRad18-withIno80	S-30	1	2	27
7941	0	Ino80aid	withoutRad18-withIno80	S-30	1	2	28
7942	0	Ino80aid	withoutRad18-withIno80	S-30	1	2	29
7943	0	Ino80aid	withoutRad18-withIno80	S-30	1	2	30
7944	1	Ino80aid	withoutRad18-withIno80	S-30	1	2	31
7945	3	Ino80aid	withoutRad18-withIno80	S-30	1	2	32
7946	0	Ino80aid	withoutRad18-withIno80	S-30	1	2	33
7947	0	Ino80aid	withoutRad18-withIno80	S-30	1	2	34
7948	0	Ino80aid	withoutRad18-withIno80	S-30	1	2	35
7949	0	Ino80aid	withoutRad18-withIno80	S-30	1	2	36
7950	1	Ino80aid	withoutRad18-withIno80	S-30	1	2	37
7951	0	Ino80aid	withoutRad18-withIno80	S-30	1	2	38
7952	0	Ino80aid	withoutRad18-withIno80	S-30	1	2	39
7953	0	Ino80aid	withoutRad18-withIno80	S-30	1	2	40
7954	0	Ino80aid	withoutRad18-withIno80	S-30	1	2	41
7955	2	Ino80aid	withoutRad18-withIno80	S-30	1	2	42
7956	1	Ino80aid	withoutRad18-withIno80	S-30	1	2	43
7957	0	Ino80aid	withoutRad18-withIno80	S-30	1	2	44
7958	0	Ino80aid	withoutRad18-withIno80	S-30	1	2	45
7959	0	Ino80aid	withoutRad18-withIno80	S-30	1	2	46
7960	0	Ino80aid	withoutRad18-withIno80	S-30	1	2	47
7961	0	Ino80aid	withoutRad18-withIno80	S-30	1	2	48
7962	0	Ino80aid	withoutRad18-withIno80	S-30	1	2	49
7963	3	Ino80aid	withoutRad18-withIno80	S-30	1	2	50
7964	0	Ino80aid	withoutRad18-withIno80	S-30	1	2	51
7965	0	Ino80aid	withoutRad18-withIno80	S-30	1	2	52
7966	2	Ino80aid	withoutRad18-withIno80	S-30	1	2	53
7967	1	Ino80aid	withoutRad18-withIno80	S-30	1	2	54
7968	1	Ino80aid	withoutRad18-withIno80	S-30	1	2	55
7969	0	Ino80aid	withoutRad18-withIno80	S-30	1	2	56
7970	0	Ino80aid	withoutRad18-withIno80	S-30	1	2	57
7971	0	Ino80aid	withoutRad18-withIno80	S-30	1	2	58
7972	1	Ino80aid	withoutRad18-withIno80	S-30	1	2	59
7973	0	Ino80aid	withoutRad18-withIno80	S-30	1	2	60
7974	5	Ino80aid	withoutRad18-withIno80	S-30	1	2	61
7975	0	Ino80aid	withoutRad18-withIno80	S-30	1	2	62
7976	0	Ino80aid	withoutRad18-withIno80	S-30	1	2	63
7977	0	Ino80aid	withoutRad18-withIno80	S-30	1	2	64
7978	2	Ino80aid	withoutRad18-withIno80	S-30	1	2	65
7979	0	Ino80aid	withoutRad18-withIno80	S-30	1	2	66
7980	0	Ino80aid	withoutRad18-withIno80	S-30	1	2	67
7981	1	Ino80aid	withoutRad18-withIno80	S-30	1	2	68
7982	0	Ino80aid	withoutRad18-withIno80	S-30	1	2	69
7983	1	Ino80aid	withoutRad18-withIno80	S-30	1	2	70
7984	1	Ino80aid	withoutRad18-withIno80	S-30	1	2	71
7985	2	Ino80aid	withoutRad18-withIno80	S-30	1	2	72
7986	0	Ino80aid	withoutRad18-withIno80	S-30	1	2	73
7987	0	Ino80aid	withoutRad18-withIno80	S-30	1	2	74
7988	1	Ino80aid	withoutRad18-withIno80	S-30	1	2	75
7989	0	Ino80aid	withoutRad18-withIno80	S-30	1	2	76
7990	0	Ino80aid	withoutRad18-withIno80	S-30	1	2	77
7991	1	Ino80aid	withoutRad18-withIno80	S-30	1	2	78
7992	2	Ino80aid	withoutRad18-withIno80	S-30	1	2	79
7993	0	Ino80aid	withoutRad18-withIno80	S-30	1	2	80
7994	1	Ino80aid	withoutRad18-withIno80	S-30	1	2	81
7995	1	Ino80aid	withoutRad18-withIno80	S-30	1	2	82
7996	0	Ino80aid	withoutRad18-withIno80	S-30	1	2	83
7997	0	Ino80aid	withoutRad18-withIno80	S-30	1	2	84
7998	0	Ino80aid	withoutRad18-withIno80	S-30	1	2	85
7999	0	Ino80aid	withoutRad18-withIno80	S-30	1	2	86
8000	1	Ino80aid	withoutRad18-withIno80	S-30	1	2	87
8001	3	Ino80aid	withoutRad18-withIno80	S-30	1	2	88
8002	0	Ino80aid	withoutRad18-withIno80	S-30	1	2	89
8003	1	Ino80aid	withoutRad18-withIno80	S-30	1	2	90
8004	2	Ino80aid	withoutRad18-withIno80	S-30	1	2	91
8005	0	Ino80aid	withoutRad18-withIno80	S-30	1	2	92
8006	0	Ino80aid	withoutRad18-withIno80	S-30	1	2	93
8007	0	Ino80aid	withoutRad18-withIno80	S-30	1	2	94
8008	0	Ino80aid	withoutRad18-withIno80	S-30	1	2	95
8009	0	Ino80aid	withoutRad18-withIno80	S-30	1	2	96
8010	0	Ino80aid	withoutRad18-withIno80	S-30	1	2	97
8011	2	Ino80aid	withoutRad18-withIno80	S-30	1	2	98
8012	0	Ino80aid	withoutRad18-withIno80	S-30	1	2	99
8013	0	Ino80aid	withoutRad18-withIno80	S-30	1	2	100
8014	1	Ino80aid	withoutRad18-withIno80	S-30	1	2	101
8015	0	Ino80aid	withoutRad18-withIno80	S-30	1	2	102
8016	0	Ino80aid	withoutRad18-withIno80	S-30	1	2	103
8017	0	Ino80aid	withoutRad18-withIno80	S-30	1	2	104
8018	2	Ino80aid	withoutRad18-withIno80	S-30	1	2	105
8019	0	Ino80aid	withoutRad18-withIno80	S-30	1	2	106
8020	0	Ino80aid	withoutRad18-withIno80	S-30	1	2	107
8021	0	Ino80aid	withoutRad18-withIno80	S-30	1	2	108
8022	0	Ino80aid	withoutRad18-withIno80	S-30	1	2	109
8023	1	Ino80aid	withoutRad18-withIno80	S-30	1	2	110
8024	4	Ino80aid	withoutRad18-withIno80	S-30	1	2	111
8025	0	Ino80aid	withoutRad18-withIno80	S-30	1	2	112
8026	0	Ino80aid	withoutRad18-withIno80	S-30	2	3	0
8027	0	Ino80aid	withoutRad18-withIno80	S-30	2	3	1
8028	0	Ino80aid	withoutRad18-withIno80	S-30	2	3	2
8029	1	Ino80aid	withoutRad18-withIno80	S-30	2	3	3
8030	0	Ino80aid	withoutRad18-withIno80	S-30	2	3	4
8031	1	Ino80aid	withoutRad18-withIno80	S-30	2	3	5
8032	0	Ino80aid	withoutRad18-withIno80	S-30	2	3	6
8033	0	Ino80aid	withoutRad18-withIno80	S-30	2	3	7
8034	0	Ino80aid	withoutRad18-withIno80	S-30	2	3	8
8035	2	Ino80aid	withoutRad18-withIno80	S-30	2	3	9
8036	0	Ino80aid	withoutRad18-withIno80	S-30	2	3	10
8037	0	Ino80aid	withoutRad18-withIno80	S-30	2	3	11
8038	0	Ino80aid	withoutRad18-withIno80	S-30	2	3	12
8039	2	Ino80aid	withoutRad18-withIno80	S-30	2	3	13
8040	0	Ino80aid	withoutRad18-withIno80	S-30	2	3	14
8041	1	Ino80aid	withoutRad18-withIno80	S-30	2	3	15
8042	2	Ino80aid	withoutRad18-withIno80	S-30	2	3	16
8043	0	Ino80aid	withoutRad18-withIno80	S-30	2	3	17
8044	0	Ino80aid	withoutRad18-withIno80	S-30	2	3	18
8045	0	Ino80aid	withoutRad18-withIno80	S-30	2	3	19
8046	0	Ino80aid	withoutRad18-withIno80	S-30	2	3	20
8047	0	Ino80aid	withoutRad18-withIno80	S-30	2	3	21
8048	1	Ino80aid	withoutRad18-withIno80	S-30	2	3	22
8049	0	Ino80aid	withoutRad18-withIno80	S-30	2	3	23
8050	3	Ino80aid	withoutRad18-withIno80	S-30	2	3	24
8051	0	Ino80aid	withoutRad18-withIno80	S-30	2	3	25
8052	0	Ino80aid	withoutRad18-withIno80	S-30	2	3	26
8053	2	Ino80aid	withoutRad18-withIno80	S-30	2	3	27
8054	0	Ino80aid	withoutRad18-withIno80	S-30	2	3	28
8055	0	Ino80aid	withoutRad18-withIno80	S-30	2	3	29
8056	1	Ino80aid	withoutRad18-withIno80	S-30	2	3	30
8057	0	Ino80aid	withoutRad18-withIno80	S-30	2	3	31
8058	0	Ino80aid	withoutRad18-withIno80	S-30	2	3	32
8059	0	Ino80aid	withoutRad18-withIno80	S-30	2	3	33
8060	4	Ino80aid	withoutRad18-withIno80	S-30	2	3	34
8061	0	Ino80aid	withoutRad18-withIno80	S-30	2	3	35
8062	0	Ino80aid	withoutRad18-withIno80	S-30	2	3	36
8063	1	Ino80aid	withoutRad18-withIno80	S-30	2	3	37
8064	0	Ino80aid	withoutRad18-withIno80	S-30	2	3	38
8065	1	Ino80aid	withoutRad18-withIno80	S-30	2	3	39
8066	0	Ino80aid	withoutRad18-withIno80	S-30	2	3	40
8067	0	Ino80aid	withoutRad18-withIno80	S-30	2	3	41
8068	0	Ino80aid	withoutRad18-withIno80	S-30	2	3	42
8069	2	Ino80aid	withoutRad18-withIno80	S-30	2	3	43
8070	2	Ino80aid	withoutRad18-withIno80	S-30	2	3	44
8071	2	Ino80aid	withoutRad18-withIno80	S-30	2	3	45
8072	2	Ino80aid	withoutRad18-withIno80	S-30	2	3	46
8073	0	Ino80aid	withoutRad18-withIno80	S-30	2	3	47
8074	0	Ino80aid	withoutRad18-withIno80	S-30	2	3	48
8075	2	Ino80aid	withoutRad18-withIno80	S-30	2	3	49
8076	1	Ino80aid	withoutRad18-withIno80	S-30	2	3	50
8077	0	Ino80aid	withoutRad18-withIno80	S-30	2	3	51
8078	0	Ino80aid	withoutRad18-withIno80	S-30	2	3	52
8079	0	Ino80aid	withoutRad18-withIno80	S-30	2	3	53
8080	0	Ino80aid	withoutRad18-withIno80	S-30	2	3	54
8081	0	Ino80aid	withoutRad18-withIno80	S-30	2	3	55
8082	1	Ino80aid	withoutRad18-withIno80	S-30	2	3	56
8083	1	Ino80aid	withoutRad18-withIno80	S-30	2	3	57
8084	0	Ino80aid	withoutRad18-withIno80	S-30	2	3	58
8085	0	Ino80aid	withoutRad18-withIno80	S-30	2	3	59
8086	1	Ino80aid	withoutRad18-withIno80	S-30	2	3	60
8087	5	Ino80aid	withoutRad18-withIno80	S-30	2	3	61
8088	0	Ino80aid	withoutRad18-withIno80	S-30	2	3	62
8089	2	Ino80aid	withoutRad18-withIno80	S-30	2	3	63
8090	0	Ino80aid	withoutRad18-withIno80	S-30	2	3	64
8091	2	Ino80aid	withoutRad18-withIno80	S-30	2	3	65
8092	1	Ino80aid	withoutRad18-withIno80	S-30	2	3	66
8093	0	Ino80aid	withoutRad18-withIno80	S-30	2	3	67
8094	0	Ino80aid	withoutRad18-withIno80	S-30	2	3	68
8095	2	Ino80aid	withoutRad18-withIno80	S-30	2	3	69
8096	0	Ino80aid	withoutRad18-withIno80	S-30	2	3	70
8097	0	Ino80aid	withoutRad18-withIno80	S-30	2	3	71
8098	0	Ino80aid	withoutRad18-withIno80	S-30	2	3	72
8099	1	Ino80aid	withoutRad18-withIno80	S-30	2	3	73
8100	1	Ino80aid	withoutRad18-withIno80	S-30	2	3	74
8101	0	Ino80aid	withoutRad18-withIno80	S-30	2	3	75
8102	0	Ino80aid	withoutRad18-withIno80	S-30	2	3	76
8103	0	Ino80aid	withoutRad18-withIno80	S-30	2	3	77
8104	0	Ino80aid	withoutRad18-withIno80	S-30	2	3	78
8105	1	Ino80aid	withoutRad18-withIno80	S-30	2	3	79
8106	1	Ino80aid	withoutRad18-withIno80	S-30	2	3	80
8107	0	Ino80aid	withoutRad18-withIno80	S-30	2	3	81
8108	0	Ino80aid	withoutRad18-withIno80	S-30	2	3	82
8109	1	Ino80aid	withoutRad18-withIno80	S-30	2	3	83
8110	2	Ino80aid	withoutRad18-withIno80	S-30	2	3	84
8111	1	Ino80aid	withoutRad18-withIno80	S-30	2	3	85
8112	0	Ino80aid	withoutRad18-withIno80	S-30	2	3	86
8113	0	Ino80aid	withoutRad18-withIno80	S-30	2	3	87
8114	0	Ino80aid	withoutRad18-withIno80	S-30	2	3	88
8115	0	Ino80aid	withoutRad18-withIno80	S-30	2	3	89
8116	0	Ino80aid	withoutRad18-withIno80	S-30	2	3	90
8117	1	Ino80aid	withoutRad18-withIno80	S-30	2	3	91
8118	0	Ino80aid	withoutRad18-withIno80	S-30	2	3	92
8119	0	Ino80aid	withoutRad18-withIno80	S-30	2	3	93
8120	0	Ino80aid	withoutRad18-withIno80	S-30	2	3	94
8121	0	Ino80aid	withoutRad18-withIno80	S-30	2	3	95
8122	0	Ino80aid	withoutRad18-withIno80	S-30	2	3	96
8123	0	Ino80aid	withoutRad18-withIno80	S-30	2	3	97
8124	1	Ino80aid	withoutRad18-withIno80	S-30	2	3	98
8125	1	Ino80aid	withoutRad18-withIno80	S-30	2	3	99
8126	2	Ino80aid	withoutRad18-withIno80	S-30	2	3	100
8127	0	Ino80aid	withoutRad18-withIno80	S-30	2	3	101
8128	1	Ino80aid	withoutRad18-withIno80	S-30	2	3	102
8129	3	Ino80aid	withoutRad18-withIno80	S-30	2	3	103
8130	0	Ino80aid	withoutRad18-withIno80	S-30	2	3	104
8131	2	Ino80aid	withoutRad18-withIno80	S-30	2	3	105
8132	0	Ino80aid	withoutRad18-withIno80	S-30	2	3	106
8133	2	Ino80aid	withoutRad18-withIno80	S-30	2	3	107
8134	0	Ino80aid	withoutRad18-withIno80	S-30	2	3	108
8135	0	Ino80aid	withoutRad18-withIno80	S-30	2	3	109
8471	2	Ino80aid	withoutRad18-withIno80	S-60	3	1	0
8472	1	Ino80aid	withoutRad18-withIno80	S-60	3	1	1
8473	3	Ino80aid	withoutRad18-withIno80	S-60	3	1	2
8474	2	Ino80aid	withoutRad18-withIno80	S-60	3	1	3
8475	0	Ino80aid	withoutRad18-withIno80	S-60	3	1	4
8476	0	Ino80aid	withoutRad18-withIno80	S-60	3	1	5
8477	0	Ino80aid	withoutRad18-withIno80	S-60	3	1	6
8478	0	Ino80aid	withoutRad18-withIno80	S-60	3	1	7
8479	0	Ino80aid	withoutRad18-withIno80	S-60	3	1	8
8480	2	Ino80aid	withoutRad18-withIno80	S-60	3	1	9
8481	2	Ino80aid	withoutRad18-withIno80	S-60	3	1	10
8482	2	Ino80aid	withoutRad18-withIno80	S-60	3	1	11
8483	1	Ino80aid	withoutRad18-withIno80	S-60	3	1	12
8484	1	Ino80aid	withoutRad18-withIno80	S-60	3	1	13
8485	1	Ino80aid	withoutRad18-withIno80	S-60	3	1	14
8486	1	Ino80aid	withoutRad18-withIno80	S-60	3	1	15
8487	1	Ino80aid	withoutRad18-withIno80	S-60	3	1	16
8488	2	Ino80aid	withoutRad18-withIno80	S-60	3	1	17
8489	2	Ino80aid	withoutRad18-withIno80	S-60	3	1	18
8490	4	Ino80aid	withoutRad18-withIno80	S-60	3	1	19
8491	0	Ino80aid	withoutRad18-withIno80	S-60	3	1	20
8492	0	Ino80aid	withoutRad18-withIno80	S-60	3	1	21
8493	2	Ino80aid	withoutRad18-withIno80	S-60	3	1	22
8494	3	Ino80aid	withoutRad18-withIno80	S-60	3	1	23
8495	2	Ino80aid	withoutRad18-withIno80	S-60	3	1	24
8496	0	Ino80aid	withoutRad18-withIno80	S-60	3	1	25
8497	1	Ino80aid	withoutRad18-withIno80	S-60	3	1	26
8498	2	Ino80aid	withoutRad18-withIno80	S-60	3	1	27
8499	0	Ino80aid	withoutRad18-withIno80	S-60	3	1	28
8500	2	Ino80aid	withoutRad18-withIno80	S-60	3	1	29
8501	2	Ino80aid	withoutRad18-withIno80	S-60	3	1	30
8502	0	Ino80aid	withoutRad18-withIno80	S-60	3	1	31
8503	4	Ino80aid	withoutRad18-withIno80	S-60	3	1	32
8504	1	Ino80aid	withoutRad18-withIno80	S-60	3	1	33
8505	1	Ino80aid	withoutRad18-withIno80	S-60	3	1	34
8506	4	Ino80aid	withoutRad18-withIno80	S-60	3	1	35
8507	1	Ino80aid	withoutRad18-withIno80	S-60	3	1	36
8508	1	Ino80aid	withoutRad18-withIno80	S-60	3	1	37
8509	0	Ino80aid	withoutRad18-withIno80	S-60	3	1	38
8510	1	Ino80aid	withoutRad18-withIno80	S-60	3	1	39
8511	3	Ino80aid	withoutRad18-withIno80	S-60	3	1	40
8512	1	Ino80aid	withoutRad18-withIno80	S-60	3	1	41
8513	0	Ino80aid	withoutRad18-withIno80	S-60	3	1	42
8514	0	Ino80aid	withoutRad18-withIno80	S-60	3	1	43
8515	2	Ino80aid	withoutRad18-withIno80	S-60	3	1	44
8516	0	Ino80aid	withoutRad18-withIno80	S-60	3	1	45
8517	1	Ino80aid	withoutRad18-withIno80	S-60	3	1	46
8518	2	Ino80aid	withoutRad18-withIno80	S-60	3	1	47
8519	0	Ino80aid	withoutRad18-withIno80	S-60	3	1	48
8520	2	Ino80aid	withoutRad18-withIno80	S-60	3	1	49
8521	2	Ino80aid	withoutRad18-withIno80	S-60	3	1	50
8522	3	Ino80aid	withoutRad18-withIno80	S-60	3	1	51
8523	1	Ino80aid	withoutRad18-withIno80	S-60	3	1	52
8524	0	Ino80aid	withoutRad18-withIno80	S-60	3	1	53
8525	4	Ino80aid	withoutRad18-withIno80	S-60	3	1	54
8526	2	Ino80aid	withoutRad18-withIno80	S-60	3	1	55
8527	0	Ino80aid	withoutRad18-withIno80	S-60	3	1	56
8528	2	Ino80aid	withoutRad18-withIno80	S-60	3	1	57
8529	5	Ino80aid	withoutRad18-withIno80	S-60	3	1	58
8530	1	Ino80aid	withoutRad18-withIno80	S-60	3	1	59
8531	2	Ino80aid	withoutRad18-withIno80	S-60	3	1	60
8532	2	Ino80aid	withoutRad18-withIno80	S-60	3	1	61
8533	0	Ino80aid	withoutRad18-withIno80	S-60	3	1	62
8534	0	Ino80aid	withoutRad18-withIno80	S-60	3	1	63
8535	2	Ino80aid	withoutRad18-withIno80	S-60	3	1	64
8536	0	Ino80aid	withoutRad18-withIno80	S-60	3	1	65
8537	2	Ino80aid	withoutRad18-withIno80	S-60	3	1	66
8538	0	Ino80aid	withoutRad18-withIno80	S-60	3	1	67
8539	3	Ino80aid	withoutRad18-withIno80	S-60	3	1	68
8540	2	Ino80aid	withoutRad18-withIno80	S-60	3	1	69
8541	3	Ino80aid	withoutRad18-withIno80	S-60	3	1	70
8542	0	Ino80aid	withoutRad18-withIno80	S-60	3	1	71
8543	0	Ino80aid	withoutRad18-withIno80	S-60	3	1	72
8544	0	Ino80aid	withoutRad18-withIno80	S-60	3	1	73
8545	0	Ino80aid	withoutRad18-withIno80	S-60	3	1	74
8546	1	Ino80aid	withoutRad18-withIno80	S-60	3	1	75
8547	0	Ino80aid	withoutRad18-withIno80	S-60	3	1	76
8548	2	Ino80aid	withoutRad18-withIno80	S-60	3	1	77
8549	1	Ino80aid	withoutRad18-withIno80	S-60	3	1	78
8550	0	Ino80aid	withoutRad18-withIno80	S-60	3	1	79
8551	3	Ino80aid	withoutRad18-withIno80	S-60	3	1	80
8552	1	Ino80aid	withoutRad18-withIno80	S-60	3	1	81
8553	2	Ino80aid	withoutRad18-withIno80	S-60	3	1	82
8554	1	Ino80aid	withoutRad18-withIno80	S-60	3	1	83
8555	4	Ino80aid	withoutRad18-withIno80	S-60	3	1	84
8556	4	Ino80aid	withoutRad18-withIno80	S-60	3	1	85
8557	1	Ino80aid	withoutRad18-withIno80	S-60	3	1	86
8558	1	Ino80aid	withoutRad18-withIno80	S-60	3	1	87
8559	0	Ino80aid	withoutRad18-withIno80	S-60	3	1	88
8560	1	Ino80aid	withoutRad18-withIno80	S-60	3	1	89
8561	3	Ino80aid	withoutRad18-withIno80	S-60	3	1	90
8562	0	Ino80aid	withoutRad18-withIno80	S-60	3	1	91
8563	2	Ino80aid	withoutRad18-withIno80	S-60	3	1	92
8564	1	Ino80aid	withoutRad18-withIno80	S-60	3	1	93
8565	0	Ino80aid	withoutRad18-withIno80	S-60	3	1	94
8566	0	Ino80aid	withoutRad18-withIno80	S-60	3	1	95
8567	2	Ino80aid	withoutRad18-withIno80	S-60	3	1	96
8568	0	Ino80aid	withoutRad18-withIno80	S-60	3	1	97
8569	3	Ino80aid	withoutRad18-withIno80	S-60	3	1	98
8570	2	Ino80aid	withoutRad18-withIno80	S-60	3	1	99
8571	2	Ino80aid	withoutRad18-withIno80	S-60	3	1	100
8572	0	Ino80aid	withoutRad18-withIno80	S-60	3	1	101
8573	1	Ino80aid	withoutRad18-withIno80	S-60	3	1	102
8574	2	Ino80aid	withoutRad18-withIno80	S-60	3	1	103
8263	2	Ino80aid	withoutRad18-withIno80	S-60	1	2	0
8264	2	Ino80aid	withoutRad18-withIno80	S-60	1	2	1
8265	2	Ino80aid	withoutRad18-withIno80	S-60	1	2	2
8266	0	Ino80aid	withoutRad18-withIno80	S-60	1	2	3
8267	2	Ino80aid	withoutRad18-withIno80	S-60	1	2	4
8268	0	Ino80aid	withoutRad18-withIno80	S-60	1	2	5
8269	2	Ino80aid	withoutRad18-withIno80	S-60	1	2	6
8270	0	Ino80aid	withoutRad18-withIno80	S-60	1	2	7
8271	0	Ino80aid	withoutRad18-withIno80	S-60	1	2	8
8272	3	Ino80aid	withoutRad18-withIno80	S-60	1	2	9
8273	2	Ino80aid	withoutRad18-withIno80	S-60	1	2	10
8274	1	Ino80aid	withoutRad18-withIno80	S-60	1	2	11
8275	3	Ino80aid	withoutRad18-withIno80	S-60	1	2	12
8276	4	Ino80aid	withoutRad18-withIno80	S-60	1	2	13
8277	4	Ino80aid	withoutRad18-withIno80	S-60	1	2	14
8278	0	Ino80aid	withoutRad18-withIno80	S-60	1	2	15
8279	4	Ino80aid	withoutRad18-withIno80	S-60	1	2	16
8280	4	Ino80aid	withoutRad18-withIno80	S-60	1	2	17
8281	0	Ino80aid	withoutRad18-withIno80	S-60	1	2	18
8282	0	Ino80aid	withoutRad18-withIno80	S-60	1	2	19
8283	1	Ino80aid	withoutRad18-withIno80	S-60	1	2	20
8284	1	Ino80aid	withoutRad18-withIno80	S-60	1	2	21
8285	1	Ino80aid	withoutRad18-withIno80	S-60	1	2	22
8286	3	Ino80aid	withoutRad18-withIno80	S-60	1	2	23
8287	0	Ino80aid	withoutRad18-withIno80	S-60	1	2	24
8288	1	Ino80aid	withoutRad18-withIno80	S-60	1	2	25
8289	1	Ino80aid	withoutRad18-withIno80	S-60	1	2	26
8290	1	Ino80aid	withoutRad18-withIno80	S-60	1	2	27
8291	2	Ino80aid	withoutRad18-withIno80	S-60	1	2	28
8292	0	Ino80aid	withoutRad18-withIno80	S-60	1	2	29
8293	3	Ino80aid	withoutRad18-withIno80	S-60	1	2	30
8294	1	Ino80aid	withoutRad18-withIno80	S-60	1	2	31
8295	0	Ino80aid	withoutRad18-withIno80	S-60	1	2	32
8296	0	Ino80aid	withoutRad18-withIno80	S-60	1	2	33
8297	1	Ino80aid	withoutRad18-withIno80	S-60	1	2	34
8298	2	Ino80aid	withoutRad18-withIno80	S-60	1	2	35
8299	0	Ino80aid	withoutRad18-withIno80	S-60	1	2	36
8300	2	Ino80aid	withoutRad18-withIno80	S-60	1	2	37
8301	3	Ino80aid	withoutRad18-withIno80	S-60	1	2	38
8302	3	Ino80aid	withoutRad18-withIno80	S-60	1	2	39
8303	2	Ino80aid	withoutRad18-withIno80	S-60	1	2	40
8304	0	Ino80aid	withoutRad18-withIno80	S-60	1	2	41
8305	0	Ino80aid	withoutRad18-withIno80	S-60	1	2	42
8306	2	Ino80aid	withoutRad18-withIno80	S-60	1	2	43
8307	3	Ino80aid	withoutRad18-withIno80	S-60	1	2	44
8308	0	Ino80aid	withoutRad18-withIno80	S-60	1	2	45
8309	1	Ino80aid	withoutRad18-withIno80	S-60	1	2	46
8310	4	Ino80aid	withoutRad18-withIno80	S-60	1	2	47
8311	2	Ino80aid	withoutRad18-withIno80	S-60	1	2	48
8312	0	Ino80aid	withoutRad18-withIno80	S-60	1	2	49
8313	0	Ino80aid	withoutRad18-withIno80	S-60	1	2	50
8314	1	Ino80aid	withoutRad18-withIno80	S-60	1	2	51
8315	0	Ino80aid	withoutRad18-withIno80	S-60	1	2	52
8316	2	Ino80aid	withoutRad18-withIno80	S-60	1	2	53
8317	2	Ino80aid	withoutRad18-withIno80	S-60	1	2	54
8318	2	Ino80aid	withoutRad18-withIno80	S-60	1	2	55
8319	1	Ino80aid	withoutRad18-withIno80	S-60	1	2	56
8320	0	Ino80aid	withoutRad18-withIno80	S-60	1	2	57
8321	2	Ino80aid	withoutRad18-withIno80	S-60	1	2	58
8322	4	Ino80aid	withoutRad18-withIno80	S-60	1	2	59
8323	3	Ino80aid	withoutRad18-withIno80	S-60	1	2	60
8324	1	Ino80aid	withoutRad18-withIno80	S-60	1	2	61
8325	2	Ino80aid	withoutRad18-withIno80	S-60	1	2	62
8326	2	Ino80aid	withoutRad18-withIno80	S-60	1	2	63
8327	4	Ino80aid	withoutRad18-withIno80	S-60	1	2	64
8328	5	Ino80aid	withoutRad18-withIno80	S-60	1	2	65
8329	0	Ino80aid	withoutRad18-withIno80	S-60	1	2	66
8330	3	Ino80aid	withoutRad18-withIno80	S-60	1	2	67
8331	1	Ino80aid	withoutRad18-withIno80	S-60	1	2	68
8332	2	Ino80aid	withoutRad18-withIno80	S-60	1	2	69
8333	1	Ino80aid	withoutRad18-withIno80	S-60	1	2	70
8334	3	Ino80aid	withoutRad18-withIno80	S-60	1	2	71
8335	0	Ino80aid	withoutRad18-withIno80	S-60	1	2	72
8336	2	Ino80aid	withoutRad18-withIno80	S-60	1	2	73
8337	0	Ino80aid	withoutRad18-withIno80	S-60	1	2	74
8338	2	Ino80aid	withoutRad18-withIno80	S-60	1	2	75
8339	0	Ino80aid	withoutRad18-withIno80	S-60	1	2	76
8340	1	Ino80aid	withoutRad18-withIno80	S-60	1	2	77
8341	1	Ino80aid	withoutRad18-withIno80	S-60	1	2	78
8342	2	Ino80aid	withoutRad18-withIno80	S-60	1	2	79
8343	0	Ino80aid	withoutRad18-withIno80	S-60	1	2	80
8344	1	Ino80aid	withoutRad18-withIno80	S-60	1	2	81
8345	3	Ino80aid	withoutRad18-withIno80	S-60	1	2	82
8346	3	Ino80aid	withoutRad18-withIno80	S-60	1	2	83
8347	0	Ino80aid	withoutRad18-withIno80	S-60	1	2	84
8348	0	Ino80aid	withoutRad18-withIno80	S-60	2	3	0
8349	1	Ino80aid	withoutRad18-withIno80	S-60	2	3	1
8350	2	Ino80aid	withoutRad18-withIno80	S-60	2	3	2
8351	0	Ino80aid	withoutRad18-withIno80	S-60	2	3	3
8352	1	Ino80aid	withoutRad18-withIno80	S-60	2	3	4
8353	1	Ino80aid	withoutRad18-withIno80	S-60	2	3	5
8354	0	Ino80aid	withoutRad18-withIno80	S-60	2	3	6
8355	1	Ino80aid	withoutRad18-withIno80	S-60	2	3	7
8356	1	Ino80aid	withoutRad18-withIno80	S-60	2	3	8
8357	2	Ino80aid	withoutRad18-withIno80	S-60	2	3	9
8358	1	Ino80aid	withoutRad18-withIno80	S-60	2	3	10
8359	1	Ino80aid	withoutRad18-withIno80	S-60	2	3	11
8360	1	Ino80aid	withoutRad18-withIno80	S-60	2	3	12
8361	0	Ino80aid	withoutRad18-withIno80	S-60	2	3	13
8362	1	Ino80aid	withoutRad18-withIno80	S-60	2	3	14
8363	0	Ino80aid	withoutRad18-withIno80	S-60	2	3	15
8364	4	Ino80aid	withoutRad18-withIno80	S-60	2	3	16
8365	1	Ino80aid	withoutRad18-withIno80	S-60	2	3	17
8366	2	Ino80aid	withoutRad18-withIno80	S-60	2	3	18
8367	2	Ino80aid	withoutRad18-withIno80	S-60	2	3	19
8368	2	Ino80aid	withoutRad18-withIno80	S-60	2	3	20
8369	0	Ino80aid	withoutRad18-withIno80	S-60	2	3	21
8370	3	Ino80aid	withoutRad18-withIno80	S-60	2	3	22
8371	0	Ino80aid	withoutRad18-withIno80	S-60	2	3	23
8372	0	Ino80aid	withoutRad18-withIno80	S-60	2	3	24
8373	2	Ino80aid	withoutRad18-withIno80	S-60	2	3	25
8374	1	Ino80aid	withoutRad18-withIno80	S-60	2	3	26
8375	0	Ino80aid	withoutRad18-withIno80	S-60	2	3	27
8376	2	Ino80aid	withoutRad18-withIno80	S-60	2	3	28
8377	1	Ino80aid	withoutRad18-withIno80	S-60	2	3	29
8378	1	Ino80aid	withoutRad18-withIno80	S-60	2	3	30
8379	2	Ino80aid	withoutRad18-withIno80	S-60	2	3	31
8380	1	Ino80aid	withoutRad18-withIno80	S-60	2	3	32
8381	3	Ino80aid	withoutRad18-withIno80	S-60	2	3	33
8382	1	Ino80aid	withoutRad18-withIno80	S-60	2	3	34
8383	0	Ino80aid	withoutRad18-withIno80	S-60	2	3	35
8384	3	Ino80aid	withoutRad18-withIno80	S-60	2	3	36
8385	1	Ino80aid	withoutRad18-withIno80	S-60	2	3	37
8386	3	Ino80aid	withoutRad18-withIno80	S-60	2	3	38
8387	1	Ino80aid	withoutRad18-withIno80	S-60	2	3	39
8388	2	Ino80aid	withoutRad18-withIno80	S-60	2	3	40
8389	0	Ino80aid	withoutRad18-withIno80	S-60	2	3	41
8390	1	Ino80aid	withoutRad18-withIno80	S-60	2	3	42
8391	1	Ino80aid	withoutRad18-withIno80	S-60	2	3	43
8392	2	Ino80aid	withoutRad18-withIno80	S-60	2	3	44
8393	0	Ino80aid	withoutRad18-withIno80	S-60	2	3	45
8394	2	Ino80aid	withoutRad18-withIno80	S-60	2	3	46
8395	1	Ino80aid	withoutRad18-withIno80	S-60	2	3	47
8396	0	Ino80aid	withoutRad18-withIno80	S-60	2	3	48
8397	3	Ino80aid	withoutRad18-withIno80	S-60	2	3	49
8398	2	Ino80aid	withoutRad18-withIno80	S-60	2	3	50
8399	0	Ino80aid	withoutRad18-withIno80	S-60	2	3	51
8400	1	Ino80aid	withoutRad18-withIno80	S-60	2	3	52
8401	1	Ino80aid	withoutRad18-withIno80	S-60	2	3	53
8402	2	Ino80aid	withoutRad18-withIno80	S-60	2	3	54
8403	0	Ino80aid	withoutRad18-withIno80	S-60	2	3	55
8404	1	Ino80aid	withoutRad18-withIno80	S-60	2	3	56
8405	2	Ino80aid	withoutRad18-withIno80	S-60	2	3	57
8406	3	Ino80aid	withoutRad18-withIno80	S-60	2	3	58
8407	3	Ino80aid	withoutRad18-withIno80	S-60	2	3	59
8408	2	Ino80aid	withoutRad18-withIno80	S-60	2	3	60
8409	0	Ino80aid	withoutRad18-withIno80	S-60	2	3	61
8410	2	Ino80aid	withoutRad18-withIno80	S-60	2	3	62
8411	0	Ino80aid	withoutRad18-withIno80	S-60	2	3	63
8412	0	Ino80aid	withoutRad18-withIno80	S-60	2	3	64
8413	4	Ino80aid	withoutRad18-withIno80	S-60	2	3	65
8414	0	Ino80aid	withoutRad18-withIno80	S-60	2	3	66
8415	2	Ino80aid	withoutRad18-withIno80	S-60	2	3	67
8416	3	Ino80aid	withoutRad18-withIno80	S-60	2	3	68
8417	2	Ino80aid	withoutRad18-withIno80	S-60	2	3	69
8418	1	Ino80aid	withoutRad18-withIno80	S-60	2	3	70
8419	4	Ino80aid	withoutRad18-withIno80	S-60	2	3	71
8420	1	Ino80aid	withoutRad18-withIno80	S-60	2	3	72
8421	4	Ino80aid	withoutRad18-withIno80	S-60	2	3	73
8422	2	Ino80aid	withoutRad18-withIno80	S-60	2	3	74
8423	3	Ino80aid	withoutRad18-withIno80	S-60	2	3	75
8424	0	Ino80aid	withoutRad18-withIno80	S-60	2	3	76
8425	0	Ino80aid	withoutRad18-withIno80	S-60	2	3	77
8426	2	Ino80aid	withoutRad18-withIno80	S-60	2	3	78
8427	2	Ino80aid	withoutRad18-withIno80	S-60	2	3	79
8428	4	Ino80aid	withoutRad18-withIno80	S-60	2	3	80
8429	2	Ino80aid	withoutRad18-withIno80	S-60	2	3	81
8430	3	Ino80aid	withoutRad18-withIno80	S-60	2	3	82
8431	0	Ino80aid	withoutRad18-withIno80	S-60	2	3	83
8432	1	Ino80aid	withoutRad18-withIno80	S-60	2	3	84
8433	2	Ino80aid	withoutRad18-withIno80	S-60	2	3	85
8434	3	Ino80aid	withoutRad18-withIno80	S-60	2	3	86
8435	0	Ino80aid	withoutRad18-withIno80	S-60	2	3	87
8436	3	Ino80aid	withoutRad18-withIno80	S-60	2	3	88
8437	2	Ino80aid	withoutRad18-withIno80	S-60	2	3	89
8438	0	Ino80aid	withoutRad18-withIno80	S-60	2	3	90
8439	1	Ino80aid	withoutRad18-withIno80	S-60	2	3	91
8440	2	Ino80aid	withoutRad18-withIno80	S-60	2	3	92
8441	3	Ino80aid	withoutRad18-withIno80	S-60	2	3	93
8442	0	Ino80aid	withoutRad18-withIno80	S-60	2	3	94
8443	2	Ino80aid	withoutRad18-withIno80	S-60	2	3	95
8444	1	Ino80aid	withoutRad18-withIno80	S-60	2	3	96
8445	2	Ino80aid	withoutRad18-withIno80	S-60	2	3	97
8446	1	Ino80aid	withoutRad18-withIno80	S-60	2	3	98
8447	4	Ino80aid	withoutRad18-withIno80	S-60	2	3	99
8448	0	Ino80aid	withoutRad18-withIno80	S-60	2	3	100
8449	3	Ino80aid	withoutRad18-withIno80	S-60	2	3	101
8450	3	Ino80aid	withoutRad18-withIno80	S-60	2	3	102
8451	1	Ino80aid	withoutRad18-withIno80	S-60	2	3	103
8452	1	Ino80aid	withoutRad18-withIno80	S-60	2	3	104
8453	0	Ino80aid	withoutRad18-withIno80	S-60	2	3	105
8454	0	Ino80aid	withoutRad18-withIno80	S-60	2	3	106
8455	3	Ino80aid	withoutRad18-withIno80	S-60	2	3	107
8456	0	Ino80aid	withoutRad18-withIno80	S-60	2	3	108
8457	1	Ino80aid	withoutRad18-withIno80	S-60	2	3	109
8458	0	Ino80aid	withoutRad18-withIno80	S-60	2	3	110
8459	3	Ino80aid	withoutRad18-withIno80	S-60	2	3	111
8460	1	Ino80aid	withoutRad18-withIno80	S-60	2	3	112
8461	0	Ino80aid	withoutRad18-withIno80	S-60	2	3	113
8462	1	Ino80aid	withoutRad18-withIno80	S-60	2	3	114
8463	1	Ino80aid	withoutRad18-withIno80	S-60	2	3	115
8464	0	Ino80aid	withoutRad18-withIno80	S-60	2	3	116
8465	1	Ino80aid	withoutRad18-withIno80	S-60	2	3	117
8466	1	Ino80aid	withoutRad18-withIno80	S-60	2	3	118
8467	0	Ino80aid	withoutRad18-withIno80	S-60	2	3	119
8468	2	Ino80aid	withoutRad18-withIno80	S-60	2	3	120
8469	2	Ino80aid	withoutRad18-withIno80	S-60	2	3	121
8470	0	Ino80aid	withoutRad18-withIno80	S-60	2	3	122
8680	3	Ino80aid	withRad18-withIno80	0	3	1	0
8681	0	Ino80aid	withRad18-withIno80	0	3	1	1
8682	3	Ino80aid	withRad18-withIno80	0	3	1	2
8683	3	Ino80aid	withRad18-withIno80	0	3	1	3
8684	5	Ino80aid	withRad18-withIno80	0	3	1	4
8685	3	Ino80aid	withRad18-withIno80	0	3	1	5
8686	2	Ino80aid	withRad18-withIno80	0	3	1	6
8687	3	Ino80aid	withRad18-withIno80	0	3	1	7
8688	2	Ino80aid	withRad18-withIno80	0	3	1	8
8689	0	Ino80aid	withRad18-withIno80	0	3	1	9
8690	0	Ino80aid	withRad18-withIno80	0	3	1	10
8691	1	Ino80aid	withRad18-withIno80	0	3	1	11
8692	3	Ino80aid	withRad18-withIno80	0	3	1	12
8693	4	Ino80aid	withRad18-withIno80	0	3	1	13
8694	1	Ino80aid	withRad18-withIno80	0	3	1	14
8695	1	Ino80aid	withRad18-withIno80	0	3	1	15
8696	4	Ino80aid	withRad18-withIno80	0	3	1	16
8697	1	Ino80aid	withRad18-withIno80	0	3	1	17
8698	5	Ino80aid	withRad18-withIno80	0	3	1	18
8699	1	Ino80aid	withRad18-withIno80	0	3	1	19
8700	2	Ino80aid	withRad18-withIno80	0	3	1	20
8701	2	Ino80aid	withRad18-withIno80	0	3	1	21
8702	1	Ino80aid	withRad18-withIno80	0	3	1	22
8703	2	Ino80aid	withRad18-withIno80	0	3	1	23
8704	1	Ino80aid	withRad18-withIno80	0	3	1	24
8705	4	Ino80aid	withRad18-withIno80	0	3	1	25
8706	2	Ino80aid	withRad18-withIno80	0	3	1	26
8707	4	Ino80aid	withRad18-withIno80	0	3	1	27
8708	1	Ino80aid	withRad18-withIno80	0	3	1	28
8709	2	Ino80aid	withRad18-withIno80	0	3	1	29
8710	3	Ino80aid	withRad18-withIno80	0	3	1	30
8711	0	Ino80aid	withRad18-withIno80	0	3	1	31
8712	2	Ino80aid	withRad18-withIno80	0	3	1	32
8713	1	Ino80aid	withRad18-withIno80	0	3	1	33
8714	2	Ino80aid	withRad18-withIno80	0	3	1	34
8715	1	Ino80aid	withRad18-withIno80	0	3	1	35
8716	2	Ino80aid	withRad18-withIno80	0	3	1	36
8717	0	Ino80aid	withRad18-withIno80	0	3	1	37
8718	1	Ino80aid	withRad18-withIno80	0	3	1	38
8719	0	Ino80aid	withRad18-withIno80	0	3	1	39
8720	3	Ino80aid	withRad18-withIno80	0	3	1	40
8721	4	Ino80aid	withRad18-withIno80	0	3	1	41
8722	2	Ino80aid	withRad18-withIno80	0	3	1	42
8723	1	Ino80aid	withRad18-withIno80	0	3	1	43
8724	2	Ino80aid	withRad18-withIno80	0	3	1	44
8725	2	Ino80aid	withRad18-withIno80	0	3	1	45
8726	2	Ino80aid	withRad18-withIno80	0	3	1	46
8727	3	Ino80aid	withRad18-withIno80	0	3	1	47
8728	2	Ino80aid	withRad18-withIno80	0	3	1	48
8729	2	Ino80aid	withRad18-withIno80	0	3	1	49
8730	3	Ino80aid	withRad18-withIno80	0	3	1	50
8731	1	Ino80aid	withRad18-withIno80	0	3	1	51
8732	3	Ino80aid	withRad18-withIno80	0	3	1	52
8733	2	Ino80aid	withRad18-withIno80	0	3	1	53
8734	3	Ino80aid	withRad18-withIno80	0	3	1	54
8735	3	Ino80aid	withRad18-withIno80	0	3	1	55
8736	2	Ino80aid	withRad18-withIno80	0	3	1	56
8575	2	Ino80aid	withRad18-withIno80	0	1	2	0
8737	2	Ino80aid	withRad18-withIno80	0	4	2	0
8576	2	Ino80aid	withRad18-withIno80	0	1	2	1
8738	4	Ino80aid	withRad18-withIno80	0	4	2	1
8577	1	Ino80aid	withRad18-withIno80	0	1	2	2
8739	1	Ino80aid	withRad18-withIno80	0	4	2	2
8578	2	Ino80aid	withRad18-withIno80	0	1	2	3
8740	2	Ino80aid	withRad18-withIno80	0	4	2	3
8579	1	Ino80aid	withRad18-withIno80	0	1	2	4
8741	2	Ino80aid	withRad18-withIno80	0	4	2	4
8580	2	Ino80aid	withRad18-withIno80	0	1	2	5
8742	2	Ino80aid	withRad18-withIno80	0	4	2	5
8581	1	Ino80aid	withRad18-withIno80	0	1	2	6
8743	1	Ino80aid	withRad18-withIno80	0	4	2	6
8582	2	Ino80aid	withRad18-withIno80	0	1	2	7
8744	3	Ino80aid	withRad18-withIno80	0	4	2	7
8583	1	Ino80aid	withRad18-withIno80	0	1	2	8
8745	2	Ino80aid	withRad18-withIno80	0	4	2	8
8584	2	Ino80aid	withRad18-withIno80	0	1	2	9
8746	4	Ino80aid	withRad18-withIno80	0	4	2	9
8585	1	Ino80aid	withRad18-withIno80	0	1	2	10
8747	4	Ino80aid	withRad18-withIno80	0	4	2	10
8586	3	Ino80aid	withRad18-withIno80	0	1	2	11
8748	3	Ino80aid	withRad18-withIno80	0	4	2	11
8587	2	Ino80aid	withRad18-withIno80	0	1	2	12
8749	1	Ino80aid	withRad18-withIno80	0	4	2	12
8588	1	Ino80aid	withRad18-withIno80	0	1	2	13
8750	2	Ino80aid	withRad18-withIno80	0	4	2	13
8589	3	Ino80aid	withRad18-withIno80	0	1	2	14
8751	1	Ino80aid	withRad18-withIno80	0	4	2	14
8590	1	Ino80aid	withRad18-withIno80	0	1	2	15
8752	3	Ino80aid	withRad18-withIno80	0	4	2	15
8591	2	Ino80aid	withRad18-withIno80	0	1	2	16
8753	1	Ino80aid	withRad18-withIno80	0	4	2	16
8592	3	Ino80aid	withRad18-withIno80	0	1	2	17
8754	1	Ino80aid	withRad18-withIno80	0	4	2	17
8593	4	Ino80aid	withRad18-withIno80	0	1	2	18
8755	3	Ino80aid	withRad18-withIno80	0	4	2	18
8594	1	Ino80aid	withRad18-withIno80	0	1	2	19
8756	4	Ino80aid	withRad18-withIno80	0	4	2	19
8595	2	Ino80aid	withRad18-withIno80	0	1	2	20
8757	2	Ino80aid	withRad18-withIno80	0	4	2	20
8596	2	Ino80aid	withRad18-withIno80	0	1	2	21
8758	2	Ino80aid	withRad18-withIno80	0	4	2	21
8597	4	Ino80aid	withRad18-withIno80	0	1	2	22
8759	5	Ino80aid	withRad18-withIno80	0	4	2	22
8598	1	Ino80aid	withRad18-withIno80	0	1	2	23
8760	1	Ino80aid	withRad18-withIno80	0	4	2	23
8599	5	Ino80aid	withRad18-withIno80	0	1	2	24
8761	1	Ino80aid	withRad18-withIno80	0	4	2	24
8600	3	Ino80aid	withRad18-withIno80	0	1	2	25
8762	5	Ino80aid	withRad18-withIno80	0	4	2	25
8601	1	Ino80aid	withRad18-withIno80	0	1	2	26
8763	2	Ino80aid	withRad18-withIno80	0	4	2	26
8602	4	Ino80aid	withRad18-withIno80	0	1	2	27
8764	1	Ino80aid	withRad18-withIno80	0	4	2	27
8603	4	Ino80aid	withRad18-withIno80	0	1	2	28
8765	1	Ino80aid	withRad18-withIno80	0	4	2	28
8604	1	Ino80aid	withRad18-withIno80	0	1	2	29
8766	1	Ino80aid	withRad18-withIno80	0	4	2	29
8605	0	Ino80aid	withRad18-withIno80	0	1	2	30
8767	1	Ino80aid	withRad18-withIno80	0	4	2	30
8606	3	Ino80aid	withRad18-withIno80	0	1	2	31
8768	1	Ino80aid	withRad18-withIno80	0	4	2	31
8607	2	Ino80aid	withRad18-withIno80	0	1	2	32
8769	2	Ino80aid	withRad18-withIno80	0	4	2	32
8608	4	Ino80aid	withRad18-withIno80	0	1	2	33
8770	4	Ino80aid	withRad18-withIno80	0	4	2	33
8609	3	Ino80aid	withRad18-withIno80	0	1	2	34
8771	3	Ino80aid	withRad18-withIno80	0	4	2	34
8610	1	Ino80aid	withRad18-withIno80	0	1	2	35
8772	3	Ino80aid	withRad18-withIno80	0	4	2	35
8611	1	Ino80aid	withRad18-withIno80	0	1	2	36
8773	1	Ino80aid	withRad18-withIno80	0	4	2	36
8612	2	Ino80aid	withRad18-withIno80	0	1	2	37
8774	2	Ino80aid	withRad18-withIno80	0	4	2	37
8613	1	Ino80aid	withRad18-withIno80	0	1	2	38
8775	3	Ino80aid	withRad18-withIno80	0	4	2	38
8614	0	Ino80aid	withRad18-withIno80	0	1	2	39
8776	4	Ino80aid	withRad18-withIno80	0	4	2	39
8615	4	Ino80aid	withRad18-withIno80	0	1	2	40
8777	2	Ino80aid	withRad18-withIno80	0	4	2	40
8616	1	Ino80aid	withRad18-withIno80	0	1	2	41
8778	1	Ino80aid	withRad18-withIno80	0	4	2	41
8617	0	Ino80aid	withRad18-withIno80	0	1	2	42
8779	3	Ino80aid	withRad18-withIno80	0	4	2	42
8618	2	Ino80aid	withRad18-withIno80	0	1	2	43
8619	2	Ino80aid	withRad18-withIno80	0	1	2	44
8620	0	Ino80aid	withRad18-withIno80	0	1	2	45
8621	3	Ino80aid	withRad18-withIno80	0	1	2	46
8622	3	Ino80aid	withRad18-withIno80	0	1	2	47
8623	1	Ino80aid	withRad18-withIno80	0	1	2	48
8624	2	Ino80aid	withRad18-withIno80	0	1	2	49
8625	2	Ino80aid	withRad18-withIno80	0	1	2	50
8626	1	Ino80aid	withRad18-withIno80	0	1	2	51
8627	1	Ino80aid	withRad18-withIno80	0	1	2	52
8628	1	Ino80aid	withRad18-withIno80	0	1	2	53
8629	4	Ino80aid	withRad18-withIno80	0	1	2	54
8630	1	Ino80aid	withRad18-withIno80	0	2	3	0
8631	2	Ino80aid	withRad18-withIno80	0	2	3	1
8632	1	Ino80aid	withRad18-withIno80	0	2	3	2
8633	2	Ino80aid	withRad18-withIno80	0	2	3	3
8634	5	Ino80aid	withRad18-withIno80	0	2	3	4
8635	4	Ino80aid	withRad18-withIno80	0	2	3	5
8636	2	Ino80aid	withRad18-withIno80	0	2	3	6
8637	2	Ino80aid	withRad18-withIno80	0	2	3	7
8638	2	Ino80aid	withRad18-withIno80	0	2	3	8
8639	2	Ino80aid	withRad18-withIno80	0	2	3	9
8640	1	Ino80aid	withRad18-withIno80	0	2	3	10
8641	2	Ino80aid	withRad18-withIno80	0	2	3	11
8642	1	Ino80aid	withRad18-withIno80	0	2	3	12
8643	6	Ino80aid	withRad18-withIno80	0	2	3	13
8644	2	Ino80aid	withRad18-withIno80	0	2	3	14
8645	2	Ino80aid	withRad18-withIno80	0	2	3	15
8646	2	Ino80aid	withRad18-withIno80	0	2	3	16
8647	1	Ino80aid	withRad18-withIno80	0	2	3	17
8648	3	Ino80aid	withRad18-withIno80	0	2	3	18
8649	1	Ino80aid	withRad18-withIno80	0	2	3	19
8650	1	Ino80aid	withRad18-withIno80	0	2	3	20
8651	2	Ino80aid	withRad18-withIno80	0	2	3	21
8652	2	Ino80aid	withRad18-withIno80	0	2	3	22
8653	3	Ino80aid	withRad18-withIno80	0	2	3	23
8654	3	Ino80aid	withRad18-withIno80	0	2	3	24
8655	2	Ino80aid	withRad18-withIno80	0	2	3	25
8656	3	Ino80aid	withRad18-withIno80	0	2	3	26
8657	2	Ino80aid	withRad18-withIno80	0	2	3	27
8658	2	Ino80aid	withRad18-withIno80	0	2	3	28
8659	2	Ino80aid	withRad18-withIno80	0	2	3	29
8660	3	Ino80aid	withRad18-withIno80	0	2	3	30
8661	6	Ino80aid	withRad18-withIno80	0	2	3	31
8662	0	Ino80aid	withRad18-withIno80	0	2	3	32
8663	3	Ino80aid	withRad18-withIno80	0	2	3	33
8664	2	Ino80aid	withRad18-withIno80	0	2	3	34
8665	4	Ino80aid	withRad18-withIno80	0	2	3	35
8666	2	Ino80aid	withRad18-withIno80	0	2	3	36
8667	1	Ino80aid	withRad18-withIno80	0	2	3	37
8668	1	Ino80aid	withRad18-withIno80	0	2	3	38
8669	2	Ino80aid	withRad18-withIno80	0	2	3	39
8670	5	Ino80aid	withRad18-withIno80	0	2	3	40
8671	1	Ino80aid	withRad18-withIno80	0	2	3	41
8672	1	Ino80aid	withRad18-withIno80	0	2	3	42
8673	2	Ino80aid	withRad18-withIno80	0	2	3	43
8674	1	Ino80aid	withRad18-withIno80	0	2	3	44
8675	1	Ino80aid	withRad18-withIno80	0	2	3	45
8676	3	Ino80aid	withRad18-withIno80	0	2	3	46
8677	0	Ino80aid	withRad18-withIno80	0	2	3	47
8678	3	Ino80aid	withRad18-withIno80	0	2	3	48
8679	1	Ino80aid	withRad18-withIno80	0	2	3	49
9348	2	Ino80aid	withRad18-withIno80	60	3	1	0
9349	5	Ino80aid	withRad18-withIno80	60	3	1	1
9350	1	Ino80aid	withRad18-withIno80	60	3	1	2
9351	4	Ino80aid	withRad18-withIno80	60	3	1	3
9352	2	Ino80aid	withRad18-withIno80	60	3	1	4
9353	1	Ino80aid	withRad18-withIno80	60	3	1	5
9354	3	Ino80aid	withRad18-withIno80	60	3	1	6
9355	2	Ino80aid	withRad18-withIno80	60	3	1	7
9356	2	Ino80aid	withRad18-withIno80	60	3	1	8
9357	2	Ino80aid	withRad18-withIno80	60	3	1	9
9358	6	Ino80aid	withRad18-withIno80	60	3	1	10
9359	1	Ino80aid	withRad18-withIno80	60	3	1	11
9360	2	Ino80aid	withRad18-withIno80	60	3	1	12
9361	2	Ino80aid	withRad18-withIno80	60	3	1	13
9362	2	Ino80aid	withRad18-withIno80	60	3	1	14
9363	2	Ino80aid	withRad18-withIno80	60	3	1	15
9364	3	Ino80aid	withRad18-withIno80	60	3	1	16
9365	2	Ino80aid	withRad18-withIno80	60	3	1	17
9366	1	Ino80aid	withRad18-withIno80	60	3	1	18
9367	0	Ino80aid	withRad18-withIno80	60	3	1	19
9368	2	Ino80aid	withRad18-withIno80	60	3	1	20
9369	2	Ino80aid	withRad18-withIno80	60	3	1	21
9370	0	Ino80aid	withRad18-withIno80	60	3	1	22
9371	3	Ino80aid	withRad18-withIno80	60	3	1	23
9372	5	Ino80aid	withRad18-withIno80	60	3	1	24
9373	1	Ino80aid	withRad18-withIno80	60	3	1	25
9374	2	Ino80aid	withRad18-withIno80	60	3	1	26
9375	1	Ino80aid	withRad18-withIno80	60	3	1	27
9376	0	Ino80aid	withRad18-withIno80	60	3	1	28
9377	1	Ino80aid	withRad18-withIno80	60	3	1	29
9378	4	Ino80aid	withRad18-withIno80	60	3	1	30
9379	1	Ino80aid	withRad18-withIno80	60	3	1	31
9380	5	Ino80aid	withRad18-withIno80	60	3	1	32
9381	2	Ino80aid	withRad18-withIno80	60	3	1	33
9382	2	Ino80aid	withRad18-withIno80	60	3	1	34
9383	0	Ino80aid	withRad18-withIno80	60	3	1	35
9384	2	Ino80aid	withRad18-withIno80	60	3	1	36
9385	3	Ino80aid	withRad18-withIno80	60	3	1	37
9386	2	Ino80aid	withRad18-withIno80	60	3	1	38
9387	1	Ino80aid	withRad18-withIno80	60	3	1	39
9388	2	Ino80aid	withRad18-withIno80	60	3	1	40
9389	4	Ino80aid	withRad18-withIno80	60	3	1	41
9390	1	Ino80aid	withRad18-withIno80	60	3	1	42
9391	2	Ino80aid	withRad18-withIno80	60	3	1	43
9392	1	Ino80aid	withRad18-withIno80	60	3	1	44
9393	1	Ino80aid	withRad18-withIno80	60	3	1	45
9394	3	Ino80aid	withRad18-withIno80	60	3	1	46
9395	2	Ino80aid	withRad18-withIno80	60	3	1	47
9396	1	Ino80aid	withRad18-withIno80	60	3	1	48
9397	3	Ino80aid	withRad18-withIno80	60	3	1	49
9398	2	Ino80aid	withRad18-withIno80	60	3	1	50
9224	3	Ino80aid	withRad18-withIno80	60	1	2	0
9225	1	Ino80aid	withRad18-withIno80	60	1	2	1
9226	2	Ino80aid	withRad18-withIno80	60	1	2	2
9227	2	Ino80aid	withRad18-withIno80	60	1	2	3
9228	3	Ino80aid	withRad18-withIno80	60	1	2	4
9229	3	Ino80aid	withRad18-withIno80	60	1	2	5
9230	0	Ino80aid	withRad18-withIno80	60	1	2	6
9231	0	Ino80aid	withRad18-withIno80	60	1	2	7
9232	3	Ino80aid	withRad18-withIno80	60	1	2	8
9233	2	Ino80aid	withRad18-withIno80	60	1	2	9
9234	2	Ino80aid	withRad18-withIno80	60	1	2	10
9235	1	Ino80aid	withRad18-withIno80	60	1	2	11
9236	4	Ino80aid	withRad18-withIno80	60	1	2	12
9237	0	Ino80aid	withRad18-withIno80	60	1	2	13
9238	0	Ino80aid	withRad18-withIno80	60	1	2	14
9239	3	Ino80aid	withRad18-withIno80	60	1	2	15
9240	1	Ino80aid	withRad18-withIno80	60	1	2	16
9241	2	Ino80aid	withRad18-withIno80	60	1	2	17
9242	2	Ino80aid	withRad18-withIno80	60	1	2	18
9243	0	Ino80aid	withRad18-withIno80	60	1	2	19
9244	5	Ino80aid	withRad18-withIno80	60	1	2	20
9245	1	Ino80aid	withRad18-withIno80	60	1	2	21
9246	4	Ino80aid	withRad18-withIno80	60	1	2	22
9247	1	Ino80aid	withRad18-withIno80	60	1	2	23
9248	3	Ino80aid	withRad18-withIno80	60	1	2	24
9249	5	Ino80aid	withRad18-withIno80	60	1	2	25
9250	3	Ino80aid	withRad18-withIno80	60	1	2	26
9251	0	Ino80aid	withRad18-withIno80	60	1	2	27
9252	3	Ino80aid	withRad18-withIno80	60	1	2	28
9253	1	Ino80aid	withRad18-withIno80	60	1	2	29
9254	4	Ino80aid	withRad18-withIno80	60	1	2	30
9255	1	Ino80aid	withRad18-withIno80	60	1	2	31
9256	4	Ino80aid	withRad18-withIno80	60	1	2	32
9257	4	Ino80aid	withRad18-withIno80	60	1	2	33
9258	1	Ino80aid	withRad18-withIno80	60	1	2	34
9259	2	Ino80aid	withRad18-withIno80	60	1	2	35
9260	4	Ino80aid	withRad18-withIno80	60	1	2	36
9261	1	Ino80aid	withRad18-withIno80	60	1	2	37
9262	2	Ino80aid	withRad18-withIno80	60	1	2	38
9263	2	Ino80aid	withRad18-withIno80	60	1	2	39
9264	1	Ino80aid	withRad18-withIno80	60	1	2	40
9265	4	Ino80aid	withRad18-withIno80	60	1	2	41
9266	3	Ino80aid	withRad18-withIno80	60	1	2	42
9267	2	Ino80aid	withRad18-withIno80	60	1	2	43
9268	1	Ino80aid	withRad18-withIno80	60	1	2	44
9269	5	Ino80aid	withRad18-withIno80	60	1	2	45
9270	1	Ino80aid	withRad18-withIno80	60	1	2	46
9271	3	Ino80aid	withRad18-withIno80	60	1	2	47
9272	1	Ino80aid	withRad18-withIno80	60	1	2	48
9273	1	Ino80aid	withRad18-withIno80	60	1	2	49
9274	1	Ino80aid	withRad18-withIno80	60	1	2	50
9275	1	Ino80aid	withRad18-withIno80	60	1	2	51
9276	2	Ino80aid	withRad18-withIno80	60	1	2	52
9277	1	Ino80aid	withRad18-withIno80	60	1	2	53
9278	1	Ino80aid	withRad18-withIno80	60	1	2	54
9279	1	Ino80aid	withRad18-withIno80	60	1	2	55
9280	0	Ino80aid	withRad18-withIno80	60	1	2	56
9281	2	Ino80aid	withRad18-withIno80	60	1	2	57
9282	4	Ino80aid	withRad18-withIno80	60	1	2	58
9283	2	Ino80aid	withRad18-withIno80	60	1	2	59
9284	1	Ino80aid	withRad18-withIno80	60	1	2	60
9285	1	Ino80aid	withRad18-withIno80	60	1	2	61
9286	1	Ino80aid	withRad18-withIno80	60	1	2	62
9287	3	Ino80aid	withRad18-withIno80	60	1	2	63
9288	0	Ino80aid	withRad18-withIno80	60	1	2	64
9289	0	Ino80aid	withRad18-withIno80	60	1	2	65
9290	3	Ino80aid	withRad18-withIno80	60	2	3	0
9291	2	Ino80aid	withRad18-withIno80	60	2	3	1
9292	2	Ino80aid	withRad18-withIno80	60	2	3	2
9293	1	Ino80aid	withRad18-withIno80	60	2	3	3
9294	1	Ino80aid	withRad18-withIno80	60	2	3	4
9295	1	Ino80aid	withRad18-withIno80	60	2	3	5
9296	0	Ino80aid	withRad18-withIno80	60	2	3	6
9297	4	Ino80aid	withRad18-withIno80	60	2	3	7
9298	1	Ino80aid	withRad18-withIno80	60	2	3	8
9299	2	Ino80aid	withRad18-withIno80	60	2	3	9
9300	5	Ino80aid	withRad18-withIno80	60	2	3	10
9301	3	Ino80aid	withRad18-withIno80	60	2	3	11
9302	2	Ino80aid	withRad18-withIno80	60	2	3	12
9303	2	Ino80aid	withRad18-withIno80	60	2	3	13
9304	2	Ino80aid	withRad18-withIno80	60	2	3	14
9305	1	Ino80aid	withRad18-withIno80	60	2	3	15
9306	0	Ino80aid	withRad18-withIno80	60	2	3	16
9307	1	Ino80aid	withRad18-withIno80	60	2	3	17
9308	4	Ino80aid	withRad18-withIno80	60	2	3	18
9309	2	Ino80aid	withRad18-withIno80	60	2	3	19
9310	4	Ino80aid	withRad18-withIno80	60	2	3	20
9311	1	Ino80aid	withRad18-withIno80	60	2	3	21
9312	3	Ino80aid	withRad18-withIno80	60	2	3	22
9313	3	Ino80aid	withRad18-withIno80	60	2	3	23
9314	2	Ino80aid	withRad18-withIno80	60	2	3	24
9315	3	Ino80aid	withRad18-withIno80	60	2	3	25
9316	3	Ino80aid	withRad18-withIno80	60	2	3	26
9317	0	Ino80aid	withRad18-withIno80	60	2	3	27
9318	3	Ino80aid	withRad18-withIno80	60	2	3	28
9319	1	Ino80aid	withRad18-withIno80	60	2	3	29
9320	5	Ino80aid	withRad18-withIno80	60	2	3	30
9321	1	Ino80aid	withRad18-withIno80	60	2	3	31
9322	1	Ino80aid	withRad18-withIno80	60	2	3	32
9323	2	Ino80aid	withRad18-withIno80	60	2	3	33
9324	0	Ino80aid	withRad18-withIno80	60	2	3	34
9325	3	Ino80aid	withRad18-withIno80	60	2	3	35
9326	4	Ino80aid	withRad18-withIno80	60	2	3	36
9327	1	Ino80aid	withRad18-withIno80	60	2	3	37
9328	3	Ino80aid	withRad18-withIno80	60	2	3	38
9329	0	Ino80aid	withRad18-withIno80	60	2	3	39
9330	2	Ino80aid	withRad18-withIno80	60	2	3	40
9331	2	Ino80aid	withRad18-withIno80	60	2	3	41
9332	3	Ino80aid	withRad18-withIno80	60	2	3	42
9333	2	Ino80aid	withRad18-withIno80	60	2	3	43
9334	3	Ino80aid	withRad18-withIno80	60	2	3	44
9335	2	Ino80aid	withRad18-withIno80	60	2	3	45
9336	0	Ino80aid	withRad18-withIno80	60	2	3	46
9337	3	Ino80aid	withRad18-withIno80	60	2	3	47
9338	1	Ino80aid	withRad18-withIno80	60	2	3	48
9339	4	Ino80aid	withRad18-withIno80	60	2	3	49
9340	1	Ino80aid	withRad18-withIno80	60	2	3	50
9341	0	Ino80aid	withRad18-withIno80	60	2	3	51
9342	2	Ino80aid	withRad18-withIno80	60	2	3	52
9343	1	Ino80aid	withRad18-withIno80	60	2	3	53
9344	2	Ino80aid	withRad18-withIno80	60	2	3	54
9345	3	Ino80aid	withRad18-withIno80	60	2	3	55
9346	2	Ino80aid	withRad18-withIno80	60	2	3	56
9347	2	Ino80aid	withRad18-withIno80	60	2	3	57
8924	0	Ino80aid	withRad18-withIno80	120	3	1	0
8925	1	Ino80aid	withRad18-withIno80	120	3	1	1
8926	2	Ino80aid	withRad18-withIno80	120	3	1	2
8927	0	Ino80aid	withRad18-withIno80	120	3	1	3
8928	0	Ino80aid	withRad18-withIno80	120	3	1	4
8929	0	Ino80aid	withRad18-withIno80	120	3	1	5
8930	1	Ino80aid	withRad18-withIno80	120	3	1	6
8931	1	Ino80aid	withRad18-withIno80	120	3	1	7
8932	1	Ino80aid	withRad18-withIno80	120	3	1	8
8933	0	Ino80aid	withRad18-withIno80	120	3	1	9
8934	1	Ino80aid	withRad18-withIno80	120	3	1	10
8935	1	Ino80aid	withRad18-withIno80	120	3	1	11
8936	2	Ino80aid	withRad18-withIno80	120	3	1	12
8937	2	Ino80aid	withRad18-withIno80	120	3	1	13
8938	3	Ino80aid	withRad18-withIno80	120	3	1	14
8939	2	Ino80aid	withRad18-withIno80	120	3	1	15
8940	2	Ino80aid	withRad18-withIno80	120	3	1	16
8941	1	Ino80aid	withRad18-withIno80	120	3	1	17
8942	2	Ino80aid	withRad18-withIno80	120	3	1	18
8943	1	Ino80aid	withRad18-withIno80	120	3	1	19
8944	1	Ino80aid	withRad18-withIno80	120	3	1	20
8945	0	Ino80aid	withRad18-withIno80	120	3	1	21
8946	2	Ino80aid	withRad18-withIno80	120	3	1	22
8947	2	Ino80aid	withRad18-withIno80	120	3	1	23
8948	2	Ino80aid	withRad18-withIno80	120	3	1	24
8949	0	Ino80aid	withRad18-withIno80	120	3	1	25
8950	1	Ino80aid	withRad18-withIno80	120	3	1	26
8951	0	Ino80aid	withRad18-withIno80	120	3	1	27
8952	1	Ino80aid	withRad18-withIno80	120	3	1	28
8953	0	Ino80aid	withRad18-withIno80	120	3	1	29
8954	3	Ino80aid	withRad18-withIno80	120	3	1	30
8955	2	Ino80aid	withRad18-withIno80	120	3	1	31
8956	1	Ino80aid	withRad18-withIno80	120	3	1	32
8957	1	Ino80aid	withRad18-withIno80	120	3	1	33
8958	1	Ino80aid	withRad18-withIno80	120	3	1	34
8959	0	Ino80aid	withRad18-withIno80	120	3	1	35
8960	3	Ino80aid	withRad18-withIno80	120	3	1	36
8961	2	Ino80aid	withRad18-withIno80	120	3	1	37
8962	0	Ino80aid	withRad18-withIno80	120	3	1	38
8963	5	Ino80aid	withRad18-withIno80	120	3	1	39
8964	3	Ino80aid	withRad18-withIno80	120	3	1	40
8965	1	Ino80aid	withRad18-withIno80	120	3	1	41
8966	3	Ino80aid	withRad18-withIno80	120	3	1	42
8967	0	Ino80aid	withRad18-withIno80	120	3	1	43
8968	1	Ino80aid	withRad18-withIno80	120	3	1	44
8969	2	Ino80aid	withRad18-withIno80	120	3	1	45
8970	4	Ino80aid	withRad18-withIno80	120	3	1	46
8971	3	Ino80aid	withRad18-withIno80	120	3	1	47
8972	1	Ino80aid	withRad18-withIno80	120	3	1	48
8973	1	Ino80aid	withRad18-withIno80	120	3	1	49
8974	2	Ino80aid	withRad18-withIno80	120	3	1	50
8975	2	Ino80aid	withRad18-withIno80	120	3	1	51
8976	2	Ino80aid	withRad18-withIno80	120	3	1	52
8977	2	Ino80aid	withRad18-withIno80	120	3	1	53
8978	0	Ino80aid	withRad18-withIno80	120	3	1	54
8979	2	Ino80aid	withRad18-withIno80	120	3	1	55
8980	3	Ino80aid	withRad18-withIno80	120	3	1	56
8981	1	Ino80aid	withRad18-withIno80	120	3	1	57
8982	2	Ino80aid	withRad18-withIno80	120	3	1	58
8983	2	Ino80aid	withRad18-withIno80	120	3	1	59
8984	3	Ino80aid	withRad18-withIno80	120	3	1	60
8985	1	Ino80aid	withRad18-withIno80	120	3	1	61
8986	3	Ino80aid	withRad18-withIno80	120	3	1	62
8987	3	Ino80aid	withRad18-withIno80	120	3	1	63
8988	2	Ino80aid	withRad18-withIno80	120	3	1	64
8989	1	Ino80aid	withRad18-withIno80	120	3	1	65
8990	1	Ino80aid	withRad18-withIno80	120	3	1	66
8991	0	Ino80aid	withRad18-withIno80	120	3	1	67
8992	2	Ino80aid	withRad18-withIno80	120	3	1	68
8993	1	Ino80aid	withRad18-withIno80	120	3	1	69
8994	2	Ino80aid	withRad18-withIno80	120	3	1	70
8995	1	Ino80aid	withRad18-withIno80	120	3	1	71
8996	1	Ino80aid	withRad18-withIno80	120	3	1	72
8780	3	Ino80aid	withRad18-withIno80	120	1	2	0
8781	5	Ino80aid	withRad18-withIno80	120	1	2	1
8782	0	Ino80aid	withRad18-withIno80	120	1	2	2
8783	2	Ino80aid	withRad18-withIno80	120	1	2	3
8784	2	Ino80aid	withRad18-withIno80	120	1	2	4
8785	1	Ino80aid	withRad18-withIno80	120	1	2	5
8786	2	Ino80aid	withRad18-withIno80	120	1	2	6
8787	0	Ino80aid	withRad18-withIno80	120	1	2	7
8788	2	Ino80aid	withRad18-withIno80	120	1	2	8
8789	2	Ino80aid	withRad18-withIno80	120	1	2	9
8790	0	Ino80aid	withRad18-withIno80	120	1	2	10
8791	1	Ino80aid	withRad18-withIno80	120	1	2	11
8792	4	Ino80aid	withRad18-withIno80	120	1	2	12
8793	3	Ino80aid	withRad18-withIno80	120	1	2	13
8794	3	Ino80aid	withRad18-withIno80	120	1	2	14
8795	2	Ino80aid	withRad18-withIno80	120	1	2	15
8796	3	Ino80aid	withRad18-withIno80	120	1	2	16
8797	1	Ino80aid	withRad18-withIno80	120	1	2	17
8798	4	Ino80aid	withRad18-withIno80	120	1	2	18
8799	1	Ino80aid	withRad18-withIno80	120	1	2	19
8800	1	Ino80aid	withRad18-withIno80	120	1	2	20
8801	1	Ino80aid	withRad18-withIno80	120	1	2	21
8802	2	Ino80aid	withRad18-withIno80	120	1	2	22
8803	2	Ino80aid	withRad18-withIno80	120	1	2	23
8804	1	Ino80aid	withRad18-withIno80	120	1	2	24
8805	1	Ino80aid	withRad18-withIno80	120	1	2	25
8806	1	Ino80aid	withRad18-withIno80	120	1	2	26
8807	1	Ino80aid	withRad18-withIno80	120	1	2	27
8808	0	Ino80aid	withRad18-withIno80	120	1	2	28
8809	1	Ino80aid	withRad18-withIno80	120	1	2	29
8810	0	Ino80aid	withRad18-withIno80	120	1	2	30
8811	1	Ino80aid	withRad18-withIno80	120	1	2	31
8812	3	Ino80aid	withRad18-withIno80	120	1	2	32
8813	1	Ino80aid	withRad18-withIno80	120	1	2	33
8814	0	Ino80aid	withRad18-withIno80	120	1	2	34
8815	2	Ino80aid	withRad18-withIno80	120	1	2	35
8816	0	Ino80aid	withRad18-withIno80	120	1	2	36
8817	1	Ino80aid	withRad18-withIno80	120	1	2	37
8818	4	Ino80aid	withRad18-withIno80	120	1	2	38
8819	2	Ino80aid	withRad18-withIno80	120	1	2	39
8820	1	Ino80aid	withRad18-withIno80	120	1	2	40
8821	1	Ino80aid	withRad18-withIno80	120	1	2	41
8822	0	Ino80aid	withRad18-withIno80	120	1	2	42
8823	0	Ino80aid	withRad18-withIno80	120	1	2	43
8824	4	Ino80aid	withRad18-withIno80	120	1	2	44
8825	1	Ino80aid	withRad18-withIno80	120	1	2	45
8826	3	Ino80aid	withRad18-withIno80	120	1	2	46
8827	1	Ino80aid	withRad18-withIno80	120	1	2	47
8828	1	Ino80aid	withRad18-withIno80	120	1	2	48
8829	1	Ino80aid	withRad18-withIno80	120	1	2	49
8830	1	Ino80aid	withRad18-withIno80	120	1	2	50
8831	1	Ino80aid	withRad18-withIno80	120	1	2	51
8832	2	Ino80aid	withRad18-withIno80	120	1	2	52
8833	0	Ino80aid	withRad18-withIno80	120	1	2	53
8834	0	Ino80aid	withRad18-withIno80	120	1	2	54
8835	3	Ino80aid	withRad18-withIno80	120	1	2	55
8836	3	Ino80aid	withRad18-withIno80	120	1	2	56
8837	2	Ino80aid	withRad18-withIno80	120	1	2	57
8838	6	Ino80aid	withRad18-withIno80	120	1	2	58
8839	3	Ino80aid	withRad18-withIno80	120	1	2	59
8840	0	Ino80aid	withRad18-withIno80	120	1	2	60
8841	0	Ino80aid	withRad18-withIno80	120	1	2	61
8842	0	Ino80aid	withRad18-withIno80	120	1	2	62
8843	1	Ino80aid	withRad18-withIno80	120	1	2	63
8844	1	Ino80aid	withRad18-withIno80	120	1	2	64
8845	0	Ino80aid	withRad18-withIno80	120	1	2	65
8846	1	Ino80aid	withRad18-withIno80	120	1	2	66
8847	2	Ino80aid	withRad18-withIno80	120	1	2	67
8848	0	Ino80aid	withRad18-withIno80	120	1	2	68
8849	1	Ino80aid	withRad18-withIno80	120	1	2	69
8850	3	Ino80aid	withRad18-withIno80	120	1	2	70
8851	1	Ino80aid	withRad18-withIno80	120	1	2	71
8852	1	Ino80aid	withRad18-withIno80	120	1	2	72
8853	2	Ino80aid	withRad18-withIno80	120	2	3	0
8854	3	Ino80aid	withRad18-withIno80	120	2	3	1
8855	3	Ino80aid	withRad18-withIno80	120	2	3	2
8856	1	Ino80aid	withRad18-withIno80	120	2	3	3
8857	3	Ino80aid	withRad18-withIno80	120	2	3	4
8858	2	Ino80aid	withRad18-withIno80	120	2	3	5
8859	2	Ino80aid	withRad18-withIno80	120	2	3	6
8860	1	Ino80aid	withRad18-withIno80	120	2	3	7
8861	1	Ino80aid	withRad18-withIno80	120	2	3	8
8862	2	Ino80aid	withRad18-withIno80	120	2	3	9
8863	3	Ino80aid	withRad18-withIno80	120	2	3	10
8864	3	Ino80aid	withRad18-withIno80	120	2	3	11
8865	4	Ino80aid	withRad18-withIno80	120	2	3	12
8866	1	Ino80aid	withRad18-withIno80	120	2	3	13
8867	1	Ino80aid	withRad18-withIno80	120	2	3	14
8868	2	Ino80aid	withRad18-withIno80	120	2	3	15
8869	1	Ino80aid	withRad18-withIno80	120	2	3	16
8870	0	Ino80aid	withRad18-withIno80	120	2	3	17
8871	1	Ino80aid	withRad18-withIno80	120	2	3	18
8872	0	Ino80aid	withRad18-withIno80	120	2	3	19
8873	1	Ino80aid	withRad18-withIno80	120	2	3	20
8874	1	Ino80aid	withRad18-withIno80	120	2	3	21
8875	3	Ino80aid	withRad18-withIno80	120	2	3	22
8876	3	Ino80aid	withRad18-withIno80	120	2	3	23
8877	2	Ino80aid	withRad18-withIno80	120	2	3	24
8878	1	Ino80aid	withRad18-withIno80	120	2	3	25
8879	1	Ino80aid	withRad18-withIno80	120	2	3	26
8880	1	Ino80aid	withRad18-withIno80	120	2	3	27
8881	4	Ino80aid	withRad18-withIno80	120	2	3	28
8882	2	Ino80aid	withRad18-withIno80	120	2	3	29
8883	1	Ino80aid	withRad18-withIno80	120	2	3	30
8884	1	Ino80aid	withRad18-withIno80	120	2	3	31
8885	2	Ino80aid	withRad18-withIno80	120	2	3	32
8886	2	Ino80aid	withRad18-withIno80	120	2	3	33
8887	1	Ino80aid	withRad18-withIno80	120	2	3	34
8888	0	Ino80aid	withRad18-withIno80	120	2	3	35
8889	0	Ino80aid	withRad18-withIno80	120	2	3	36
8890	1	Ino80aid	withRad18-withIno80	120	2	3	37
8891	2	Ino80aid	withRad18-withIno80	120	2	3	38
8892	2	Ino80aid	withRad18-withIno80	120	2	3	39
8893	4	Ino80aid	withRad18-withIno80	120	2	3	40
8894	5	Ino80aid	withRad18-withIno80	120	2	3	41
8895	3	Ino80aid	withRad18-withIno80	120	2	3	42
8896	2	Ino80aid	withRad18-withIno80	120	2	3	43
8897	0	Ino80aid	withRad18-withIno80	120	2	3	44
8898	4	Ino80aid	withRad18-withIno80	120	2	3	45
8899	1	Ino80aid	withRad18-withIno80	120	2	3	46
8900	2	Ino80aid	withRad18-withIno80	120	2	3	47
8901	0	Ino80aid	withRad18-withIno80	120	2	3	48
8902	1	Ino80aid	withRad18-withIno80	120	2	3	49
8903	1	Ino80aid	withRad18-withIno80	120	2	3	50
8904	0	Ino80aid	withRad18-withIno80	120	2	3	51
8905	1	Ino80aid	withRad18-withIno80	120	2	3	52
8906	0	Ino80aid	withRad18-withIno80	120	2	3	53
8907	0	Ino80aid	withRad18-withIno80	120	2	3	54
8908	0	Ino80aid	withRad18-withIno80	120	2	3	55
8909	1	Ino80aid	withRad18-withIno80	120	2	3	56
8910	3	Ino80aid	withRad18-withIno80	120	2	3	57
8911	3	Ino80aid	withRad18-withIno80	120	2	3	58
8912	5	Ino80aid	withRad18-withIno80	120	2	3	59
8913	2	Ino80aid	withRad18-withIno80	120	2	3	60
8914	1	Ino80aid	withRad18-withIno80	120	2	3	61
8915	2	Ino80aid	withRad18-withIno80	120	2	3	62
8916	3	Ino80aid	withRad18-withIno80	120	2	3	63
8917	1	Ino80aid	withRad18-withIno80	120	2	3	64
8918	1	Ino80aid	withRad18-withIno80	120	2	3	65
8919	1	Ino80aid	withRad18-withIno80	120	2	3	66
8920	3	Ino80aid	withRad18-withIno80	120	2	3	67
8921	3	Ino80aid	withRad18-withIno80	120	2	3	68
8922	2	Ino80aid	withRad18-withIno80	120	2	3	69
8923	3	Ino80aid	withRad18-withIno80	120	2	3	70
9156	0	Ino80aid	withRad18-withIno80	180	3	1	0
9157	1	Ino80aid	withRad18-withIno80	180	3	1	1
9158	3	Ino80aid	withRad18-withIno80	180	3	1	2
9159	4	Ino80aid	withRad18-withIno80	180	3	1	3
9160	0	Ino80aid	withRad18-withIno80	180	3	1	4
9161	0	Ino80aid	withRad18-withIno80	180	3	1	5
9162	3	Ino80aid	withRad18-withIno80	180	3	1	6
9163	2	Ino80aid	withRad18-withIno80	180	3	1	7
9164	0	Ino80aid	withRad18-withIno80	180	3	1	8
9165	1	Ino80aid	withRad18-withIno80	180	3	1	9
9166	2	Ino80aid	withRad18-withIno80	180	3	1	10
9167	2	Ino80aid	withRad18-withIno80	180	3	1	11
9168	2	Ino80aid	withRad18-withIno80	180	3	1	12
9169	1	Ino80aid	withRad18-withIno80	180	3	1	13
9170	0	Ino80aid	withRad18-withIno80	180	3	1	14
9171	0	Ino80aid	withRad18-withIno80	180	3	1	15
9172	1	Ino80aid	withRad18-withIno80	180	3	1	16
9173	1	Ino80aid	withRad18-withIno80	180	3	1	17
9174	1	Ino80aid	withRad18-withIno80	180	3	1	18
9175	0	Ino80aid	withRad18-withIno80	180	3	1	19
9176	2	Ino80aid	withRad18-withIno80	180	3	1	20
9177	1	Ino80aid	withRad18-withIno80	180	3	1	21
9178	1	Ino80aid	withRad18-withIno80	180	3	1	22
9179	1	Ino80aid	withRad18-withIno80	180	3	1	23
9180	1	Ino80aid	withRad18-withIno80	180	3	1	24
9181	1	Ino80aid	withRad18-withIno80	180	3	1	25
9182	0	Ino80aid	withRad18-withIno80	180	3	1	26
9183	0	Ino80aid	withRad18-withIno80	180	3	1	27
9184	2	Ino80aid	withRad18-withIno80	180	3	1	28
9185	1	Ino80aid	withRad18-withIno80	180	3	1	29
9186	1	Ino80aid	withRad18-withIno80	180	3	1	30
9187	3	Ino80aid	withRad18-withIno80	180	3	1	31
9188	1	Ino80aid	withRad18-withIno80	180	3	1	32
9189	1	Ino80aid	withRad18-withIno80	180	3	1	33
9190	1	Ino80aid	withRad18-withIno80	180	3	1	34
9191	4	Ino80aid	withRad18-withIno80	180	3	1	35
9192	1	Ino80aid	withRad18-withIno80	180	3	1	36
9193	0	Ino80aid	withRad18-withIno80	180	3	1	37
9194	0	Ino80aid	withRad18-withIno80	180	3	1	38
9195	2	Ino80aid	withRad18-withIno80	180	3	1	39
9196	1	Ino80aid	withRad18-withIno80	180	3	1	40
9197	0	Ino80aid	withRad18-withIno80	180	3	1	41
9198	1	Ino80aid	withRad18-withIno80	180	3	1	42
9199	0	Ino80aid	withRad18-withIno80	180	3	1	43
9200	0	Ino80aid	withRad18-withIno80	180	3	1	44
9201	0	Ino80aid	withRad18-withIno80	180	3	1	45
9202	3	Ino80aid	withRad18-withIno80	180	3	1	46
9203	2	Ino80aid	withRad18-withIno80	180	3	1	47
9204	3	Ino80aid	withRad18-withIno80	180	3	1	48
9205	1	Ino80aid	withRad18-withIno80	180	3	1	49
9206	1	Ino80aid	withRad18-withIno80	180	3	1	50
9207	0	Ino80aid	withRad18-withIno80	180	3	1	51
9208	0	Ino80aid	withRad18-withIno80	180	3	1	52
9209	2	Ino80aid	withRad18-withIno80	180	3	1	53
9210	1	Ino80aid	withRad18-withIno80	180	3	1	54
9211	3	Ino80aid	withRad18-withIno80	180	3	1	55
9212	0	Ino80aid	withRad18-withIno80	180	3	1	56
9213	2	Ino80aid	withRad18-withIno80	180	3	1	57
9214	1	Ino80aid	withRad18-withIno80	180	3	1	58
9215	2	Ino80aid	withRad18-withIno80	180	3	1	59
9216	2	Ino80aid	withRad18-withIno80	180	3	1	60
9217	0	Ino80aid	withRad18-withIno80	180	3	1	61
9218	1	Ino80aid	withRad18-withIno80	180	3	1	62
9219	0	Ino80aid	withRad18-withIno80	180	3	1	63
9220	0	Ino80aid	withRad18-withIno80	180	3	1	64
9221	1	Ino80aid	withRad18-withIno80	180	3	1	65
9222	3	Ino80aid	withRad18-withIno80	180	3	1	66
9223	3	Ino80aid	withRad18-withIno80	180	3	1	67
8997	3	Ino80aid	withRad18-withIno80	180	1	2	0
8998	0	Ino80aid	withRad18-withIno80	180	1	2	1
8999	2	Ino80aid	withRad18-withIno80	180	1	2	2
9000	2	Ino80aid	withRad18-withIno80	180	1	2	3
9001	0	Ino80aid	withRad18-withIno80	180	1	2	4
9002	0	Ino80aid	withRad18-withIno80	180	1	2	5
9003	2	Ino80aid	withRad18-withIno80	180	1	2	6
9004	1	Ino80aid	withRad18-withIno80	180	1	2	7
9005	0	Ino80aid	withRad18-withIno80	180	1	2	8
9006	1	Ino80aid	withRad18-withIno80	180	1	2	9
9007	2	Ino80aid	withRad18-withIno80	180	1	2	10
9008	1	Ino80aid	withRad18-withIno80	180	1	2	11
9009	0	Ino80aid	withRad18-withIno80	180	1	2	12
9010	1	Ino80aid	withRad18-withIno80	180	1	2	13
9011	2	Ino80aid	withRad18-withIno80	180	1	2	14
9012	0	Ino80aid	withRad18-withIno80	180	1	2	15
9013	0	Ino80aid	withRad18-withIno80	180	1	2	16
9014	0	Ino80aid	withRad18-withIno80	180	1	2	17
9015	1	Ino80aid	withRad18-withIno80	180	1	2	18
9016	4	Ino80aid	withRad18-withIno80	180	1	2	19
9017	3	Ino80aid	withRad18-withIno80	180	1	2	20
9018	1	Ino80aid	withRad18-withIno80	180	1	2	21
9019	3	Ino80aid	withRad18-withIno80	180	1	2	22
9020	0	Ino80aid	withRad18-withIno80	180	1	2	23
9021	0	Ino80aid	withRad18-withIno80	180	1	2	24
9022	0	Ino80aid	withRad18-withIno80	180	1	2	25
9023	0	Ino80aid	withRad18-withIno80	180	1	2	26
9024	1	Ino80aid	withRad18-withIno80	180	1	2	27
9025	1	Ino80aid	withRad18-withIno80	180	1	2	28
9026	2	Ino80aid	withRad18-withIno80	180	1	2	29
9027	1	Ino80aid	withRad18-withIno80	180	1	2	30
9028	0	Ino80aid	withRad18-withIno80	180	1	2	31
9029	1	Ino80aid	withRad18-withIno80	180	1	2	32
9030	0	Ino80aid	withRad18-withIno80	180	1	2	33
9031	1	Ino80aid	withRad18-withIno80	180	1	2	34
9032	3	Ino80aid	withRad18-withIno80	180	1	2	35
9033	0	Ino80aid	withRad18-withIno80	180	1	2	36
9034	4	Ino80aid	withRad18-withIno80	180	1	2	37
9035	0	Ino80aid	withRad18-withIno80	180	1	2	38
9036	3	Ino80aid	withRad18-withIno80	180	1	2	39
9037	1	Ino80aid	withRad18-withIno80	180	1	2	40
9038	2	Ino80aid	withRad18-withIno80	180	1	2	41
9039	1	Ino80aid	withRad18-withIno80	180	1	2	42
9040	1	Ino80aid	withRad18-withIno80	180	1	2	43
9041	0	Ino80aid	withRad18-withIno80	180	1	2	44
9042	1	Ino80aid	withRad18-withIno80	180	1	2	45
9043	0	Ino80aid	withRad18-withIno80	180	1	2	46
9044	1	Ino80aid	withRad18-withIno80	180	1	2	47
9045	1	Ino80aid	withRad18-withIno80	180	1	2	48
9046	2	Ino80aid	withRad18-withIno80	180	1	2	49
9047	1	Ino80aid	withRad18-withIno80	180	1	2	50
9048	3	Ino80aid	withRad18-withIno80	180	1	2	51
9049	1	Ino80aid	withRad18-withIno80	180	1	2	52
9050	0	Ino80aid	withRad18-withIno80	180	1	2	53
9051	0	Ino80aid	withRad18-withIno80	180	1	2	54
9052	3	Ino80aid	withRad18-withIno80	180	1	2	55
9053	1	Ino80aid	withRad18-withIno80	180	1	2	56
9054	0	Ino80aid	withRad18-withIno80	180	1	2	57
9055	3	Ino80aid	withRad18-withIno80	180	1	2	58
9056	0	Ino80aid	withRad18-withIno80	180	1	2	59
9057	0	Ino80aid	withRad18-withIno80	180	1	2	60
9058	1	Ino80aid	withRad18-withIno80	180	1	2	61
9059	1	Ino80aid	withRad18-withIno80	180	1	2	62
9060	1	Ino80aid	withRad18-withIno80	180	1	2	63
9061	1	Ino80aid	withRad18-withIno80	180	1	2	64
9062	2	Ino80aid	withRad18-withIno80	180	1	2	65
9063	0	Ino80aid	withRad18-withIno80	180	1	2	66
9064	1	Ino80aid	withRad18-withIno80	180	1	2	67
9065	3	Ino80aid	withRad18-withIno80	180	1	2	68
9066	4	Ino80aid	withRad18-withIno80	180	1	2	69
9067	0	Ino80aid	withRad18-withIno80	180	1	2	70
9068	2	Ino80aid	withRad18-withIno80	180	1	2	71
9069	0	Ino80aid	withRad18-withIno80	180	1	2	72
[truncated: 951 more rows]
