# Supplementary material for: The INO80 chromatin remodeller facilitates DNA damage bypass via postreplicative gap repair
Source: EMBO J. 2025 Oct 13;44(22):6626–48. doi: 10.1038/s44318-025-00580-4 (PMC12624141; doi:10.1038/s44318-025-00580-4)
Supplement: Supplementary file 5 — Source data Fig. 3 [file 44318_2025_580_MOESM5_ESM.zip › Figure 3/N/Figure 3N_BrdU quantification.xlsx]

## Sheet: Sheet1
Biological replicates
2021-02-06						2021-11-06						17/6/21						2021-01-07						2021-03-08
BrdU signals
	-Rad18+Ino80	+Rad18+Ino80	-Rad18-Ino80	+Rad18-Ino80			-Rad18+Ino80	+Rad18+Ino80	-Rad18-Ino80	+Rad18-Ino80			-Rad18+Ino80	+Rad18+Ino80	-Rad18-Ino80	+Rad18-Ino80			-Rad18+Ino80	+Rad18+Ino80	-Rad18-Ino80	+Rad18-Ino80			-Rad18+Ino80	+Rad18+Ino80	-Rad18-Ino80	+Rad18-Ino80
0	181000	178000	164000	163000		0	66300	69100	67700	67100		0	147000	118000	138000	138000		0	113000	91500	113000	109000		0	75000	68700	79000	79200
60	218000	233000	227000	227000		60	75300	98900	75600	107000		60	137000	136000	134000	144000		60	106000	132000	118000	134000		60	92500	94800	106000	97100
120	242000	280000	223000	262000		120	80300	129000	80300	116000		120	144000	148000	144000	154000		120	114000	142000	123000	138000		120	101000	131000	109000	112000
Background						Background						Background						Background						Background
	-Rad18+Ino80	+Rad18+Ino80	-Rad18-Ino80	+Rad18-Ino80			-Rad18+Ino80	+Rad18+Ino80	-Rad18-Ino80	+Rad18-Ino80			-Rad18+Ino80	+Rad18+Ino80	-Rad18-Ino80	+Rad18-Ino80			-Rad18+Ino80	+Rad18+Ino80	-Rad18-Ino80	+Rad18-Ino80			-Rad18+Ino80	+Rad18+Ino80	-Rad18-Ino80	+Rad18-Ino80
0	176908	214537	172509	201342		0	63452.1	65355.7	65355.7	64721.2		0	152796	121730	142652	142018		0	116309	95784.2	114355	112400		0	77196.4	71303.6	80142.9	81321.4
60	177885	172509	159315	163713		60	69162.8	85660.4	69162.8	92640.1		60	141384	133776	136946	145822		60	105069	122174	115332	128527		60	90160.7	86035.7	101357	89571.4
120	198899	198899	203297	201342		120	72335.4	106600	72970	99619.8		120	143920	141384	143286	150894		120	109468	127061	115821	125595		120	93696.4	110196	100179	98410.7
Log BrdU signals
	-Rad18+Ino80	+Rad18+Ino80	-Rad18-Ino80	+Rad18-Ino80			-Rad18+Ino80	+Rad18+Ino80	-Rad18-Ino80	+Rad18-Ino80			-Rad18+Ino80	+Rad18+Ino80	-Rad18-Ino80	+Rad18-Ino80			-Rad18+Ino80	+Rad18+Ino80	-Rad18-Ino80	+Rad18-Ino80			-Rad18+Ino80	+Rad18+Ino80	-Rad18-Ino80	+Rad18-Ino80
0	5.25768	5.25042	5.21484	5.21219		0	4.82151	4.83948	4.83059	4.82672		0	5.16732	5.07188	5.13988	5.13988		0	5.05308	4.96142	5.05308	5.03743		0	4.87506	4.83696	4.89763	4.89873
60	5.33846	5.36736	5.35603	5.35603		60	4.87679	4.9952	4.87852	5.02938		60	5.13672	5.13354	5.1271	5.15836		60	5.02531	5.12057	5.07188	5.1271		60	4.96614	4.97681	5.02531	4.98722
120	5.38382	5.44716	5.3483	5.4183		120	4.90472	5.11059	4.90472	5.06446		120	5.15836	5.17026	5.15836	5.18752		120	5.0569	5.15229	5.08991	5.13988		120	5.00432	5.11727	5.03743	5.04922
Log Background signals
	-Rad18+Ino80	+Rad18+Ino80	-Rad18-Ino80	+Rad18-Ino80			-Rad18+Ino80	+Rad18+Ino80	-Rad18-Ino80	+Rad18-Ino80			-Rad18+Ino80	+Rad18+Ino80	-Rad18-Ino80	+Rad18-Ino80			-Rad18+Ino80	+Rad18+Ino80	-Rad18-Ino80	+Rad18-Ino80			-Rad18+Ino80	+Rad18+Ino80	-Rad18-Ino80	+Rad18-Ino80
0	5.24775	5.3315	5.23681	5.30394		0	4.80245	4.81528	4.81528	4.81105		0	5.18411	5.0854	5.15428	5.15234		0	5.06561	4.98129	5.05825	5.05077		0	4.8876	4.85311	4.90386	4.9102
60	5.25014	5.23681	5.20226	5.21408		60	4.83987	4.93278	4.83987	4.9668		60	5.1504	5.12638	5.13655	5.16382		60	5.02148	5.08698	5.06195	5.10899		60	4.95502	4.93468	5.00585	4.95217
120	5.29863	5.29863	5.30813	5.30394		120	4.85935	5.02776	4.86314	4.99835		120	5.15812	5.1504	5.1562	5.17867		120	5.03929	5.10401	5.06379	5.09897		120	4.97172	5.04217	5.00077	4.99304
Background subtraction (Log BrdU signals - Log Background signals)
	-Rad18+Ino80	+Rad18+Ino80	-Rad18-Ino80	+Rad18-Ino80			-Rad18+Ino80	+Rad18+Ino80	-Rad18-Ino80	+Rad18-Ino80			-Rad18+Ino80	+Rad18+Ino80	-Rad18-Ino80	+Rad18-Ino80			-Rad18+Ino80	+Rad18+Ino80	-Rad18-Ino80	+Rad18-Ino80			-Rad18+Ino80	+Rad18+Ino80	-Rad18-Ino80	+Rad18-Ino80
0	0.00993203	-0.0810825	-0.0219688	-0.0917476		0	0.0190673	0.0241946	0.0153052	0.0156761		0	-0.0167954	-0.0135149	-0.0143991	-0.0124646		0	-0.0125365	-0.019873	-0.00517539	-0.0133393		0	-0.0125359	-0.0161545	-0.00623773	-0.0114798
60	0.0883171	0.130543	0.15377	0.141943		60	0.0369223	0.0624163	0.0386491	0.0625847		60	-0.01368	0.00716078	-0.00944462	-0.00546101		60	0.00382943	0.0335959	0.00993203	0.0181111		60	0.0111244	0.0421296	0.0194515	0.0350497
120	0.085183	0.148526	0.0401736	0.114366		120	0.0453645	0.0828342	0.0415715	0.0661121		120	0.000240965	0.0198612	0.00215838	0.00884809		120	0.0176189	0.048277	0.0261188	0.040908		120	0.0325983	0.0751038	0.0366517	0.0561756
mean	0.0598296						0.0425582						-0.00395751						0.0122889						0.021823
median	0.0867501						0.0401103						-0.00745282						0.0137754						0.0260249
Mean subtracted
	-Rad18+Ino80	+Rad18+Ino80	-Rad18-Ino80	+Rad18-Ino80			-Rad18+Ino80	+Rad18+Ino80	-Rad18-Ino80	+Rad18-Ino80			-Rad18+Ino80	+Rad18+Ino80	-Rad18-Ino80	+Rad18-Ino80			-Rad18+Ino80	+Rad18+Ino80	-Rad18-Ino80	+Rad18-Ino80			-Rad18+Ino80	+Rad18+Ino80	-Rad18-Ino80	+Rad18-Ino80
0	-0.0498976	-0.140912	-0.0817984	-0.151577		0	-0.0234908	-0.0183636	-0.0272529	-0.026882		0	-0.0128379	-0.00955738	-0.0104416	-0.00850709		0	-0.0248254	-0.0321619	-0.0174643	-0.0256282		0	-0.034359	-0.0379776	-0.0280608	-0.0333029
60	0.0284875	0.0707136	0.0939407	0.0821135		60	-0.0056359	0.0198581	-0.00390908	0.0200265		60	-0.00972245	0.0111183	-0.00548711	-0.0015035		60	-0.00845949	0.021307	-0.00235689	0.00582216		60	-0.0106987	0.0203065	-0.00237154	0.0132267
120	0.0253534	0.0886961	-0.019656	0.0545365		120	0.00280632	0.0402761	-0.000986672	0.023554		120	0.00419848	0.0238187	0.0061159	0.0128056		120	0.00532994	0.0359881	0.0138299	0.0286191		120	0.0107753	0.0532807	0.0148286	0.0343526
	Ave					sd
	-Rad18+Ino80	+Rad18+Ino80	-Rad18-Ino80	+Rad18-Ino80
0	-0.0290821	-0.0477945	-0.0330036	-0.0491795		0.0139139	0.0532445	0.0282354	0.0579729
60	-0.00120579	0.0286607	0.0159632	0.0239371		0.0167077	0.0238618	0.0436099	0.0335033
120	0.00969268	0.0484119	0.00282634	0.0307735		0.00926109	0.024859	0.0141063	0.0154685
transposed data (for publication)
	-Rad18+Ino80					+Rad18+Ino80					-Rad18-Ino80					+Rad18-Ino80
0	-0.0498976	-0.0234908	-0.0128379	-0.0248254	-0.034359	-0.140912	-0.0183636	-0.00955738	-0.0321619	-0.0379776	-0.0817984	-0.0272529	-0.0104416	-0.0174643	-0.0280608	-0.151577	-0.026882	-0.00850709	-0.0256282	-0.0333029
60	0.0284875	-0.0056359	-0.00972245	-0.00845949	-0.0106987	0.0707136	0.0198581	0.0111183	0.021307	0.0203065	0.0939407	-0.00390908	-0.00548711	-0.00235689	-0.00237154	0.0821135	0.0200265	-0.0015035	0.00582216	0.0132267
120	0.0253534	0.00280632	0.00419848	0.00532994	0.0107753	0.0886961	0.0402761	0.0238187	0.0359881	0.0532807	-0.019656	-0.000986672	0.0061159	0.0138299	0.0148286	0.0545365	0.023554	0.0128056	0.0286191	0.0343526
