# Supplementary material for: The INO80 chromatin remodeller facilitates DNA damage bypass via postreplicative gap repair
Source: EMBO J. 2025 Oct 13;44(22):6626–48. doi: 10.1038/s44318-025-00580-4 (PMC12624141; doi:10.1038/s44318-025-00580-4)
Supplement: Supplementary file 6 — Source data Fig. 4 [file 44318_2025_580_MOESM6_ESM.zip]

Archive with 153 entries (143 files):
- Figure 4/B/
- Figure 4/B/Figure4B_Western.pdf
- Figure 4/C/
- Figure 4/C/FACS/
- Figure 4/C/FACS/FCS files/
- Figure 4/C/FACS/FCS files/+Arp5 0.fcs
- Figure 4/C/FACS/FCS files/+Arp5 105.fcs
- Figure 4/C/FACS/FCS files/+Arp5 120.fcs
- Figure 4/C/FACS/FCS files/+Arp5 30.fcs
- Figure 4/C/FACS/FCS files/+Arp5 45.fcs
- Figure 4/C/FACS/FCS files/+Arp5 60.fcs
- Figure 4/C/FACS/FCS files/+Arp5 75.fcs
- Figure 4/C/FACS/FCS files/+Arp5 90.fcs
- Figure 4/C/FACS/FCS files/+Arp8 0.fcs
- Figure 4/C/FACS/FCS files/+Arp8 105.fcs
- Figure 4/C/FACS/FCS files/+Arp8 120.fcs
- Figure 4/C/FACS/FCS files/+Arp8 30.fcs
- Figure 4/C/FACS/FCS files/+Arp8 45.fcs
- Figure 4/C/FACS/FCS files/+Arp8 60.fcs
- Figure 4/C/FACS/FCS files/+Arp8 75.fcs
- Figure 4/C/FACS/FCS files/+Arp8 90.fcs
- Figure 4/C/FACS/FCS files/+Nhp10 0.fcs
- Figure 4/C/FACS/FCS files/+Nhp10 105.fcs
- Figure 4/C/FACS/FCS files/+Nhp10 120.fcs
- Figure 4/C/FACS/FCS files/+Nhp10 30.fcs
- Figure 4/C/FACS/FCS files/+Nhp10 45.fcs
- Figure 4/C/FACS/FCS files/+Nhp10 60.fcs
- Figure 4/C/FACS/FCS files/+Nhp10 75.fcs
- Figure 4/C/FACS/FCS files/+Nhp10 90.fcs
- Figure 4/C/FACS/FCS files/-Arp5 0.fcs
- Figure 4/C/FACS/FCS files/-Arp5 105.fcs
- Figure 4/C/FACS/FCS files/-Arp5 120.fcs
- Figure 4/C/FACS/FCS files/-Arp5 30.fcs
- Figure 4/C/FACS/FCS files/-Arp5 45.fcs
- Figure 4/C/FACS/FCS files/-Arp5 60.fcs
- Figure 4/C/FACS/FCS files/-Arp5 75.fcs
- Figure 4/C/FACS/FCS files/-Arp5 90.fcs
- Figure 4/C/FACS/FCS files/-Arp8 0.fcs
- Figure 4/C/FACS/FCS files/-Arp8 105.fcs
- Figure 4/C/FACS/FCS files/-Arp8 120.fcs
- Figure 4/C/FACS/FCS files/-Arp8 30.fcs
- Figure 4/C/FACS/FCS files/-Arp8 45.fcs
- Figure 4/C/FACS/FCS files/-Arp8 60.fcs
- Figure 4/C/FACS/FCS files/-Arp8 75.fcs
- Figure 4/C/FACS/FCS files/-Arp8 90.fcs
- Figure 4/C/FACS/FCS files/-Nhp10 0.fcs
- Figure 4/C/FACS/FCS files/-Nhp10 105.fcs
- Figure 4/C/FACS/FCS files/-Nhp10 120.fcs
- Figure 4/C/FACS/FCS files/-Nhp10 30.fcs
- Figure 4/C/FACS/FCS files/-Nhp10 45.fcs
- Figure 4/C/FACS/FCS files/-Nhp10 60.fcs
- Figure 4/C/FACS/FCS files/-Nhp10 75.fcs
- Figure 4/C/FACS/FCS files/-Nhp10 90.fcs
- Figure 4/C/FACS/Figure4C_FACS.pdf
- Figure 4/C/Figure4C_RPA foci quantification.csv
- Figure 4/E/
- Figure 4/E/FACS/
- Figure 4/E/FACS/FCS files/
- Figure 4/E/FACS/FCS files/htz1 +Ino80 0.fcs
- Figure 4/E/FACS/FCS files/htz1 +Ino80 120.fcs
- Figure 4/E/FACS/FCS files/htz1 +Ino80 150.fcs
- Figure 4/E/FACS/FCS files/htz1 +Ino80 30.fcs
- Figure 4/E/FACS/FCS files/htz1 +Ino80 45.fcs
- Figure 4/E/FACS/FCS files/htz1 +Ino80 60.fcs
- Figure 4/E/FACS/FCS files/htz1 +Ino80 75.fcs
- Figure 4/E/FACS/FCS files/htz1 +Ino80 90.fcs
- Figure 4/E/FACS/FCS files/htz1 -Ino80 0.fcs
- Figure 4/E/FACS/FCS files/htz1 -Ino80 120.fcs
- Figure 4/E/FACS/FCS files/htz1 -Ino80 150.fcs
- Figure 4/E/FACS/FCS files/htz1 -Ino80 30.fcs
- Figure 4/E/FACS/FCS files/htz1 -Ino80 45.fcs
- Figure 4/E/FACS/FCS files/htz1 -Ino80 60.fcs
- Figure 4/E/FACS/FCS files/htz1 -Ino80 75.fcs
- Figure 4/E/FACS/FCS files/htz1 -Ino80 90.fcs
- Figure 4/E/FACS/FCS files/htz1 swr1 +Ino80 0.fcs
- Figure 4/E/FACS/FCS files/htz1 swr1 +Ino80 120.fcs
- Figure 4/E/FACS/FCS files/htz1 swr1 +Ino80 150.fcs
- Figure 4/E/FACS/FCS files/htz1 swr1 +Ino80 30.fcs
- Figure 4/E/FACS/FCS files/htz1 swr1 +Ino80 45.fcs
- Figure 4/E/FACS/FCS files/htz1 swr1 +Ino80 60.fcs
- Figure 4/E/FACS/FCS files/htz1 swr1 +Ino80 75.fcs
- Figure 4/E/FACS/FCS files/htz1 swr1 +Ino80 90.fcs
- Figure 4/E/FACS/FCS files/htz1 swr1 -Ino80 0.fcs
- Figure 4/E/FACS/FCS files/htz1 swr1 -Ino80 120.fcs
- Figure 4/E/FACS/FCS files/htz1 swr1 -Ino80 150.fcs
- Figure 4/E/FACS/FCS files/htz1 swr1 -Ino80 30.fcs
- Figure 4/E/FACS/FCS files/htz1 swr1 -Ino80 45.fcs
- Figure 4/E/FACS/FCS files/htz1 swr1 -Ino80 60.fcs
- Figure 4/E/FACS/FCS files/htz1 swr1 -Ino80 75.fcs
- Figure 4/E/FACS/FCS files/htz1 swr1 -Ino80 90.fcs
- Figure 4/E/FACS/FCS files/swr1 +Ino80 0.fcs
- Figure 4/E/FACS/FCS files/swr1 +Ino80 120.fcs
- Figure 4/E/FACS/FCS files/swr1 +Ino80 150.fcs
- Figure 4/E/FACS/FCS files/swr1 +Ino80 30.fcs
- Figure 4/E/FACS/FCS files/swr1 +Ino80 45.fcs
- Figure 4/E/FACS/FCS files/swr1 +Ino80 60.fcs
- Figure 4/E/FACS/FCS files/swr1 +Ino80 75.fcs
- Figure 4/E/FACS/FCS files/swr1 +Ino80 90.fcs
- Figure 4/E/FACS/FCS files/swr1 -Ino80 0.fcs
- Figure 4/E/FACS/FCS files/swr1 -Ino80 120.fcs
- Figure 4/E/FACS/FCS files/swr1 -Ino80 150.fcs
- Figure 4/E/FACS/FCS files/swr1 -Ino80 30.fcs
- Figure 4/E/FACS/FCS files/swr1 -Ino80 45.fcs
- Figure 4/E/FACS/FCS files/swr1 -Ino80 60.fcs
- Figure 4/E/FACS/FCS files/swr1 -Ino80 75.fcs
- Figure 4/E/FACS/FCS files/swr1 -Ino80 90.fcs
- Figure 4/E/FACS/FCS files/WT +Ino80 0.fcs
- Figure 4/E/FACS/FCS files/WT +Ino80 120.fcs
- Figure 4/E/FACS/FCS files/WT +Ino80 150.fcs
- Figure 4/E/FACS/FCS files/WT +Ino80 30.fcs
- Figure 4/E/FACS/FCS files/WT +Ino80 45.fcs
- Figure 4/E/FACS/FCS files/WT +Ino80 60.fcs
- Figure 4/E/FACS/FCS files/WT +Ino80 75.fcs
- Figure 4/E/FACS/FCS files/WT +Ino80 90.fcs
- Figure 4/E/FACS/FCS files/WT -Ino80 0.fcs
- Figure 4/E/FACS/FCS files/WT -Ino80 120.fcs
- Figure 4/E/FACS/FCS files/WT -Ino80 150.fcs
- Figure 4/E/FACS/FCS files/WT -Ino80 30.fcs
- Figure 4/E/FACS/FCS files/WT -Ino80 45.fcs
- Figure 4/E/FACS/FCS files/WT -Ino80 60.fcs
- Figure 4/E/FACS/FCS files/WT -Ino80 75.fcs
- Figure 4/E/FACS/FCS files/WT -Ino80 90.fcs
- Figure 4/E/FACS/Figure4E_FACS.pdf
- Figure 4/E/Figure3E_RPA foci quantification.csv
- Figure 4/F/
- Figure 4/F/FACS/
- Figure 4/F/FACS/fcs files/
- Figure 4/F/FACS/fcs files/htz1 +Ino80 0.fcs
- Figure 4/F/FACS/fcs files/htz1 +Ino80 120.fcs
- Figure 4/F/FACS/fcs files/htz1 +Ino80 180.fcs
- Figure 4/F/FACS/fcs files/htz1 +Ino80 60.fcs
- Figure 4/F/FACS/fcs files/htz1 -Ino80 0.fcs
- Figure 4/F/FACS/fcs files/htz1 -Ino80 120.fcs
- Figure 4/F/FACS/fcs files/htz1 -Ino80 180.fcs
- Figure 4/F/FACS/fcs files/htz1 -Ino80 60.fcs
- Figure 4/F/FACS/fcs files/swr1 +Ino80 0.fcs
- Figure 4/F/FACS/fcs files/swr1 +Ino80 120.fcs
- Figure 4/F/FACS/fcs files/swr1 +Ino80 180.fcs
- Figure 4/F/FACS/fcs files/swr1 +Ino80 60.fcs
- Figure 4/F/FACS/fcs files/swr1 htz1 +Ino80 0.fcs
- Figure 4/F/FACS/fcs files/swr1 htz1 +Ino80 120.fcs
- Figure 4/F/FACS/fcs files/swr1 htz1 +Ino80 180.fcs
- Figure 4/F/FACS/fcs files/swr1 htz1 +Ino80 60.fcs
- Figure 4/F/FACS/fcs files/swr1 htz1 -Ino80 0.fcs
- Figure 4/F/FACS/fcs files/swr1 htz1 -Ino80 120.fcs
- Figure 4/F/FACS/fcs files/swr1 htz1 -Ino80 180.fcs
- Figure 4/F/FACS/fcs files/swr1 htz1 -Ino80 60.fcs
- Figure 4/F/FACS/fcs files/swr1 -Ino80 0.fcs
- Figure 4/F/FACS/fcs files/swr1 -Ino80 120.fcs
- Figure 4/F/FACS/fcs files/swr1 -Ino80 180.fcs
- Figure 4/F/FACS/fcs files/swr1 -Ino80 60.fcs
- Figure 4/F/FACS/Figure4F_FACS.pdf
- Figure 4/F/Figure4F_RPA foci quantification.csv
