# Supplementary material for: The INO80 chromatin remodeller facilitates DNA damage bypass via postreplicative gap repair
Source: EMBO J. 2025 Oct 13;44(22):6626–48. doi: 10.1038/s44318-025-00580-4 (PMC12624141; doi:10.1038/s44318-025-00580-4)
Supplement: Supplementary file 6 — Source data Fig. 4 [file 44318_2025_580_MOESM6_ESM.zip › Figure 4/C/Figure4C_RPA foci quantification.csv]

	Foci Count	strain	condition	treatment	timepoint	replicate	nucleus
1	0	Arp5aid	withArp5	MMS	0	1	0
2	0	Arp5aid	withArp5	MMS	0	1	1
3	0	Arp5aid	withArp5	MMS	0	1	2
4	0	Arp5aid	withArp5	MMS	0	1	3
5	0	Arp5aid	withArp5	MMS	0	1	4
6	0	Arp5aid	withArp5	MMS	0	1	5
7	0	Arp5aid	withArp5	MMS	0	1	6
8	0	Arp5aid	withArp5	MMS	0	1	7
9	0	Arp5aid	withArp5	MMS	0	1	8
10	0	Arp5aid	withArp5	MMS	0	1	9
11	0	Arp5aid	withArp5	MMS	0	1	10
12	2	Arp5aid	withArp5	MMS	0	1	11
13	0	Arp5aid	withArp5	MMS	0	1	12
14	0	Arp5aid	withArp5	MMS	0	1	13
15	1	Arp5aid	withArp5	MMS	0	1	14
16	0	Arp5aid	withArp5	MMS	0	1	15
17	0	Arp5aid	withArp5	MMS	0	1	16
18	0	Arp5aid	withArp5	MMS	0	1	17
19	0	Arp5aid	withArp5	MMS	0	1	18
20	0	Arp5aid	withArp5	MMS	0	1	19
21	0	Arp5aid	withArp5	MMS	0	1	20
22	1	Arp5aid	withArp5	MMS	0	1	21
23	0	Arp5aid	withArp5	MMS	0	1	22
24	0	Arp5aid	withArp5	MMS	0	1	23
25	0	Arp5aid	withArp5	MMS	0	1	24
26	0	Arp5aid	withArp5	MMS	0	1	25
27	0	Arp5aid	withArp5	MMS	0	1	26
28	0	Arp5aid	withArp5	MMS	0	1	27
29	0	Arp5aid	withArp5	MMS	0	1	28
30	0	Arp5aid	withArp5	MMS	0	1	29
31	0	Arp5aid	withArp5	MMS	0	1	30
32	0	Arp5aid	withArp5	MMS	0	1	31
33	0	Arp5aid	withArp5	MMS	0	1	32
34	0	Arp5aid	withArp5	MMS	0	1	33
35	0	Arp5aid	withArp5	MMS	0	1	34
36	0	Arp5aid	withArp5	MMS	0	1	35
37	0	Arp5aid	withArp5	MMS	0	1	36
38	0	Arp5aid	withArp5	MMS	0	1	37
39	0	Arp5aid	withArp5	MMS	0	1	38
40	0	Arp5aid	withArp5	MMS	0	1	39
41	1	Arp5aid	withArp5	MMS	0	1	40
42	0	Arp5aid	withArp5	MMS	0	1	41
43	0	Arp5aid	withArp5	MMS	0	1	42
44	0	Arp5aid	withArp5	MMS	0	1	43
45	0	Arp5aid	withArp5	MMS	0	1	44
46	0	Arp5aid	withArp5	MMS	0	1	45
47	0	Arp5aid	withArp5	MMS	0	1	46
48	0	Arp5aid	withArp5	MMS	0	1	47
49	0	Arp5aid	withArp5	MMS	0	1	48
50	0	Arp5aid	withArp5	MMS	0	1	49
51	0	Arp5aid	withArp5	MMS	0	1	50
52	0	Arp5aid	withArp5	MMS	0	1	51
53	0	Arp5aid	withArp5	MMS	0	1	52
54	0	Arp5aid	withArp5	MMS	0	1	53
55	0	Arp5aid	withArp5	MMS	0	1	54
56	0	Arp5aid	withArp5	MMS	0	1	55
57	0	Arp5aid	withArp5	MMS	0	1	56
58	0	Arp5aid	withArp5	MMS	0	1	57
59	0	Arp5aid	withArp5	MMS	0	1	58
60	2	Arp5aid	withArp5	MMS	0	1	59
61	0	Arp5aid	withArp5	MMS	0	1	60
62	0	Arp5aid	withArp5	MMS	0	1	61
63	0	Arp5aid	withArp5	MMS	0	1	62
64	0	Arp5aid	withArp5	MMS	0	1	63
65	0	Arp5aid	withArp5	MMS	0	1	64
66	0	Arp5aid	withArp5	MMS	0	1	65
67	1	Arp5aid	withArp5	MMS	0	1	66
68	0	Arp5aid	withArp5	MMS	0	1	67
69	0	Arp5aid	withArp5	MMS	0	1	68
70	0	Arp5aid	withArp5	MMS	0	1	69
71	0	Arp5aid	withArp5	MMS	0	1	70
72	0	Arp5aid	withArp5	MMS	0	1	71
73	0	Arp5aid	withArp5	MMS	0	1	72
74	0	Arp5aid	withArp5	MMS	0	1	73
75	0	Arp5aid	withArp5	MMS	0	1	74
76	2	Arp5aid	withArp5	MMS	0	1	75
77	0	Arp5aid	withArp5	MMS	0	1	76
78	0	Arp5aid	withArp5	MMS	0	1	77
79	0	Arp5aid	withArp5	MMS	0	1	78
80	0	Arp5aid	withArp5	MMS	0	1	79
81	0	Arp5aid	withArp5	MMS	0	1	80
82	0	Arp5aid	withArp5	MMS	0	1	81
83	0	Arp5aid	withArp5	MMS	0	1	82
84	0	Arp5aid	withArp5	MMS	0	1	83
85	0	Arp5aid	withArp5	MMS	0	1	84
86	0	Arp5aid	withArp5	MMS	0	1	85
87	0	Arp5aid	withArp5	MMS	0	1	86
88	0	Arp5aid	withArp5	MMS	0	1	87
89	0	Arp5aid	withArp5	MMS	0	1	88
90	1	Arp5aid	withArp5	MMS	0	1	89
91	0	Arp5aid	withArp5	MMS	0	1	90
92	0	Arp5aid	withArp5	MMS	0	1	91
93	0	Arp5aid	withArp5	MMS	0	1	92
94	0	Arp5aid	withArp5	MMS	0	1	93
95	0	Arp5aid	withArp5	MMS	0	1	94
96	0	Arp5aid	withArp5	MMS	0	1	95
97	0	Arp5aid	withArp5	MMS	0	1	96
98	0	Arp5aid	withArp5	MMS	0	1	97
99	0	Arp5aid	withArp5	MMS	0	1	98
100	0	Arp5aid	withArp5	MMS	0	1	99
101	0	Arp5aid	withArp5	MMS	0	1	100
102	0	Arp5aid	withArp5	MMS	0	1	101
103	0	Arp5aid	withArp5	MMS	0	1	102
104	2	Arp5aid	withArp5	MMS	0	1	103
105	0	Arp5aid	withArp5	MMS	0	1	104
106	0	Arp5aid	withArp5	MMS	0	1	105
107	0	Arp5aid	withArp5	MMS	0	1	106
108	2	Arp5aid	withArp5	MMS	0	1	107
109	0	Arp5aid	withArp5	MMS	0	1	108
110	0	Arp5aid	withArp5	MMS	0	1	109
111	0	Arp5aid	withArp5	MMS	0	1	110
112	0	Arp5aid	withArp5	MMS	0	1	111
113	0	Arp5aid	withArp5	MMS	0	1	112
114	0	Arp5aid	withArp5	MMS	0	1	113
115	0	Arp5aid	withArp5	MMS	0	1	114
116	0	Arp5aid	withArp5	MMS	0	1	115
117	0	Arp5aid	withArp5	MMS	0	1	116
118	0	Arp5aid	withArp5	MMS	0	1	117
119	0	Arp5aid	withArp5	MMS	0	1	118
120	0	Arp5aid	withArp5	MMS	0	1	119
121	0	Arp5aid	withArp5	MMS	0	1	120
122	0	Arp5aid	withArp5	MMS	0	1	121
123	0	Arp5aid	withArp5	MMS	0	1	122
124	0	Arp5aid	withArp5	MMS	0	1	123
125	0	Arp5aid	withArp5	MMS	0	1	124
126	0	Arp5aid	withArp5	MMS	0	1	125
127	0	Arp5aid	withArp5	MMS	0	1	126
128	0	Arp5aid	withArp5	MMS	0	1	127
129	0	Arp5aid	withArp5	MMS	0	1	128
130	0	Arp5aid	withArp5	MMS	0	1	129
131	0	Arp5aid	withArp5	MMS	0	1	130
132	0	Arp5aid	withArp5	MMS	0	1	131
133	0	Arp5aid	withArp5	MMS	0	1	132
134	0	Arp5aid	withArp5	MMS	0	1	133
135	0	Arp5aid	withArp5	MMS	0	1	134
136	0	Arp5aid	withArp5	MMS	0	1	135
137	0	Arp5aid	withArp5	MMS	0	1	136
138	0	Arp5aid	withArp5	MMS	0	1	137
139	0	Arp5aid	withArp5	MMS	0	1	138
140	0	Arp5aid	withArp5	MMS	0	1	139
141	0	Arp5aid	withArp5	MMS	0	1	140
142	0	Arp5aid	withArp5	MMS	0	1	141
143	0	Arp5aid	withArp5	MMS	0	1	142
144	0	Arp5aid	withArp5	MMS	0	1	143
145	0	Arp5aid	withArp5	MMS	0	1	144
146	0	Arp5aid	withArp5	MMS	0	3	0
147	0	Arp5aid	withArp5	MMS	0	3	1
148	0	Arp5aid	withArp5	MMS	0	3	2
149	0	Arp5aid	withArp5	MMS	0	3	3
150	0	Arp5aid	withArp5	MMS	0	3	4
601	0	Arp5aid	withArp5	MMS	30	1	0
602	0	Arp5aid	withArp5	MMS	30	1	1
603	0	Arp5aid	withArp5	MMS	30	1	2
604	0	Arp5aid	withArp5	MMS	30	1	3
605	0	Arp5aid	withArp5	MMS	30	1	4
606	0	Arp5aid	withArp5	MMS	30	1	5
607	0	Arp5aid	withArp5	MMS	30	1	6
608	0	Arp5aid	withArp5	MMS	30	1	7
609	0	Arp5aid	withArp5	MMS	30	1	8
610	0	Arp5aid	withArp5	MMS	30	1	9
611	0	Arp5aid	withArp5	MMS	30	1	10
612	0	Arp5aid	withArp5	MMS	30	1	11
613	0	Arp5aid	withArp5	MMS	30	1	12
614	0	Arp5aid	withArp5	MMS	30	1	13
615	0	Arp5aid	withArp5	MMS	30	1	14
616	0	Arp5aid	withArp5	MMS	30	1	15
617	0	Arp5aid	withArp5	MMS	30	1	16
618	1	Arp5aid	withArp5	MMS	30	1	17
619	0	Arp5aid	withArp5	MMS	30	1	18
620	0	Arp5aid	withArp5	MMS	30	1	19
621	0	Arp5aid	withArp5	MMS	30	1	20
622	1	Arp5aid	withArp5	MMS	30	1	21
623	0	Arp5aid	withArp5	MMS	30	1	22
624	0	Arp5aid	withArp5	MMS	30	1	23
625	0	Arp5aid	withArp5	MMS	30	1	24
626	0	Arp5aid	withArp5	MMS	30	1	25
627	1	Arp5aid	withArp5	MMS	30	1	26
628	0	Arp5aid	withArp5	MMS	30	1	27
629	0	Arp5aid	withArp5	MMS	30	1	28
630	0	Arp5aid	withArp5	MMS	30	1	29
631	0	Arp5aid	withArp5	MMS	30	1	30
632	0	Arp5aid	withArp5	MMS	30	1	31
633	0	Arp5aid	withArp5	MMS	30	1	32
634	0	Arp5aid	withArp5	MMS	30	1	33
635	0	Arp5aid	withArp5	MMS	30	1	34
636	0	Arp5aid	withArp5	MMS	30	1	35
637	0	Arp5aid	withArp5	MMS	30	1	36
638	0	Arp5aid	withArp5	MMS	30	1	37
639	2	Arp5aid	withArp5	MMS	30	1	38
640	0	Arp5aid	withArp5	MMS	30	1	39
641	1	Arp5aid	withArp5	MMS	30	1	40
642	0	Arp5aid	withArp5	MMS	30	1	41
643	0	Arp5aid	withArp5	MMS	30	1	42
644	0	Arp5aid	withArp5	MMS	30	1	43
645	0	Arp5aid	withArp5	MMS	30	1	44
646	0	Arp5aid	withArp5	MMS	30	1	45
647	0	Arp5aid	withArp5	MMS	30	1	46
648	0	Arp5aid	withArp5	MMS	30	1	47
649	0	Arp5aid	withArp5	MMS	30	1	48
650	0	Arp5aid	withArp5	MMS	30	1	49
651	3	Arp5aid	withArp5	MMS	30	1	50
652	0	Arp5aid	withArp5	MMS	30	1	51
653	1	Arp5aid	withArp5	MMS	30	1	52
654	0	Arp5aid	withArp5	MMS	30	1	53
655	0	Arp5aid	withArp5	MMS	30	1	54
656	0	Arp5aid	withArp5	MMS	30	1	55
657	0	Arp5aid	withArp5	MMS	30	1	56
658	0	Arp5aid	withArp5	MMS	30	1	57
659	0	Arp5aid	withArp5	MMS	30	1	58
660	0	Arp5aid	withArp5	MMS	30	1	59
661	0	Arp5aid	withArp5	MMS	30	1	60
662	0	Arp5aid	withArp5	MMS	30	1	61
663	1	Arp5aid	withArp5	MMS	30	1	62
664	0	Arp5aid	withArp5	MMS	30	1	63
665	0	Arp5aid	withArp5	MMS	30	1	64
666	0	Arp5aid	withArp5	MMS	30	1	65
667	0	Arp5aid	withArp5	MMS	30	1	66
668	0	Arp5aid	withArp5	MMS	30	1	67
669	0	Arp5aid	withArp5	MMS	30	1	68
670	0	Arp5aid	withArp5	MMS	30	1	69
671	0	Arp5aid	withArp5	MMS	30	1	70
672	0	Arp5aid	withArp5	MMS	30	1	71
673	0	Arp5aid	withArp5	MMS	30	1	72
674	0	Arp5aid	withArp5	MMS	30	1	73
675	0	Arp5aid	withArp5	MMS	30	1	74
676	0	Arp5aid	withArp5	MMS	30	1	75
677	0	Arp5aid	withArp5	MMS	30	1	76
678	0	Arp5aid	withArp5	MMS	30	1	77
679	0	Arp5aid	withArp5	MMS	30	1	78
680	1	Arp5aid	withArp5	MMS	30	1	79
681	1	Arp5aid	withArp5	MMS	30	1	80
682	0	Arp5aid	withArp5	MMS	30	1	81
683	1	Arp5aid	withArp5	MMS	30	1	82
684	0	Arp5aid	withArp5	MMS	30	1	83
685	0	Arp5aid	withArp5	MMS	30	1	84
686	0	Arp5aid	withArp5	MMS	30	1	85
687	1	Arp5aid	withArp5	MMS	30	1	86
688	0	Arp5aid	withArp5	MMS	30	1	87
689	0	Arp5aid	withArp5	MMS	30	1	88
690	0	Arp5aid	withArp5	MMS	30	1	89
691	0	Arp5aid	withArp5	MMS	30	1	90
692	0	Arp5aid	withArp5	MMS	30	1	91
693	0	Arp5aid	withArp5	MMS	30	1	92
694	0	Arp5aid	withArp5	MMS	30	1	93
695	0	Arp5aid	withArp5	MMS	30	1	94
696	0	Arp5aid	withArp5	MMS	30	1	95
697	0	Arp5aid	withArp5	MMS	30	1	96
698	0	Arp5aid	withArp5	MMS	30	2	0
699	0	Arp5aid	withArp5	MMS	30	2	1
700	0	Arp5aid	withArp5	MMS	30	2	2
701	0	Arp5aid	withArp5	MMS	30	2	3
702	0	Arp5aid	withArp5	MMS	30	2	4
703	0	Arp5aid	withArp5	MMS	30	2	5
704	0	Arp5aid	withArp5	MMS	30	2	6
705	0	Arp5aid	withArp5	MMS	30	2	7
706	0	Arp5aid	withArp5	MMS	30	2	8
707	0	Arp5aid	withArp5	MMS	30	2	9
708	0	Arp5aid	withArp5	MMS	30	2	10
709	0	Arp5aid	withArp5	MMS	30	2	11
710	0	Arp5aid	withArp5	MMS	30	2	12
711	0	Arp5aid	withArp5	MMS	30	2	13
712	0	Arp5aid	withArp5	MMS	30	2	14
713	0	Arp5aid	withArp5	MMS	30	2	15
714	0	Arp5aid	withArp5	MMS	30	2	16
715	0	Arp5aid	withArp5	MMS	30	2	17
716	0	Arp5aid	withArp5	MMS	30	2	18
717	1	Arp5aid	withArp5	MMS	30	2	19
718	0	Arp5aid	withArp5	MMS	30	2	20
719	0	Arp5aid	withArp5	MMS	30	2	21
720	0	Arp5aid	withArp5	MMS	30	2	22
721	0	Arp5aid	withArp5	MMS	30	2	23
722	0	Arp5aid	withArp5	MMS	30	2	24
723	2	Arp5aid	withArp5	MMS	30	2	25
724	0	Arp5aid	withArp5	MMS	30	2	26
725	0	Arp5aid	withArp5	MMS	30	2	27
726	0	Arp5aid	withArp5	MMS	30	2	28
727	1	Arp5aid	withArp5	MMS	30	2	29
728	0	Arp5aid	withArp5	MMS	30	2	30
729	1	Arp5aid	withArp5	MMS	30	2	31
730	0	Arp5aid	withArp5	MMS	30	2	32
731	0	Arp5aid	withArp5	MMS	30	2	33
732	0	Arp5aid	withArp5	MMS	30	2	34
733	0	Arp5aid	withArp5	MMS	30	2	35
734	1	Arp5aid	withArp5	MMS	30	2	36
735	0	Arp5aid	withArp5	MMS	30	2	37
736	0	Arp5aid	withArp5	MMS	30	2	38
737	0	Arp5aid	withArp5	MMS	30	2	39
738	0	Arp5aid	withArp5	MMS	30	2	40
739	0	Arp5aid	withArp5	MMS	30	2	41
740	0	Arp5aid	withArp5	MMS	30	2	42
741	0	Arp5aid	withArp5	MMS	30	2	43
742	0	Arp5aid	withArp5	MMS	30	2	44
743	0	Arp5aid	withArp5	MMS	30	2	45
744	0	Arp5aid	withArp5	MMS	30	2	46
745	0	Arp5aid	withArp5	MMS	30	2	47
746	0	Arp5aid	withArp5	MMS	30	2	48
747	0	Arp5aid	withArp5	MMS	30	2	49
748	0	Arp5aid	withArp5	MMS	30	2	50
749	0	Arp5aid	withArp5	MMS	30	2	51
750	0	Arp5aid	withArp5	MMS	30	2	52
751	0	Arp5aid	withArp5	MMS	30	2	53
752	0	Arp5aid	withArp5	MMS	30	2	54
753	0	Arp5aid	withArp5	MMS	30	2	55
754	0	Arp5aid	withArp5	MMS	30	2	56
755	0	Arp5aid	withArp5	MMS	30	2	57
756	0	Arp5aid	withArp5	MMS	30	2	58
757	1	Arp5aid	withArp5	MMS	30	2	59
758	0	Arp5aid	withArp5	MMS	30	2	60
759	0	Arp5aid	withArp5	MMS	30	2	61
760	0	Arp5aid	withArp5	MMS	30	2	62
761	0	Arp5aid	withArp5	MMS	30	2	63
762	0	Arp5aid	withArp5	MMS	30	2	64
763	0	Arp5aid	withArp5	MMS	30	2	65
764	0	Arp5aid	withArp5	MMS	30	2	66
765	0	Arp5aid	withArp5	MMS	30	2	67
766	1	Arp5aid	withArp5	MMS	30	2	68
767	0	Arp5aid	withArp5	MMS	30	2	69
768	5	Arp5aid	withArp5	MMS	30	2	70
769	0	Arp5aid	withArp5	MMS	30	2	71
770	0	Arp5aid	withArp5	MMS	30	2	72
771	0	Arp5aid	withArp5	MMS	30	2	73
772	1	Arp5aid	withArp5	MMS	30	2	74
773	0	Arp5aid	withArp5	MMS	30	2	75
774	0	Arp5aid	withArp5	MMS	30	2	76
775	0	Arp5aid	withArp5	MMS	30	2	77
776	0	Arp5aid	withArp5	MMS	30	2	78
777	2	Arp5aid	withArp5	MMS	30	2	79
778	0	Arp5aid	withArp5	MMS	30	2	80
779	0	Arp5aid	withArp5	MMS	30	2	81
780	0	Arp5aid	withArp5	MMS	30	2	82
781	0	Arp5aid	withArp5	MMS	30	2	83
782	0	Arp5aid	withArp5	MMS	30	2	84
783	0	Arp5aid	withArp5	MMS	30	2	85
784	0	Arp5aid	withArp5	MMS	30	2	86
785	4	Arp5aid	withArp5	MMS	30	2	87
786	0	Arp5aid	withArp5	MMS	30	2	88
787	2	Arp5aid	withArp5	MMS	30	2	89
788	0	Arp5aid	withArp5	MMS	30	2	90
789	0	Arp5aid	withArp5	MMS	30	2	91
790	0	Arp5aid	withArp5	MMS	30	2	92
791	0	Arp5aid	withArp5	MMS	30	2	93
792	0	Arp5aid	withArp5	MMS	30	2	94
793	0	Arp5aid	withArp5	MMS	30	2	95
794	1	Arp5aid	withArp5	MMS	30	2	96
795	0	Arp5aid	withArp5	MMS	30	2	97
796	0	Arp5aid	withArp5	MMS	30	2	98
797	0	Arp5aid	withArp5	MMS	30	2	99
798	0	Arp5aid	withArp5	MMS	30	2	100
799	3	Arp5aid	withArp5	MMS	30	3	0
800	0	Arp5aid	withArp5	MMS	30	3	1
801	0	Arp5aid	withArp5	MMS	30	3	2
802	0	Arp5aid	withArp5	MMS	30	3	3
803	0	Arp5aid	withArp5	MMS	30	3	4
804	0	Arp5aid	withArp5	MMS	30	3	5
805	0	Arp5aid	withArp5	MMS	30	3	6
806	0	Arp5aid	withArp5	MMS	30	3	7
807	0	Arp5aid	withArp5	MMS	30	3	8
808	1	Arp5aid	withArp5	MMS	30	3	9
809	0	Arp5aid	withArp5	MMS	30	3	10
810	0	Arp5aid	withArp5	MMS	30	3	11
811	0	Arp5aid	withArp5	MMS	30	3	12
812	0	Arp5aid	withArp5	MMS	30	3	13
813	0	Arp5aid	withArp5	MMS	30	3	14
814	0	Arp5aid	withArp5	MMS	30	3	15
815	0	Arp5aid	withArp5	MMS	30	3	16
816	0	Arp5aid	withArp5	MMS	30	3	17
817	1	Arp5aid	withArp5	MMS	30	3	18
818	0	Arp5aid	withArp5	MMS	30	3	19
819	0	Arp5aid	withArp5	MMS	30	3	20
820	0	Arp5aid	withArp5	MMS	30	3	21
821	0	Arp5aid	withArp5	MMS	30	3	22
822	0	Arp5aid	withArp5	MMS	30	3	23
823	0	Arp5aid	withArp5	MMS	30	3	24
824	0	Arp5aid	withArp5	MMS	30	3	25
825	0	Arp5aid	withArp5	MMS	30	3	26
826	0	Arp5aid	withArp5	MMS	30	3	27
827	0	Arp5aid	withArp5	MMS	30	3	28
828	0	Arp5aid	withArp5	MMS	30	3	29
829	0	Arp5aid	withArp5	MMS	30	3	30
830	3	Arp5aid	withArp5	MMS	30	3	31
831	2	Arp5aid	withArp5	MMS	30	3	32
832	0	Arp5aid	withArp5	MMS	30	3	33
833	0	Arp5aid	withArp5	MMS	30	3	34
834	0	Arp5aid	withArp5	MMS	30	3	35
835	0	Arp5aid	withArp5	MMS	30	3	36
836	0	Arp5aid	withArp5	MMS	30	3	37
837	0	Arp5aid	withArp5	MMS	30	3	38
838	0	Arp5aid	withArp5	MMS	30	3	39
839	0	Arp5aid	withArp5	MMS	30	3	40
840	0	Arp5aid	withArp5	MMS	30	3	41
841	0	Arp5aid	withArp5	MMS	30	3	42
842	0	Arp5aid	withArp5	MMS	30	3	43
843	0	Arp5aid	withArp5	MMS	30	3	44
844	3	Arp5aid	withArp5	MMS	30	3	45
845	0	Arp5aid	withArp5	MMS	30	3	46
846	3	Arp5aid	withArp5	MMS	30	3	47
847	0	Arp5aid	withArp5	MMS	30	3	48
848	1	Arp5aid	withArp5	MMS	30	3	49
849	1	Arp5aid	withArp5	MMS	30	3	50
850	0	Arp5aid	withArp5	MMS	30	3	51
851	0	Arp5aid	withArp5	MMS	30	3	52
852	0	Arp5aid	withArp5	MMS	30	3	53
853	0	Arp5aid	withArp5	MMS	30	3	54
854	0	Arp5aid	withArp5	MMS	30	3	55
855	0	Arp5aid	withArp5	MMS	30	3	56
856	0	Arp5aid	withArp5	MMS	30	3	57
857	0	Arp5aid	withArp5	MMS	30	3	58
858	0	Arp5aid	withArp5	MMS	30	3	59
859	1	Arp5aid	withArp5	MMS	30	3	60
860	0	Arp5aid	withArp5	MMS	30	3	61
861	0	Arp5aid	withArp5	MMS	30	3	62
862	0	Arp5aid	withArp5	MMS	30	3	63
863	0	Arp5aid	withArp5	MMS	30	3	64
864	0	Arp5aid	withArp5	MMS	30	3	65
865	0	Arp5aid	withArp5	MMS	30	3	66
866	0	Arp5aid	withArp5	MMS	30	3	67
867	0	Arp5aid	withArp5	MMS	30	3	68
868	3	Arp5aid	withArp5	MMS	30	3	69
869	0	Arp5aid	withArp5	MMS	30	3	70
870	0	Arp5aid	withArp5	MMS	30	3	71
871	0	Arp5aid	withArp5	MMS	30	3	72
872	0	Arp5aid	withArp5	MMS	30	3	73
873	0	Arp5aid	withArp5	MMS	30	3	74
874	0	Arp5aid	withArp5	MMS	30	3	75
875	0	Arp5aid	withArp5	MMS	30	3	76
876	0	Arp5aid	withArp5	MMS	30	3	77
877	0	Arp5aid	withArp5	MMS	30	3	78
878	0	Arp5aid	withArp5	MMS	30	3	79
879	0	Arp5aid	withArp5	MMS	30	3	80
880	0	Arp5aid	withArp5	MMS	30	3	81
881	0	Arp5aid	withArp5	MMS	30	3	82
882	0	Arp5aid	withArp5	MMS	30	3	83
883	0	Arp5aid	withArp5	MMS	30	3	84
884	0	Arp5aid	withArp5	MMS	30	3	85
885	0	Arp5aid	withArp5	MMS	30	3	86
886	0	Arp5aid	withArp5	MMS	30	3	87
887	0	Arp5aid	withArp5	MMS	30	3	88
888	0	Arp5aid	withArp5	MMS	30	3	89
889	0	Arp5aid	withArp5	MMS	30	3	90
890	0	Arp5aid	withArp5	MMS	30	3	91
891	0	Arp5aid	withArp5	MMS	30	3	92
892	1	Arp5aid	withArp5	MMS	30	3	93
893	0	Arp5aid	withArp5	MMS	30	3	94
894	0	Arp5aid	withArp5	MMS	30	3	95
895	0	Arp5aid	withArp5	MMS	45	1	0
896	1	Arp5aid	withArp5	MMS	45	1	1
897	0	Arp5aid	withArp5	MMS	45	1	2
898	0	Arp5aid	withArp5	MMS	45	1	3
899	0	Arp5aid	withArp5	MMS	45	1	4
900	2	Arp5aid	withArp5	MMS	45	1	5
901	0	Arp5aid	withArp5	MMS	45	1	6
902	0	Arp5aid	withArp5	MMS	45	1	7
903	0	Arp5aid	withArp5	MMS	45	1	8
904	0	Arp5aid	withArp5	MMS	45	1	9
905	2	Arp5aid	withArp5	MMS	45	1	10
906	1	Arp5aid	withArp5	MMS	45	1	11
907	0	Arp5aid	withArp5	MMS	45	1	12
908	0	Arp5aid	withArp5	MMS	45	1	13
909	0	Arp5aid	withArp5	MMS	45	1	14
910	0	Arp5aid	withArp5	MMS	45	1	15
911	0	Arp5aid	withArp5	MMS	45	1	16
912	0	Arp5aid	withArp5	MMS	45	1	17
913	1	Arp5aid	withArp5	MMS	45	1	18
914	0	Arp5aid	withArp5	MMS	45	1	19
915	0	Arp5aid	withArp5	MMS	45	1	20
916	1	Arp5aid	withArp5	MMS	45	1	21
917	0	Arp5aid	withArp5	MMS	45	1	22
918	0	Arp5aid	withArp5	MMS	45	1	23
919	0	Arp5aid	withArp5	MMS	45	1	24
920	0	Arp5aid	withArp5	MMS	45	1	25
921	0	Arp5aid	withArp5	MMS	45	1	26
922	0	Arp5aid	withArp5	MMS	45	1	27
923	0	Arp5aid	withArp5	MMS	45	1	28
924	0	Arp5aid	withArp5	MMS	45	1	29
925	0	Arp5aid	withArp5	MMS	45	1	30
926	1	Arp5aid	withArp5	MMS	45	1	31
927	0	Arp5aid	withArp5	MMS	45	1	32
928	0	Arp5aid	withArp5	MMS	45	1	33
929	0	Arp5aid	withArp5	MMS	45	1	34
930	0	Arp5aid	withArp5	MMS	45	1	35
931	1	Arp5aid	withArp5	MMS	45	1	36
932	1	Arp5aid	withArp5	MMS	45	1	37
933	2	Arp5aid	withArp5	MMS	45	1	38
934	1	Arp5aid	withArp5	MMS	45	1	39
935	0	Arp5aid	withArp5	MMS	45	1	40
936	0	Arp5aid	withArp5	MMS	45	1	41
937	2	Arp5aid	withArp5	MMS	45	1	42
938	0	Arp5aid	withArp5	MMS	45	1	43
939	1	Arp5aid	withArp5	MMS	45	1	44
940	0	Arp5aid	withArp5	MMS	45	1	45
941	0	Arp5aid	withArp5	MMS	45	1	46
942	0	Arp5aid	withArp5	MMS	45	1	47
943	0	Arp5aid	withArp5	MMS	45	1	48
944	0	Arp5aid	withArp5	MMS	45	1	49
945	1	Arp5aid	withArp5	MMS	45	1	50
946	4	Arp5aid	withArp5	MMS	45	1	51
947	1	Arp5aid	withArp5	MMS	45	1	52
948	0	Arp5aid	withArp5	MMS	45	1	53
949	0	Arp5aid	withArp5	MMS	45	1	54
950	0	Arp5aid	withArp5	MMS	45	1	55
951	1	Arp5aid	withArp5	MMS	45	1	56
952	0	Arp5aid	withArp5	MMS	45	1	57
953	0	Arp5aid	withArp5	MMS	45	1	58
954	2	Arp5aid	withArp5	MMS	45	1	59
955	0	Arp5aid	withArp5	MMS	45	1	60
956	0	Arp5aid	withArp5	MMS	45	1	61
957	0	Arp5aid	withArp5	MMS	45	1	62
958	0	Arp5aid	withArp5	MMS	45	1	63
959	1	Arp5aid	withArp5	MMS	45	1	64
960	0	Arp5aid	withArp5	MMS	45	1	65
961	0	Arp5aid	withArp5	MMS	45	1	66
962	0	Arp5aid	withArp5	MMS	45	1	67
963	0	Arp5aid	withArp5	MMS	45	1	68
964	0	Arp5aid	withArp5	MMS	45	1	69
965	0	Arp5aid	withArp5	MMS	45	1	70
966	0	Arp5aid	withArp5	MMS	45	1	71
967	0	Arp5aid	withArp5	MMS	45	1	72
968	0	Arp5aid	withArp5	MMS	45	1	73
969	0	Arp5aid	withArp5	MMS	45	1	74
970	0	Arp5aid	withArp5	MMS	45	1	75
971	1	Arp5aid	withArp5	MMS	45	1	76
972	0	Arp5aid	withArp5	MMS	45	1	77
973	0	Arp5aid	withArp5	MMS	45	1	78
974	0	Arp5aid	withArp5	MMS	45	1	79
975	0	Arp5aid	withArp5	MMS	45	1	80
976	0	Arp5aid	withArp5	MMS	45	1	81
977	2	Arp5aid	withArp5	MMS	45	1	82
978	1	Arp5aid	withArp5	MMS	45	1	83
979	0	Arp5aid	withArp5	MMS	45	1	84
980	1	Arp5aid	withArp5	MMS	45	1	85
981	0	Arp5aid	withArp5	MMS	45	1	86
982	1	Arp5aid	withArp5	MMS	45	1	87
983	0	Arp5aid	withArp5	MMS	45	1	88
984	0	Arp5aid	withArp5	MMS	45	1	89
985	0	Arp5aid	withArp5	MMS	45	1	90
986	0	Arp5aid	withArp5	MMS	45	1	91
987	0	Arp5aid	withArp5	MMS	45	1	92
988	0	Arp5aid	withArp5	MMS	45	1	93
989	0	Arp5aid	withArp5	MMS	45	1	94
990	2	Arp5aid	withArp5	MMS	45	1	95
991	0	Arp5aid	withArp5	MMS	45	1	96
992	1	Arp5aid	withArp5	MMS	45	1	97
993	0	Arp5aid	withArp5	MMS	45	1	98
994	3	Arp5aid	withArp5	MMS	45	1	99
995	0	Arp5aid	withArp5	MMS	45	1	100
996	2	Arp5aid	withArp5	MMS	45	1	101
997	1	Arp5aid	withArp5	MMS	45	1	102
998	0	Arp5aid	withArp5	MMS	45	1	103
999	0	Arp5aid	withArp5	MMS	45	1	104
1000	1	Arp5aid	withArp5	MMS	45	1	105
1001	0	Arp5aid	withArp5	MMS	45	1	106
1002	0	Arp5aid	withArp5	MMS	45	1	107
1003	0	Arp5aid	withArp5	MMS	45	1	108
1004	0	Arp5aid	withArp5	MMS	45	1	109
1005	1	Arp5aid	withArp5	MMS	45	1	110
1006	0	Arp5aid	withArp5	MMS	45	1	111
1007	0	Arp5aid	withArp5	MMS	45	1	112
1008	2	Arp5aid	withArp5	MMS	45	1	113
1009	3	Arp5aid	withArp5	MMS	45	1	114
1010	1	Arp5aid	withArp5	MMS	45	1	115
1011	4	Arp5aid	withArp5	MMS	45	2	0
1012	0	Arp5aid	withArp5	MMS	45	2	1
1013	2	Arp5aid	withArp5	MMS	45	2	2
1014	0	Arp5aid	withArp5	MMS	45	2	3
1015	0	Arp5aid	withArp5	MMS	45	2	4
1016	2	Arp5aid	withArp5	MMS	45	2	5
1017	0	Arp5aid	withArp5	MMS	45	2	6
1018	2	Arp5aid	withArp5	MMS	45	2	7
1019	4	Arp5aid	withArp5	MMS	45	2	8
1020	1	Arp5aid	withArp5	MMS	45	2	9
1021	0	Arp5aid	withArp5	MMS	45	2	10
1022	0	Arp5aid	withArp5	MMS	45	2	11
1023	0	Arp5aid	withArp5	MMS	45	2	12
1024	0	Arp5aid	withArp5	MMS	45	2	13
1025	0	Arp5aid	withArp5	MMS	45	2	14
1026	0	Arp5aid	withArp5	MMS	45	2	15
1027	1	Arp5aid	withArp5	MMS	45	2	16
1028	0	Arp5aid	withArp5	MMS	45	2	17
1029	0	Arp5aid	withArp5	MMS	45	2	18
1030	0	Arp5aid	withArp5	MMS	45	2	19
1031	0	Arp5aid	withArp5	MMS	45	2	20
1032	0	Arp5aid	withArp5	MMS	45	2	21
1033	0	Arp5aid	withArp5	MMS	45	2	22
1034	0	Arp5aid	withArp5	MMS	45	2	23
1035	0	Arp5aid	withArp5	MMS	45	2	24
1036	3	Arp5aid	withArp5	MMS	45	2	25
1037	0	Arp5aid	withArp5	MMS	45	2	26
1038	0	Arp5aid	withArp5	MMS	45	2	27
1039	2	Arp5aid	withArp5	MMS	45	2	28
1040	0	Arp5aid	withArp5	MMS	45	2	29
1041	2	Arp5aid	withArp5	MMS	45	2	30
1042	0	Arp5aid	withArp5	MMS	45	2	31
1043	0	Arp5aid	withArp5	MMS	45	2	32
1044	1	Arp5aid	withArp5	MMS	45	2	33
1045	0	Arp5aid	withArp5	MMS	45	2	34
1046	0	Arp5aid	withArp5	MMS	45	2	35
1047	0	Arp5aid	withArp5	MMS	45	2	36
1048	0	Arp5aid	withArp5	MMS	45	2	37
1049	0	Arp5aid	withArp5	MMS	45	2	38
1050	1	Arp5aid	withArp5	MMS	45	2	39
1051	0	Arp5aid	withArp5	MMS	45	2	40
1052	0	Arp5aid	withArp5	MMS	45	2	41
1053	0	Arp5aid	withArp5	MMS	45	2	42
1054	0	Arp5aid	withArp5	MMS	45	2	43
1055	0	Arp5aid	withArp5	MMS	45	2	44
1056	0	Arp5aid	withArp5	MMS	45	2	45
1057	0	Arp5aid	withArp5	MMS	45	2	46
1058	0	Arp5aid	withArp5	MMS	45	2	47
1059	0	Arp5aid	withArp5	MMS	45	2	48
1060	0	Arp5aid	withArp5	MMS	45	2	49
1061	0	Arp5aid	withArp5	MMS	45	2	50
1062	1	Arp5aid	withArp5	MMS	45	2	51
1063	0	Arp5aid	withArp5	MMS	45	2	52
1064	0	Arp5aid	withArp5	MMS	45	2	53
1065	0	Arp5aid	withArp5	MMS	45	2	54
1066	0	Arp5aid	withArp5	MMS	45	2	55
1067	0	Arp5aid	withArp5	MMS	45	2	56
1068	0	Arp5aid	withArp5	MMS	45	2	57
1069	1	Arp5aid	withArp5	MMS	45	2	58
1070	0	Arp5aid	withArp5	MMS	45	2	59
1071	0	Arp5aid	withArp5	MMS	45	2	60
1072	0	Arp5aid	withArp5	MMS	45	2	61
1073	0	Arp5aid	withArp5	MMS	45	2	62
1074	0	Arp5aid	withArp5	MMS	45	2	63
1075	0	Arp5aid	withArp5	MMS	45	2	64
1076	0	Arp5aid	withArp5	MMS	45	2	65
1077	0	Arp5aid	withArp5	MMS	45	2	66
1078	2	Arp5aid	withArp5	MMS	45	2	67
1079	1	Arp5aid	withArp5	MMS	45	2	68
1080	0	Arp5aid	withArp5	MMS	45	2	69
1081	0	Arp5aid	withArp5	MMS	45	2	70
1082	1	Arp5aid	withArp5	MMS	45	2	71
1083	0	Arp5aid	withArp5	MMS	45	2	72
1084	0	Arp5aid	withArp5	MMS	45	2	73
1085	2	Arp5aid	withArp5	MMS	45	2	74
1086	1	Arp5aid	withArp5	MMS	45	2	75
1087	0	Arp5aid	withArp5	MMS	45	2	76
1088	1	Arp5aid	withArp5	MMS	45	2	77
1089	2	Arp5aid	withArp5	MMS	45	2	78
1090	1	Arp5aid	withArp5	MMS	45	2	79
1091	2	Arp5aid	withArp5	MMS	45	2	80
1092	0	Arp5aid	withArp5	MMS	45	2	81
1093	0	Arp5aid	withArp5	MMS	45	2	82
1094	0	Arp5aid	withArp5	MMS	45	2	83
1095	0	Arp5aid	withArp5	MMS	45	2	84
1096	1	Arp5aid	withArp5	MMS	45	2	85
1097	0	Arp5aid	withArp5	MMS	45	2	86
1098	0	Arp5aid	withArp5	MMS	45	2	87
1099	0	Arp5aid	withArp5	MMS	45	2	88
1100	2	Arp5aid	withArp5	MMS	45	2	89
1101	0	Arp5aid	withArp5	MMS	45	2	90
1102	1	Arp5aid	withArp5	MMS	45	2	91
1103	0	Arp5aid	withArp5	MMS	45	2	92
1104	1	Arp5aid	withArp5	MMS	45	2	93
1105	0	Arp5aid	withArp5	MMS	45	2	94
1106	0	Arp5aid	withArp5	MMS	45	2	95
1107	2	Arp5aid	withArp5	MMS	45	2	96
1108	0	Arp5aid	withArp5	MMS	45	2	97
1109	0	Arp5aid	withArp5	MMS	45	2	98
1110	0	Arp5aid	withArp5	MMS	45	2	99
1111	0	Arp5aid	withArp5	MMS	45	2	100
1112	0	Arp5aid	withArp5	MMS	45	2	101
1113	2	Arp5aid	withArp5	MMS	45	2	102
1114	0	Arp5aid	withArp5	MMS	45	2	103
1115	2	Arp5aid	withArp5	MMS	45	2	104
1116	0	Arp5aid	withArp5	MMS	45	2	105
1117	0	Arp5aid	withArp5	MMS	45	2	106
1118	1	Arp5aid	withArp5	MMS	45	2	107
1119	0	Arp5aid	withArp5	MMS	45	2	108
1120	0	Arp5aid	withArp5	MMS	45	2	109
1121	0	Arp5aid	withArp5	MMS	45	2	110
1122	1	Arp5aid	withArp5	MMS	45	2	111
1123	0	Arp5aid	withArp5	MMS	45	2	112
1124	1	Arp5aid	withArp5	MMS	45	2	113
1125	1	Arp5aid	withArp5	MMS	45	2	114
1126	0	Arp5aid	withArp5	MMS	45	2	115
1127	2	Arp5aid	withArp5	MMS	45	2	116
1128	0	Arp5aid	withArp5	MMS	45	2	117
1129	0	Arp5aid	withArp5	MMS	45	3	0
1130	0	Arp5aid	withArp5	MMS	45	3	1
1131	2	Arp5aid	withArp5	MMS	45	3	2
1132	1	Arp5aid	withArp5	MMS	45	3	3
1133	1	Arp5aid	withArp5	MMS	45	3	4
1134	0	Arp5aid	withArp5	MMS	45	3	5
1135	0	Arp5aid	withArp5	MMS	45	3	6
1136	1	Arp5aid	withArp5	MMS	45	3	7
1137	0	Arp5aid	withArp5	MMS	45	3	8
1138	2	Arp5aid	withArp5	MMS	45	3	9
1139	0	Arp5aid	withArp5	MMS	45	3	10
1140	1	Arp5aid	withArp5	MMS	45	3	11
1141	1	Arp5aid	withArp5	MMS	45	3	12
1142	1	Arp5aid	withArp5	MMS	45	3	13
1143	0	Arp5aid	withArp5	MMS	45	3	14
1144	0	Arp5aid	withArp5	MMS	45	3	15
1145	1	Arp5aid	withArp5	MMS	45	3	16
1146	0	Arp5aid	withArp5	MMS	45	3	17
1147	0	Arp5aid	withArp5	MMS	45	3	18
1148	2	Arp5aid	withArp5	MMS	45	3	19
1149	0	Arp5aid	withArp5	MMS	45	3	20
1150	1	Arp5aid	withArp5	MMS	45	3	21
1151	0	Arp5aid	withArp5	MMS	45	3	22
1152	0	Arp5aid	withArp5	MMS	45	3	23
1153	0	Arp5aid	withArp5	MMS	45	3	24
1154	0	Arp5aid	withArp5	MMS	45	3	25
1155	0	Arp5aid	withArp5	MMS	45	3	26
1156	1	Arp5aid	withArp5	MMS	45	3	27
1157	0	Arp5aid	withArp5	MMS	45	3	28
1158	0	Arp5aid	withArp5	MMS	45	3	29
1159	0	Arp5aid	withArp5	MMS	45	3	30
1160	0	Arp5aid	withArp5	MMS	45	3	31
1161	0	Arp5aid	withArp5	MMS	45	3	32
1162	0	Arp5aid	withArp5	MMS	45	3	33
1163	0	Arp5aid	withArp5	MMS	45	3	34
1164	0	Arp5aid	withArp5	MMS	45	3	35
1165	0	Arp5aid	withArp5	MMS	45	3	36
1166	0	Arp5aid	withArp5	MMS	45	3	37
1167	0	Arp5aid	withArp5	MMS	45	3	38
1168	0	Arp5aid	withArp5	MMS	45	3	39
1169	1	Arp5aid	withArp5	MMS	45	3	40
1170	1	Arp5aid	withArp5	MMS	45	3	41
1171	2	Arp5aid	withArp5	MMS	45	3	42
1172	0	Arp5aid	withArp5	MMS	45	3	43
1173	0	Arp5aid	withArp5	MMS	45	3	44
1174	0	Arp5aid	withArp5	MMS	45	3	45
1175	1	Arp5aid	withArp5	MMS	45	3	46
1176	0	Arp5aid	withArp5	MMS	45	3	47
1177	0	Arp5aid	withArp5	MMS	45	3	48
1178	0	Arp5aid	withArp5	MMS	45	3	49
1179	0	Arp5aid	withArp5	MMS	45	3	50
1180	0	Arp5aid	withArp5	MMS	45	3	51
1181	1	Arp5aid	withArp5	MMS	45	3	52
1182	0	Arp5aid	withArp5	MMS	45	3	53
1183	0	Arp5aid	withArp5	MMS	45	3	54
1184	0	Arp5aid	withArp5	MMS	45	3	55
1185	1	Arp5aid	withArp5	MMS	45	3	56
1186	0	Arp5aid	withArp5	MMS	45	3	57
1187	0	Arp5aid	withArp5	MMS	45	3	58
1188	0	Arp5aid	withArp5	MMS	45	3	59
1189	0	Arp5aid	withArp5	MMS	45	3	60
1190	1	Arp5aid	withArp5	MMS	45	3	61
1191	2	Arp5aid	withArp5	MMS	45	3	62
1192	0	Arp5aid	withArp5	MMS	45	3	63
1193	0	Arp5aid	withArp5	MMS	45	3	64
1194	1	Arp5aid	withArp5	MMS	45	3	65
1195	0	Arp5aid	withArp5	MMS	45	3	66
1196	0	Arp5aid	withArp5	MMS	45	3	67
1197	0	Arp5aid	withArp5	MMS	45	3	68
1198	0	Arp5aid	withArp5	MMS	45	3	69
1199	0	Arp5aid	withArp5	MMS	45	3	70
1200	0	Arp5aid	withArp5	MMS	45	3	71
1201	0	Arp5aid	withArp5	MMS	45	3	72
1202	0	Arp5aid	withArp5	MMS	45	3	73
1203	1	Arp5aid	withArp5	MMS	45	3	74
1204	0	Arp5aid	withArp5	MMS	45	3	75
1205	0	Arp5aid	withArp5	MMS	45	3	76
1206	0	Arp5aid	withArp5	MMS	45	3	77
1207	0	Arp5aid	withArp5	MMS	45	3	78
1208	1	Arp5aid	withArp5	MMS	45	3	79
1209	0	Arp5aid	withArp5	MMS	45	3	80
1210	0	Arp5aid	withArp5	MMS	45	3	81
1211	0	Arp5aid	withArp5	MMS	45	3	82
1212	0	Arp5aid	withArp5	MMS	45	3	83
1213	1	Arp5aid	withArp5	MMS	45	3	84
1214	1	Arp5aid	withArp5	MMS	45	3	85
1215	1	Arp5aid	withArp5	MMS	45	3	86
1216	0	Arp5aid	withArp5	MMS	45	3	87
1217	0	Arp5aid	withArp5	MMS	45	3	88
1218	0	Arp5aid	withArp5	MMS	45	3	89
1219	0	Arp5aid	withArp5	MMS	45	3	90
1220	1	Arp5aid	withArp5	MMS	45	3	91
1221	1	Arp5aid	withArp5	MMS	45	3	92
1222	0	Arp5aid	withArp5	MMS	45	3	93
1223	0	Arp5aid	withArp5	MMS	45	3	94
1224	1	Arp5aid	withArp5	MMS	45	3	95
1225	0	Arp5aid	withArp5	MMS	45	3	96
1226	0	Arp5aid	withArp5	MMS	45	3	97
1227	0	Arp5aid	withArp5	MMS	45	3	98
1228	0	Arp5aid	withArp5	MMS	45	3	99
1229	2	Arp5aid	withArp5	MMS	60	1	0
1230	2	Arp5aid	withArp5	MMS	60	1	1
1231	1	Arp5aid	withArp5	MMS	60	1	2
1232	0	Arp5aid	withArp5	MMS	60	1	3
1233	1	Arp5aid	withArp5	MMS	60	1	4
1234	0	Arp5aid	withArp5	MMS	60	1	5
1235	1	Arp5aid	withArp5	MMS	60	1	6
1236	0	Arp5aid	withArp5	MMS	60	1	7
1237	1	Arp5aid	withArp5	MMS	60	1	8
1238	0	Arp5aid	withArp5	MMS	60	1	9
1239	1	Arp5aid	withArp5	MMS	60	1	10
1240	0	Arp5aid	withArp5	MMS	60	1	11
1241	0	Arp5aid	withArp5	MMS	60	1	12
1242	1	Arp5aid	withArp5	MMS	60	1	13
1243	0	Arp5aid	withArp5	MMS	60	1	14
1244	1	Arp5aid	withArp5	MMS	60	1	15
1245	2	Arp5aid	withArp5	MMS	60	1	16
1246	0	Arp5aid	withArp5	MMS	60	1	17
1247	1	Arp5aid	withArp5	MMS	60	1	18
1248	0	Arp5aid	withArp5	MMS	60	1	19
1249	2	Arp5aid	withArp5	MMS	60	1	20
1250	1	Arp5aid	withArp5	MMS	60	1	21
1251	0	Arp5aid	withArp5	MMS	60	1	22
1252	0	Arp5aid	withArp5	MMS	60	1	23
1253	1	Arp5aid	withArp5	MMS	60	1	24
1254	0	Arp5aid	withArp5	MMS	60	1	25
1255	0	Arp5aid	withArp5	MMS	60	1	26
1256	1	Arp5aid	withArp5	MMS	60	1	27
1257	2	Arp5aid	withArp5	MMS	60	1	28
1258	0	Arp5aid	withArp5	MMS	60	1	29
1259	2	Arp5aid	withArp5	MMS	60	1	30
1260	0	Arp5aid	withArp5	MMS	60	1	31
1261	2	Arp5aid	withArp5	MMS	60	1	32
1262	0	Arp5aid	withArp5	MMS	60	1	33
1263	0	Arp5aid	withArp5	MMS	60	1	34
1264	0	Arp5aid	withArp5	MMS	60	1	35
1265	0	Arp5aid	withArp5	MMS	60	1	36
1266	2	Arp5aid	withArp5	MMS	60	1	37
1267	0	Arp5aid	withArp5	MMS	60	1	38
1268	0	Arp5aid	withArp5	MMS	60	1	39
1269	0	Arp5aid	withArp5	MMS	60	1	40
1270	3	Arp5aid	withArp5	MMS	60	1	41
1271	4	Arp5aid	withArp5	MMS	60	1	42
1272	0	Arp5aid	withArp5	MMS	60	1	43
1273	1	Arp5aid	withArp5	MMS	60	1	44
1274	2	Arp5aid	withArp5	MMS	60	1	45
1275	1	Arp5aid	withArp5	MMS	60	1	46
1276	0	Arp5aid	withArp5	MMS	60	1	47
1277	0	Arp5aid	withArp5	MMS	60	1	48
1278	0	Arp5aid	withArp5	MMS	60	1	49
1279	1	Arp5aid	withArp5	MMS	60	1	50
1280	1	Arp5aid	withArp5	MMS	60	1	51
1281	4	Arp5aid	withArp5	MMS	60	1	52
1282	5	Arp5aid	withArp5	MMS	60	1	53
1283	1	Arp5aid	withArp5	MMS	60	1	54
1284	2	Arp5aid	withArp5	MMS	60	1	55
1285	0	Arp5aid	withArp5	MMS	60	1	56
1286	3	Arp5aid	withArp5	MMS	60	1	57
1287	2	Arp5aid	withArp5	MMS	60	1	58
1288	1	Arp5aid	withArp5	MMS	60	1	59
1289	1	Arp5aid	withArp5	MMS	60	1	60
1290	4	Arp5aid	withArp5	MMS	60	1	61
1291	0	Arp5aid	withArp5	MMS	60	1	62
1292	1	Arp5aid	withArp5	MMS	60	1	63
1293	3	Arp5aid	withArp5	MMS	60	1	64
1294	1	Arp5aid	withArp5	MMS	60	1	65
1295	0	Arp5aid	withArp5	MMS	60	1	66
1296	1	Arp5aid	withArp5	MMS	60	1	67
1297	1	Arp5aid	withArp5	MMS	60	1	68
1298	1	Arp5aid	withArp5	MMS	60	1	69
1299	0	Arp5aid	withArp5	MMS	60	1	70
1300	0	Arp5aid	withArp5	MMS	60	1	71
1301	0	Arp5aid	withArp5	MMS	60	1	72
1302	1	Arp5aid	withArp5	MMS	60	1	73
1303	2	Arp5aid	withArp5	MMS	60	1	74
1304	0	Arp5aid	withArp5	MMS	60	1	75
1305	0	Arp5aid	withArp5	MMS	60	1	76
1306	0	Arp5aid	withArp5	MMS	60	1	77
1307	2	Arp5aid	withArp5	MMS	60	1	78
1308	1	Arp5aid	withArp5	MMS	60	1	79
1309	1	Arp5aid	withArp5	MMS	60	1	80
1310	2	Arp5aid	withArp5	MMS	60	1	81
1311	0	Arp5aid	withArp5	MMS	60	1	82
1312	1	Arp5aid	withArp5	MMS	60	1	83
1313	0	Arp5aid	withArp5	MMS	60	1	84
1314	2	Arp5aid	withArp5	MMS	60	1	85
1315	3	Arp5aid	withArp5	MMS	60	1	86
1316	0	Arp5aid	withArp5	MMS	60	1	87
1317	0	Arp5aid	withArp5	MMS	60	1	88
1318	0	Arp5aid	withArp5	MMS	60	1	89
1319	0	Arp5aid	withArp5	MMS	60	1	90
1320	1	Arp5aid	withArp5	MMS	60	1	91
1321	1	Arp5aid	withArp5	MMS	60	1	92
1322	0	Arp5aid	withArp5	MMS	60	1	93
1323	0	Arp5aid	withArp5	MMS	60	1	94
1324	0	Arp5aid	withArp5	MMS	60	1	95
1325	1	Arp5aid	withArp5	MMS	60	1	96
1326	0	Arp5aid	withArp5	MMS	60	1	97
1327	0	Arp5aid	withArp5	MMS	60	2	0
1328	2	Arp5aid	withArp5	MMS	60	2	1
1329	1	Arp5aid	withArp5	MMS	60	2	2
1330	0	Arp5aid	withArp5	MMS	60	2	3
1331	2	Arp5aid	withArp5	MMS	60	2	4
1332	0	Arp5aid	withArp5	MMS	60	2	5
1333	0	Arp5aid	withArp5	MMS	60	2	6
1334	0	Arp5aid	withArp5	MMS	60	2	7
1335	0	Arp5aid	withArp5	MMS	60	2	8
1336	0	Arp5aid	withArp5	MMS	60	2	9
1337	2	Arp5aid	withArp5	MMS	60	2	10
1338	1	Arp5aid	withArp5	MMS	60	2	11
1339	2	Arp5aid	withArp5	MMS	60	2	12
1340	3	Arp5aid	withArp5	MMS	60	2	13
1341	2	Arp5aid	withArp5	MMS	60	2	14
1342	2	Arp5aid	withArp5	MMS	60	2	15
1343	0	Arp5aid	withArp5	MMS	60	2	16
1344	0	Arp5aid	withArp5	MMS	60	2	17
1345	0	Arp5aid	withArp5	MMS	60	2	18
1346	2	Arp5aid	withArp5	MMS	60	2	19
1347	0	Arp5aid	withArp5	MMS	60	2	20
1348	2	Arp5aid	withArp5	MMS	60	2	21
1349	0	Arp5aid	withArp5	MMS	60	2	22
1350	1	Arp5aid	withArp5	MMS	60	2	23
1351	1	Arp5aid	withArp5	MMS	60	2	24
1352	1	Arp5aid	withArp5	MMS	60	2	25
1353	3	Arp5aid	withArp5	MMS	60	2	26
1354	0	Arp5aid	withArp5	MMS	60	2	27
1355	2	Arp5aid	withArp5	MMS	60	2	28
1356	2	Arp5aid	withArp5	MMS	60	2	29
1357	0	Arp5aid	withArp5	MMS	60	2	30
1358	2	Arp5aid	withArp5	MMS	60	2	31
1359	1	Arp5aid	withArp5	MMS	60	2	32
1360	0	Arp5aid	withArp5	MMS	60	2	33
1361	3	Arp5aid	withArp5	MMS	60	2	34
1362	2	Arp5aid	withArp5	MMS	60	2	35
1363	2	Arp5aid	withArp5	MMS	60	2	36
1364	1	Arp5aid	withArp5	MMS	60	2	37
1365	0	Arp5aid	withArp5	MMS	60	2	38
1366	0	Arp5aid	withArp5	MMS	60	2	39
1367	3	Arp5aid	withArp5	MMS	60	2	40
1368	2	Arp5aid	withArp5	MMS	60	2	41
1369	0	Arp5aid	withArp5	MMS	60	2	42
1370	0	Arp5aid	withArp5	MMS	60	2	43
1371	1	Arp5aid	withArp5	MMS	60	2	44
1372	1	Arp5aid	withArp5	MMS	60	2	45
1373	4	Arp5aid	withArp5	MMS	60	2	46
1374	2	Arp5aid	withArp5	MMS	60	2	47
1375	1	Arp5aid	withArp5	MMS	60	2	48
1376	0	Arp5aid	withArp5	MMS	60	2	49
1377	1	Arp5aid	withArp5	MMS	60	2	50
1378	1	Arp5aid	withArp5	MMS	60	2	51
1379	0	Arp5aid	withArp5	MMS	60	2	52
1380	0	Arp5aid	withArp5	MMS	60	2	53
1381	0	Arp5aid	withArp5	MMS	60	2	54
1382	0	Arp5aid	withArp5	MMS	60	2	55
1383	2	Arp5aid	withArp5	MMS	60	2	56
1384	1	Arp5aid	withArp5	MMS	60	2	57
1385	0	Arp5aid	withArp5	MMS	60	2	58
1386	0	Arp5aid	withArp5	MMS	60	2	59
1387	1	Arp5aid	withArp5	MMS	60	2	60
1388	2	Arp5aid	withArp5	MMS	60	2	61
1389	1	Arp5aid	withArp5	MMS	60	2	62
1390	1	Arp5aid	withArp5	MMS	60	2	63
1391	0	Arp5aid	withArp5	MMS	60	2	64
1392	0	Arp5aid	withArp5	MMS	60	2	65
1393	0	Arp5aid	withArp5	MMS	60	2	66
1394	1	Arp5aid	withArp5	MMS	60	2	67
1395	2	Arp5aid	withArp5	MMS	60	2	68
1396	1	Arp5aid	withArp5	MMS	60	2	69
1397	0	Arp5aid	withArp5	MMS	60	2	70
1398	3	Arp5aid	withArp5	MMS	60	2	71
1399	1	Arp5aid	withArp5	MMS	60	2	72
1400	1	Arp5aid	withArp5	MMS	60	2	73
1401	0	Arp5aid	withArp5	MMS	60	2	74
1402	0	Arp5aid	withArp5	MMS	60	2	75
1403	3	Arp5aid	withArp5	MMS	60	2	76
1404	2	Arp5aid	withArp5	MMS	60	2	77
1405	0	Arp5aid	withArp5	MMS	60	2	78
1406	0	Arp5aid	withArp5	MMS	60	2	79
1407	0	Arp5aid	withArp5	MMS	60	2	80
1408	1	Arp5aid	withArp5	MMS	60	2	81
1409	0	Arp5aid	withArp5	MMS	60	2	82
1410	1	Arp5aid	withArp5	MMS	60	2	83
1411	1	Arp5aid	withArp5	MMS	60	2	84
1412	0	Arp5aid	withArp5	MMS	60	2	85
1413	0	Arp5aid	withArp5	MMS	60	2	86
1414	0	Arp5aid	withArp5	MMS	60	2	87
1415	2	Arp5aid	withArp5	MMS	60	2	88
1416	0	Arp5aid	withArp5	MMS	60	2	89
1417	0	Arp5aid	withArp5	MMS	60	2	90
1418	2	Arp5aid	withArp5	MMS	60	2	91
1419	2	Arp5aid	withArp5	MMS	60	2	92
1420	2	Arp5aid	withArp5	MMS	60	2	93
1421	1	Arp5aid	withArp5	MMS	60	2	94
1422	1	Arp5aid	withArp5	MMS	60	2	95
1423	1	Arp5aid	withArp5	MMS	60	2	96
1424	1	Arp5aid	withArp5	MMS	60	2	97
1425	0	Arp5aid	withArp5	MMS	60	2	98
1426	2	Arp5aid	withArp5	MMS	60	2	99
1427	0	Arp5aid	withArp5	MMS	60	2	100
1428	2	Arp5aid	withArp5	MMS	60	2	101
1429	1	Arp5aid	withArp5	MMS	60	2	102
1430	1	Arp5aid	withArp5	MMS	60	2	103
1431	0	Arp5aid	withArp5	MMS	60	2	104
1432	0	Arp5aid	withArp5	MMS	60	2	105
1433	0	Arp5aid	withArp5	MMS	60	3	0
1434	0	Arp5aid	withArp5	MMS	60	3	1
1435	0	Arp5aid	withArp5	MMS	60	3	2
1436	0	Arp5aid	withArp5	MMS	60	3	3
1437	1	Arp5aid	withArp5	MMS	60	3	4
1438	1	Arp5aid	withArp5	MMS	60	3	5
1439	0	Arp5aid	withArp5	MMS	60	3	6
1440	3	Arp5aid	withArp5	MMS	60	3	7
1441	1	Arp5aid	withArp5	MMS	60	3	8
1442	1	Arp5aid	withArp5	MMS	60	3	9
1443	0	Arp5aid	withArp5	MMS	60	3	10
1444	0	Arp5aid	withArp5	MMS	60	3	11
1445	0	Arp5aid	withArp5	MMS	60	3	12
1446	0	Arp5aid	withArp5	MMS	60	3	13
1447	2	Arp5aid	withArp5	MMS	60	3	14
1448	2	Arp5aid	withArp5	MMS	60	3	15
1449	1	Arp5aid	withArp5	MMS	60	3	16
1450	2	Arp5aid	withArp5	MMS	60	3	17
1451	0	Arp5aid	withArp5	MMS	60	3	18
1452	0	Arp5aid	withArp5	MMS	60	3	19
1453	1	Arp5aid	withArp5	MMS	60	3	20
1454	0	Arp5aid	withArp5	MMS	60	3	21
1455	1	Arp5aid	withArp5	MMS	60	3	22
1456	1	Arp5aid	withArp5	MMS	60	3	23
1457	0	Arp5aid	withArp5	MMS	60	3	24
1458	0	Arp5aid	withArp5	MMS	60	3	25
1459	1	Arp5aid	withArp5	MMS	60	3	26
1460	1	Arp5aid	withArp5	MMS	60	3	27
1461	0	Arp5aid	withArp5	MMS	60	3	28
1462	0	Arp5aid	withArp5	MMS	60	3	29
1463	0	Arp5aid	withArp5	MMS	60	3	30
1464	0	Arp5aid	withArp5	MMS	60	3	31
1465	0	Arp5aid	withArp5	MMS	60	3	32
1466	1	Arp5aid	withArp5	MMS	60	3	33
1467	0	Arp5aid	withArp5	MMS	60	3	34
1468	2	Arp5aid	withArp5	MMS	60	3	35
1469	1	Arp5aid	withArp5	MMS	60	3	36
1470	0	Arp5aid	withArp5	MMS	60	3	37
1471	2	Arp5aid	withArp5	MMS	60	3	38
1472	2	Arp5aid	withArp5	MMS	60	3	39
1473	1	Arp5aid	withArp5	MMS	60	3	40
1474	2	Arp5aid	withArp5	MMS	60	3	41
1475	1	Arp5aid	withArp5	MMS	60	3	42
1476	2	Arp5aid	withArp5	MMS	60	3	43
1477	0	Arp5aid	withArp5	MMS	60	3	44
1478	0	Arp5aid	withArp5	MMS	60	3	45
1479	2	Arp5aid	withArp5	MMS	60	3	46
1480	1	Arp5aid	withArp5	MMS	60	3	47
1481	2	Arp5aid	withArp5	MMS	60	3	48
1482	1	Arp5aid	withArp5	MMS	60	3	49
1483	0	Arp5aid	withArp5	MMS	60	3	50
1484	0	Arp5aid	withArp5	MMS	60	3	51
1485	0	Arp5aid	withArp5	MMS	60	3	52
1486	0	Arp5aid	withArp5	MMS	60	3	53
1487	0	Arp5aid	withArp5	MMS	60	3	54
1488	1	Arp5aid	withArp5	MMS	60	3	55
1489	2	Arp5aid	withArp5	MMS	60	3	56
1490	0	Arp5aid	withArp5	MMS	60	3	57
1491	0	Arp5aid	withArp5	MMS	60	3	58
1492	1	Arp5aid	withArp5	MMS	60	3	59
1493	0	Arp5aid	withArp5	MMS	60	3	60
1494	0	Arp5aid	withArp5	MMS	60	3	61
1495	0	Arp5aid	withArp5	MMS	60	3	62
1496	0	Arp5aid	withArp5	MMS	60	3	63
1497	0	Arp5aid	withArp5	MMS	60	3	64
1498	0	Arp5aid	withArp5	MMS	60	3	65
1499	3	Arp5aid	withArp5	MMS	60	3	66
1500	0	Arp5aid	withArp5	MMS	60	3	67
1501	1	Arp5aid	withArp5	MMS	60	3	68
1502	1	Arp5aid	withArp5	MMS	60	3	69
1503	2	Arp5aid	withArp5	MMS	60	3	70
1504	0	Arp5aid	withArp5	MMS	60	3	71
1505	0	Arp5aid	withArp5	MMS	60	3	72
1506	3	Arp5aid	withArp5	MMS	60	3	73
1507	1	Arp5aid	withArp5	MMS	60	3	74
1508	0	Arp5aid	withArp5	MMS	60	3	75
1509	0	Arp5aid	withArp5	MMS	60	3	76
1510	1	Arp5aid	withArp5	MMS	60	3	77
1511	1	Arp5aid	withArp5	MMS	60	3	78
1512	0	Arp5aid	withArp5	MMS	60	3	79
1513	1	Arp5aid	withArp5	MMS	60	3	80
1514	0	Arp5aid	withArp5	MMS	60	3	81
1515	0	Arp5aid	withArp5	MMS	60	3	82
1516	2	Arp5aid	withArp5	MMS	60	3	83
1517	0	Arp5aid	withArp5	MMS	60	3	84
1518	2	Arp5aid	withArp5	MMS	60	3	85
1519	1	Arp5aid	withArp5	MMS	60	3	86
1520	0	Arp5aid	withArp5	MMS	60	3	87
1521	0	Arp5aid	withArp5	MMS	60	3	88
1522	1	Arp5aid	withArp5	MMS	60	3	89
1523	0	Arp5aid	withArp5	MMS	60	4	0
1524	1	Arp5aid	withArp5	MMS	60	4	1
1525	0	Arp5aid	withArp5	MMS	60	4	2
1526	0	Arp5aid	withArp5	MMS	60	4	3
1527	0	Arp5aid	withArp5	MMS	60	4	4
1528	0	Arp5aid	withArp5	MMS	60	4	5
1529	0	Arp5aid	withArp5	MMS	60	4	6
1530	0	Arp5aid	withArp5	MMS	60	4	7
1531	0	Arp5aid	withArp5	MMS	60	4	8
1532	0	Arp5aid	withArp5	MMS	60	4	9
1533	0	Arp5aid	withArp5	MMS	60	4	10
1534	1	Arp5aid	withArp5	MMS	60	4	11
1535	0	Arp5aid	withArp5	MMS	60	4	12
1536	1	Arp5aid	withArp5	MMS	60	4	13
1537	0	Arp5aid	withArp5	MMS	60	4	14
1538	1	Arp5aid	withArp5	MMS	60	4	15
1539	1	Arp5aid	withArp5	MMS	60	4	16
1540	0	Arp5aid	withArp5	MMS	60	4	17
1541	3	Arp5aid	withArp5	MMS	60	4	18
1542	0	Arp5aid	withArp5	MMS	60	4	19
1543	2	Arp5aid	withArp5	MMS	60	4	20
1544	1	Arp5aid	withArp5	MMS	60	4	21
1545	0	Arp5aid	withArp5	MMS	60	4	22
1546	1	Arp5aid	withArp5	MMS	60	4	23
1547	0	Arp5aid	withArp5	MMS	60	4	24
1548	0	Arp5aid	withArp5	MMS	60	4	25
1549	2	Arp5aid	withArp5	MMS	60	4	26
1550	1	Arp5aid	withArp5	MMS	60	4	27
1551	0	Arp5aid	withArp5	MMS	60	4	28
1552	1	Arp5aid	withArp5	MMS	60	4	29
1553	1	Arp5aid	withArp5	MMS	60	4	30
1554	2	Arp5aid	withArp5	MMS	60	4	31
1555	1	Arp5aid	withArp5	MMS	60	4	32
1556	0	Arp5aid	withArp5	MMS	60	4	33
1557	2	Arp5aid	withArp5	MMS	60	4	34
1558	0	Arp5aid	withArp5	MMS	60	4	35
1559	0	Arp5aid	withArp5	MMS	60	4	36
1560	1	Arp5aid	withArp5	MMS	60	4	37
1561	2	Arp5aid	withArp5	MMS	60	4	38
1562	0	Arp5aid	withArp5	MMS	60	4	39
1563	0	Arp5aid	withArp5	MMS	60	4	40
1564	1	Arp5aid	withArp5	MMS	60	4	41
1565	2	Arp5aid	withArp5	MMS	60	4	42
1566	0	Arp5aid	withArp5	MMS	60	4	43
1567	2	Arp5aid	withArp5	MMS	60	4	44
1568	0	Arp5aid	withArp5	MMS	60	4	45
1569	3	Arp5aid	withArp5	MMS	60	4	46
1570	0	Arp5aid	withArp5	MMS	60	4	47
1571	2	Arp5aid	withArp5	MMS	60	4	48
1572	2	Arp5aid	withArp5	MMS	60	4	49
1573	1	Arp5aid	withArp5	MMS	60	4	50
1574	0	Arp5aid	withArp5	MMS	60	4	51
1575	0	Arp5aid	withArp5	MMS	60	4	52
1576	1	Arp5aid	withArp5	MMS	60	4	53
1577	4	Arp5aid	withArp5	MMS	60	4	54
1578	2	Arp5aid	withArp5	MMS	60	4	55
1579	0	Arp5aid	withArp5	MMS	60	4	56
1580	1	Arp5aid	withArp5	MMS	60	4	57
1581	2	Arp5aid	withArp5	MMS	60	4	58
1582	0	Arp5aid	withArp5	MMS	60	4	59
1583	1	Arp5aid	withArp5	MMS	60	4	60
1584	1	Arp5aid	withArp5	MMS	60	4	61
1585	0	Arp5aid	withArp5	MMS	60	4	62
1586	0	Arp5aid	withArp5	MMS	60	4	63
1587	2	Arp5aid	withArp5	MMS	60	4	64
1588	1	Arp5aid	withArp5	MMS	60	4	65
1589	1	Arp5aid	withArp5	MMS	60	4	66
1590	0	Arp5aid	withArp5	MMS	60	4	67
1591	1	Arp5aid	withArp5	MMS	60	4	68
1592	1	Arp5aid	withArp5	MMS	60	4	69
1593	3	Arp5aid	withArp5	MMS	60	4	70
1594	1	Arp5aid	withArp5	MMS	60	4	71
1595	2	Arp5aid	withArp5	MMS	60	4	72
1596	0	Arp5aid	withArp5	MMS	60	4	73
1597	2	Arp5aid	withArp5	MMS	60	4	74
1598	2	Arp5aid	withArp5	MMS	60	4	75
1599	1	Arp5aid	withArp5	MMS	60	4	76
1600	1	Arp5aid	withArp5	MMS	60	4	77
1601	0	Arp5aid	withArp5	MMS	60	4	78
1602	3	Arp5aid	withArp5	MMS	60	4	79
1603	0	Arp5aid	withArp5	MMS	60	4	80
1604	0	Arp5aid	withArp5	MMS	60	4	81
1605	0	Arp5aid	withArp5	MMS	60	4	82
1606	1	Arp5aid	withArp5	MMS	60	4	83
1607	0	Arp5aid	withArp5	MMS	60	4	84
1608	2	Arp5aid	withArp5	MMS	60	4	85
1609	0	Arp5aid	withArp5	MMS	60	4	86
1610	1	Arp5aid	withArp5	MMS	60	4	87
1611	0	Arp5aid	withArp5	MMS	60	4	88
1612	1	Arp5aid	withArp5	MMS	60	4	89
1613	1	Arp5aid	withArp5	MMS	60	4	90
1614	0	Arp5aid	withArp5	MMS	60	4	91
1615	0	Arp5aid	withArp5	MMS	60	4	92
1616	1	Arp5aid	withArp5	MMS	60	4	93
1617	1	Arp5aid	withArp5	MMS	60	4	94
1618	0	Arp5aid	withArp5	MMS	60	4	95
1619	0	Arp5aid	withArp5	MMS	60	4	96
1620	1	Arp5aid	withArp5	MMS	60	4	97
1621	0	Arp5aid	withArp5	MMS	60	4	98
1622	2	Arp5aid	withArp5	MMS	60	4	99
1623	1	Arp5aid	withArp5	MMS	60	4	100
1624	2	Arp5aid	withArp5	MMS	60	4	101
1625	2	Arp5aid	withArp5	MMS	60	4	102
1626	1	Arp5aid	withArp5	MMS	60	4	103
1627	2	Arp5aid	withArp5	MMS	60	4	104
1628	1	Arp5aid	withArp5	MMS	60	4	105
1629	1	Arp5aid	withArp5	MMS	60	4	106
1630	4	Arp5aid	withArp5	MMS	60	4	107
1631	0	Arp5aid	withArp5	MMS	60	4	108
1632	1	Arp5aid	withArp5	MMS	60	4	109
1633	0	Arp5aid	withArp5	MMS	60	4	110
1634	0	Arp5aid	withArp5	MMS	60	4	111
1635	1	Arp5aid	withArp5	MMS	60	4	112
1636	1	Arp5aid	withArp5	MMS	60	4	113
1637	3	Arp5aid	withArp5	MMS	60	4	114
1638	0	Arp5aid	withArp5	MMS	60	4	115
1639	1	Arp5aid	withArp5	MMS	60	4	116
1640	2	Arp5aid	withArp5	MMS	60	4	117
1641	0	Arp5aid	withArp5	MMS	60	4	118
1642	0	Arp5aid	withArp5	MMS	60	4	119
1643	3	Arp5aid	withArp5	MMS	60	4	120
1644	0	Arp5aid	withArp5	MMS	60	4	121
1645	2	Arp5aid	withArp5	MMS	60	4	122
1646	1	Arp5aid	withArp5	MMS	60	4	123
1647	2	Arp5aid	withArp5	MMS	60	4	124
1648	1	Arp5aid	withArp5	MMS	75	1	0
1649	2	Arp5aid	withArp5	MMS	75	1	1
1650	0	Arp5aid	withArp5	MMS	75	1	2
1651	1	Arp5aid	withArp5	MMS	75	1	3
1652	1	Arp5aid	withArp5	MMS	75	1	4
1653	0	Arp5aid	withArp5	MMS	75	1	5
1654	1	Arp5aid	withArp5	MMS	75	1	6
1655	3	Arp5aid	withArp5	MMS	75	1	7
1656	0	Arp5aid	withArp5	MMS	75	1	8
1657	0	Arp5aid	withArp5	MMS	75	1	9
1658	0	Arp5aid	withArp5	MMS	75	1	10
1659	0	Arp5aid	withArp5	MMS	75	1	11
1660	0	Arp5aid	withArp5	MMS	75	1	12
1661	1	Arp5aid	withArp5	MMS	75	1	13
1662	2	Arp5aid	withArp5	MMS	75	1	14
1663	1	Arp5aid	withArp5	MMS	75	1	15
1664	2	Arp5aid	withArp5	MMS	75	1	16
1665	1	Arp5aid	withArp5	MMS	75	1	17
1666	3	Arp5aid	withArp5	MMS	75	1	18
1667	1	Arp5aid	withArp5	MMS	75	1	19
1668	2	Arp5aid	withArp5	MMS	75	1	20
1669	1	Arp5aid	withArp5	MMS	75	1	21
1670	2	Arp5aid	withArp5	MMS	75	1	22
1671	1	Arp5aid	withArp5	MMS	75	1	23
1672	3	Arp5aid	withArp5	MMS	75	1	24
1673	2	Arp5aid	withArp5	MMS	75	1	25
1674	0	Arp5aid	withArp5	MMS	75	1	26
1675	0	Arp5aid	withArp5	MMS	75	1	27
1676	2	Arp5aid	withArp5	MMS	75	1	28
1677	1	Arp5aid	withArp5	MMS	75	1	29
1678	0	Arp5aid	withArp5	MMS	75	1	30
1679	0	Arp5aid	withArp5	MMS	75	1	31
1680	1	Arp5aid	withArp5	MMS	75	1	32
1681	0	Arp5aid	withArp5	MMS	75	1	33
1682	1	Arp5aid	withArp5	MMS	75	1	34
1683	0	Arp5aid	withArp5	MMS	75	1	35
1684	2	Arp5aid	withArp5	MMS	75	1	36
1685	2	Arp5aid	withArp5	MMS	75	1	37
1686	1	Arp5aid	withArp5	MMS	75	1	38
1687	1	Arp5aid	withArp5	MMS	75	1	39
1688	0	Arp5aid	withArp5	MMS	75	1	40
1689	2	Arp5aid	withArp5	MMS	75	1	41
1690	1	Arp5aid	withArp5	MMS	75	1	42
1691	1	Arp5aid	withArp5	MMS	75	1	43
1692	2	Arp5aid	withArp5	MMS	75	1	44
1693	1	Arp5aid	withArp5	MMS	75	1	45
1694	1	Arp5aid	withArp5	MMS	75	1	46
1695	1	Arp5aid	withArp5	MMS	75	1	47
1696	1	Arp5aid	withArp5	MMS	75	1	48
1697	2	Arp5aid	withArp5	MMS	75	1	49
1698	0	Arp5aid	withArp5	MMS	75	1	50
1699	4	Arp5aid	withArp5	MMS	75	1	51
1700	0	Arp5aid	withArp5	MMS	75	1	52
1701	0	Arp5aid	withArp5	MMS	75	1	53
1702	1	Arp5aid	withArp5	MMS	75	1	54
1703	0	Arp5aid	withArp5	MMS	75	1	55
1704	0	Arp5aid	withArp5	MMS	75	1	56
1705	0	Arp5aid	withArp5	MMS	75	1	57
1706	1	Arp5aid	withArp5	MMS	75	1	58
1707	0	Arp5aid	withArp5	MMS	75	1	59
1708	0	Arp5aid	withArp5	MMS	75	1	60
1709	4	Arp5aid	withArp5	MMS	75	1	61
1710	1	Arp5aid	withArp5	MMS	75	1	62
1711	1	Arp5aid	withArp5	MMS	75	1	63
1712	0	Arp5aid	withArp5	MMS	75	1	64
1713	0	Arp5aid	withArp5	MMS	75	1	65
1714	1	Arp5aid	withArp5	MMS	75	1	66
1715	0	Arp5aid	withArp5	MMS	75	1	67
1716	2	Arp5aid	withArp5	MMS	75	1	68
1717	1	Arp5aid	withArp5	MMS	75	1	69
1718	1	Arp5aid	withArp5	MMS	75	1	70
1719	1	Arp5aid	withArp5	MMS	75	1	71
1720	1	Arp5aid	withArp5	MMS	75	1	72
1721	0	Arp5aid	withArp5	MMS	75	1	73
1722	1	Arp5aid	withArp5	MMS	75	1	74
1723	1	Arp5aid	withArp5	MMS	75	1	75
1724	0	Arp5aid	withArp5	MMS	75	1	76
1725	0	Arp5aid	withArp5	MMS	75	1	77
1726	1	Arp5aid	withArp5	MMS	75	1	78
1727	1	Arp5aid	withArp5	MMS	75	1	79
1728	1	Arp5aid	withArp5	MMS	75	1	80
1729	0	Arp5aid	withArp5	MMS	75	2	0
1730	3	Arp5aid	withArp5	MMS	75	2	1
1731	1	Arp5aid	withArp5	MMS	75	2	2
1732	3	Arp5aid	withArp5	MMS	75	2	3
1733	1	Arp5aid	withArp5	MMS	75	2	4
1734	0	Arp5aid	withArp5	MMS	75	2	5
1735	0	Arp5aid	withArp5	MMS	75	2	6
1736	2	Arp5aid	withArp5	MMS	75	2	7
1737	1	Arp5aid	withArp5	MMS	75	2	8
1738	1	Arp5aid	withArp5	MMS	75	2	9
1739	1	Arp5aid	withArp5	MMS	75	2	10
1740	1	Arp5aid	withArp5	MMS	75	2	11
1741	1	Arp5aid	withArp5	MMS	75	2	12
1742	1	Arp5aid	withArp5	MMS	75	2	13
1743	1	Arp5aid	withArp5	MMS	75	2	14
1744	1	Arp5aid	withArp5	MMS	75	2	15
1745	0	Arp5aid	withArp5	MMS	75	2	16
1746	1	Arp5aid	withArp5	MMS	75	2	17
1747	1	Arp5aid	withArp5	MMS	75	2	18
1748	0	Arp5aid	withArp5	MMS	75	2	19
1749	2	Arp5aid	withArp5	MMS	75	2	20
1750	0	Arp5aid	withArp5	MMS	75	2	21
1751	2	Arp5aid	withArp5	MMS	75	2	22
1752	0	Arp5aid	withArp5	MMS	75	2	23
1753	0	Arp5aid	withArp5	MMS	75	2	24
1754	0	Arp5aid	withArp5	MMS	75	2	25
1755	0	Arp5aid	withArp5	MMS	75	2	26
1756	1	Arp5aid	withArp5	MMS	75	2	27
1757	1	Arp5aid	withArp5	MMS	75	2	28
1758	0	Arp5aid	withArp5	MMS	75	2	29
1759	0	Arp5aid	withArp5	MMS	75	2	30
1760	1	Arp5aid	withArp5	MMS	75	2	31
1761	2	Arp5aid	withArp5	MMS	75	2	32
1762	0	Arp5aid	withArp5	MMS	75	2	33
1763	0	Arp5aid	withArp5	MMS	75	2	34
1764	2	Arp5aid	withArp5	MMS	75	2	35
1765	0	Arp5aid	withArp5	MMS	75	2	36
1766	3	Arp5aid	withArp5	MMS	75	2	37
1767	0	Arp5aid	withArp5	MMS	75	2	38
1768	0	Arp5aid	withArp5	MMS	75	2	39
1769	0	Arp5aid	withArp5	MMS	75	2	40
1770	1	Arp5aid	withArp5	MMS	75	2	41
1771	2	Arp5aid	withArp5	MMS	75	2	42
1772	2	Arp5aid	withArp5	MMS	75	2	43
1773	1	Arp5aid	withArp5	MMS	75	2	44
1774	2	Arp5aid	withArp5	MMS	75	2	45
1775	1	Arp5aid	withArp5	MMS	75	2	46
1776	1	Arp5aid	withArp5	MMS	75	2	47
1777	1	Arp5aid	withArp5	MMS	75	2	48
1778	2	Arp5aid	withArp5	MMS	75	2	49
1779	0	Arp5aid	withArp5	MMS	75	2	50
1780	0	Arp5aid	withArp5	MMS	75	2	51
1781	0	Arp5aid	withArp5	MMS	75	2	52
1782	1	Arp5aid	withArp5	MMS	75	2	53
1783	3	Arp5aid	withArp5	MMS	75	2	54
1784	1	Arp5aid	withArp5	MMS	75	2	55
1785	1	Arp5aid	withArp5	MMS	75	2	56
1786	0	Arp5aid	withArp5	MMS	75	2	57
1787	0	Arp5aid	withArp5	MMS	75	2	58
1788	1	Arp5aid	withArp5	MMS	75	2	59
1789	0	Arp5aid	withArp5	MMS	75	2	60
1790	0	Arp5aid	withArp5	MMS	75	2	61
1791	0	Arp5aid	withArp5	MMS	75	2	62
1792	0	Arp5aid	withArp5	MMS	75	2	63
1793	3	Arp5aid	withArp5	MMS	75	2	64
1794	0	Arp5aid	withArp5	MMS	75	2	65
1795	0	Arp5aid	withArp5	MMS	75	2	66
1796	2	Arp5aid	withArp5	MMS	75	2	67
1797	0	Arp5aid	withArp5	MMS	75	2	68
1798	1	Arp5aid	withArp5	MMS	75	2	69
1799	1	Arp5aid	withArp5	MMS	75	2	70
1800	2	Arp5aid	withArp5	MMS	75	2	71
1801	0	Arp5aid	withArp5	MMS	75	2	72
1802	0	Arp5aid	withArp5	MMS	75	2	73
1803	1	Arp5aid	withArp5	MMS	75	2	74
1804	0	Arp5aid	withArp5	MMS	75	2	75
1805	2	Arp5aid	withArp5	MMS	75	2	76
1806	0	Arp5aid	withArp5	MMS	75	2	77
1807	0	Arp5aid	withArp5	MMS	75	2	78
1808	2	Arp5aid	withArp5	MMS	75	2	79
1809	1	Arp5aid	withArp5	MMS	75	2	80
1810	0	Arp5aid	withArp5	MMS	75	2	81
1811	0	Arp5aid	withArp5	MMS	75	2	82
1812	2	Arp5aid	withArp5	MMS	75	2	83
1813	0	Arp5aid	withArp5	MMS	75	2	84
1814	1	Arp5aid	withArp5	MMS	75	2	85
1815	2	Arp5aid	withArp5	MMS	75	2	86
1816	1	Arp5aid	withArp5	MMS	75	2	87
1817	1	Arp5aid	withArp5	MMS	75	2	88
1818	0	Arp5aid	withArp5	MMS	75	2	89
1819	0	Arp5aid	withArp5	MMS	75	2	90
1820	1	Arp5aid	withArp5	MMS	75	2	91
1821	0	Arp5aid	withArp5	MMS	75	3	0
1822	2	Arp5aid	withArp5	MMS	75	4	0
1823	2	Arp5aid	withArp5	MMS	75	4	1
1824	1	Arp5aid	withArp5	MMS	75	4	2
1825	0	Arp5aid	withArp5	MMS	75	4	3
1826	0	Arp5aid	withArp5	MMS	75	4	4
1827	1	Arp5aid	withArp5	MMS	75	4	5
1828	1	Arp5aid	withArp5	MMS	75	4	6
1829	0	Arp5aid	withArp5	MMS	75	4	7
1830	0	Arp5aid	withArp5	MMS	75	4	8
1831	0	Arp5aid	withArp5	MMS	75	4	9
1832	1	Arp5aid	withArp5	MMS	75	4	10
1833	0	Arp5aid	withArp5	MMS	75	4	11
1834	2	Arp5aid	withArp5	MMS	75	4	12
1835	1	Arp5aid	withArp5	MMS	75	4	13
1836	0	Arp5aid	withArp5	MMS	75	4	14
1837	0	Arp5aid	withArp5	MMS	75	4	15
1838	1	Arp5aid	withArp5	MMS	75	4	16
1839	0	Arp5aid	withArp5	MMS	75	4	17
1840	0	Arp5aid	withArp5	MMS	75	4	18
1841	0	Arp5aid	withArp5	MMS	75	4	19
1842	0	Arp5aid	withArp5	MMS	75	4	20
1843	1	Arp5aid	withArp5	MMS	75	4	21
1844	0	Arp5aid	withArp5	MMS	75	4	22
1845	1	Arp5aid	withArp5	MMS	75	4	23
1846	3	Arp5aid	withArp5	MMS	75	4	24
1847	0	Arp5aid	withArp5	MMS	75	4	25
1848	0	Arp5aid	withArp5	MMS	75	4	26
1849	3	Arp5aid	withArp5	MMS	75	4	27
1850	0	Arp5aid	withArp5	MMS	75	4	28
1851	2	Arp5aid	withArp5	MMS	75	4	29
1852	1	Arp5aid	withArp5	MMS	75	4	30
1853	1	Arp5aid	withArp5	MMS	75	4	31
1854	0	Arp5aid	withArp5	MMS	75	4	32
1855	3	Arp5aid	withArp5	MMS	75	4	33
1856	0	Arp5aid	withArp5	MMS	75	4	34
1857	2	Arp5aid	withArp5	MMS	75	4	35
1858	0	Arp5aid	withArp5	MMS	75	4	36
1859	1	Arp5aid	withArp5	MMS	75	4	37
1860	1	Arp5aid	withArp5	MMS	75	4	38
1861	0	Arp5aid	withArp5	MMS	75	4	39
1862	1	Arp5aid	withArp5	MMS	75	4	40
1863	0	Arp5aid	withArp5	MMS	75	4	41
1864	0	Arp5aid	withArp5	MMS	75	4	42
1865	0	Arp5aid	withArp5	MMS	75	4	43
1866	0	Arp5aid	withArp5	MMS	75	4	44
1867	1	Arp5aid	withArp5	MMS	75	4	45
1868	1	Arp5aid	withArp5	MMS	75	4	46
1869	3	Arp5aid	withArp5	MMS	75	4	47
1870	1	Arp5aid	withArp5	MMS	75	4	48
1871	0	Arp5aid	withArp5	MMS	75	4	49
1872	2	Arp5aid	withArp5	MMS	75	4	50
1873	2	Arp5aid	withArp5	MMS	75	4	51
1874	0	Arp5aid	withArp5	MMS	75	4	52
1875	1	Arp5aid	withArp5	MMS	75	4	53
1876	2	Arp5aid	withArp5	MMS	75	4	54
1877	3	Arp5aid	withArp5	MMS	75	4	55
1878	2	Arp5aid	withArp5	MMS	75	4	56
1879	1	Arp5aid	withArp5	MMS	75	4	57
1880	2	Arp5aid	withArp5	MMS	75	4	58
1881	0	Arp5aid	withArp5	MMS	75	4	59
1882	1	Arp5aid	withArp5	MMS	75	4	60
1883	1	Arp5aid	withArp5	MMS	75	4	61
1884	1	Arp5aid	withArp5	MMS	75	4	62
1885	0	Arp5aid	withArp5	MMS	75	4	63
1886	0	Arp5aid	withArp5	MMS	75	4	64
1887	2	Arp5aid	withArp5	MMS	75	4	65
1888	2	Arp5aid	withArp5	MMS	75	4	66
1889	1	Arp5aid	withArp5	MMS	75	4	67
1890	2	Arp5aid	withArp5	MMS	75	4	68
1891	0	Arp5aid	withArp5	MMS	75	4	69
1892	1	Arp5aid	withArp5	MMS	75	4	70
1893	0	Arp5aid	withArp5	MMS	75	4	71
1894	2	Arp5aid	withArp5	MMS	75	4	72
1895	1	Arp5aid	withArp5	MMS	75	4	73
1896	1	Arp5aid	withArp5	MMS	75	4	74
1897	1	Arp5aid	withArp5	MMS	75	4	75
1898	3	Arp5aid	withArp5	MMS	75	4	76
1899	0	Arp5aid	withArp5	MMS	75	4	77
1900	1	Arp5aid	withArp5	MMS	75	4	78
1901	0	Arp5aid	withArp5	MMS	75	4	79
1902	2	Arp5aid	withArp5	MMS	75	4	80
1903	0	Arp5aid	withArp5	MMS	75	4	81
1904	0	Arp5aid	withArp5	MMS	75	4	82
1905	1	Arp5aid	withArp5	MMS	75	4	83
1906	1	Arp5aid	withArp5	MMS	75	4	84
1907	2	Arp5aid	withArp5	MMS	75	4	85
1908	2	Arp5aid	withArp5	MMS	75	4	86
1909	0	Arp5aid	withArp5	MMS	75	4	87
1910	3	Arp5aid	withArp5	MMS	75	4	88
1911	0	Arp5aid	withArp5	MMS	75	4	89
1912	0	Arp5aid	withArp5	MMS	75	4	90
1913	0	Arp5aid	withArp5	MMS	75	4	91
1914	0	Arp5aid	withArp5	MMS	75	4	92
1915	0	Arp5aid	withArp5	MMS	75	4	93
1916	1	Arp5aid	withArp5	MMS	75	4	94
1917	0	Arp5aid	withArp5	MMS	75	4	95
1918	0	Arp5aid	withArp5	MMS	75	4	96
1919	0	Arp5aid	withArp5	MMS	75	4	97
1920	1	Arp5aid	withArp5	MMS	90	1	0
1921	0	Arp5aid	withArp5	MMS	90	1	1
1922	1	Arp5aid	withArp5	MMS	90	1	2
1923	0	Arp5aid	withArp5	MMS	90	1	3
1924	0	Arp5aid	withArp5	MMS	90	1	4
1925	0	Arp5aid	withArp5	MMS	90	1	5
1926	2	Arp5aid	withArp5	MMS	90	1	6
1927	3	Arp5aid	withArp5	MMS	90	1	7
1928	1	Arp5aid	withArp5	MMS	90	1	8
1929	0	Arp5aid	withArp5	MMS	90	1	9
1930	1	Arp5aid	withArp5	MMS	90	1	10
1931	1	Arp5aid	withArp5	MMS	90	1	11
1932	0	Arp5aid	withArp5	MMS	90	1	12
1933	1	Arp5aid	withArp5	MMS	90	1	13
1934	0	Arp5aid	withArp5	MMS	90	1	14
1935	0	Arp5aid	withArp5	MMS	90	1	15
1936	1	Arp5aid	withArp5	MMS	90	1	16
1937	0	Arp5aid	withArp5	MMS	90	1	17
1938	1	Arp5aid	withArp5	MMS	90	1	18
1939	1	Arp5aid	withArp5	MMS	90	1	19
1940	4	Arp5aid	withArp5	MMS	90	1	20
1941	1	Arp5aid	withArp5	MMS	90	1	21
1942	0	Arp5aid	withArp5	MMS	90	1	22
1943	2	Arp5aid	withArp5	MMS	90	1	23
1944	0	Arp5aid	withArp5	MMS	90	1	24
1945	1	Arp5aid	withArp5	MMS	90	1	25
1946	0	Arp5aid	withArp5	MMS	90	1	26
1947	0	Arp5aid	withArp5	MMS	90	1	27
1948	0	Arp5aid	withArp5	MMS	90	1	28
1949	1	Arp5aid	withArp5	MMS	90	1	29
1950	1	Arp5aid	withArp5	MMS	90	1	30
1951	1	Arp5aid	withArp5	MMS	90	1	31
1952	2	Arp5aid	withArp5	MMS	90	1	32
1953	1	Arp5aid	withArp5	MMS	90	1	33
1954	3	Arp5aid	withArp5	MMS	90	1	34
1955	2	Arp5aid	withArp5	MMS	90	1	35
1956	1	Arp5aid	withArp5	MMS	90	1	36
1957	0	Arp5aid	withArp5	MMS	90	1	37
1958	2	Arp5aid	withArp5	MMS	90	1	38
1959	2	Arp5aid	withArp5	MMS	90	1	39
1960	1	Arp5aid	withArp5	MMS	90	1	40
1961	0	Arp5aid	withArp5	MMS	90	1	41
1962	4	Arp5aid	withArp5	MMS	90	1	42
1963	0	Arp5aid	withArp5	MMS	90	1	43
1964	1	Arp5aid	withArp5	MMS	90	1	44
1965	0	Arp5aid	withArp5	MMS	90	1	45
1966	1	Arp5aid	withArp5	MMS	90	1	46
1967	0	Arp5aid	withArp5	MMS	90	2	0
1968	1	Arp5aid	withArp5	MMS	90	2	1
1969	2	Arp5aid	withArp5	MMS	90	2	2
1970	1	Arp5aid	withArp5	MMS	90	2	3
1971	0	Arp5aid	withArp5	MMS	90	2	4
1972	0	Arp5aid	withArp5	MMS	90	2	5
1973	2	Arp5aid	withArp5	MMS	90	2	6
1974	3	Arp5aid	withArp5	MMS	90	2	7
1975	0	Arp5aid	withArp5	MMS	90	2	8
1976	2	Arp5aid	withArp5	MMS	90	2	9
1977	0	Arp5aid	withArp5	MMS	90	2	10
1978	3	Arp5aid	withArp5	MMS	90	2	11
1979	2	Arp5aid	withArp5	MMS	90	2	12
1980	0	Arp5aid	withArp5	MMS	90	2	13
1981	0	Arp5aid	withArp5	MMS	90	2	14
1982	1	Arp5aid	withArp5	MMS	90	2	15
1983	1	Arp5aid	withArp5	MMS	90	2	16
1984	0	Arp5aid	withArp5	MMS	90	2	17
1985	1	Arp5aid	withArp5	MMS	90	2	18
1986	0	Arp5aid	withArp5	MMS	90	2	19
1987	0	Arp5aid	withArp5	MMS	90	2	20
1988	1	Arp5aid	withArp5	MMS	90	2	21
1989	0	Arp5aid	withArp5	MMS	90	2	22
1990	1	Arp5aid	withArp5	MMS	90	2	23
1991	1	Arp5aid	withArp5	MMS	90	2	24
1992	1	Arp5aid	withArp5	MMS	90	2	25
1993	1	Arp5aid	withArp5	MMS	90	2	26
1994	0	Arp5aid	withArp5	MMS	90	2	27
1995	1	Arp5aid	withArp5	MMS	90	2	28
1996	1	Arp5aid	withArp5	MMS	90	2	29
1997	0	Arp5aid	withArp5	MMS	90	2	30
1998	2	Arp5aid	withArp5	MMS	90	2	31
1999	0	Arp5aid	withArp5	MMS	90	2	32
2000	1	Arp5aid	withArp5	MMS	90	2	33
2001	4	Arp5aid	withArp5	MMS	90	2	34
2002	2	Arp5aid	withArp5	MMS	90	3	0
2003	1	Arp5aid	withArp5	MMS	90	3	1
2004	2	Arp5aid	withArp5	MMS	90	3	2
2005	1	Arp5aid	withArp5	MMS	90	3	3
2006	0	Arp5aid	withArp5	MMS	90	3	4
2007	1	Arp5aid	withArp5	MMS	90	3	5
2008	0	Arp5aid	withArp5	MMS	90	3	6
2009	2	Arp5aid	withArp5	MMS	90	3	7
2010	0	Arp5aid	withArp5	MMS	90	3	8
2011	1	Arp5aid	withArp5	MMS	90	3	9
2012	2	Arp5aid	withArp5	MMS	90	3	10
2013	1	Arp5aid	withArp5	MMS	90	3	11
2014	2	Arp5aid	withArp5	MMS	90	3	12
2015	1	Arp5aid	withArp5	MMS	90	3	13
2016	0	Arp5aid	withArp5	MMS	90	3	14
2017	0	Arp5aid	withArp5	MMS	90	3	15
2018	2	Arp5aid	withArp5	MMS	90	3	16
2019	3	Arp5aid	withArp5	MMS	90	3	17
2020	0	Arp5aid	withArp5	MMS	90	3	18
2021	2	Arp5aid	withArp5	MMS	90	3	19
2022	0	Arp5aid	withArp5	MMS	90	3	20
2023	1	Arp5aid	withArp5	MMS	90	3	21
2024	0	Arp5aid	withArp5	MMS	90	3	22
2025	2	Arp5aid	withArp5	MMS	90	3	23
2026	1	Arp5aid	withArp5	MMS	90	3	24
2027	3	Arp5aid	withArp5	MMS	90	3	25
2028	0	Arp5aid	withArp5	MMS	90	3	26
2029	0	Arp5aid	withArp5	MMS	90	3	27
2030	1	Arp5aid	withArp5	MMS	90	3	28
2031	1	Arp5aid	withArp5	MMS	90	3	29
2032	1	Arp5aid	withArp5	MMS	90	3	30
2033	0	Arp5aid	withArp5	MMS	90	3	31
2034	1	Arp5aid	withArp5	MMS	90	3	32
2035	1	Arp5aid	withArp5	MMS	90	3	33
2036	2	Arp5aid	withArp5	MMS	90	3	34
2037	1	Arp5aid	withArp5	MMS	90	3	35
2038	1	Arp5aid	withArp5	MMS	90	3	36
2039	0	Arp5aid	withArp5	MMS	90	3	37
2040	0	Arp5aid	withArp5	MMS	90	3	38
2041	0	Arp5aid	withArp5	MMS	90	3	39
2042	3	Arp5aid	withArp5	MMS	90	3	40
2043	2	Arp5aid	withArp5	MMS	90	3	41
2044	2	Arp5aid	withArp5	MMS	90	3	42
2045	0	Arp5aid	withArp5	MMS	90	3	43
2046	0	Arp5aid	withArp5	MMS	90	3	44
2047	1	Arp5aid	withArp5	MMS	90	3	45
2048	2	Arp5aid	withArp5	MMS	90	3	46
2049	0	Arp5aid	withArp5	MMS	90	3	47
2050	0	Arp5aid	withArp5	MMS	90	3	48
2051	0	Arp5aid	withArp5	MMS	90	3	49
2052	0	Arp5aid	withArp5	MMS	90	3	50
2053	2	Arp5aid	withArp5	MMS	90	3	51
2054	2	Arp5aid	withArp5	MMS	90	3	52
2055	2	Arp5aid	withArp5	MMS	90	4	0
2056	0	Arp5aid	withArp5	MMS	90	4	1
2057	1	Arp5aid	withArp5	MMS	90	4	2
2058	1	Arp5aid	withArp5	MMS	90	4	3
2059	2	Arp5aid	withArp5	MMS	90	4	4
2060	0	Arp5aid	withArp5	MMS	90	4	5
2061	0	Arp5aid	withArp5	MMS	90	4	6
2062	0	Arp5aid	withArp5	MMS	90	4	7
2063	0	Arp5aid	withArp5	MMS	90	4	8
2064	1	Arp5aid	withArp5	MMS	90	4	9
2065	0	Arp5aid	withArp5	MMS	90	4	10
2066	2	Arp5aid	withArp5	MMS	90	4	11
2067	0	Arp5aid	withArp5	MMS	90	4	12
2068	2	Arp5aid	withArp5	MMS	90	4	13
2069	1	Arp5aid	withArp5	MMS	90	4	14
2070	1	Arp5aid	withArp5	MMS	90	4	15
2071	2	Arp5aid	withArp5	MMS	90	4	16
2072	1	Arp5aid	withArp5	MMS	90	4	17
2073	2	Arp5aid	withArp5	MMS	90	4	18
2074	0	Arp5aid	withArp5	MMS	90	4	19
2075	0	Arp5aid	withArp5	MMS	90	4	20
2076	1	Arp5aid	withArp5	MMS	90	4	21
2077	2	Arp5aid	withArp5	MMS	90	4	22
2078	1	Arp5aid	withArp5	MMS	90	4	23
2079	0	Arp5aid	withArp5	MMS	90	4	24
2080	2	Arp5aid	withArp5	MMS	90	4	25
2081	2	Arp5aid	withArp5	MMS	90	4	26
2082	1	Arp5aid	withArp5	MMS	90	4	27
2083	3	Arp5aid	withArp5	MMS	90	4	28
2084	1	Arp5aid	withArp5	MMS	90	4	29
2085	0	Arp5aid	withArp5	MMS	90	4	30
2086	2	Arp5aid	withArp5	MMS	90	4	31
2087	0	Arp5aid	withArp5	MMS	90	4	32
2088	0	Arp5aid	withArp5	MMS	90	4	33
2089	1	Arp5aid	withArp5	MMS	90	4	34
2090	3	Arp5aid	withArp5	MMS	90	4	35
2091	0	Arp5aid	withArp5	MMS	90	4	36
2092	1	Arp5aid	withArp5	MMS	90	4	37
151	0	Arp5aid	withArp5	MMS	105	1	0
152	1	Arp5aid	withArp5	MMS	105	1	1
153	3	Arp5aid	withArp5	MMS	105	1	2
154	0	Arp5aid	withArp5	MMS	105	1	3
155	1	Arp5aid	withArp5	MMS	105	1	4
156	0	Arp5aid	withArp5	MMS	105	1	5
157	0	Arp5aid	withArp5	MMS	105	1	6
158	1	Arp5aid	withArp5	MMS	105	1	7
159	1	Arp5aid	withArp5	MMS	105	1	8
160	2	Arp5aid	withArp5	MMS	105	1	9
161	0	Arp5aid	withArp5	MMS	105	1	10
162	0	Arp5aid	withArp5	MMS	105	1	11
163	1	Arp5aid	withArp5	MMS	105	1	12
164	0	Arp5aid	withArp5	MMS	105	1	13
165	0	Arp5aid	withArp5	MMS	105	1	14
166	0	Arp5aid	withArp5	MMS	105	1	15
167	0	Arp5aid	withArp5	MMS	105	1	16
168	0	Arp5aid	withArp5	MMS	105	1	17
169	0	Arp5aid	withArp5	MMS	105	1	18
170	1	Arp5aid	withArp5	MMS	105	1	19
171	0	Arp5aid	withArp5	MMS	105	1	20
172	1	Arp5aid	withArp5	MMS	105	1	21
173	2	Arp5aid	withArp5	MMS	105	1	22
174	3	Arp5aid	withArp5	MMS	105	1	23
175	1	Arp5aid	withArp5	MMS	105	1	24
176	0	Arp5aid	withArp5	MMS	105	1	25
177	1	Arp5aid	withArp5	MMS	105	1	26
178	1	Arp5aid	withArp5	MMS	105	1	27
179	0	Arp5aid	withArp5	MMS	105	1	28
180	0	Arp5aid	withArp5	MMS	105	1	29
181	0	Arp5aid	withArp5	MMS	105	2	0
182	0	Arp5aid	withArp5	MMS	105	2	1
183	0	Arp5aid	withArp5	MMS	105	2	2
184	2	Arp5aid	withArp5	MMS	105	2	3
185	1	Arp5aid	withArp5	MMS	105	2	4
186	0	Arp5aid	withArp5	MMS	105	2	5
187	1	Arp5aid	withArp5	MMS	105	2	6
188	1	Arp5aid	withArp5	MMS	105	2	7
189	0	Arp5aid	withArp5	MMS	105	2	8
190	0	Arp5aid	withArp5	MMS	105	2	9
191	1	Arp5aid	withArp5	MMS	105	2	10
192	1	Arp5aid	withArp5	MMS	105	2	11
193	2	Arp5aid	withArp5	MMS	105	2	12
194	1	Arp5aid	withArp5	MMS	105	2	13
195	3	Arp5aid	withArp5	MMS	105	2	14
196	1	Arp5aid	withArp5	MMS	105	2	15
197	0	Arp5aid	withArp5	MMS	105	2	16
198	2	Arp5aid	withArp5	MMS	105	2	17
199	1	Arp5aid	withArp5	MMS	105	2	18
200	0	Arp5aid	withArp5	MMS	105	2	19
201	1	Arp5aid	withArp5	MMS	105	2	20
202	2	Arp5aid	withArp5	MMS	105	2	21
203	1	Arp5aid	withArp5	MMS	105	2	22
204	0	Arp5aid	withArp5	MMS	105	2	23
205	0	Arp5aid	withArp5	MMS	105	2	24
206	2	Arp5aid	withArp5	MMS	105	2	25
207	1	Arp5aid	withArp5	MMS	105	2	26
208	0	Arp5aid	withArp5	MMS	105	2	27
209	0	Arp5aid	withArp5	MMS	105	2	28
210	0	Arp5aid	withArp5	MMS	105	2	29
211	0	Arp5aid	withArp5	MMS	105	2	30
212	0	Arp5aid	withArp5	MMS	105	2	31
213	3	Arp5aid	withArp5	MMS	105	2	32
214	0	Arp5aid	withArp5	MMS	105	2	33
215	0	Arp5aid	withArp5	MMS	105	2	34
216	0	Arp5aid	withArp5	MMS	105	2	35
217	2	Arp5aid	withArp5	MMS	105	2	36
218	1	Arp5aid	withArp5	MMS	105	2	37
219	0	Arp5aid	withArp5	MMS	105	2	38
220	0	Arp5aid	withArp5	MMS	105	2	39
221	2	Arp5aid	withArp5	MMS	105	2	40
222	0	Arp5aid	withArp5	MMS	105	2	41
223	2	Arp5aid	withArp5	MMS	105	2	42
224	2	Arp5aid	withArp5	MMS	105	2	43
225	1	Arp5aid	withArp5	MMS	105	2	44
226	0	Arp5aid	withArp5	MMS	105	2	45
227	2	Arp5aid	withArp5	MMS	105	2	46
228	0	Arp5aid	withArp5	MMS	105	2	47
229	1	Arp5aid	withArp5	MMS	105	2	48
230	0	Arp5aid	withArp5	MMS	105	2	49
231	0	Arp5aid	withArp5	MMS	105	2	50
232	1	Arp5aid	withArp5	MMS	105	2	51
233	1	Arp5aid	withArp5	MMS	105	2	52
234	0	Arp5aid	withArp5	MMS	105	3	0
235	1	Arp5aid	withArp5	MMS	105	4	0
236	0	Arp5aid	withArp5	MMS	105	4	1
237	1	Arp5aid	withArp5	MMS	105	4	2
238	3	Arp5aid	withArp5	MMS	105	4	3
239	2	Arp5aid	withArp5	MMS	105	4	4
240	1	Arp5aid	withArp5	MMS	105	4	5
241	1	Arp5aid	withArp5	MMS	105	4	6
242	0	Arp5aid	withArp5	MMS	105	4	7
243	0	Arp5aid	withArp5	MMS	105	4	8
244	1	Arp5aid	withArp5	MMS	105	4	9
245	1	Arp5aid	withArp5	MMS	105	4	10
246	3	Arp5aid	withArp5	MMS	105	4	11
247	1	Arp5aid	withArp5	MMS	105	4	12
248	0	Arp5aid	withArp5	MMS	105	4	13
249	1	Arp5aid	withArp5	MMS	105	4	14
250	1	Arp5aid	withArp5	MMS	105	4	15
251	0	Arp5aid	withArp5	MMS	105	4	16
252	0	Arp5aid	withArp5	MMS	105	4	17
253	0	Arp5aid	withArp5	MMS	105	4	18
254	0	Arp5aid	withArp5	MMS	105	4	19
255	1	Arp5aid	withArp5	MMS	105	4	20
256	1	Arp5aid	withArp5	MMS	105	4	21
257	0	Arp5aid	withArp5	MMS	105	4	22
258	1	Arp5aid	withArp5	MMS	105	4	23
259	1	Arp5aid	withArp5	MMS	105	4	24
260	0	Arp5aid	withArp5	MMS	105	4	25
261	1	Arp5aid	withArp5	MMS	105	4	26
262	0	Arp5aid	withArp5	MMS	105	4	27
263	0	Arp5aid	withArp5	MMS	105	4	28
264	2	Arp5aid	withArp5	MMS	105	4	29
265	0	Arp5aid	withArp5	MMS	105	4	30
266	2	Arp5aid	withArp5	MMS	105	4	31
267	1	Arp5aid	withArp5	MMS	105	4	32
268	1	Arp5aid	withArp5	MMS	105	4	33
269	2	Arp5aid	withArp5	MMS	105	4	34
270	1	Arp5aid	withArp5	MMS	105	4	35
271	0	Arp5aid	withArp5	MMS	105	4	36
272	1	Arp5aid	withArp5	MMS	105	4	37
273	0	Arp5aid	withArp5	MMS	105	4	38
274	1	Arp5aid	withArp5	MMS	105	4	39
275	1	Arp5aid	withArp5	MMS	105	4	40
276	0	Arp5aid	withArp5	MMS	105	4	41
277	1	Arp5aid	withArp5	MMS	105	4	42
278	1	Arp5aid	withArp5	MMS	105	4	43
279	2	Arp5aid	withArp5	MMS	105	4	44
280	1	Arp5aid	withArp5	MMS	105	4	45
281	0	Arp5aid	withArp5	MMS	105	4	46
282	0	Arp5aid	withArp5	MMS	105	4	47
283	0	Arp5aid	withArp5	MMS	105	4	48
284	1	Arp5aid	withArp5	MMS	105	4	49
285	1	Arp5aid	withArp5	MMS	105	4	50
286	0	Arp5aid	withArp5	MMS	105	4	51
287	2	Arp5aid	withArp5	MMS	105	4	52
288	1	Arp5aid	withArp5	MMS	105	4	53
289	0	Arp5aid	withArp5	MMS	105	4	54
290	0	Arp5aid	withArp5	MMS	105	4	55
291	2	Arp5aid	withArp5	MMS	105	4	56
292	0	Arp5aid	withArp5	MMS	120	1	0
293	0	Arp5aid	withArp5	MMS	120	1	1
294	1	Arp5aid	withArp5	MMS	120	1	2
295	1	Arp5aid	withArp5	MMS	120	1	3
296	0	Arp5aid	withArp5	MMS	120	1	4
297	1	Arp5aid	withArp5	MMS	120	1	5
298	0	Arp5aid	withArp5	MMS	120	1	6
299	1	Arp5aid	withArp5	MMS	120	1	7
300	1	Arp5aid	withArp5	MMS	120	1	8
301	0	Arp5aid	withArp5	MMS	120	1	9
302	1	Arp5aid	withArp5	MMS	120	1	10
303	0	Arp5aid	withArp5	MMS	120	1	11
304	0	Arp5aid	withArp5	MMS	120	1	12
305	0	Arp5aid	withArp5	MMS	120	1	13
306	3	Arp5aid	withArp5	MMS	120	1	14
307	1	Arp5aid	withArp5	MMS	120	1	15
308	0	Arp5aid	withArp5	MMS	120	1	16
309	1	Arp5aid	withArp5	MMS	120	1	17
310	0	Arp5aid	withArp5	MMS	120	1	18
311	1	Arp5aid	withArp5	MMS	120	1	19
312	1	Arp5aid	withArp5	MMS	120	1	20
313	2	Arp5aid	withArp5	MMS	120	1	21
314	2	Arp5aid	withArp5	MMS	120	1	22
315	0	Arp5aid	withArp5	MMS	120	1	23
316	0	Arp5aid	withArp5	MMS	120	1	24
317	2	Arp5aid	withArp5	MMS	120	1	25
318	1	Arp5aid	withArp5	MMS	120	1	26
319	0	Arp5aid	withArp5	MMS	120	1	27
320	1	Arp5aid	withArp5	MMS	120	1	28
321	0	Arp5aid	withArp5	MMS	120	1	29
322	1	Arp5aid	withArp5	MMS	120	1	30
323	1	Arp5aid	withArp5	MMS	120	1	31
324	1	Arp5aid	withArp5	MMS	120	1	32
325	2	Arp5aid	withArp5	MMS	120	1	33
326	0	Arp5aid	withArp5	MMS	120	1	34
327	0	Arp5aid	withArp5	MMS	120	1	35
328	1	Arp5aid	withArp5	MMS	120	1	36
329	0	Arp5aid	withArp5	MMS	120	1	37
330	0	Arp5aid	withArp5	MMS	120	1	38
331	2	Arp5aid	withArp5	MMS	120	1	39
332	2	Arp5aid	withArp5	MMS	120	1	40
333	0	Arp5aid	withArp5	MMS	120	1	41
334	0	Arp5aid	withArp5	MMS	120	1	42
335	1	Arp5aid	withArp5	MMS	120	1	43
336	0	Arp5aid	withArp5	MMS	120	1	44
337	0	Arp5aid	withArp5	MMS	120	1	45
338	0	Arp5aid	withArp5	MMS	120	1	46
339	0	Arp5aid	withArp5	MMS	120	1	47
340	0	Arp5aid	withArp5	MMS	120	1	48
341	1	Arp5aid	withArp5	MMS	120	1	49
342	1	Arp5aid	withArp5	MMS	120	1	50
343	1	Arp5aid	withArp5	MMS	120	1	51
344	1	Arp5aid	withArp5	MMS	120	1	52
345	0	Arp5aid	withArp5	MMS	120	1	53
346	0	Arp5aid	withArp5	MMS	120	1	54
347	2	Arp5aid	withArp5	MMS	120	1	55
348	0	Arp5aid	withArp5	MMS	120	1	56
349	0	Arp5aid	withArp5	MMS	120	1	57
350	1	Arp5aid	withArp5	MMS	120	1	58
351	1	Arp5aid	withArp5	MMS	120	1	59
352	1	Arp5aid	withArp5	MMS	120	1	60
353	0	Arp5aid	withArp5	MMS	120	1	61
354	0	Arp5aid	withArp5	MMS	120	1	62
355	1	Arp5aid	withArp5	MMS	120	1	63
356	0	Arp5aid	withArp5	MMS	120	1	64
357	0	Arp5aid	withArp5	MMS	120	1	65
358	2	Arp5aid	withArp5	MMS	120	1	66
359	1	Arp5aid	withArp5	MMS	120	1	67
360	1	Arp5aid	withArp5	MMS	120	1	68
361	0	Arp5aid	withArp5	MMS	120	1	69
362	2	Arp5aid	withArp5	MMS	120	1	70
363	0	Arp5aid	withArp5	MMS	120	1	71
364	1	Arp5aid	withArp5	MMS	120	1	72
365	1	Arp5aid	withArp5	MMS	120	2	0
366	1	Arp5aid	withArp5	MMS	120	2	1
367	0	Arp5aid	withArp5	MMS	120	2	2
368	2	Arp5aid	withArp5	MMS	120	2	3
369	3	Arp5aid	withArp5	MMS	120	2	4
370	0	Arp5aid	withArp5	MMS	120	2	5
371	0	Arp5aid	withArp5	MMS	120	2	6
372	0	Arp5aid	withArp5	MMS	120	2	7
373	1	Arp5aid	withArp5	MMS	120	2	8
374	0	Arp5aid	withArp5	MMS	120	2	9
375	1	Arp5aid	withArp5	MMS	120	2	10
376	1	Arp5aid	withArp5	MMS	120	2	11
377	1	Arp5aid	withArp5	MMS	120	2	12
378	0	Arp5aid	withArp5	MMS	120	2	13
379	1	Arp5aid	withArp5	MMS	120	2	14
380	0	Arp5aid	withArp5	MMS	120	2	15
381	0	Arp5aid	withArp5	MMS	120	2	16
382	0	Arp5aid	withArp5	MMS	120	2	17
383	2	Arp5aid	withArp5	MMS	120	2	18
384	1	Arp5aid	withArp5	MMS	120	2	19
385	2	Arp5aid	withArp5	MMS	120	2	20
386	1	Arp5aid	withArp5	MMS	120	2	21
387	2	Arp5aid	withArp5	MMS	120	2	22
388	0	Arp5aid	withArp5	MMS	120	2	23
389	2	Arp5aid	withArp5	MMS	120	2	24
390	0	Arp5aid	withArp5	MMS	120	2	25
391	1	Arp5aid	withArp5	MMS	120	2	26
392	0	Arp5aid	withArp5	MMS	120	2	27
393	0	Arp5aid	withArp5	MMS	120	2	28
394	0	Arp5aid	withArp5	MMS	120	2	29
395	1	Arp5aid	withArp5	MMS	120	2	30
396	1	Arp5aid	withArp5	MMS	120	2	31
397	0	Arp5aid	withArp5	MMS	120	2	32
398	0	Arp5aid	withArp5	MMS	120	2	33
399	0	Arp5aid	withArp5	MMS	120	2	34
400	1	Arp5aid	withArp5	MMS	120	2	35
401	1	Arp5aid	withArp5	MMS	120	2	36
402	1	Arp5aid	withArp5	MMS	120	2	37
403	0	Arp5aid	withArp5	MMS	120	2	38
404	0	Arp5aid	withArp5	MMS	120	2	39
405	0	Arp5aid	withArp5	MMS	120	2	40
406	1	Arp5aid	withArp5	MMS	120	2	41
407	0	Arp5aid	withArp5	MMS	120	2	42
408	0	Arp5aid	withArp5	MMS	120	2	43
409	2	Arp5aid	withArp5	MMS	120	2	44
410	1	Arp5aid	withArp5	MMS	120	2	45
411	2	Arp5aid	withArp5	MMS	120	2	46
412	1	Arp5aid	withArp5	MMS	120	2	47
413	0	Arp5aid	withArp5	MMS	120	2	48
414	0	Arp5aid	withArp5	MMS	120	2	49
415	0	Arp5aid	withArp5	MMS	120	2	50
416	1	Arp5aid	withArp5	MMS	120	2	51
417	1	Arp5aid	withArp5	MMS	120	2	52
418	0	Arp5aid	withArp5	MMS	120	2	53
419	1	Arp5aid	withArp5	MMS	120	2	54
420	1	Arp5aid	withArp5	MMS	120	2	55
421	2	Arp5aid	withArp5	MMS	120	2	56
422	0	Arp5aid	withArp5	MMS	120	2	57
423	0	Arp5aid	withArp5	MMS	120	2	58
424	0	Arp5aid	withArp5	MMS	120	2	59
425	2	Arp5aid	withArp5	MMS	120	2	60
426	0	Arp5aid	withArp5	MMS	120	2	61
427	1	Arp5aid	withArp5	MMS	120	2	62
428	0	Arp5aid	withArp5	MMS	120	2	63
429	2	Arp5aid	withArp5	MMS	120	2	64
430	1	Arp5aid	withArp5	MMS	120	2	65
431	0	Arp5aid	withArp5	MMS	120	2	66
432	0	Arp5aid	withArp5	MMS	120	2	67
433	1	Arp5aid	withArp5	MMS	120	2	68
434	0	Arp5aid	withArp5	MMS	120	2	69
435	0	Arp5aid	withArp5	MMS	120	2	70
436	1	Arp5aid	withArp5	MMS	120	2	71
437	0	Arp5aid	withArp5	MMS	120	2	72
438	1	Arp5aid	withArp5	MMS	120	2	73
439	0	Arp5aid	withArp5	MMS	120	2	74
440	1	Arp5aid	withArp5	MMS	120	3	0
441	0	Arp5aid	withArp5	MMS	120	3	1
442	1	Arp5aid	withArp5	MMS	120	3	2
443	1	Arp5aid	withArp5	MMS	120	3	3
444	1	Arp5aid	withArp5	MMS	120	3	4
445	3	Arp5aid	withArp5	MMS	120	3	5
446	0	Arp5aid	withArp5	MMS	120	3	6
447	0	Arp5aid	withArp5	MMS	120	3	7
448	2	Arp5aid	withArp5	MMS	120	3	8
449	1	Arp5aid	withArp5	MMS	120	3	9
450	2	Arp5aid	withArp5	MMS	120	3	10
451	0	Arp5aid	withArp5	MMS	120	3	11
452	1	Arp5aid	withArp5	MMS	120	3	12
453	1	Arp5aid	withArp5	MMS	120	3	13
454	0	Arp5aid	withArp5	MMS	120	3	14
455	2	Arp5aid	withArp5	MMS	120	3	15
456	0	Arp5aid	withArp5	MMS	120	3	16
457	0	Arp5aid	withArp5	MMS	120	3	17
458	0	Arp5aid	withArp5	MMS	120	3	18
459	0	Arp5aid	withArp5	MMS	120	3	19
460	1	Arp5aid	withArp5	MMS	120	3	20
461	0	Arp5aid	withArp5	MMS	120	3	21
462	1	Arp5aid	withArp5	MMS	120	3	22
463	0	Arp5aid	withArp5	MMS	120	3	23
464	0	Arp5aid	withArp5	MMS	120	3	24
465	1	Arp5aid	withArp5	MMS	120	3	25
466	1	Arp5aid	withArp5	MMS	120	3	26
467	0	Arp5aid	withArp5	MMS	120	3	27
468	0	Arp5aid	withArp5	MMS	120	3	28
469	0	Arp5aid	withArp5	MMS	120	3	29
470	0	Arp5aid	withArp5	MMS	120	3	30
471	0	Arp5aid	withArp5	MMS	120	3	31
472	1	Arp5aid	withArp5	MMS	120	3	32
473	0	Arp5aid	withArp5	MMS	120	3	33
474	1	Arp5aid	withArp5	MMS	120	3	34
475	0	Arp5aid	withArp5	MMS	120	3	35
476	1	Arp5aid	withArp5	MMS	120	3	36
477	0	Arp5aid	withArp5	MMS	120	3	37
478	2	Arp5aid	withArp5	MMS	120	3	38
479	2	Arp5aid	withArp5	MMS	120	3	39
480	1	Arp5aid	withArp5	MMS	120	3	40
481	0	Arp5aid	withArp5	MMS	120	3	41
482	1	Arp5aid	withArp5	MMS	120	3	42
483	0	Arp5aid	withArp5	MMS	120	3	43
484	0	Arp5aid	withArp5	MMS	120	3	44
485	1	Arp5aid	withArp5	MMS	120	3	45
486	0	Arp5aid	withArp5	MMS	120	3	46
487	3	Arp5aid	withArp5	MMS	120	3	47
488	0	Arp5aid	withArp5	MMS	120	3	48
489	0	Arp5aid	withArp5	MMS	120	3	49
490	1	Arp5aid	withArp5	MMS	120	3	50
491	3	Arp5aid	withArp5	MMS	120	3	51
492	0	Arp5aid	withArp5	MMS	120	3	52
493	2	Arp5aid	withArp5	MMS	120	3	53
494	1	Arp5aid	withArp5	MMS	120	3	54
495	0	Arp5aid	withArp5	MMS	120	3	55
496	2	Arp5aid	withArp5	MMS	120	3	56
497	0	Arp5aid	withArp5	MMS	120	3	57
498	0	Arp5aid	withArp5	MMS	120	3	58
499	1	Arp5aid	withArp5	MMS	120	3	59
500	1	Arp5aid	withArp5	MMS	120	3	60
501	0	Arp5aid	withArp5	MMS	120	3	61
502	0	Arp5aid	withArp5	MMS	120	3	62
503	0	Arp5aid	withArp5	MMS	120	3	63
504	0	Arp5aid	withArp5	MMS	120	3	64
505	0	Arp5aid	withArp5	MMS	120	3	65
506	1	Arp5aid	withArp5	MMS	120	3	66
507	1	Arp5aid	withArp5	MMS	120	3	67
[truncated: 13,013 more rows]
