# Supplementary material for: The INO80 chromatin remodeller facilitates DNA damage bypass via postreplicative gap repair
Source: EMBO J. 2025 Oct 13;44(22):6626–48. doi: 10.1038/s44318-025-00580-4 (PMC12624141; doi:10.1038/s44318-025-00580-4)
Supplement: Supplementary file 6 — Source data Fig. 4 [file 44318_2025_580_MOESM6_ESM.zip › Figure 4/E/Figure3E_RPA foci quantification.csv]

	Foci Count	strain	condition	treatment	timepoint	replicate	nucleus
1	0	htz1-swr1	withIno80	MMS	0	1	0
2	0	htz1-swr1	withIno80	MMS	0	1	1
3	0	htz1-swr1	withIno80	MMS	0	1	2
4	0	htz1-swr1	withIno80	MMS	0	1	3
5	0	htz1-swr1	withIno80	MMS	0	1	4
6	0	htz1-swr1	withIno80	MMS	0	1	5
7	0	htz1-swr1	withIno80	MMS	0	1	6
8	0	htz1-swr1	withIno80	MMS	0	1	7
9	0	htz1-swr1	withIno80	MMS	0	1	8
10	0	htz1-swr1	withIno80	MMS	0	1	9
11	0	htz1-swr1	withIno80	MMS	0	1	10
12	0	htz1-swr1	withIno80	MMS	0	1	11
13	0	htz1-swr1	withIno80	MMS	0	1	12
14	0	htz1-swr1	withIno80	MMS	0	1	13
15	0	htz1-swr1	withIno80	MMS	0	1	14
16	0	htz1-swr1	withIno80	MMS	0	1	15
17	0	htz1-swr1	withIno80	MMS	0	1	16
18	0	htz1-swr1	withIno80	MMS	0	1	17
19	0	htz1-swr1	withIno80	MMS	0	1	18
20	0	htz1-swr1	withIno80	MMS	0	1	19
21	0	htz1-swr1	withIno80	MMS	0	1	20
22	0	htz1-swr1	withIno80	MMS	0	1	21
23	0	htz1-swr1	withIno80	MMS	0	1	22
24	0	htz1-swr1	withIno80	MMS	0	1	23
25	0	htz1-swr1	withIno80	MMS	0	1	24
26	0	htz1-swr1	withIno80	MMS	0	1	25
27	0	htz1-swr1	withIno80	MMS	0	1	26
28	0	htz1-swr1	withIno80	MMS	0	1	27
29	0	htz1-swr1	withIno80	MMS	0	1	28
30	0	htz1-swr1	withIno80	MMS	0	1	29
31	0	htz1-swr1	withIno80	MMS	0	1	30
32	0	htz1-swr1	withIno80	MMS	0	1	31
33	0	htz1-swr1	withIno80	MMS	0	1	32
34	0	htz1-swr1	withIno80	MMS	0	1	33
35	0	htz1-swr1	withIno80	MMS	0	1	34
36	0	htz1-swr1	withIno80	MMS	0	1	35
37	0	htz1-swr1	withIno80	MMS	0	1	36
38	0	htz1-swr1	withIno80	MMS	0	1	37
39	0	htz1-swr1	withIno80	MMS	0	1	38
40	0	htz1-swr1	withIno80	MMS	0	1	39
41	0	htz1-swr1	withIno80	MMS	0	1	40
42	0	htz1-swr1	withIno80	MMS	0	1	41
43	0	htz1-swr1	withIno80	MMS	0	1	42
44	0	htz1-swr1	withIno80	MMS	0	1	43
45	0	htz1-swr1	withIno80	MMS	0	1	44
46	0	htz1-swr1	withIno80	MMS	0	1	45
47	0	htz1-swr1	withIno80	MMS	0	1	46
48	0	htz1-swr1	withIno80	MMS	0	1	47
49	0	htz1-swr1	withIno80	MMS	0	1	48
50	0	htz1-swr1	withIno80	MMS	0	1	49
51	0	htz1-swr1	withIno80	MMS	0	1	50
52	0	htz1-swr1	withIno80	MMS	0	1	51
53	0	htz1-swr1	withIno80	MMS	0	1	52
54	0	htz1-swr1	withIno80	MMS	0	1	53
55	0	htz1-swr1	withIno80	MMS	0	1	54
56	0	htz1-swr1	withIno80	MMS	0	1	55
57	0	htz1-swr1	withIno80	MMS	0	1	56
58	0	htz1-swr1	withIno80	MMS	0	1	57
59	0	htz1-swr1	withIno80	MMS	0	1	58
60	0	htz1-swr1	withIno80	MMS	0	1	59
61	0	htz1-swr1	withIno80	MMS	0	1	60
62	0	htz1-swr1	withIno80	MMS	0	1	61
63	0	htz1-swr1	withIno80	MMS	0	1	62
64	0	htz1-swr1	withIno80	MMS	0	1	63
65	0	htz1-swr1	withIno80	MMS	0	1	64
66	0	htz1-swr1	withIno80	MMS	0	1	65
67	0	htz1-swr1	withIno80	MMS	0	1	66
68	0	htz1-swr1	withIno80	MMS	0	1	67
69	0	htz1-swr1	withIno80	MMS	0	1	68
70	0	htz1-swr1	withIno80	MMS	0	1	69
71	0	htz1-swr1	withIno80	MMS	0	1	70
72	0	htz1-swr1	withIno80	MMS	0	1	71
73	0	htz1-swr1	withIno80	MMS	0	1	72
74	0	htz1-swr1	withIno80	MMS	0	1	73
75	0	htz1-swr1	withIno80	MMS	0	1	74
76	0	htz1-swr1	withIno80	MMS	0	1	75
77	0	htz1-swr1	withIno80	MMS	0	1	76
78	0	htz1-swr1	withIno80	MMS	0	1	77
79	0	htz1-swr1	withIno80	MMS	0	1	78
80	0	htz1-swr1	withIno80	MMS	0	1	79
81	0	htz1-swr1	withIno80	MMS	0	1	80
82	0	htz1-swr1	withIno80	MMS	0	1	81
83	0	htz1-swr1	withIno80	MMS	0	1	82
84	0	htz1-swr1	withIno80	MMS	0	1	83
85	0	htz1-swr1	withIno80	MMS	0	1	84
86	0	htz1-swr1	withIno80	MMS	0	1	85
87	0	htz1-swr1	withIno80	MMS	0	1	86
88	0	htz1-swr1	withIno80	MMS	0	1	87
89	0	htz1-swr1	withIno80	MMS	0	1	88
90	0	htz1-swr1	withIno80	MMS	0	1	89
91	0	htz1-swr1	withIno80	MMS	0	1	90
92	0	htz1-swr1	withIno80	MMS	0	1	91
93	0	htz1-swr1	withIno80	MMS	0	1	92
94	0	htz1-swr1	withIno80	MMS	0	1	93
95	0	htz1-swr1	withIno80	MMS	0	1	94
96	0	htz1-swr1	withIno80	MMS	0	1	95
97	0	htz1-swr1	withIno80	MMS	0	1	96
98	0	htz1-swr1	withIno80	MMS	0	1	97
99	0	htz1-swr1	withIno80	MMS	0	1	98
100	0	htz1-swr1	withIno80	MMS	0	1	99
101	0	htz1-swr1	withIno80	MMS	0	1	100
102	0	htz1-swr1	withIno80	MMS	0	1	101
103	0	htz1-swr1	withIno80	MMS	0	1	102
104	0	htz1-swr1	withIno80	MMS	0	1	103
105	0	htz1-swr1	withIno80	MMS	0	1	104
106	0	htz1-swr1	withIno80	MMS	0	1	105
107	0	htz1-swr1	withIno80	MMS	0	1	106
108	0	htz1-swr1	withIno80	MMS	0	1	107
109	0	htz1-swr1	withIno80	MMS	0	1	108
110	0	htz1-swr1	withIno80	MMS	0	1	109
111	0	htz1-swr1	withIno80	MMS	0	1	110
112	0	htz1-swr1	withIno80	MMS	0	1	111
113	0	htz1-swr1	withIno80	MMS	0	1	112
114	0	htz1-swr1	withIno80	MMS	0	1	113
115	0	htz1-swr1	withIno80	MMS	0	1	114
116	0	htz1-swr1	withIno80	MMS	0	1	115
117	0	htz1-swr1	withIno80	MMS	0	1	116
118	0	htz1-swr1	withIno80	MMS	0	1	117
119	0	htz1-swr1	withIno80	MMS	0	1	118
120	0	htz1-swr1	withIno80	MMS	0	1	119
121	0	htz1-swr1	withIno80	MMS	0	1	120
122	0	htz1-swr1	withIno80	MMS	0	1	121
123	0	htz1-swr1	withIno80	MMS	0	1	122
124	0	htz1-swr1	withIno80	MMS	0	1	123
125	1	htz1-swr1	withIno80	MMS	0	1	124
126	0	htz1-swr1	withIno80	MMS	0	1	125
127	0	htz1-swr1	withIno80	MMS	0	1	126
128	0	htz1-swr1	withIno80	MMS	0	1	127
129	0	htz1-swr1	withIno80	MMS	0	1	128
130	0	htz1-swr1	withIno80	MMS	0	1	129
131	0	htz1-swr1	withIno80	MMS	0	1	130
132	0	htz1-swr1	withIno80	MMS	0	2	0
133	0	htz1-swr1	withIno80	MMS	0	2	1
134	0	htz1-swr1	withIno80	MMS	0	2	2
135	0	htz1-swr1	withIno80	MMS	0	2	3
136	0	htz1-swr1	withIno80	MMS	0	2	4
137	0	htz1-swr1	withIno80	MMS	0	2	5
138	0	htz1-swr1	withIno80	MMS	0	2	6
139	0	htz1-swr1	withIno80	MMS	0	2	7
140	0	htz1-swr1	withIno80	MMS	0	2	8
141	0	htz1-swr1	withIno80	MMS	0	2	9
142	0	htz1-swr1	withIno80	MMS	0	2	10
143	0	htz1-swr1	withIno80	MMS	0	2	11
144	0	htz1-swr1	withIno80	MMS	0	2	12
145	0	htz1-swr1	withIno80	MMS	0	2	13
146	0	htz1-swr1	withIno80	MMS	0	2	14
147	0	htz1-swr1	withIno80	MMS	0	2	15
148	0	htz1-swr1	withIno80	MMS	0	2	16
149	0	htz1-swr1	withIno80	MMS	0	2	17
150	0	htz1-swr1	withIno80	MMS	0	2	18
151	0	htz1-swr1	withIno80	MMS	0	2	19
152	0	htz1-swr1	withIno80	MMS	0	2	20
153	0	htz1-swr1	withIno80	MMS	0	2	21
154	0	htz1-swr1	withIno80	MMS	0	2	22
155	0	htz1-swr1	withIno80	MMS	0	2	23
156	0	htz1-swr1	withIno80	MMS	0	2	24
157	0	htz1-swr1	withIno80	MMS	0	2	25
158	0	htz1-swr1	withIno80	MMS	0	2	26
159	0	htz1-swr1	withIno80	MMS	0	2	27
160	0	htz1-swr1	withIno80	MMS	0	2	28
161	0	htz1-swr1	withIno80	MMS	0	2	29
162	0	htz1-swr1	withIno80	MMS	0	2	30
163	0	htz1-swr1	withIno80	MMS	0	2	31
164	0	htz1-swr1	withIno80	MMS	0	2	32
165	0	htz1-swr1	withIno80	MMS	0	2	33
166	0	htz1-swr1	withIno80	MMS	0	2	34
167	0	htz1-swr1	withIno80	MMS	0	2	35
168	0	htz1-swr1	withIno80	MMS	0	2	36
169	1	htz1-swr1	withIno80	MMS	0	2	37
170	0	htz1-swr1	withIno80	MMS	0	2	38
171	0	htz1-swr1	withIno80	MMS	0	2	39
172	0	htz1-swr1	withIno80	MMS	0	2	40
173	0	htz1-swr1	withIno80	MMS	0	2	41
174	0	htz1-swr1	withIno80	MMS	0	2	42
175	0	htz1-swr1	withIno80	MMS	0	2	43
176	0	htz1-swr1	withIno80	MMS	0	2	44
177	0	htz1-swr1	withIno80	MMS	0	2	45
178	0	htz1-swr1	withIno80	MMS	0	2	46
179	0	htz1-swr1	withIno80	MMS	0	2	47
180	0	htz1-swr1	withIno80	MMS	0	2	48
181	0	htz1-swr1	withIno80	MMS	0	2	49
182	0	htz1-swr1	withIno80	MMS	0	2	50
183	0	htz1-swr1	withIno80	MMS	0	2	51
184	0	htz1-swr1	withIno80	MMS	0	2	52
185	0	htz1-swr1	withIno80	MMS	0	2	53
186	0	htz1-swr1	withIno80	MMS	0	2	54
187	0	htz1-swr1	withIno80	MMS	0	2	55
188	0	htz1-swr1	withIno80	MMS	0	2	56
189	0	htz1-swr1	withIno80	MMS	0	2	57
190	0	htz1-swr1	withIno80	MMS	0	2	58
191	0	htz1-swr1	withIno80	MMS	0	2	59
192	0	htz1-swr1	withIno80	MMS	0	2	60
193	0	htz1-swr1	withIno80	MMS	0	2	61
194	0	htz1-swr1	withIno80	MMS	0	2	62
195	0	htz1-swr1	withIno80	MMS	0	2	63
196	0	htz1-swr1	withIno80	MMS	0	2	64
197	0	htz1-swr1	withIno80	MMS	0	2	65
198	0	htz1-swr1	withIno80	MMS	0	2	66
199	0	htz1-swr1	withIno80	MMS	0	2	67
200	0	htz1-swr1	withIno80	MMS	0	2	68
201	0	htz1-swr1	withIno80	MMS	0	2	69
202	0	htz1-swr1	withIno80	MMS	0	2	70
203	0	htz1-swr1	withIno80	MMS	0	2	71
204	0	htz1-swr1	withIno80	MMS	0	2	72
205	0	htz1-swr1	withIno80	MMS	0	2	73
206	0	htz1-swr1	withIno80	MMS	0	2	74
207	0	htz1-swr1	withIno80	MMS	0	2	75
208	0	htz1-swr1	withIno80	MMS	0	2	76
209	0	htz1-swr1	withIno80	MMS	0	2	77
210	0	htz1-swr1	withIno80	MMS	0	2	78
211	0	htz1-swr1	withIno80	MMS	0	2	79
212	0	htz1-swr1	withIno80	MMS	0	2	80
213	0	htz1-swr1	withIno80	MMS	0	2	81
214	0	htz1-swr1	withIno80	MMS	0	2	82
215	0	htz1-swr1	withIno80	MMS	0	2	83
216	0	htz1-swr1	withIno80	MMS	0	2	84
217	0	htz1-swr1	withIno80	MMS	0	2	85
218	0	htz1-swr1	withIno80	MMS	0	2	86
219	0	htz1-swr1	withIno80	MMS	0	2	87
220	0	htz1-swr1	withIno80	MMS	0	2	88
221	0	htz1-swr1	withIno80	MMS	0	2	89
222	0	htz1-swr1	withIno80	MMS	0	2	90
223	0	htz1-swr1	withIno80	MMS	0	2	91
224	0	htz1-swr1	withIno80	MMS	0	2	92
225	0	htz1-swr1	withIno80	MMS	0	2	93
226	0	htz1-swr1	withIno80	MMS	0	2	94
227	0	htz1-swr1	withIno80	MMS	0	2	95
228	0	htz1-swr1	withIno80	MMS	0	2	96
229	0	htz1-swr1	withIno80	MMS	0	2	97
230	0	htz1-swr1	withIno80	MMS	0	2	98
231	0	htz1-swr1	withIno80	MMS	0	3	0
232	0	htz1-swr1	withIno80	MMS	0	3	1
233	0	htz1-swr1	withIno80	MMS	0	3	2
234	0	htz1-swr1	withIno80	MMS	0	3	3
235	0	htz1-swr1	withIno80	MMS	0	3	4
236	0	htz1-swr1	withIno80	MMS	0	3	5
237	0	htz1-swr1	withIno80	MMS	0	3	6
238	0	htz1-swr1	withIno80	MMS	0	3	7
239	0	htz1-swr1	withIno80	MMS	0	3	8
240	0	htz1-swr1	withIno80	MMS	0	3	9
241	0	htz1-swr1	withIno80	MMS	0	3	10
242	0	htz1-swr1	withIno80	MMS	0	3	11
243	0	htz1-swr1	withIno80	MMS	0	3	12
244	0	htz1-swr1	withIno80	MMS	0	3	13
245	0	htz1-swr1	withIno80	MMS	0	3	14
246	0	htz1-swr1	withIno80	MMS	0	3	15
247	0	htz1-swr1	withIno80	MMS	0	3	16
248	0	htz1-swr1	withIno80	MMS	0	3	17
249	0	htz1-swr1	withIno80	MMS	0	3	18
250	0	htz1-swr1	withIno80	MMS	0	3	19
251	0	htz1-swr1	withIno80	MMS	0	3	20
252	0	htz1-swr1	withIno80	MMS	0	3	21
253	0	htz1-swr1	withIno80	MMS	0	3	22
254	0	htz1-swr1	withIno80	MMS	0	3	23
255	0	htz1-swr1	withIno80	MMS	0	3	24
256	0	htz1-swr1	withIno80	MMS	0	3	25
257	0	htz1-swr1	withIno80	MMS	0	3	26
258	0	htz1-swr1	withIno80	MMS	0	3	27
259	0	htz1-swr1	withIno80	MMS	0	3	28
260	0	htz1-swr1	withIno80	MMS	0	3	29
261	0	htz1-swr1	withIno80	MMS	0	3	30
262	0	htz1-swr1	withIno80	MMS	0	3	31
263	0	htz1-swr1	withIno80	MMS	0	3	32
264	2	htz1-swr1	withIno80	MMS	0	3	33
265	0	htz1-swr1	withIno80	MMS	0	3	34
266	0	htz1-swr1	withIno80	MMS	0	3	35
267	0	htz1-swr1	withIno80	MMS	0	3	36
268	0	htz1-swr1	withIno80	MMS	0	3	37
269	0	htz1-swr1	withIno80	MMS	0	3	38
270	0	htz1-swr1	withIno80	MMS	0	3	39
271	0	htz1-swr1	withIno80	MMS	0	3	40
272	0	htz1-swr1	withIno80	MMS	0	3	41
273	0	htz1-swr1	withIno80	MMS	0	3	42
274	0	htz1-swr1	withIno80	MMS	0	3	43
275	0	htz1-swr1	withIno80	MMS	0	3	44
276	0	htz1-swr1	withIno80	MMS	0	3	45
277	0	htz1-swr1	withIno80	MMS	0	3	46
278	0	htz1-swr1	withIno80	MMS	0	3	47
279	0	htz1-swr1	withIno80	MMS	0	3	48
280	0	htz1-swr1	withIno80	MMS	0	3	49
281	0	htz1-swr1	withIno80	MMS	0	3	50
282	0	htz1-swr1	withIno80	MMS	0	3	51
283	0	htz1-swr1	withIno80	MMS	0	3	52
284	0	htz1-swr1	withIno80	MMS	0	3	53
285	0	htz1-swr1	withIno80	MMS	0	3	54
286	0	htz1-swr1	withIno80	MMS	0	3	55
287	0	htz1-swr1	withIno80	MMS	0	3	56
288	0	htz1-swr1	withIno80	MMS	0	3	57
289	0	htz1-swr1	withIno80	MMS	0	3	58
290	0	htz1-swr1	withIno80	MMS	0	3	59
291	0	htz1-swr1	withIno80	MMS	0	3	60
292	0	htz1-swr1	withIno80	MMS	0	3	61
293	0	htz1-swr1	withIno80	MMS	0	3	62
294	0	htz1-swr1	withIno80	MMS	0	3	63
295	0	htz1-swr1	withIno80	MMS	0	3	64
296	0	htz1-swr1	withIno80	MMS	0	3	65
297	0	htz1-swr1	withIno80	MMS	0	3	66
298	0	htz1-swr1	withIno80	MMS	0	3	67
299	0	htz1-swr1	withIno80	MMS	0	3	68
300	0	htz1-swr1	withIno80	MMS	0	3	69
301	0	htz1-swr1	withIno80	MMS	0	3	70
302	0	htz1-swr1	withIno80	MMS	0	3	71
303	0	htz1-swr1	withIno80	MMS	0	3	72
304	0	htz1-swr1	withIno80	MMS	0	3	73
305	0	htz1-swr1	withIno80	MMS	0	3	74
306	0	htz1-swr1	withIno80	MMS	0	3	75
307	0	htz1-swr1	withIno80	MMS	0	3	76
308	0	htz1-swr1	withIno80	MMS	0	3	77
309	0	htz1-swr1	withIno80	MMS	0	3	78
310	0	htz1-swr1	withIno80	MMS	0	3	79
311	0	htz1-swr1	withIno80	MMS	0	3	80
312	0	htz1-swr1	withIno80	MMS	0	3	81
313	0	htz1-swr1	withIno80	MMS	0	3	82
314	0	htz1-swr1	withIno80	MMS	0	3	83
315	0	htz1-swr1	withIno80	MMS	0	3	84
316	0	htz1-swr1	withIno80	MMS	0	3	85
317	0	htz1-swr1	withIno80	MMS	0	3	86
318	0	htz1-swr1	withIno80	MMS	0	3	87
319	0	htz1-swr1	withIno80	MMS	0	3	88
320	0	htz1-swr1	withIno80	MMS	0	3	89
321	0	htz1-swr1	withIno80	MMS	0	3	90
322	1	htz1-swr1	withIno80	MMS	120	1	0
323	1	htz1-swr1	withIno80	MMS	120	1	1
324	1	htz1-swr1	withIno80	MMS	120	1	2
325	0	htz1-swr1	withIno80	MMS	120	1	3
326	0	htz1-swr1	withIno80	MMS	120	1	4
327	0	htz1-swr1	withIno80	MMS	120	1	5
328	0	htz1-swr1	withIno80	MMS	120	1	6
329	0	htz1-swr1	withIno80	MMS	120	1	7
330	0	htz1-swr1	withIno80	MMS	120	1	8
331	0	htz1-swr1	withIno80	MMS	120	1	9
332	0	htz1-swr1	withIno80	MMS	120	1	10
333	1	htz1-swr1	withIno80	MMS	120	1	11
334	0	htz1-swr1	withIno80	MMS	120	1	12
335	0	htz1-swr1	withIno80	MMS	120	1	13
336	0	htz1-swr1	withIno80	MMS	120	1	14
337	0	htz1-swr1	withIno80	MMS	120	1	15
338	0	htz1-swr1	withIno80	MMS	120	1	16
339	0	htz1-swr1	withIno80	MMS	120	1	17
340	1	htz1-swr1	withIno80	MMS	120	1	18
341	0	htz1-swr1	withIno80	MMS	120	1	19
342	0	htz1-swr1	withIno80	MMS	120	1	20
343	0	htz1-swr1	withIno80	MMS	120	1	21
344	0	htz1-swr1	withIno80	MMS	120	1	22
345	1	htz1-swr1	withIno80	MMS	120	1	23
346	1	htz1-swr1	withIno80	MMS	120	1	24
347	1	htz1-swr1	withIno80	MMS	120	1	25
348	0	htz1-swr1	withIno80	MMS	120	1	26
349	1	htz1-swr1	withIno80	MMS	120	1	27
350	0	htz1-swr1	withIno80	MMS	120	1	28
351	0	htz1-swr1	withIno80	MMS	120	1	29
352	0	htz1-swr1	withIno80	MMS	120	1	30
353	1	htz1-swr1	withIno80	MMS	120	1	31
354	0	htz1-swr1	withIno80	MMS	120	1	32
355	1	htz1-swr1	withIno80	MMS	120	1	33
356	0	htz1-swr1	withIno80	MMS	120	1	34
357	2	htz1-swr1	withIno80	MMS	120	1	35
358	0	htz1-swr1	withIno80	MMS	120	1	36
359	0	htz1-swr1	withIno80	MMS	120	1	37
360	1	htz1-swr1	withIno80	MMS	120	1	38
361	0	htz1-swr1	withIno80	MMS	120	1	39
362	0	htz1-swr1	withIno80	MMS	120	1	40
363	0	htz1-swr1	withIno80	MMS	120	1	41
364	3	htz1-swr1	withIno80	MMS	120	1	42
365	1	htz1-swr1	withIno80	MMS	120	1	43
366	4	htz1-swr1	withIno80	MMS	120	1	44
367	0	htz1-swr1	withIno80	MMS	120	1	45
368	0	htz1-swr1	withIno80	MMS	120	1	46
369	0	htz1-swr1	withIno80	MMS	120	1	47
370	1	htz1-swr1	withIno80	MMS	120	1	48
371	0	htz1-swr1	withIno80	MMS	120	1	49
372	2	htz1-swr1	withIno80	MMS	120	1	50
373	1	htz1-swr1	withIno80	MMS	120	1	51
374	1	htz1-swr1	withIno80	MMS	120	1	52
375	0	htz1-swr1	withIno80	MMS	120	1	53
376	0	htz1-swr1	withIno80	MMS	120	1	54
377	0	htz1-swr1	withIno80	MMS	120	1	55
378	0	htz1-swr1	withIno80	MMS	120	1	56
379	2	htz1-swr1	withIno80	MMS	120	1	57
380	0	htz1-swr1	withIno80	MMS	120	1	58
381	0	htz1-swr1	withIno80	MMS	120	1	59
382	1	htz1-swr1	withIno80	MMS	120	1	60
383	2	htz1-swr1	withIno80	MMS	120	1	61
384	0	htz1-swr1	withIno80	MMS	120	1	62
385	0	htz1-swr1	withIno80	MMS	120	1	63
386	2	htz1-swr1	withIno80	MMS	120	1	64
387	1	htz1-swr1	withIno80	MMS	120	1	65
388	0	htz1-swr1	withIno80	MMS	120	1	66
389	1	htz1-swr1	withIno80	MMS	120	1	67
390	0	htz1-swr1	withIno80	MMS	120	1	68
391	1	htz1-swr1	withIno80	MMS	120	1	69
392	0	htz1-swr1	withIno80	MMS	120	1	70
393	0	htz1-swr1	withIno80	MMS	120	1	71
394	1	htz1-swr1	withIno80	MMS	120	1	72
395	2	htz1-swr1	withIno80	MMS	120	1	73
396	0	htz1-swr1	withIno80	MMS	120	1	74
397	0	htz1-swr1	withIno80	MMS	120	1	75
398	0	htz1-swr1	withIno80	MMS	120	1	76
399	0	htz1-swr1	withIno80	MMS	120	1	77
400	0	htz1-swr1	withIno80	MMS	120	1	78
401	0	htz1-swr1	withIno80	MMS	120	1	79
402	0	htz1-swr1	withIno80	MMS	120	2	0
403	0	htz1-swr1	withIno80	MMS	120	2	1
404	0	htz1-swr1	withIno80	MMS	120	2	2
405	0	htz1-swr1	withIno80	MMS	120	2	3
406	1	htz1-swr1	withIno80	MMS	120	2	4
407	0	htz1-swr1	withIno80	MMS	120	2	5
408	0	htz1-swr1	withIno80	MMS	120	2	6
409	0	htz1-swr1	withIno80	MMS	120	2	7
410	1	htz1-swr1	withIno80	MMS	120	2	8
411	0	htz1-swr1	withIno80	MMS	120	2	9
412	0	htz1-swr1	withIno80	MMS	120	2	10
413	0	htz1-swr1	withIno80	MMS	120	2	11
414	1	htz1-swr1	withIno80	MMS	120	2	12
415	0	htz1-swr1	withIno80	MMS	120	2	13
416	0	htz1-swr1	withIno80	MMS	120	2	14
417	2	htz1-swr1	withIno80	MMS	120	2	15
418	0	htz1-swr1	withIno80	MMS	120	2	16
419	1	htz1-swr1	withIno80	MMS	120	2	17
420	0	htz1-swr1	withIno80	MMS	120	2	18
421	1	htz1-swr1	withIno80	MMS	120	2	19
422	0	htz1-swr1	withIno80	MMS	120	2	20
423	1	htz1-swr1	withIno80	MMS	120	2	21
424	0	htz1-swr1	withIno80	MMS	120	2	22
425	0	htz1-swr1	withIno80	MMS	120	2	23
426	1	htz1-swr1	withIno80	MMS	120	2	24
427	0	htz1-swr1	withIno80	MMS	120	2	25
428	0	htz1-swr1	withIno80	MMS	120	2	26
429	1	htz1-swr1	withIno80	MMS	120	2	27
430	0	htz1-swr1	withIno80	MMS	120	2	28
431	2	htz1-swr1	withIno80	MMS	120	2	29
432	0	htz1-swr1	withIno80	MMS	120	2	30
433	1	htz1-swr1	withIno80	MMS	120	2	31
434	2	htz1-swr1	withIno80	MMS	120	2	32
435	0	htz1-swr1	withIno80	MMS	120	2	33
436	0	htz1-swr1	withIno80	MMS	120	2	34
437	0	htz1-swr1	withIno80	MMS	120	2	35
438	1	htz1-swr1	withIno80	MMS	120	2	36
439	0	htz1-swr1	withIno80	MMS	120	2	37
440	0	htz1-swr1	withIno80	MMS	120	2	38
441	0	htz1-swr1	withIno80	MMS	120	2	39
442	0	htz1-swr1	withIno80	MMS	120	2	40
443	1	htz1-swr1	withIno80	MMS	120	2	41
444	1	htz1-swr1	withIno80	MMS	120	2	42
445	0	htz1-swr1	withIno80	MMS	120	2	43
446	0	htz1-swr1	withIno80	MMS	120	2	44
447	0	htz1-swr1	withIno80	MMS	120	2	45
448	0	htz1-swr1	withIno80	MMS	120	2	46
449	0	htz1-swr1	withIno80	MMS	120	2	47
450	1	htz1-swr1	withIno80	MMS	120	2	48
451	0	htz1-swr1	withIno80	MMS	120	2	49
452	0	htz1-swr1	withIno80	MMS	120	2	50
453	2	htz1-swr1	withIno80	MMS	120	2	51
454	0	htz1-swr1	withIno80	MMS	120	2	52
455	3	htz1-swr1	withIno80	MMS	120	2	53
456	0	htz1-swr1	withIno80	MMS	120	2	54
457	1	htz1-swr1	withIno80	MMS	120	2	55
458	0	htz1-swr1	withIno80	MMS	120	2	56
459	0	htz1-swr1	withIno80	MMS	120	2	57
460	0	htz1-swr1	withIno80	MMS	120	2	58
461	1	htz1-swr1	withIno80	MMS	120	2	59
462	1	htz1-swr1	withIno80	MMS	120	2	60
463	1	htz1-swr1	withIno80	MMS	120	2	61
464	0	htz1-swr1	withIno80	MMS	120	2	62
465	1	htz1-swr1	withIno80	MMS	120	2	63
466	2	htz1-swr1	withIno80	MMS	120	2	64
467	0	htz1-swr1	withIno80	MMS	120	2	65
468	0	htz1-swr1	withIno80	MMS	120	2	66
469	0	htz1-swr1	withIno80	MMS	120	2	67
470	0	htz1-swr1	withIno80	MMS	120	2	68
471	0	htz1-swr1	withIno80	MMS	120	2	69
472	0	htz1-swr1	withIno80	MMS	120	2	70
473	0	htz1-swr1	withIno80	MMS	120	2	71
474	1	htz1-swr1	withIno80	MMS	120	2	72
475	0	htz1-swr1	withIno80	MMS	120	2	73
476	0	htz1-swr1	withIno80	MMS	120	2	74
477	0	htz1-swr1	withIno80	MMS	120	2	75
478	2	htz1-swr1	withIno80	MMS	120	2	76
479	0	htz1-swr1	withIno80	MMS	120	2	77
480	0	htz1-swr1	withIno80	MMS	120	2	78
481	1	htz1-swr1	withIno80	MMS	120	2	79
482	0	htz1-swr1	withIno80	MMS	120	2	80
483	0	htz1-swr1	withIno80	MMS	120	2	81
484	0	htz1-swr1	withIno80	MMS	120	2	82
485	0	htz1-swr1	withIno80	MMS	120	2	83
486	0	htz1-swr1	withIno80	MMS	120	2	84
487	0	htz1-swr1	withIno80	MMS	120	2	85
488	0	htz1-swr1	withIno80	MMS	120	2	86
489	0	htz1-swr1	withIno80	MMS	120	2	87
490	1	htz1-swr1	withIno80	MMS	120	3	0
491	0	htz1-swr1	withIno80	MMS	120	3	1
492	0	htz1-swr1	withIno80	MMS	120	3	2
493	0	htz1-swr1	withIno80	MMS	120	3	3
494	1	htz1-swr1	withIno80	MMS	120	3	4
495	2	htz1-swr1	withIno80	MMS	120	3	5
496	1	htz1-swr1	withIno80	MMS	120	3	6
497	0	htz1-swr1	withIno80	MMS	120	3	7
498	0	htz1-swr1	withIno80	MMS	120	3	8
499	0	htz1-swr1	withIno80	MMS	120	3	9
500	0	htz1-swr1	withIno80	MMS	120	3	10
501	1	htz1-swr1	withIno80	MMS	120	3	11
502	1	htz1-swr1	withIno80	MMS	120	3	12
503	1	htz1-swr1	withIno80	MMS	120	3	13
504	1	htz1-swr1	withIno80	MMS	120	3	14
505	1	htz1-swr1	withIno80	MMS	120	3	15
506	1	htz1-swr1	withIno80	MMS	120	3	16
507	0	htz1-swr1	withIno80	MMS	120	3	17
508	0	htz1-swr1	withIno80	MMS	120	3	18
509	0	htz1-swr1	withIno80	MMS	120	3	19
510	1	htz1-swr1	withIno80	MMS	120	3	20
511	0	htz1-swr1	withIno80	MMS	120	3	21
512	0	htz1-swr1	withIno80	MMS	120	3	22
513	2	htz1-swr1	withIno80	MMS	120	3	23
514	0	htz1-swr1	withIno80	MMS	120	3	24
515	0	htz1-swr1	withIno80	MMS	120	3	25
516	0	htz1-swr1	withIno80	MMS	120	3	26
517	1	htz1-swr1	withIno80	MMS	120	3	27
518	2	htz1-swr1	withIno80	MMS	120	3	28
519	0	htz1-swr1	withIno80	MMS	120	3	29
520	1	htz1-swr1	withIno80	MMS	120	3	30
521	4	htz1-swr1	withIno80	MMS	120	3	31
522	1	htz1-swr1	withIno80	MMS	120	3	32
523	0	htz1-swr1	withIno80	MMS	120	3	33
524	1	htz1-swr1	withIno80	MMS	120	3	34
525	0	htz1-swr1	withIno80	MMS	120	3	35
526	0	htz1-swr1	withIno80	MMS	120	3	36
527	1	htz1-swr1	withIno80	MMS	120	3	37
528	1	htz1-swr1	withIno80	MMS	120	3	38
529	0	htz1-swr1	withIno80	MMS	120	3	39
530	0	htz1-swr1	withIno80	MMS	120	3	40
531	0	htz1-swr1	withIno80	MMS	120	3	41
532	0	htz1-swr1	withIno80	MMS	120	3	42
533	1	htz1-swr1	withIno80	MMS	120	3	43
534	0	htz1-swr1	withIno80	MMS	120	3	44
535	1	htz1-swr1	withIno80	MMS	120	3	45
536	0	htz1-swr1	withIno80	MMS	120	3	46
537	1	htz1-swr1	withIno80	MMS	120	3	47
538	1	htz1-swr1	withIno80	MMS	120	3	48
539	0	htz1-swr1	withIno80	MMS	120	3	49
540	1	htz1-swr1	withIno80	MMS	120	3	50
541	1	htz1-swr1	withIno80	MMS	120	3	51
542	0	htz1-swr1	withIno80	MMS	120	3	52
543	0	htz1-swr1	withIno80	MMS	120	3	53
544	0	htz1-swr1	withIno80	MMS	120	3	54
545	0	htz1-swr1	withIno80	MMS	120	3	55
546	0	htz1-swr1	withIno80	MMS	120	3	56
547	0	htz1-swr1	withIno80	MMS	120	3	57
548	3	htz1-swr1	withIno80	MMS	120	3	58
549	0	htz1-swr1	withIno80	MMS	120	3	59
550	0	htz1-swr1	withIno80	MMS	120	3	60
551	1	htz1-swr1	withIno80	MMS	120	3	61
552	0	htz1-swr1	withIno80	MMS	120	3	62
553	0	htz1-swr1	withIno80	MMS	120	3	63
554	0	htz1-swr1	withIno80	MMS	120	3	64
555	0	htz1-swr1	withIno80	MMS	120	3	65
556	0	htz1-swr1	withIno80	MMS	120	3	66
557	0	htz1-swr1	withIno80	MMS	120	3	67
558	1	htz1-swr1	withIno80	MMS	120	3	68
559	0	htz1-swr1	withIno80	MMS	120	3	69
560	0	htz1-swr1	withIno80	MMS	120	3	70
561	0	htz1-swr1	withIno80	MMS	120	3	71
562	0	htz1-swr1	withIno80	MMS	120	3	72
563	0	htz1-swr1	withIno80	MMS	120	3	73
564	0	htz1-swr1	withIno80	MMS	120	3	74
565	1	htz1-swr1	withIno80	MMS	120	3	75
566	1	htz1-swr1	withIno80	MMS	120	3	76
567	0	htz1-swr1	withIno80	MMS	120	3	77
568	1	htz1-swr1	withIno80	MMS	120	3	78
569	1	htz1-swr1	withIno80	MMS	120	3	79
570	1	htz1-swr1	withIno80	MMS	150	1	0
571	0	htz1-swr1	withIno80	MMS	150	1	1
572	1	htz1-swr1	withIno80	MMS	150	1	2
573	0	htz1-swr1	withIno80	MMS	150	2	0
574	0	htz1-swr1	withIno80	MMS	150	2	1
575	0	htz1-swr1	withIno80	MMS	150	2	2
576	1	htz1-swr1	withIno80	MMS	150	2	3
577	0	htz1-swr1	withIno80	MMS	150	2	4
578	1	htz1-swr1	withIno80	MMS	150	2	5
579	0	htz1-swr1	withIno80	MMS	150	2	6
580	0	htz1-swr1	withIno80	MMS	150	2	7
581	3	htz1-swr1	withIno80	MMS	150	2	8
582	0	htz1-swr1	withIno80	MMS	150	2	9
583	0	htz1-swr1	withIno80	MMS	150	2	10
584	0	htz1-swr1	withIno80	MMS	150	2	11
585	0	htz1-swr1	withIno80	MMS	150	2	12
586	0	htz1-swr1	withIno80	MMS	150	2	13
587	0	htz1-swr1	withIno80	MMS	150	2	14
588	0	htz1-swr1	withIno80	MMS	150	2	15
589	0	htz1-swr1	withIno80	MMS	150	2	16
590	0	htz1-swr1	withIno80	MMS	150	2	17
591	0	htz1-swr1	withIno80	MMS	150	2	18
592	0	htz1-swr1	withIno80	MMS	150	2	19
593	1	htz1-swr1	withIno80	MMS	150	2	20
594	0	htz1-swr1	withIno80	MMS	150	2	21
595	1	htz1-swr1	withIno80	MMS	150	2	22
596	1	htz1-swr1	withIno80	MMS	150	2	23
597	0	htz1-swr1	withIno80	MMS	150	2	24
598	0	htz1-swr1	withIno80	MMS	150	2	25
599	1	htz1-swr1	withIno80	MMS	150	2	26
600	0	htz1-swr1	withIno80	MMS	150	2	27
601	0	htz1-swr1	withIno80	MMS	150	2	28
602	0	htz1-swr1	withIno80	MMS	150	2	29
603	0	htz1-swr1	withIno80	MMS	150	2	30
604	0	htz1-swr1	withIno80	MMS	150	2	31
605	1	htz1-swr1	withIno80	MMS	150	2	32
606	0	htz1-swr1	withIno80	MMS	150	2	33
607	0	htz1-swr1	withIno80	MMS	150	2	34
608	1	htz1-swr1	withIno80	MMS	150	2	35
609	0	htz1-swr1	withIno80	MMS	150	2	36
610	0	htz1-swr1	withIno80	MMS	150	2	37
611	0	htz1-swr1	withIno80	MMS	150	2	38
612	0	htz1-swr1	withIno80	MMS	150	2	39
613	0	htz1-swr1	withIno80	MMS	150	2	40
614	2	htz1-swr1	withIno80	MMS	150	2	41
615	1	htz1-swr1	withIno80	MMS	150	2	42
616	0	htz1-swr1	withIno80	MMS	150	2	43
617	0	htz1-swr1	withIno80	MMS	150	2	44
618	0	htz1-swr1	withIno80	MMS	150	2	45
619	0	htz1-swr1	withIno80	MMS	150	2	46
620	2	htz1-swr1	withIno80	MMS	150	2	47
621	0	htz1-swr1	withIno80	MMS	150	2	48
622	0	htz1-swr1	withIno80	MMS	150	2	49
623	0	htz1-swr1	withIno80	MMS	150	2	50
624	1	htz1-swr1	withIno80	MMS	150	2	51
625	0	htz1-swr1	withIno80	MMS	150	2	52
626	1	htz1-swr1	withIno80	MMS	150	2	53
627	0	htz1-swr1	withIno80	MMS	150	2	54
628	0	htz1-swr1	withIno80	MMS	150	2	55
629	1	htz1-swr1	withIno80	MMS	150	2	56
630	0	htz1-swr1	withIno80	MMS	150	2	57
631	0	htz1-swr1	withIno80	MMS	150	2	58
632	0	htz1-swr1	withIno80	MMS	150	2	59
633	0	htz1-swr1	withIno80	MMS	150	2	60
634	0	htz1-swr1	withIno80	MMS	150	2	61
635	0	htz1-swr1	withIno80	MMS	150	2	62
636	0	htz1-swr1	withIno80	MMS	150	2	63
637	0	htz1-swr1	withIno80	MMS	150	2	64
638	0	htz1-swr1	withIno80	MMS	150	2	65
639	0	htz1-swr1	withIno80	MMS	150	2	66
640	0	htz1-swr1	withIno80	MMS	150	3	0
641	0	htz1-swr1	withIno80	MMS	150	3	1
642	0	htz1-swr1	withIno80	MMS	150	3	2
643	0	htz1-swr1	withIno80	MMS	150	3	3
644	0	htz1-swr1	withIno80	MMS	150	3	4
645	0	htz1-swr1	withIno80	MMS	150	3	5
646	0	htz1-swr1	withIno80	MMS	150	3	6
647	3	htz1-swr1	withIno80	MMS	150	3	7
648	1	htz1-swr1	withIno80	MMS	150	3	8
649	0	htz1-swr1	withIno80	MMS	150	3	9
650	1	htz1-swr1	withIno80	MMS	150	3	10
651	1	htz1-swr1	withIno80	MMS	150	3	11
652	2	htz1-swr1	withIno80	MMS	150	3	12
653	0	htz1-swr1	withIno80	MMS	150	3	13
654	0	htz1-swr1	withIno80	MMS	150	3	14
655	0	htz1-swr1	withIno80	MMS	150	3	15
656	2	htz1-swr1	withIno80	MMS	150	3	16
657	0	htz1-swr1	withIno80	MMS	150	3	17
658	1	htz1-swr1	withIno80	MMS	150	3	18
659	0	htz1-swr1	withIno80	MMS	150	3	19
660	0	htz1-swr1	withIno80	MMS	150	3	20
661	2	htz1-swr1	withIno80	MMS	150	3	21
662	0	htz1-swr1	withIno80	MMS	150	3	22
663	0	htz1-swr1	withIno80	MMS	150	3	23
664	0	htz1-swr1	withIno80	MMS	150	3	24
665	0	htz1-swr1	withIno80	MMS	150	3	25
666	2	htz1-swr1	withIno80	MMS	150	3	26
667	1	htz1-swr1	withIno80	MMS	150	3	27
668	0	htz1-swr1	withIno80	MMS	150	3	28
669	0	htz1-swr1	withIno80	MMS	150	3	29
670	0	htz1-swr1	withIno80	MMS	150	3	30
671	1	htz1-swr1	withIno80	MMS	150	3	31
672	0	htz1-swr1	withIno80	MMS	150	3	32
673	0	htz1-swr1	withIno80	MMS	150	3	33
674	0	htz1-swr1	withIno80	MMS	150	3	34
675	1	htz1-swr1	withIno80	MMS	150	3	35
676	0	htz1-swr1	withIno80	MMS	150	3	36
677	0	htz1-swr1	withIno80	MMS	150	3	37
678	0	htz1-swr1	withIno80	MMS	150	3	38
679	2	htz1-swr1	withIno80	MMS	150	3	39
680	1	htz1-swr1	withIno80	MMS	150	3	40
681	1	htz1-swr1	withIno80	MMS	150	3	41
682	0	htz1-swr1	withIno80	MMS	150	3	42
683	0	htz1-swr1	withIno80	MMS	150	3	43
684	0	htz1-swr1	withIno80	MMS	150	3	44
685	0	htz1-swr1	withIno80	MMS	150	3	45
686	0	htz1-swr1	withIno80	MMS	150	3	46
687	0	htz1-swr1	withIno80	MMS	150	3	47
688	0	htz1-swr1	withIno80	MMS	150	3	48
689	0	htz1-swr1	withIno80	MMS	150	3	49
690	0	htz1-swr1	withIno80	MMS	150	3	50
691	0	htz1-swr1	withIno80	MMS	150	3	51
692	0	htz1-swr1	withIno80	MMS	150	3	52
693	0	htz1-swr1	withIno80	MMS	150	3	53
694	1	htz1-swr1	withIno80	MMS	150	3	54
695	0	htz1-swr1	withIno80	MMS	150	3	55
696	0	htz1-swr1	withIno80	MMS	150	4	0
697	0	htz1-swr1	withIno80	MMS	150	4	1
698	0	htz1-swr1	withIno80	MMS	150	4	2
699	0	htz1-swr1	withIno80	MMS	150	4	3
700	1	htz1-swr1	withIno80	MMS	150	4	4
701	0	htz1-swr1	withIno80	MMS	150	4	5
702	0	htz1-swr1	withIno80	MMS	150	4	6
703	0	htz1-swr1	withIno80	MMS	150	4	7
704	1	htz1-swr1	withIno80	MMS	150	4	8
705	1	htz1-swr1	withIno80	MMS	150	4	9
706	2	htz1-swr1	withIno80	MMS	150	4	10
707	0	htz1-swr1	withIno80	MMS	150	4	11
708	0	htz1-swr1	withIno80	MMS	150	4	12
709	0	htz1-swr1	withIno80	MMS	150	4	13
710	0	htz1-swr1	withIno80	MMS	150	4	14
711	0	htz1-swr1	withIno80	MMS	150	4	15
712	0	htz1-swr1	withIno80	MMS	150	4	16
713	0	htz1-swr1	withIno80	MMS	150	4	17
714	0	htz1-swr1	withIno80	MMS	150	4	18
715	0	htz1-swr1	withIno80	MMS	150	4	19
716	0	htz1-swr1	withIno80	MMS	150	4	20
717	0	htz1-swr1	withIno80	MMS	150	4	21
718	1	htz1-swr1	withIno80	MMS	150	4	22
719	0	htz1-swr1	withIno80	MMS	150	4	23
720	0	htz1-swr1	withIno80	MMS	150	4	24
721	0	htz1-swr1	withIno80	MMS	150	4	25
722	0	htz1-swr1	withIno80	MMS	150	4	26
723	0	htz1-swr1	withIno80	MMS	150	4	27
724	2	htz1-swr1	withIno80	MMS	150	4	28
725	1	htz1-swr1	withIno80	MMS	150	4	29
726	0	htz1-swr1	withIno80	MMS	150	4	30
727	1	htz1-swr1	withIno80	MMS	150	4	31
728	0	htz1-swr1	withIno80	MMS	150	4	32
729	0	htz1-swr1	withIno80	MMS	150	4	33
730	0	htz1-swr1	withIno80	MMS	150	4	34
731	0	htz1-swr1	withIno80	MMS	150	4	35
732	0	htz1-swr1	withIno80	MMS	150	4	36
733	0	htz1-swr1	withIno80	MMS	150	4	37
734	0	htz1-swr1	withIno80	MMS	150	4	38
735	0	htz1-swr1	withIno80	MMS	150	4	39
736	1	htz1-swr1	withIno80	MMS	150	4	40
737	0	htz1-swr1	withIno80	MMS	150	4	41
738	0	htz1-swr1	withIno80	MMS	150	4	42
739	1	htz1-swr1	withIno80	MMS	150	4	43
740	0	htz1-swr1	withIno80	MMS	150	4	44
741	0	htz1-swr1	withIno80	MMS	150	4	45
742	0	htz1-swr1	withIno80	MMS	150	4	46
743	0	htz1-swr1	withIno80	MMS	150	4	47
744	1	htz1-swr1	withIno80	MMS	150	4	48
745	0	htz1-swr1	withIno80	MMS	150	4	49
746	1	htz1-swr1	withIno80	MMS	150	4	50
747	0	htz1-swr1	withIno80	MMS	150	4	51
748	1	htz1-swr1	withIno80	MMS	150	4	52
749	0	htz1-swr1	withIno80	MMS	150	4	53
750	0	htz1-swr1	withIno80	MMS	150	4	54
751	0	htz1-swr1	withIno80	MMS	30	1	0
752	0	htz1-swr1	withIno80	MMS	30	1	1
753	0	htz1-swr1	withIno80	MMS	30	1	2
754	0	htz1-swr1	withIno80	MMS	30	1	3
755	0	htz1-swr1	withIno80	MMS	30	1	4
756	0	htz1-swr1	withIno80	MMS	30	1	5
757	0	htz1-swr1	withIno80	MMS	30	1	6
758	0	htz1-swr1	withIno80	MMS	30	1	7
759	0	htz1-swr1	withIno80	MMS	30	1	8
760	0	htz1-swr1	withIno80	MMS	30	1	9
761	0	htz1-swr1	withIno80	MMS	30	1	10
762	0	htz1-swr1	withIno80	MMS	30	1	11
763	0	htz1-swr1	withIno80	MMS	30	1	12
764	0	htz1-swr1	withIno80	MMS	30	1	13
765	0	htz1-swr1	withIno80	MMS	30	1	14
766	0	htz1-swr1	withIno80	MMS	30	1	15
767	0	htz1-swr1	withIno80	MMS	30	1	16
768	0	htz1-swr1	withIno80	MMS	30	1	17
769	0	htz1-swr1	withIno80	MMS	30	1	18
770	0	htz1-swr1	withIno80	MMS	30	1	19
771	0	htz1-swr1	withIno80	MMS	30	1	20
772	0	htz1-swr1	withIno80	MMS	30	1	21
773	0	htz1-swr1	withIno80	MMS	30	1	22
774	0	htz1-swr1	withIno80	MMS	30	1	23
775	0	htz1-swr1	withIno80	MMS	30	1	24
776	0	htz1-swr1	withIno80	MMS	30	1	25
777	0	htz1-swr1	withIno80	MMS	30	1	26
778	0	htz1-swr1	withIno80	MMS	30	1	27
779	0	htz1-swr1	withIno80	MMS	30	1	28
780	0	htz1-swr1	withIno80	MMS	30	1	29
781	0	htz1-swr1	withIno80	MMS	30	1	30
782	0	htz1-swr1	withIno80	MMS	30	1	31
783	0	htz1-swr1	withIno80	MMS	30	1	32
784	0	htz1-swr1	withIno80	MMS	30	1	33
785	0	htz1-swr1	withIno80	MMS	30	1	34
786	0	htz1-swr1	withIno80	MMS	30	1	35
787	0	htz1-swr1	withIno80	MMS	30	1	36
788	0	htz1-swr1	withIno80	MMS	30	1	37
789	0	htz1-swr1	withIno80	MMS	30	1	38
790	0	htz1-swr1	withIno80	MMS	30	1	39
791	0	htz1-swr1	withIno80	MMS	30	1	40
792	0	htz1-swr1	withIno80	MMS	30	1	41
793	0	htz1-swr1	withIno80	MMS	30	1	42
794	0	htz1-swr1	withIno80	MMS	30	1	43
795	0	htz1-swr1	withIno80	MMS	30	1	44
796	0	htz1-swr1	withIno80	MMS	30	1	45
797	0	htz1-swr1	withIno80	MMS	30	1	46
798	0	htz1-swr1	withIno80	MMS	30	1	47
799	0	htz1-swr1	withIno80	MMS	30	1	48
800	0	htz1-swr1	withIno80	MMS	30	1	49
801	0	htz1-swr1	withIno80	MMS	30	1	50
802	0	htz1-swr1	withIno80	MMS	30	1	51
803	0	htz1-swr1	withIno80	MMS	30	1	52
804	0	htz1-swr1	withIno80	MMS	30	1	53
805	0	htz1-swr1	withIno80	MMS	30	1	54
806	0	htz1-swr1	withIno80	MMS	30	1	55
807	0	htz1-swr1	withIno80	MMS	30	1	56
808	0	htz1-swr1	withIno80	MMS	30	1	57
809	0	htz1-swr1	withIno80	MMS	30	1	58
810	0	htz1-swr1	withIno80	MMS	30	1	59
811	0	htz1-swr1	withIno80	MMS	30	1	60
812	0	htz1-swr1	withIno80	MMS	30	1	61
813	0	htz1-swr1	withIno80	MMS	30	1	62
814	0	htz1-swr1	withIno80	MMS	30	1	63
815	0	htz1-swr1	withIno80	MMS	30	1	64
816	0	htz1-swr1	withIno80	MMS	30	1	65
817	0	htz1-swr1	withIno80	MMS	30	1	66
818	0	htz1-swr1	withIno80	MMS	30	1	67
819	0	htz1-swr1	withIno80	MMS	30	1	68
820	0	htz1-swr1	withIno80	MMS	30	1	69
821	0	htz1-swr1	withIno80	MMS	30	1	70
822	0	htz1-swr1	withIno80	MMS	30	1	71
823	0	htz1-swr1	withIno80	MMS	30	1	72
824	0	htz1-swr1	withIno80	MMS	30	1	73
825	0	htz1-swr1	withIno80	MMS	30	1	74
826	1	htz1-swr1	withIno80	MMS	30	1	75
827	0	htz1-swr1	withIno80	MMS	30	1	76
828	0	htz1-swr1	withIno80	MMS	30	1	77
829	0	htz1-swr1	withIno80	MMS	30	1	78
830	0	htz1-swr1	withIno80	MMS	30	1	79
831	0	htz1-swr1	withIno80	MMS	30	1	80
832	0	htz1-swr1	withIno80	MMS	30	1	81
833	0	htz1-swr1	withIno80	MMS	30	1	82
834	0	htz1-swr1	withIno80	MMS	30	1	83
835	0	htz1-swr1	withIno80	MMS	30	1	84
836	0	htz1-swr1	withIno80	MMS	30	1	85
837	0	htz1-swr1	withIno80	MMS	30	1	86
838	0	htz1-swr1	withIno80	MMS	30	1	87
839	0	htz1-swr1	withIno80	MMS	30	1	88
840	0	htz1-swr1	withIno80	MMS	30	1	89
841	0	htz1-swr1	withIno80	MMS	30	1	90
842	0	htz1-swr1	withIno80	MMS	30	1	91
843	0	htz1-swr1	withIno80	MMS	30	1	92
844	0	htz1-swr1	withIno80	MMS	30	1	93
845	0	htz1-swr1	withIno80	MMS	30	1	94
846	0	htz1-swr1	withIno80	MMS	30	1	95
847	0	htz1-swr1	withIno80	MMS	30	1	96
848	0	htz1-swr1	withIno80	MMS	30	1	97
849	0	htz1-swr1	withIno80	MMS	30	1	98
850	0	htz1-swr1	withIno80	MMS	30	1	99
851	0	htz1-swr1	withIno80	MMS	30	1	100
852	0	htz1-swr1	withIno80	MMS	30	1	101
853	0	htz1-swr1	withIno80	MMS	30	1	102
854	0	htz1-swr1	withIno80	MMS	30	1	103
855	0	htz1-swr1	withIno80	MMS	30	2	0
856	0	htz1-swr1	withIno80	MMS	30	2	1
857	0	htz1-swr1	withIno80	MMS	30	2	2
858	0	htz1-swr1	withIno80	MMS	30	2	3
859	0	htz1-swr1	withIno80	MMS	30	2	4
860	0	htz1-swr1	withIno80	MMS	30	2	5
861	0	htz1-swr1	withIno80	MMS	30	2	6
862	0	htz1-swr1	withIno80	MMS	30	2	7
863	0	htz1-swr1	withIno80	MMS	30	2	8
864	0	htz1-swr1	withIno80	MMS	30	2	9
865	0	htz1-swr1	withIno80	MMS	30	2	10
866	0	htz1-swr1	withIno80	MMS	30	2	11
867	0	htz1-swr1	withIno80	MMS	30	2	12
868	0	htz1-swr1	withIno80	MMS	30	2	13
869	0	htz1-swr1	withIno80	MMS	30	2	14
870	0	htz1-swr1	withIno80	MMS	30	2	15
871	0	htz1-swr1	withIno80	MMS	30	2	16
872	0	htz1-swr1	withIno80	MMS	30	2	17
873	0	htz1-swr1	withIno80	MMS	30	2	18
874	0	htz1-swr1	withIno80	MMS	30	2	19
875	0	htz1-swr1	withIno80	MMS	30	2	20
876	0	htz1-swr1	withIno80	MMS	30	2	21
877	0	htz1-swr1	withIno80	MMS	30	2	22
878	0	htz1-swr1	withIno80	MMS	30	2	23
879	0	htz1-swr1	withIno80	MMS	30	2	24
880	0	htz1-swr1	withIno80	MMS	30	2	25
881	0	htz1-swr1	withIno80	MMS	30	2	26
882	0	htz1-swr1	withIno80	MMS	30	2	27
883	0	htz1-swr1	withIno80	MMS	30	2	28
884	0	htz1-swr1	withIno80	MMS	30	2	29
885	0	htz1-swr1	withIno80	MMS	30	2	30
886	0	htz1-swr1	withIno80	MMS	30	2	31
887	0	htz1-swr1	withIno80	MMS	30	2	32
888	0	htz1-swr1	withIno80	MMS	30	2	33
889	0	htz1-swr1	withIno80	MMS	30	2	34
890	2	htz1-swr1	withIno80	MMS	30	2	35
891	0	htz1-swr1	withIno80	MMS	30	2	36
892	0	htz1-swr1	withIno80	MMS	30	2	37
893	0	htz1-swr1	withIno80	MMS	30	2	38
894	0	htz1-swr1	withIno80	MMS	30	2	39
895	0	htz1-swr1	withIno80	MMS	30	2	40
896	0	htz1-swr1	withIno80	MMS	30	2	41
897	0	htz1-swr1	withIno80	MMS	30	2	42
898	0	htz1-swr1	withIno80	MMS	30	2	43
899	0	htz1-swr1	withIno80	MMS	30	2	44
900	0	htz1-swr1	withIno80	MMS	30	2	45
901	0	htz1-swr1	withIno80	MMS	30	2	46
902	0	htz1-swr1	withIno80	MMS	30	2	47
903	0	htz1-swr1	withIno80	MMS	30	2	48
904	0	htz1-swr1	withIno80	MMS	30	2	49
905	0	htz1-swr1	withIno80	MMS	30	2	50
906	0	htz1-swr1	withIno80	MMS	30	2	51
907	0	htz1-swr1	withIno80	MMS	30	2	52
908	0	htz1-swr1	withIno80	MMS	30	2	53
909	0	htz1-swr1	withIno80	MMS	30	2	54
910	0	htz1-swr1	withIno80	MMS	30	2	55
911	0	htz1-swr1	withIno80	MMS	30	2	56
912	0	htz1-swr1	withIno80	MMS	30	2	57
913	0	htz1-swr1	withIno80	MMS	30	2	58
914	0	htz1-swr1	withIno80	MMS	30	2	59
915	0	htz1-swr1	withIno80	MMS	30	2	60
916	0	htz1-swr1	withIno80	MMS	30	2	61
917	0	htz1-swr1	withIno80	MMS	30	2	62
918	0	htz1-swr1	withIno80	MMS	30	2	63
919	0	htz1-swr1	withIno80	MMS	30	2	64
920	0	htz1-swr1	withIno80	MMS	30	2	65
921	1	htz1-swr1	withIno80	MMS	30	2	66
922	0	htz1-swr1	withIno80	MMS	30	2	67
923	0	htz1-swr1	withIno80	MMS	30	2	68
924	0	htz1-swr1	withIno80	MMS	30	2	69
925	0	htz1-swr1	withIno80	MMS	30	2	70
926	0	htz1-swr1	withIno80	MMS	30	2	71
927	0	htz1-swr1	withIno80	MMS	30	2	72
928	0	htz1-swr1	withIno80	MMS	30	2	73
929	0	htz1-swr1	withIno80	MMS	30	2	74
930	0	htz1-swr1	withIno80	MMS	30	2	75
931	0	htz1-swr1	withIno80	MMS	30	2	76
932	0	htz1-swr1	withIno80	MMS	30	2	77
933	0	htz1-swr1	withIno80	MMS	30	2	78
934	0	htz1-swr1	withIno80	MMS	30	4	0
935	0	htz1-swr1	withIno80	MMS	30	4	1
936	0	htz1-swr1	withIno80	MMS	30	4	2
937	0	htz1-swr1	withIno80	MMS	30	4	3
938	1	htz1-swr1	withIno80	MMS	30	4	4
939	0	htz1-swr1	withIno80	MMS	30	4	5
940	0	htz1-swr1	withIno80	MMS	30	4	6
941	0	htz1-swr1	withIno80	MMS	30	4	7
942	0	htz1-swr1	withIno80	MMS	30	4	8
943	0	htz1-swr1	withIno80	MMS	30	4	9
944	0	htz1-swr1	withIno80	MMS	30	4	10
945	0	htz1-swr1	withIno80	MMS	30	4	11
946	0	htz1-swr1	withIno80	MMS	30	4	12
947	0	htz1-swr1	withIno80	MMS	30	4	13
948	0	htz1-swr1	withIno80	MMS	30	4	14
949	0	htz1-swr1	withIno80	MMS	30	4	15
950	0	htz1-swr1	withIno80	MMS	30	4	16
951	0	htz1-swr1	withIno80	MMS	30	4	17
952	0	htz1-swr1	withIno80	MMS	30	4	18
953	0	htz1-swr1	withIno80	MMS	30	4	19
954	0	htz1-swr1	withIno80	MMS	30	4	20
955	0	htz1-swr1	withIno80	MMS	30	4	21
956	0	htz1-swr1	withIno80	MMS	30	4	22
957	0	htz1-swr1	withIno80	MMS	30	4	23
958	0	htz1-swr1	withIno80	MMS	30	4	24
959	0	htz1-swr1	withIno80	MMS	30	4	25
960	0	htz1-swr1	withIno80	MMS	30	4	26
961	0	htz1-swr1	withIno80	MMS	30	4	27
962	0	htz1-swr1	withIno80	MMS	30	4	28
963	0	htz1-swr1	withIno80	MMS	30	4	29
964	0	htz1-swr1	withIno80	MMS	30	4	30
965	0	htz1-swr1	withIno80	MMS	30	4	31
966	0	htz1-swr1	withIno80	MMS	30	4	32
967	0	htz1-swr1	withIno80	MMS	30	4	33
968	0	htz1-swr1	withIno80	MMS	30	4	34
969	0	htz1-swr1	withIno80	MMS	30	4	35
970	0	htz1-swr1	withIno80	MMS	30	4	36
971	0	htz1-swr1	withIno80	MMS	30	4	37
972	1	htz1-swr1	withIno80	MMS	30	4	38
973	0	htz1-swr1	withIno80	MMS	30	4	39
974	0	htz1-swr1	withIno80	MMS	30	4	40
975	0	htz1-swr1	withIno80	MMS	30	4	41
976	0	htz1-swr1	withIno80	MMS	30	4	42
977	0	htz1-swr1	withIno80	MMS	30	4	43
978	0	htz1-swr1	withIno80	MMS	30	4	44
979	0	htz1-swr1	withIno80	MMS	30	4	45
980	1	htz1-swr1	withIno80	MMS	30	4	46
981	0	htz1-swr1	withIno80	MMS	30	4	47
982	0	htz1-swr1	withIno80	MMS	30	4	48
983	0	htz1-swr1	withIno80	MMS	30	4	49
984	0	htz1-swr1	withIno80	MMS	30	4	50
985	0	htz1-swr1	withIno80	MMS	30	4	51
986	0	htz1-swr1	withIno80	MMS	30	4	52
987	0	htz1-swr1	withIno80	MMS	30	4	53
988	0	htz1-swr1	withIno80	MMS	30	4	54
989	0	htz1-swr1	withIno80	MMS	30	4	55
990	0	htz1-swr1	withIno80	MMS	30	4	56
991	0	htz1-swr1	withIno80	MMS	30	4	57
992	0	htz1-swr1	withIno80	MMS	30	4	58
993	0	htz1-swr1	withIno80	MMS	30	4	59
994	0	htz1-swr1	withIno80	MMS	30	4	60
995	0	htz1-swr1	withIno80	MMS	30	4	61
996	0	htz1-swr1	withIno80	MMS	30	4	62
997	0	htz1-swr1	withIno80	MMS	30	4	63
998	0	htz1-swr1	withIno80	MMS	30	4	64
999	0	htz1-swr1	withIno80	MMS	30	4	65
1000	0	htz1-swr1	withIno80	MMS	30	4	66
1001	0	htz1-swr1	withIno80	MMS	30	4	67
1002	0	htz1-swr1	withIno80	MMS	30	4	68
1003	0	htz1-swr1	withIno80	MMS	30	4	69
1004	0	htz1-swr1	withIno80	MMS	30	4	70
1005	0	htz1-swr1	withIno80	MMS	30	4	71
1006	0	htz1-swr1	withIno80	MMS	30	4	72
1007	0	htz1-swr1	withIno80	MMS	30	4	73
1008	0	htz1-swr1	withIno80	MMS	30	4	74
1009	0	htz1-swr1	withIno80	MMS	30	4	75
1010	0	htz1-swr1	withIno80	MMS	30	4	76
1011	0	htz1-swr1	withIno80	MMS	30	4	77
1012	0	htz1-swr1	withIno80	MMS	30	4	78
1013	0	htz1-swr1	withIno80	MMS	30	4	79
1014	0	htz1-swr1	withIno80	MMS	30	4	80
1015	0	htz1-swr1	withIno80	MMS	30	4	81
1016	0	htz1-swr1	withIno80	MMS	30	4	82
1017	0	htz1-swr1	withIno80	MMS	30	4	83
1018	0	htz1-swr1	withIno80	MMS	30	4	84
1019	0	htz1-swr1	withIno80	MMS	30	4	85
1020	1	htz1-swr1	withIno80	MMS	45	1	0
1021	0	htz1-swr1	withIno80	MMS	45	1	1
1022	0	htz1-swr1	withIno80	MMS	45	1	2
1023	1	htz1-swr1	withIno80	MMS	45	1	3
1024	0	htz1-swr1	withIno80	MMS	45	1	4
1025	0	htz1-swr1	withIno80	MMS	45	1	5
1026	0	htz1-swr1	withIno80	MMS	45	1	6
1027	0	htz1-swr1	withIno80	MMS	45	1	7
1028	0	htz1-swr1	withIno80	MMS	45	1	8
1029	0	htz1-swr1	withIno80	MMS	45	1	9
1030	0	htz1-swr1	withIno80	MMS	45	1	10
1031	0	htz1-swr1	withIno80	MMS	45	1	11
1032	0	htz1-swr1	withIno80	MMS	45	1	12
1033	0	htz1-swr1	withIno80	MMS	45	1	13
1034	0	htz1-swr1	withIno80	MMS	45	1	14
1035	0	htz1-swr1	withIno80	MMS	45	1	15
1036	0	htz1-swr1	withIno80	MMS	45	1	16
1037	0	htz1-swr1	withIno80	MMS	45	1	17
1038	0	htz1-swr1	withIno80	MMS	45	1	18
1039	0	htz1-swr1	withIno80	MMS	45	1	19
1040	0	htz1-swr1	withIno80	MMS	45	1	20
1041	0	htz1-swr1	withIno80	MMS	45	1	21
1042	0	htz1-swr1	withIno80	MMS	45	1	22
1043	0	htz1-swr1	withIno80	MMS	45	1	23
1044	0	htz1-swr1	withIno80	MMS	45	1	24
1045	0	htz1-swr1	withIno80	MMS	45	1	25
1046	0	htz1-swr1	withIno80	MMS	45	1	26
1047	0	htz1-swr1	withIno80	MMS	45	1	27
1048	0	htz1-swr1	withIno80	MMS	45	1	28
1049	0	htz1-swr1	withIno80	MMS	45	1	29
1050	0	htz1-swr1	withIno80	MMS	45	1	30
1051	0	htz1-swr1	withIno80	MMS	45	1	31
1052	0	htz1-swr1	withIno80	MMS	45	1	32
1053	1	htz1-swr1	withIno80	MMS	45	1	33
1054	0	htz1-swr1	withIno80	MMS	45	1	34
1055	0	htz1-swr1	withIno80	MMS	45	1	35
1056	0	htz1-swr1	withIno80	MMS	45	1	36
1057	0	htz1-swr1	withIno80	MMS	45	1	37
1058	0	htz1-swr1	withIno80	MMS	45	1	38
1059	0	htz1-swr1	withIno80	MMS	45	1	39
1060	0	htz1-swr1	withIno80	MMS	45	1	40
1061	0	htz1-swr1	withIno80	MMS	45	1	41
1062	0	htz1-swr1	withIno80	MMS	45	1	42
1063	0	htz1-swr1	withIno80	MMS	45	1	43
1064	0	htz1-swr1	withIno80	MMS	45	1	44
1065	0	htz1-swr1	withIno80	MMS	45	1	45
1066	0	htz1-swr1	withIno80	MMS	45	1	46
1067	0	htz1-swr1	withIno80	MMS	45	1	47
1068	0	htz1-swr1	withIno80	MMS	45	1	48
1069	0	htz1-swr1	withIno80	MMS	45	1	49
1070	0	htz1-swr1	withIno80	MMS	45	1	50
1071	3	htz1-swr1	withIno80	MMS	45	1	51
1072	0	htz1-swr1	withIno80	MMS	45	1	52
1073	0	htz1-swr1	withIno80	MMS	45	1	53
1074	1	htz1-swr1	withIno80	MMS	45	1	54
1075	0	htz1-swr1	withIno80	MMS	45	1	55
1076	2	htz1-swr1	withIno80	MMS	45	1	56
1077	0	htz1-swr1	withIno80	MMS	45	1	57
1078	0	htz1-swr1	withIno80	MMS	45	1	58
1079	0	htz1-swr1	withIno80	MMS	45	1	59
1080	0	htz1-swr1	withIno80	MMS	45	1	60
1081	0	htz1-swr1	withIno80	MMS	45	1	61
1082	0	htz1-swr1	withIno80	MMS	45	1	62
1083	1	htz1-swr1	withIno80	MMS	45	1	63
1084	0	htz1-swr1	withIno80	MMS	45	1	64
1085	0	htz1-swr1	withIno80	MMS	45	1	65
1086	1	htz1-swr1	withIno80	MMS	45	1	66
1087	0	htz1-swr1	withIno80	MMS	45	1	67
1088	0	htz1-swr1	withIno80	MMS	45	1	68
1089	0	htz1-swr1	withIno80	MMS	45	1	69
1090	0	htz1-swr1	withIno80	MMS	45	1	70
1091	2	htz1-swr1	withIno80	MMS	45	1	71
1092	0	htz1-swr1	withIno80	MMS	45	1	72
1093	1	htz1-swr1	withIno80	MMS	45	1	73
1094	1	htz1-swr1	withIno80	MMS	45	1	74
1095	2	htz1-swr1	withIno80	MMS	45	1	75
1096	0	htz1-swr1	withIno80	MMS	45	1	76
1097	0	htz1-swr1	withIno80	MMS	45	1	77
1098	2	htz1-swr1	withIno80	MMS	45	1	78
1099	0	htz1-swr1	withIno80	MMS	45	1	79
1100	0	htz1-swr1	withIno80	MMS	45	1	80
1101	0	htz1-swr1	withIno80	MMS	45	1	81
1102	0	htz1-swr1	withIno80	MMS	45	1	82
1103	0	htz1-swr1	withIno80	MMS	45	1	83
1104	0	htz1-swr1	withIno80	MMS	45	1	84
1105	0	htz1-swr1	withIno80	MMS	45	1	85
1106	0	htz1-swr1	withIno80	MMS	45	1	86
1107	0	htz1-swr1	withIno80	MMS	45	1	87
1108	0	htz1-swr1	withIno80	MMS	45	1	88
1109	0	htz1-swr1	withIno80	MMS	45	1	89
1110	0	htz1-swr1	withIno80	MMS	45	1	90
1111	2	htz1-swr1	withIno80	MMS	45	1	91
1112	0	htz1-swr1	withIno80	MMS	45	1	92
1113	0	htz1-swr1	withIno80	MMS	45	1	93
1114	0	htz1-swr1	withIno80	MMS	45	1	94
1115	0	htz1-swr1	withIno80	MMS	45	1	95
1116	0	htz1-swr1	withIno80	MMS	45	1	96
1117	2	htz1-swr1	withIno80	MMS	45	1	97
1118	0	htz1-swr1	withIno80	MMS	45	1	98
1119	0	htz1-swr1	withIno80	MMS	45	1	99
1120	0	htz1-swr1	withIno80	MMS	45	1	100
1121	0	htz1-swr1	withIno80	MMS	45	1	101
1122	3	htz1-swr1	withIno80	MMS	45	2	0
1123	0	htz1-swr1	withIno80	MMS	45	2	1
1124	0	htz1-swr1	withIno80	MMS	45	2	2
1125	0	htz1-swr1	withIno80	MMS	45	2	3
1126	0	htz1-swr1	withIno80	MMS	45	2	4
1127	0	htz1-swr1	withIno80	MMS	45	2	5
1128	0	htz1-swr1	withIno80	MMS	45	2	6
1129	0	htz1-swr1	withIno80	MMS	45	2	7
1130	0	htz1-swr1	withIno80	MMS	45	2	8
1131	0	htz1-swr1	withIno80	MMS	45	2	9
1132	0	htz1-swr1	withIno80	MMS	45	2	10
1133	0	htz1-swr1	withIno80	MMS	45	2	11
1134	0	htz1-swr1	withIno80	MMS	45	2	12
1135	0	htz1-swr1	withIno80	MMS	45	2	13
1136	0	htz1-swr1	withIno80	MMS	45	2	14
1137	0	htz1-swr1	withIno80	MMS	45	2	15
1138	0	htz1-swr1	withIno80	MMS	45	2	16
1139	0	htz1-swr1	withIno80	MMS	45	2	17
1140	0	htz1-swr1	withIno80	MMS	45	2	18
1141	0	htz1-swr1	withIno80	MMS	45	2	19
1142	0	htz1-swr1	withIno80	MMS	45	2	20
1143	0	htz1-swr1	withIno80	MMS	45	2	21
1144	0	htz1-swr1	withIno80	MMS	45	2	22
1145	0	htz1-swr1	withIno80	MMS	45	2	23
1146	0	htz1-swr1	withIno80	MMS	45	2	24
1147	1	htz1-swr1	withIno80	MMS	45	2	25
1148	0	htz1-swr1	withIno80	MMS	45	2	26
1149	0	htz1-swr1	withIno80	MMS	45	2	27
1150	0	htz1-swr1	withIno80	MMS	45	2	28
1151	0	htz1-swr1	withIno80	MMS	45	2	29
1152	0	htz1-swr1	withIno80	MMS	45	2	30
1153	0	htz1-swr1	withIno80	MMS	45	2	31
1154	0	htz1-swr1	withIno80	MMS	45	2	32
1155	0	htz1-swr1	withIno80	MMS	45	2	33
1156	0	htz1-swr1	withIno80	MMS	45	2	34
1157	0	htz1-swr1	withIno80	MMS	45	2	35
1158	0	htz1-swr1	withIno80	MMS	45	2	36
1159	0	htz1-swr1	withIno80	MMS	45	2	37
1160	0	htz1-swr1	withIno80	MMS	45	2	38
1161	0	htz1-swr1	withIno80	MMS	45	2	39
1162	0	htz1-swr1	withIno80	MMS	45	2	40
1163	0	htz1-swr1	withIno80	MMS	45	2	41
1164	0	htz1-swr1	withIno80	MMS	45	2	42
1165	0	htz1-swr1	withIno80	MMS	45	2	43
1166	0	htz1-swr1	withIno80	MMS	45	2	44
1167	0	htz1-swr1	withIno80	MMS	45	2	45
1168	0	htz1-swr1	withIno80	MMS	45	2	46
1169	1	htz1-swr1	withIno80	MMS	45	2	47
1170	0	htz1-swr1	withIno80	MMS	45	2	48
1171	0	htz1-swr1	withIno80	MMS	45	2	49
1172	0	htz1-swr1	withIno80	MMS	45	2	50
1173	1	htz1-swr1	withIno80	MMS	45	2	51
1174	0	htz1-swr1	withIno80	MMS	45	2	52
1175	0	htz1-swr1	withIno80	MMS	45	2	53
1176	0	htz1-swr1	withIno80	MMS	45	2	54
1177	0	htz1-swr1	withIno80	MMS	45	2	55
1178	0	htz1-swr1	withIno80	MMS	45	2	56
1179	1	htz1-swr1	withIno80	MMS	45	2	57
1180	1	htz1-swr1	withIno80	MMS	45	2	58
1181	2	htz1-swr1	withIno80	MMS	45	2	59
1182	0	htz1-swr1	withIno80	MMS	45	2	60
1183	0	htz1-swr1	withIno80	MMS	45	2	61
1184	0	htz1-swr1	withIno80	MMS	45	2	62
1185	0	htz1-swr1	withIno80	MMS	45	2	63
1186	0	htz1-swr1	withIno80	MMS	45	2	64
1187	0	htz1-swr1	withIno80	MMS	45	2	65
1188	0	htz1-swr1	withIno80	MMS	45	2	66
1189	0	htz1-swr1	withIno80	MMS	45	2	67
1190	0	htz1-swr1	withIno80	MMS	45	2	68
1191	0	htz1-swr1	withIno80	MMS	45	2	69
1192	1	htz1-swr1	withIno80	MMS	45	2	70
1193	0	htz1-swr1	withIno80	MMS	45	2	71
1194	0	htz1-swr1	withIno80	MMS	45	2	72
1195	0	htz1-swr1	withIno80	MMS	45	2	73
1196	3	htz1-swr1	withIno80	MMS	45	2	74
1197	0	htz1-swr1	withIno80	MMS	45	2	75
1198	0	htz1-swr1	withIno80	MMS	45	2	76
1199	0	htz1-swr1	withIno80	MMS	45	2	77
1200	0	htz1-swr1	withIno80	MMS	45	2	78
1201	0	htz1-swr1	withIno80	MMS	45	2	79
1202	0	htz1-swr1	withIno80	MMS	45	2	80
1203	2	htz1-swr1	withIno80	MMS	45	2	81
1204	0	htz1-swr1	withIno80	MMS	45	2	82
1205	0	htz1-swr1	withIno80	MMS	45	2	83
1206	0	htz1-swr1	withIno80	MMS	45	2	84
1207	0	htz1-swr1	withIno80	MMS	45	2	85
1208	0	htz1-swr1	withIno80	MMS	45	2	86
1209	0	htz1-swr1	withIno80	MMS	45	2	87
1210	0	htz1-swr1	withIno80	MMS	45	3	0
1211	0	htz1-swr1	withIno80	MMS	45	3	1
1212	1	htz1-swr1	withIno80	MMS	45	3	2
1213	0	htz1-swr1	withIno80	MMS	45	3	3
1214	0	htz1-swr1	withIno80	MMS	45	3	4
1215	3	htz1-swr1	withIno80	MMS	45	3	5
1216	0	htz1-swr1	withIno80	MMS	45	3	6
1217	0	htz1-swr1	withIno80	MMS	45	3	7
1218	0	htz1-swr1	withIno80	MMS	45	3	8
1219	1	htz1-swr1	withIno80	MMS	45	3	9
1220	0	htz1-swr1	withIno80	MMS	45	3	10
1221	0	htz1-swr1	withIno80	MMS	45	3	11
1222	2	htz1-swr1	withIno80	MMS	45	3	12
1223	0	htz1-swr1	withIno80	MMS	45	3	13
1224	0	htz1-swr1	withIno80	MMS	45	3	14
1225	0	htz1-swr1	withIno80	MMS	45	3	15
1226	0	htz1-swr1	withIno80	MMS	45	3	16
1227	0	htz1-swr1	withIno80	MMS	45	3	17
1228	0	htz1-swr1	withIno80	MMS	45	3	18
1229	0	htz1-swr1	withIno80	MMS	45	3	19
1230	0	htz1-swr1	withIno80	MMS	45	3	20
1231	0	htz1-swr1	withIno80	MMS	45	3	21
1232	0	htz1-swr1	withIno80	MMS	45	3	22
1233	0	htz1-swr1	withIno80	MMS	45	3	23
1234	0	htz1-swr1	withIno80	MMS	45	3	24
1235	2	htz1-swr1	withIno80	MMS	45	3	25
1236	0	htz1-swr1	withIno80	MMS	45	3	26
1237	0	htz1-swr1	withIno80	MMS	45	3	27
1238	0	htz1-swr1	withIno80	MMS	45	3	28
1239	0	htz1-swr1	withIno80	MMS	45	3	29
1240	0	htz1-swr1	withIno80	MMS	45	3	30
1241	0	htz1-swr1	withIno80	MMS	45	3	31
1242	0	htz1-swr1	withIno80	MMS	45	3	32
1243	0	htz1-swr1	withIno80	MMS	45	3	33
1244	0	htz1-swr1	withIno80	MMS	45	3	34
1245	0	htz1-swr1	withIno80	MMS	45	3	35
1246	0	htz1-swr1	withIno80	MMS	45	3	36
1247	0	htz1-swr1	withIno80	MMS	45	3	37
1248	1	htz1-swr1	withIno80	MMS	45	3	38
1249	0	htz1-swr1	withIno80	MMS	45	3	39
1250	0	htz1-swr1	withIno80	MMS	45	3	40
1251	0	htz1-swr1	withIno80	MMS	45	3	41
1252	0	htz1-swr1	withIno80	MMS	45	3	42
1253	0	htz1-swr1	withIno80	MMS	45	3	43
1254	0	htz1-swr1	withIno80	MMS	45	3	44
1255	0	htz1-swr1	withIno80	MMS	45	3	45
1256	1	htz1-swr1	withIno80	MMS	45	3	46
1257	0	htz1-swr1	withIno80	MMS	45	3	47
1258	0	htz1-swr1	withIno80	MMS	45	3	48
1259	0	htz1-swr1	withIno80	MMS	45	3	49
1260	0	htz1-swr1	withIno80	MMS	45	3	50
1261	0	htz1-swr1	withIno80	MMS	45	3	51
1262	0	htz1-swr1	withIno80	MMS	45	3	52
1263	0	htz1-swr1	withIno80	MMS	45	3	53
1264	0	htz1-swr1	withIno80	MMS	45	3	54
1265	0	htz1-swr1	withIno80	MMS	45	3	55
1266	0	htz1-swr1	withIno80	MMS	45	3	56
1267	0	htz1-swr1	withIno80	MMS	45	3	57
1268	0	htz1-swr1	withIno80	MMS	45	3	58
1269	0	htz1-swr1	withIno80	MMS	45	3	59
1270	1	htz1-swr1	withIno80	MMS	45	3	60
1271	2	htz1-swr1	withIno80	MMS	45	3	61
1272	0	htz1-swr1	withIno80	MMS	45	3	62
1273	0	htz1-swr1	withIno80	MMS	45	3	63
1274	1	htz1-swr1	withIno80	MMS	45	3	64
1275	0	htz1-swr1	withIno80	MMS	45	3	65
1276	0	htz1-swr1	withIno80	MMS	45	3	66
1277	1	htz1-swr1	withIno80	MMS	45	3	67
1278	0	htz1-swr1	withIno80	MMS	45	3	68
1279	0	htz1-swr1	withIno80	MMS	45	3	69
1280	0	htz1-swr1	withIno80	MMS	45	3	70
1281	0	htz1-swr1	withIno80	MMS	45	3	71
1282	0	htz1-swr1	withIno80	MMS	45	3	72
1283	0	htz1-swr1	withIno80	MMS	45	3	73
1284	1	htz1-swr1	withIno80	MMS	45	3	74
1285	0	htz1-swr1	withIno80	MMS	45	3	75
1286	1	htz1-swr1	withIno80	MMS	45	3	76
1287	0	htz1-swr1	withIno80	MMS	45	3	77
1288	0	htz1-swr1	withIno80	MMS	45	3	78
1289	0	htz1-swr1	withIno80	MMS	45	3	79
1290	3	htz1-swr1	withIno80	MMS	45	3	80
1291	0	htz1-swr1	withIno80	MMS	45	3	81
1292	0	htz1-swr1	withIno80	MMS	45	3	82
1293	0	htz1-swr1	withIno80	MMS	45	3	83
1294	1	htz1-swr1	withIno80	MMS	45	3	84
1295	0	htz1-swr1	withIno80	MMS	45	3	85
1296	0	htz1-swr1	withIno80	MMS	45	3	86
1297	0	htz1-swr1	withIno80	MMS	45	3	87
1298	0	htz1-swr1	withIno80	MMS	45	3	88
1299	0	htz1-swr1	withIno80	MMS	45	3	89
1300	0	htz1-swr1	withIno80	MMS	45	3	90
1301	0	htz1-swr1	withIno80	MMS	45	3	91
1302	0	htz1-swr1	withIno80	MMS	45	3	92
1303	0	htz1-swr1	withIno80	MMS	45	3	93
1304	0	htz1-swr1	withIno80	MMS	45	3	94
1305	0	htz1-swr1	withIno80	MMS	45	3	95
1306	0	htz1-swr1	withIno80	MMS	45	3	96
1307	0	htz1-swr1	withIno80	MMS	45	3	97
1308	0	htz1-swr1	withIno80	MMS	45	3	98
1309	0	htz1-swr1	withIno80	MMS	45	3	99
1310	0	htz1-swr1	withIno80	MMS	60	1	0
1311	1	htz1-swr1	withIno80	MMS	60	1	1
1312	3	htz1-swr1	withIno80	MMS	60	1	2
1313	2	htz1-swr1	withIno80	MMS	60	1	3
1314	0	htz1-swr1	withIno80	MMS	60	1	4
1315	0	htz1-swr1	withIno80	MMS	60	1	5
1316	2	htz1-swr1	withIno80	MMS	60	1	6
1317	0	htz1-swr1	withIno80	MMS	60	1	7
1318	0	htz1-swr1	withIno80	MMS	60	1	8
1319	2	htz1-swr1	withIno80	MMS	60	1	9
1320	1	htz1-swr1	withIno80	MMS	60	1	10
1321	1	htz1-swr1	withIno80	MMS	60	1	11
1322	0	htz1-swr1	withIno80	MMS	60	1	12
1323	0	htz1-swr1	withIno80	MMS	60	1	13
1324	0	htz1-swr1	withIno80	MMS	60	1	14
1325	0	htz1-swr1	withIno80	MMS	60	1	15
1326	0	htz1-swr1	withIno80	MMS	60	1	16
1327	2	htz1-swr1	withIno80	MMS	60	1	17
1328	3	htz1-swr1	withIno80	MMS	60	1	18
1329	0	htz1-swr1	withIno80	MMS	60	1	19
1330	1	htz1-swr1	withIno80	MMS	60	1	20
1331	0	htz1-swr1	withIno80	MMS	60	1	21
1332	0	htz1-swr1	withIno80	MMS	60	1	22
1333	2	htz1-swr1	withIno80	MMS	60	1	23
1334	0	htz1-swr1	withIno80	MMS	60	1	24
1335	1	htz1-swr1	withIno80	MMS	60	1	25
1336	0	htz1-swr1	withIno80	MMS	60	1	26
1337	1	htz1-swr1	withIno80	MMS	60	1	27
1338	1	htz1-swr1	withIno80	MMS	60	1	28
1339	0	htz1-swr1	withIno80	MMS	60	1	29
1340	1	htz1-swr1	withIno80	MMS	60	1	30
1341	2	htz1-swr1	withIno80	MMS	60	1	31
1342	1	htz1-swr1	withIno80	MMS	60	1	32
1343	1	htz1-swr1	withIno80	MMS	60	1	33
1344	2	htz1-swr1	withIno80	MMS	60	1	34
1345	0	htz1-swr1	withIno80	MMS	60	1	35
1346	1	htz1-swr1	withIno80	MMS	60	1	36
1347	0	htz1-swr1	withIno80	MMS	60	1	37
1348	0	htz1-swr1	withIno80	MMS	60	1	38
1349	1	htz1-swr1	withIno80	MMS	60	1	39
1350	0	htz1-swr1	withIno80	MMS	60	1	40
1351	1	htz1-swr1	withIno80	MMS	60	1	41
1352	4	htz1-swr1	withIno80	MMS	60	1	42
1353	2	htz1-swr1	withIno80	MMS	60	1	43
1354	3	htz1-swr1	withIno80	MMS	60	1	44
1355	2	htz1-swr1	withIno80	MMS	60	1	45
1356	1	htz1-swr1	withIno80	MMS	60	1	46
1357	0	htz1-swr1	withIno80	MMS	60	1	47
1358	4	htz1-swr1	withIno80	MMS	60	1	48
1359	0	htz1-swr1	withIno80	MMS	60	1	49
1360	2	htz1-swr1	withIno80	MMS	60	1	50
1361	0	htz1-swr1	withIno80	MMS	60	1	51
1362	0	htz1-swr1	withIno80	MMS	60	1	52
1363	0	htz1-swr1	withIno80	MMS	60	1	53
1364	0	htz1-swr1	withIno80	MMS	60	1	54
1365	2	htz1-swr1	withIno80	MMS	60	1	55
1366	0	htz1-swr1	withIno80	MMS	60	1	56
1367	0	htz1-swr1	withIno80	MMS	60	1	57
1368	0	htz1-swr1	withIno80	MMS	60	1	58
1369	0	htz1-swr1	withIno80	MMS	60	1	59
1370	0	htz1-swr1	withIno80	MMS	60	1	60
1371	1	htz1-swr1	withIno80	MMS	60	1	61
1372	0	htz1-swr1	withIno80	MMS	60	1	62
1373	1	htz1-swr1	withIno80	MMS	60	1	63
1374	0	htz1-swr1	withIno80	MMS	60	1	64
1375	1	htz1-swr1	withIno80	MMS	60	1	65
1376	2	htz1-swr1	withIno80	MMS	60	1	66
1377	0	htz1-swr1	withIno80	MMS	60	1	67
1378	2	htz1-swr1	withIno80	MMS	60	1	68
1379	0	htz1-swr1	withIno80	MMS	60	1	69
1380	1	htz1-swr1	withIno80	MMS	60	1	70
1381	2	htz1-swr1	withIno80	MMS	60	1	71
1382	0	htz1-swr1	withIno80	MMS	60	1	72
1383	2	htz1-swr1	withIno80	MMS	60	1	73
1384	0	htz1-swr1	withIno80	MMS	60	1	74
1385	0	htz1-swr1	withIno80	MMS	60	1	75
1386	0	htz1-swr1	withIno80	MMS	60	1	76
1387	1	htz1-swr1	withIno80	MMS	60	1	77
1388	3	htz1-swr1	withIno80	MMS	60	1	78
1389	1	htz1-swr1	withIno80	MMS	60	1	79
1390	0	htz1-swr1	withIno80	MMS	60	1	80
1391	0	htz1-swr1	withIno80	MMS	60	1	81
1392	2	htz1-swr1	withIno80	MMS	60	1	82
1393	1	htz1-swr1	withIno80	MMS	60	1	83
1394	0	htz1-swr1	withIno80	MMS	60	1	84
1395	1	htz1-swr1	withIno80	MMS	60	1	85
1396	0	htz1-swr1	withIno80	MMS	60	1	86
1397	0	htz1-swr1	withIno80	MMS	60	1	87
1398	3	htz1-swr1	withIno80	MMS	60	1	88
1399	0	htz1-swr1	withIno80	MMS	60	1	89
1400	2	htz1-swr1	withIno80	MMS	60	1	90
1401	1	htz1-swr1	withIno80	MMS	60	1	91
1402	2	htz1-swr1	withIno80	MMS	60	1	92
1403	0	htz1-swr1	withIno80	MMS	60	1	93
1404	2	htz1-swr1	withIno80	MMS	60	1	94
1405	1	htz1-swr1	withIno80	MMS	60	1	95
1406	2	htz1-swr1	withIno80	MMS	60	1	96
1407	1	htz1-swr1	withIno80	MMS	60	1	97
1408	0	htz1-swr1	withIno80	MMS	60	1	98
1409	0	htz1-swr1	withIno80	MMS	60	2	0
1410	0	htz1-swr1	withIno80	MMS	60	2	1
1411	0	htz1-swr1	withIno80	MMS	60	2	2
1412	1	htz1-swr1	withIno80	MMS	60	2	3
1413	0	htz1-swr1	withIno80	MMS	60	2	4
1414	0	htz1-swr1	withIno80	MMS	60	2	5
1415	1	htz1-swr1	withIno80	MMS	60	2	6
1416	3	htz1-swr1	withIno80	MMS	60	2	7
1417	1	htz1-swr1	withIno80	MMS	60	2	8
1418	0	htz1-swr1	withIno80	MMS	60	2	9
1419	0	htz1-swr1	withIno80	MMS	60	2	10
1420	0	htz1-swr1	withIno80	MMS	60	2	11
1421	1	htz1-swr1	withIno80	MMS	60	2	12
1422	0	htz1-swr1	withIno80	MMS	60	2	13
1423	2	htz1-swr1	withIno80	MMS	60	2	14
1424	1	htz1-swr1	withIno80	MMS	60	2	15
1425	0	htz1-swr1	withIno80	MMS	60	2	16
1426	3	htz1-swr1	withIno80	MMS	60	2	17
1427	1	htz1-swr1	withIno80	MMS	60	2	18
1428	2	htz1-swr1	withIno80	MMS	60	2	19
1429	0	htz1-swr1	withIno80	MMS	60	2	20
1430	1	htz1-swr1	withIno80	MMS	60	2	21
1431	0	htz1-swr1	withIno80	MMS	60	2	22
1432	2	htz1-swr1	withIno80	MMS	60	2	23
1433	0	htz1-swr1	withIno80	MMS	60	2	24
1434	1	htz1-swr1	withIno80	MMS	60	2	25
1435	1	htz1-swr1	withIno80	MMS	60	2	26
1436	0	htz1-swr1	withIno80	MMS	60	2	27
1437	1	htz1-swr1	withIno80	MMS	60	2	28
1438	2	htz1-swr1	withIno80	MMS	60	2	29
1439	1	htz1-swr1	withIno80	MMS	60	2	30
1440	3	htz1-swr1	withIno80	MMS	60	2	31
1441	1	htz1-swr1	withIno80	MMS	60	2	32
1442	1	htz1-swr1	withIno80	MMS	60	2	33
1443	0	htz1-swr1	withIno80	MMS	60	2	34
1444	1	htz1-swr1	withIno80	MMS	60	2	35
1445	1	htz1-swr1	withIno80	MMS	60	2	36
1446	1	htz1-swr1	withIno80	MMS	60	2	37
1447	0	htz1-swr1	withIno80	MMS	60	2	38
1448	1	htz1-swr1	withIno80	MMS	60	2	39
1449	2	htz1-swr1	withIno80	MMS	60	2	40
1450	5	htz1-swr1	withIno80	MMS	60	2	41
1451	0	htz1-swr1	withIno80	MMS	60	2	42
1452	0	htz1-swr1	withIno80	MMS	60	2	43
1453	0	htz1-swr1	withIno80	MMS	60	2	44
1454	0	htz1-swr1	withIno80	MMS	60	2	45
1455	0	htz1-swr1	withIno80	MMS	60	2	46
1456	0	htz1-swr1	withIno80	MMS	60	2	47
1457	0	htz1-swr1	withIno80	MMS	60	2	48
1458	1	htz1-swr1	withIno80	MMS	60	2	49
1459	0	htz1-swr1	withIno80	MMS	60	2	50
1460	0	htz1-swr1	withIno80	MMS	60	2	51
1461	0	htz1-swr1	withIno80	MMS	60	2	52
1462	1	htz1-swr1	withIno80	MMS	60	2	53
1463	0	htz1-swr1	withIno80	MMS	60	2	54
1464	2	htz1-swr1	withIno80	MMS	60	2	55
1465	0	htz1-swr1	withIno80	MMS	60	2	56
1466	0	htz1-swr1	withIno80	MMS	60	3	0
1467	1	htz1-swr1	withIno80	MMS	60	4	0
1468	0	htz1-swr1	withIno80	MMS	60	4	1
1469	1	htz1-swr1	withIno80	MMS	60	4	2
1470	0	htz1-swr1	withIno80	MMS	60	4	3
1471	0	htz1-swr1	withIno80	MMS	60	4	4
1472	1	htz1-swr1	withIno80	MMS	60	4	5
1473	1	htz1-swr1	withIno80	MMS	60	4	6
1474	1	htz1-swr1	withIno80	MMS	60	4	7
1475	0	htz1-swr1	withIno80	MMS	60	4	8
1476	1	htz1-swr1	withIno80	MMS	60	4	9
1477	0	htz1-swr1	withIno80	MMS	60	4	10
1478	0	htz1-swr1	withIno80	MMS	60	4	11
1479	2	htz1-swr1	withIno80	MMS	60	4	12
1480	0	htz1-swr1	withIno80	MMS	60	4	13
1481	0	htz1-swr1	withIno80	MMS	60	4	14
1482	0	htz1-swr1	withIno80	MMS	60	4	15
1483	2	htz1-swr1	withIno80	MMS	60	4	16
1484	0	htz1-swr1	withIno80	MMS	60	4	17
1485	0	htz1-swr1	withIno80	MMS	60	4	18
1486	1	htz1-swr1	withIno80	MMS	60	4	19
1487	0	htz1-swr1	withIno80	MMS	60	4	20
1488	0	htz1-swr1	withIno80	MMS	60	4	21
1489	0	htz1-swr1	withIno80	MMS	60	4	22
1490	1	htz1-swr1	withIno80	MMS	60	4	23
1491	0	htz1-swr1	withIno80	MMS	60	4	24
1492	0	htz1-swr1	withIno80	MMS	60	4	25
1493	0	htz1-swr1	withIno80	MMS	60	4	26
1494	0	htz1-swr1	withIno80	MMS	60	4	27
1495	3	htz1-swr1	withIno80	MMS	60	4	28
1496	1	htz1-swr1	withIno80	MMS	60	4	29
1497	0	htz1-swr1	withIno80	MMS	60	4	30
1498	2	htz1-swr1	withIno80	MMS	60	4	31
1499	0	htz1-swr1	withIno80	MMS	60	4	32
1500	0	htz1-swr1	withIno80	MMS	60	4	33
1501	1	htz1-swr1	withIno80	MMS	60	4	34
1502	0	htz1-swr1	withIno80	MMS	60	4	35
1503	0	htz1-swr1	withIno80	MMS	60	4	36
1504	0	htz1-swr1	withIno80	MMS	60	4	37
1505	0	htz1-swr1	withIno80	MMS	60	4	38
1506	0	htz1-swr1	withIno80	MMS	60	4	39
1507	3	htz1-swr1	withIno80	MMS	60	4	40
1508	0	htz1-swr1	withIno80	MMS	60	4	41
1509	0	htz1-swr1	withIno80	MMS	60	4	42
1510	0	htz1-swr1	withIno80	MMS	60	4	43
1511	1	htz1-swr1	withIno80	MMS	60	4	44
1512	0	htz1-swr1	withIno80	MMS	60	4	45
1513	2	htz1-swr1	withIno80	MMS	60	4	46
1514	1	htz1-swr1	withIno80	MMS	60	4	47
1515	1	htz1-swr1	withIno80	MMS	60	4	48
1516	0	htz1-swr1	withIno80	MMS	60	4	49
1517	0	htz1-swr1	withIno80	MMS	60	4	50
1518	0	htz1-swr1	withIno80	MMS	60	4	51
1519	2	htz1-swr1	withIno80	MMS	60	4	52
1520	0	htz1-swr1	withIno80	MMS	60	4	53
1521	0	htz1-swr1	withIno80	MMS	60	4	54
1522	0	htz1-swr1	withIno80	MMS	60	4	55
1523	1	htz1-swr1	withIno80	MMS	60	4	56
1524	0	htz1-swr1	withIno80	MMS	60	4	57
1525	0	htz1-swr1	withIno80	MMS	60	4	58
1526	2	htz1-swr1	withIno80	MMS	60	4	59
1527	2	htz1-swr1	withIno80	MMS	60	4	60
1528	0	htz1-swr1	withIno80	MMS	60	4	61
1529	0	htz1-swr1	withIno80	MMS	60	4	62
1530	0	htz1-swr1	withIno80	MMS	60	4	63
1531	1	htz1-swr1	withIno80	MMS	60	4	64
1532	0	htz1-swr1	withIno80	MMS	60	4	65
1533	0	htz1-swr1	withIno80	MMS	60	4	66
1534	2	htz1-swr1	withIno80	MMS	60	4	67
1535	1	htz1-swr1	withIno80	MMS	60	4	68
1536	1	htz1-swr1	withIno80	MMS	60	4	69
1537	0	htz1-swr1	withIno80	MMS	60	4	70
1538	3	htz1-swr1	withIno80	MMS	75	1	0
1539	1	htz1-swr1	withIno80	MMS	75	1	1
1540	0	htz1-swr1	withIno80	MMS	75	1	2
1541	0	htz1-swr1	withIno80	MMS	75	1	3
1542	1	htz1-swr1	withIno80	MMS	75	1	4
1543	1	htz1-swr1	withIno80	MMS	75	1	5
1544	2	htz1-swr1	withIno80	MMS	75	1	6
1545	0	htz1-swr1	withIno80	MMS	75	1	7
1546	0	htz1-swr1	withIno80	MMS	75	1	8
1547	0	htz1-swr1	withIno80	MMS	75	1	9
1548	1	htz1-swr1	withIno80	MMS	75	1	10
1549	2	htz1-swr1	withIno80	MMS	75	1	11
1550	1	htz1-swr1	withIno80	MMS	75	1	12
1551	1	htz1-swr1	withIno80	MMS	75	1	13
1552	2	htz1-swr1	withIno80	MMS	75	1	14
1553	0	htz1-swr1	withIno80	MMS	75	1	15
1554	1	htz1-swr1	withIno80	MMS	75	1	16
1555	1	htz1-swr1	withIno80	MMS	75	1	17
1556	1	htz1-swr1	withIno80	MMS	75	1	18
1557	0	htz1-swr1	withIno80	MMS	75	1	19
1558	3	htz1-swr1	withIno80	MMS	75	1	20
1559	1	htz1-swr1	withIno80	MMS	75	1	21
1560	1	htz1-swr1	withIno80	MMS	75	1	22
1561	1	htz1-swr1	withIno80	MMS	75	1	23
1562	0	htz1-swr1	withIno80	MMS	75	1	24
1563	2	htz1-swr1	withIno80	MMS	75	1	25
1564	3	htz1-swr1	withIno80	MMS	75	1	26
1565	0	htz1-swr1	withIno80	MMS	75	1	27
1566	0	htz1-swr1	withIno80	MMS	75	1	28
1567	0	htz1-swr1	withIno80	MMS	75	1	29
1568	0	htz1-swr1	withIno80	MMS	75	1	30
1569	1	htz1-swr1	withIno80	MMS	75	1	31
1570	0	htz1-swr1	withIno80	MMS	75	1	32
1571	0	htz1-swr1	withIno80	MMS	75	1	33
1572	0	htz1-swr1	withIno80	MMS	75	1	34
1573	1	htz1-swr1	withIno80	MMS	75	1	35
1574	0	htz1-swr1	withIno80	MMS	75	1	36
1575	0	htz1-swr1	withIno80	MMS	75	1	37
1576	1	htz1-swr1	withIno80	MMS	75	1	38
1577	0	htz1-swr1	withIno80	MMS	75	1	39
1578	1	htz1-swr1	withIno80	MMS	75	1	40
1579	3	htz1-swr1	withIno80	MMS	75	1	41
1580	0	htz1-swr1	withIno80	MMS	75	1	42
1581	3	htz1-swr1	withIno80	MMS	75	1	43
1582	0	htz1-swr1	withIno80	MMS	75	1	44
1583	0	htz1-swr1	withIno80	MMS	75	1	45
1584	1	htz1-swr1	withIno80	MMS	75	1	46
1585	4	htz1-swr1	withIno80	MMS	75	1	47
1586	0	htz1-swr1	withIno80	MMS	75	1	48
1587	1	htz1-swr1	withIno80	MMS	75	1	49
1588	1	htz1-swr1	withIno80	MMS	75	1	50
1589	1	htz1-swr1	withIno80	MMS	75	1	51
1590	4	htz1-swr1	withIno80	MMS	75	1	52
1591	0	htz1-swr1	withIno80	MMS	75	1	53
1592	3	htz1-swr1	withIno80	MMS	75	1	54
1593	0	htz1-swr1	withIno80	MMS	75	1	55
1594	3	htz1-swr1	withIno80	MMS	75	1	56
1595	0	htz1-swr1	withIno80	MMS	75	1	57
1596	0	htz1-swr1	withIno80	MMS	75	1	58
1597	2	htz1-swr1	withIno80	MMS	75	1	59
1598	1	htz1-swr1	withIno80	MMS	75	1	60
1599	0	htz1-swr1	withIno80	MMS	75	1	61
1600	0	htz1-swr1	withIno80	MMS	75	1	62
1601	2	htz1-swr1	withIno80	MMS	75	1	63
1602	0	htz1-swr1	withIno80	MMS	75	1	64
1603	1	htz1-swr1	withIno80	MMS	75	1	65
1604	1	htz1-swr1	withIno80	MMS	75	1	66
1605	1	htz1-swr1	withIno80	MMS	75	1	67
1606	1	htz1-swr1	withIno80	MMS	75	1	68
1607	1	htz1-swr1	withIno80	MMS	75	1	69
1608	0	htz1-swr1	withIno80	MMS	75	1	70
1609	1	htz1-swr1	withIno80	MMS	75	1	71
1610	4	htz1-swr1	withIno80	MMS	75	1	72
1611	1	htz1-swr1	withIno80	MMS	75	1	73
1612	1	htz1-swr1	withIno80	MMS	75	1	74
1613	1	htz1-swr1	withIno80	MMS	75	1	75
1614	1	htz1-swr1	withIno80	MMS	75	1	76
1615	2	htz1-swr1	withIno80	MMS	75	1	77
1616	0	htz1-swr1	withIno80	MMS	75	1	78
1617	1	htz1-swr1	withIno80	MMS	75	1	79
1618	3	htz1-swr1	withIno80	MMS	75	1	80
1619	0	htz1-swr1	withIno80	MMS	75	1	81
1620	3	htz1-swr1	withIno80	MMS	75	1	82
1621	0	htz1-swr1	withIno80	MMS	75	2	0
1622	1	htz1-swr1	withIno80	MMS	75	2	1
1623	2	htz1-swr1	withIno80	MMS	75	2	2
1624	0	htz1-swr1	withIno80	MMS	75	2	3
1625	0	htz1-swr1	withIno80	MMS	75	2	4
1626	0	htz1-swr1	withIno80	MMS	75	2	5
1627	1	htz1-swr1	withIno80	MMS	75	2	6
1628	1	htz1-swr1	withIno80	MMS	75	2	7
1629	0	htz1-swr1	withIno80	MMS	75	2	8
1630	1	htz1-swr1	withIno80	MMS	75	2	9
1631	0	htz1-swr1	withIno80	MMS	75	2	10
1632	3	htz1-swr1	withIno80	MMS	75	2	11
1633	1	htz1-swr1	withIno80	MMS	75	2	12
1634	0	htz1-swr1	withIno80	MMS	75	2	13
1635	1	htz1-swr1	withIno80	MMS	75	2	14
1636	2	htz1-swr1	withIno80	MMS	75	2	15
1637	0	htz1-swr1	withIno80	MMS	75	2	16
1638	0	htz1-swr1	withIno80	MMS	75	2	17
1639	1	htz1-swr1	withIno80	MMS	75	2	18
1640	2	htz1-swr1	withIno80	MMS	75	2	19
1641	2	htz1-swr1	withIno80	MMS	75	2	20
1642	1	htz1-swr1	withIno80	MMS	75	2	21
1643	0	htz1-swr1	withIno80	MMS	75	2	22
1644	1	htz1-swr1	withIno80	MMS	75	2	23
1645	3	htz1-swr1	withIno80	MMS	75	2	24
1646	3	htz1-swr1	withIno80	MMS	75	2	25
1647	0	htz1-swr1	withIno80	MMS	75	2	26
1648	0	htz1-swr1	withIno80	MMS	75	2	27
1649	1	htz1-swr1	withIno80	MMS	75	2	28
1650	1	htz1-swr1	withIno80	MMS	75	2	29
1651	0	htz1-swr1	withIno80	MMS	75	2	30
1652	1	htz1-swr1	withIno80	MMS	75	2	31
1653	0	htz1-swr1	withIno80	MMS	75	2	32
1654	0	htz1-swr1	withIno80	MMS	75	2	33
1655	2	htz1-swr1	withIno80	MMS	75	2	34
1656	0	htz1-swr1	withIno80	MMS	75	2	35
1657	0	htz1-swr1	withIno80	MMS	75	2	36
1658	3	htz1-swr1	withIno80	MMS	75	2	37
1659	0	htz1-swr1	withIno80	MMS	75	2	38
1660	1	htz1-swr1	withIno80	MMS	75	2	39
1661	0	htz1-swr1	withIno80	MMS	75	2	40
1662	1	htz1-swr1	withIno80	MMS	75	2	41
1663	0	htz1-swr1	withIno80	MMS	75	2	42
1664	0	htz1-swr1	withIno80	MMS	75	2	43
1665	2	htz1-swr1	withIno80	MMS	75	2	44
1666	0	htz1-swr1	withIno80	MMS	75	2	45
1667	1	htz1-swr1	withIno80	MMS	75	2	46
1668	0	htz1-swr1	withIno80	MMS	75	2	47
1669	0	htz1-swr1	withIno80	MMS	75	2	48
1670	0	htz1-swr1	withIno80	MMS	75	2	49
1671	0	htz1-swr1	withIno80	MMS	75	2	50
1672	0	htz1-swr1	withIno80	MMS	75	2	51
1673	0	htz1-swr1	withIno80	MMS	75	2	52
1674	0	htz1-swr1	withIno80	MMS	75	2	53
1675	1	htz1-swr1	withIno80	MMS	75	2	54
1676	1	htz1-swr1	withIno80	MMS	75	2	55
1677	0	htz1-swr1	withIno80	MMS	75	2	56
1678	0	htz1-swr1	withIno80	MMS	75	2	57
1679	1	htz1-swr1	withIno80	MMS	75	2	58
1680	0	htz1-swr1	withIno80	MMS	75	2	59
1681	1	htz1-swr1	withIno80	MMS	75	2	60
1682	2	htz1-swr1	withIno80	MMS	75	2	61
1683	1	htz1-swr1	withIno80	MMS	75	2	62
1684	0	htz1-swr1	withIno80	MMS	75	2	63
1685	1	htz1-swr1	withIno80	MMS	75	2	64
1686	0	htz1-swr1	withIno80	MMS	75	2	65
1687	0	htz1-swr1	withIno80	MMS	75	2	66
1688	1	htz1-swr1	withIno80	MMS	75	2	67
1689	1	htz1-swr1	withIno80	MMS	75	2	68
1690	0	htz1-swr1	withIno80	MMS	75	2	69
1691	0	htz1-swr1	withIno80	MMS	75	2	70
1692	0	htz1-swr1	withIno80	MMS	75	2	71
1693	0	htz1-swr1	withIno80	MMS	75	2	72
1694	0	htz1-swr1	withIno80	MMS	75	3	0
1695	0	htz1-swr1	withIno80	MMS	75	3	1
1696	0	htz1-swr1	withIno80	MMS	75	3	2
1697	1	htz1-swr1	withIno80	MMS	75	3	3
1698	3	htz1-swr1	withIno80	MMS	75	3	4
1699	0	htz1-swr1	withIno80	MMS	75	3	5
1700	0	htz1-swr1	withIno80	MMS	75	3	6
1701	0	htz1-swr1	withIno80	MMS	75	3	7
1702	1	htz1-swr1	withIno80	MMS	75	3	8
1703	0	htz1-swr1	withIno80	MMS	75	3	9
1704	0	htz1-swr1	withIno80	MMS	75	3	10
1705	2	htz1-swr1	withIno80	MMS	75	3	11
1706	3	htz1-swr1	withIno80	MMS	75	3	12
1707	2	htz1-swr1	withIno80	MMS	75	3	13
1708	0	htz1-swr1	withIno80	MMS	75	3	14
1709	0	htz1-swr1	withIno80	MMS	75	3	15
1710	0	htz1-swr1	withIno80	MMS	75	3	16
1711	1	htz1-swr1	withIno80	MMS	75	3	17
1712	2	htz1-swr1	withIno80	MMS	75	3	18
1713	0	htz1-swr1	withIno80	MMS	75	3	19
1714	1	htz1-swr1	withIno80	MMS	75	3	20
1715	1	htz1-swr1	withIno80	MMS	75	3	21
1716	2	htz1-swr1	withIno80	MMS	75	3	22
1717	1	htz1-swr1	withIno80	MMS	75	3	23
1718	0	htz1-swr1	withIno80	MMS	75	3	24
1719	1	htz1-swr1	withIno80	MMS	75	3	25
1720	1	htz1-swr1	withIno80	MMS	75	3	26
1721	0	htz1-swr1	withIno80	MMS	75	3	27
1722	0	htz1-swr1	withIno80	MMS	75	3	28
1723	0	htz1-swr1	withIno80	MMS	75	3	29
1724	2	htz1-swr1	withIno80	MMS	75	3	30
1725	0	htz1-swr1	withIno80	MMS	75	3	31
1726	2	htz1-swr1	withIno80	MMS	75	3	32
1727	1	htz1-swr1	withIno80	MMS	75	3	33
1728	0	htz1-swr1	withIno80	MMS	75	3	34
1729	1	htz1-swr1	withIno80	MMS	75	3	35
1730	1	htz1-swr1	withIno80	MMS	75	3	36
1731	1	htz1-swr1	withIno80	MMS	75	3	37
1732	2	htz1-swr1	withIno80	MMS	75	3	38
1733	0	htz1-swr1	withIno80	MMS	75	3	39
1734	0	htz1-swr1	withIno80	MMS	75	3	40
1735	1	htz1-swr1	withIno80	MMS	75	3	41
1736	0	htz1-swr1	withIno80	MMS	75	3	42
1737	1	htz1-swr1	withIno80	MMS	75	3	43
1738	0	htz1-swr1	withIno80	MMS	75	3	44
1739	2	htz1-swr1	withIno80	MMS	75	3	45
1740	0	htz1-swr1	withIno80	MMS	75	3	46
1741	1	htz1-swr1	withIno80	MMS	75	3	47
1742	1	htz1-swr1	withIno80	MMS	75	3	48
1743	0	htz1-swr1	withIno80	MMS	75	3	49
1744	2	htz1-swr1	withIno80	MMS	75	3	50
1745	1	htz1-swr1	withIno80	MMS	75	3	51
1746	2	htz1-swr1	withIno80	MMS	75	3	52
1747	0	htz1-swr1	withIno80	MMS	75	3	53
1748	2	htz1-swr1	withIno80	MMS	75	3	54
1749	0	htz1-swr1	withIno80	MMS	75	3	55
1750	0	htz1-swr1	withIno80	MMS	75	3	56
1751	0	htz1-swr1	withIno80	MMS	75	3	57
1752	2	htz1-swr1	withIno80	MMS	75	3	58
1753	3	htz1-swr1	withIno80	MMS	75	3	59
1754	0	htz1-swr1	withIno80	MMS	75	3	60
1755	0	htz1-swr1	withIno80	MMS	75	3	61
1756	1	htz1-swr1	withIno80	MMS	75	3	62
1757	0	htz1-swr1	withIno80	MMS	75	3	63
1758	3	htz1-swr1	withIno80	MMS	75	3	64
1759	0	htz1-swr1	withIno80	MMS	75	3	65
1760	0	htz1-swr1	withIno80	MMS	75	3	66
1761	0	htz1-swr1	withIno80	MMS	75	3	67
1762	2	htz1-swr1	withIno80	MMS	75	3	68
1763	1	htz1-swr1	withIno80	MMS	75	3	69
1764	0	htz1-swr1	withIno80	MMS	75	3	70
1765	0	htz1-swr1	withIno80	MMS	75	3	71
1766	1	htz1-swr1	withIno80	MMS	75	4	0
1767	2	htz1-swr1	withIno80	MMS	75	4	1
1768	2	htz1-swr1	withIno80	MMS	75	4	2
1769	0	htz1-swr1	withIno80	MMS	75	4	3
1770	1	htz1-swr1	withIno80	MMS	75	4	4
1771	1	htz1-swr1	withIno80	MMS	75	4	5
1772	2	htz1-swr1	withIno80	MMS	75	4	6
1773	0	htz1-swr1	withIno80	MMS	75	4	7
1774	1	htz1-swr1	withIno80	MMS	75	4	8
1775	2	htz1-swr1	withIno80	MMS	75	4	9
1776	2	htz1-swr1	withIno80	MMS	75	4	10
1777	2	htz1-swr1	withIno80	MMS	75	4	11
1778	1	htz1-swr1	withIno80	MMS	75	4	12
1779	0	htz1-swr1	withIno80	MMS	75	4	13
1780	0	htz1-swr1	withIno80	MMS	75	4	14
1781	0	htz1-swr1	withIno80	MMS	75	4	15
1782	2	htz1-swr1	withIno80	MMS	75	4	16
1783	0	htz1-swr1	withIno80	MMS	75	4	17
1784	1	htz1-swr1	withIno80	MMS	75	4	18
1785	1	htz1-swr1	withIno80	MMS	75	4	19
1786	0	htz1-swr1	withIno80	MMS	75	4	20
1787	1	htz1-swr1	withIno80	MMS	75	4	21
1788	1	htz1-swr1	withIno80	MMS	75	4	22
1789	0	htz1-swr1	withIno80	MMS	75	4	23
1790	0	htz1-swr1	withIno80	MMS	75	4	24
1791	2	htz1-swr1	withIno80	MMS	75	4	25
1792	2	htz1-swr1	withIno80	MMS	75	4	26
1793	0	htz1-swr1	withIno80	MMS	75	4	27
1794	0	htz1-swr1	withIno80	MMS	75	4	28
1795	0	htz1-swr1	withIno80	MMS	75	4	29
1796	1	htz1-swr1	withIno80	MMS	75	4	30
1797	2	htz1-swr1	withIno80	MMS	75	4	31
1798	0	htz1-swr1	withIno80	MMS	75	4	32
1799	1	htz1-swr1	withIno80	MMS	75	4	33
1800	0	htz1-swr1	withIno80	MMS	75	4	34
1801	1	htz1-swr1	withIno80	MMS	75	4	35
1802	0	htz1-swr1	withIno80	MMS	75	4	36
1803	0	htz1-swr1	withIno80	MMS	75	4	37
1804	2	htz1-swr1	withIno80	MMS	75	4	38
1805	1	htz1-swr1	withIno80	MMS	75	4	39
1806	1	htz1-swr1	withIno80	MMS	75	4	40
1807	1	htz1-swr1	withIno80	MMS	75	4	41
1808	0	htz1-swr1	withIno80	MMS	75	4	42
1809	0	htz1-swr1	withIno80	MMS	75	4	43
1810	2	htz1-swr1	withIno80	MMS	75	4	44
1811	0	htz1-swr1	withIno80	MMS	75	4	45
1812	0	htz1-swr1	withIno80	MMS	75	4	46
1813	0	htz1-swr1	withIno80	MMS	75	4	47
1814	1	htz1-swr1	withIno80	MMS	75	4	48
1815	1	htz1-swr1	withIno80	MMS	75	4	49
1816	1	htz1-swr1	withIno80	MMS	75	4	50
1817	1	htz1-swr1	withIno80	MMS	75	4	51
1818	2	htz1-swr1	withIno80	MMS	75	4	52
1819	0	htz1-swr1	withIno80	MMS	90	1	0
1820	1	htz1-swr1	withIno80	MMS	90	1	1
1821	1	htz1-swr1	withIno80	MMS	90	1	2
1822	1	htz1-swr1	withIno80	MMS	90	1	3
1823	0	htz1-swr1	withIno80	MMS	90	1	4
1824	2	htz1-swr1	withIno80	MMS	90	1	5
1825	0	htz1-swr1	withIno80	MMS	90	1	6
1826	0	htz1-swr1	withIno80	MMS	90	1	7
1827	0	htz1-swr1	withIno80	MMS	90	1	8
1828	2	htz1-swr1	withIno80	MMS	90	1	9
1829	1	htz1-swr1	withIno80	MMS	90	1	10
1830	0	htz1-swr1	withIno80	MMS	90	1	11
1831	0	htz1-swr1	withIno80	MMS	90	1	12
1832	0	htz1-swr1	withIno80	MMS	90	1	13
1833	0	htz1-swr1	withIno80	MMS	90	1	14
1834	1	htz1-swr1	withIno80	MMS	90	1	15
1835	0	htz1-swr1	withIno80	MMS	90	1	16
1836	0	htz1-swr1	withIno80	MMS	90	1	17
1837	1	htz1-swr1	withIno80	MMS	90	1	18
1838	1	htz1-swr1	withIno80	MMS	90	1	19
1839	0	htz1-swr1	withIno80	MMS	90	1	20
1840	2	htz1-swr1	withIno80	MMS	90	1	21
1841	0	htz1-swr1	withIno80	MMS	90	1	22
1842	1	htz1-swr1	withIno80	MMS	90	1	23
1843	1	htz1-swr1	withIno80	MMS	90	1	24
1844	0	htz1-swr1	withIno80	MMS	90	1	25
1845	0	htz1-swr1	withIno80	MMS	90	1	26
1846	1	htz1-swr1	withIno80	MMS	90	1	27
1847	0	htz1-swr1	withIno80	MMS	90	1	28
1848	0	htz1-swr1	withIno80	MMS	90	1	29
1849	0	htz1-swr1	withIno80	MMS	90	1	30
1850	2	htz1-swr1	withIno80	MMS	90	1	31
1851	1	htz1-swr1	withIno80	MMS	90	1	32
1852	0	htz1-swr1	withIno80	MMS	90	1	33
1853	1	htz1-swr1	withIno80	MMS	90	1	34
1854	1	htz1-swr1	withIno80	MMS	90	1	35
1855	2	htz1-swr1	withIno80	MMS	90	1	36
1856	1	htz1-swr1	withIno80	MMS	90	1	37
1857	0	htz1-swr1	withIno80	MMS	90	1	38
1858	0	htz1-swr1	withIno80	MMS	90	1	39
1859	0	htz1-swr1	withIno80	MMS	90	1	40
1860	0	htz1-swr1	withIno80	MMS	90	1	41
1861	0	htz1-swr1	withIno80	MMS	90	1	42
1862	0	htz1-swr1	withIno80	MMS	90	1	43
1863	1	htz1-swr1	withIno80	MMS	90	1	44
1864	2	htz1-swr1	withIno80	MMS	90	1	45
1865	0	htz1-swr1	withIno80	MMS	90	1	46
1866	0	htz1-swr1	withIno80	MMS	90	1	47
1867	0	htz1-swr1	withIno80	MMS	90	1	48
1868	0	htz1-swr1	withIno80	MMS	90	1	49
1869	1	htz1-swr1	withIno80	MMS	90	1	50
1870	0	htz1-swr1	withIno80	MMS	90	1	51
1871	0	htz1-swr1	withIno80	MMS	90	1	52
1872	0	htz1-swr1	withIno80	MMS	90	1	53
1873	0	htz1-swr1	withIno80	MMS	90	2	0
1874	0	htz1-swr1	withIno80	MMS	90	2	1
1875	0	htz1-swr1	withIno80	MMS	90	2	2
1876	1	htz1-swr1	withIno80	MMS	90	2	3
1877	1	htz1-swr1	withIno80	MMS	90	2	4
1878	3	htz1-swr1	withIno80	MMS	90	2	5
1879	1	htz1-swr1	withIno80	MMS	90	2	6
1880	0	htz1-swr1	withIno80	MMS	90	2	7
1881	1	htz1-swr1	withIno80	MMS	90	2	8
1882	0	htz1-swr1	withIno80	MMS	90	2	9
1883	2	htz1-swr1	withIno80	MMS	90	2	10
1884	1	htz1-swr1	withIno80	MMS	90	2	11
1885	0	htz1-swr1	withIno80	MMS	90	2	12
1886	0	htz1-swr1	withIno80	MMS	90	2	13
1887	1	htz1-swr1	withIno80	MMS	90	2	14
1888	1	htz1-swr1	withIno80	MMS	90	2	15
1889	2	htz1-swr1	withIno80	MMS	90	2	16
1890	1	htz1-swr1	withIno80	MMS	90	2	17
1891	0	htz1-swr1	withIno80	MMS	90	2	18
1892	1	htz1-swr1	withIno80	MMS	90	2	19
1893	1	htz1-swr1	withIno80	MMS	90	2	20
1894	3	htz1-swr1	withIno80	MMS	90	2	21
1895	0	htz1-swr1	withIno80	MMS	90	2	22
1896	0	htz1-swr1	withIno80	MMS	90	2	23
1897	1	htz1-swr1	withIno80	MMS	90	2	24
1898	0	htz1-swr1	withIno80	MMS	90	2	25
1899	0	htz1-swr1	withIno80	MMS	90	2	26
1900	0	htz1-swr1	withIno80	MMS	90	2	27
1901	1	htz1-swr1	withIno80	MMS	90	2	28
1902	0	htz1-swr1	withIno80	MMS	90	2	29
1903	1	htz1-swr1	withIno80	MMS	90	2	30
1904	1	htz1-swr1	withIno80	MMS	90	2	31
1905	0	htz1-swr1	withIno80	MMS	90	2	32
1906	1	htz1-swr1	withIno80	MMS	90	2	33
1907	0	htz1-swr1	withIno80	MMS	90	2	34
1908	2	htz1-swr1	withIno80	MMS	90	2	35
1909	0	htz1-swr1	withIno80	MMS	90	2	36
1910	0	htz1-swr1	withIno80	MMS	90	2	37
1911	1	htz1-swr1	withIno80	MMS	90	2	38
1912	1	htz1-swr1	withIno80	MMS	90	2	39
1913	1	htz1-swr1	withIno80	MMS	90	2	40
1914	0	htz1-swr1	withIno80	MMS	90	2	41
1915	1	htz1-swr1	withIno80	MMS	90	2	42
1916	0	htz1-swr1	withIno80	MMS	90	2	43
1917	0	htz1-swr1	withIno80	MMS	90	2	44
1918	0	htz1-swr1	withIno80	MMS	90	3	0
1919	0	htz1-swr1	withIno80	MMS	90	3	1
1920	0	htz1-swr1	withIno80	MMS	90	3	2
1921	1	htz1-swr1	withIno80	MMS	90	3	3
1922	1	htz1-swr1	withIno80	MMS	90	3	4
1923	1	htz1-swr1	withIno80	MMS	90	3	5
1924	2	htz1-swr1	withIno80	MMS	90	3	6
1925	0	htz1-swr1	withIno80	MMS	90	3	7
1926	0	htz1-swr1	withIno80	MMS	90	3	8
1927	1	htz1-swr1	withIno80	MMS	90	3	9
1928	1	htz1-swr1	withIno80	MMS	90	3	10
1929	1	htz1-swr1	withIno80	MMS	90	3	11
1930	0	htz1-swr1	withIno80	MMS	90	3	12
1931	1	htz1-swr1	withIno80	MMS	90	3	13
1932	0	htz1-swr1	withIno80	MMS	90	3	14
1933	2	htz1-swr1	withIno80	MMS	90	3	15
1934	0	htz1-swr1	withIno80	MMS	90	3	16
1935	0	htz1-swr1	withIno80	MMS	90	3	17
1936	1	htz1-swr1	withIno80	MMS	90	3	18
1937	1	htz1-swr1	withIno80	MMS	90	3	19
1938	1	htz1-swr1	withIno80	MMS	90	3	20
1939	0	htz1-swr1	withIno80	MMS	90	3	21
1940	0	htz1-swr1	withIno80	MMS	90	3	22
1941	0	htz1-swr1	withIno80	MMS	90	3	23
1942	1	htz1-swr1	withIno80	MMS	90	3	24
1943	2	htz1-swr1	withIno80	MMS	90	3	25
1944	0	htz1-swr1	withIno80	MMS	90	3	26
1945	1	htz1-swr1	withIno80	MMS	90	3	27
1946	1	htz1-swr1	withIno80	MMS	90	3	28
1947	0	htz1-swr1	withIno80	MMS	90	3	29
1948	3	htz1-swr1	withIno80	MMS	90	3	30
1949	2	htz1-swr1	withIno80	MMS	90	3	31
1950	0	htz1-swr1	withIno80	MMS	90	3	32
1951	0	htz1-swr1	withIno80	MMS	90	3	33
1952	0	htz1-swr1	withIno80	MMS	90	3	34
1953	0	htz1-swr1	withIno80	MMS	90	3	35
1954	1	htz1-swr1	withIno80	MMS	90	3	36
1955	0	htz1-swr1	withIno80	MMS	90	3	37
1956	1	htz1-swr1	withIno80	MMS	90	3	38
1957	2	htz1-swr1	withIno80	MMS	90	3	39
1958	1	htz1-swr1	withIno80	MMS	90	3	40
1959	1	htz1-swr1	withIno80	MMS	90	3	41
1960	1	htz1-swr1	withIno80	MMS	90	3	42
1961	1	htz1-swr1	withIno80	MMS	90	3	43
1962	0	htz1-swr1	withIno80	MMS	90	3	44
1963	1	htz1-swr1	withIno80	MMS	90	3	45
1964	0	htz1-swr1	withIno80	MMS	90	3	46
1965	1	htz1-swr1	withIno80	MMS	90	3	47
1966	1	htz1-swr1	withIno80	MMS	90	3	48
1967	0	htz1-swr1	withIno80	MMS	90	3	49
1968	0	htz1-swr1	withIno80	MMS	90	3	50
1969	1	htz1-swr1	withIno80	MMS	90	3	51
1970	0	htz1-swr1	withIno80	MMS	90	3	52
1971	1	htz1-swr1	withIno80	MMS	90	3	53
1972	1	htz1-swr1	withIno80	MMS	90	3	54
1973	2	htz1-swr1	withIno80	MMS	90	3	55
1974	2	htz1-swr1	withIno80	MMS	90	3	56
1975	0	htz1-swr1	withoutIno80	MMS	0	1	0
1976	0	htz1-swr1	withoutIno80	MMS	0	2	0
1977	0	htz1-swr1	withoutIno80	MMS	0	2	1
1978	0	htz1-swr1	withoutIno80	MMS	0	2	2
1979	0	htz1-swr1	withoutIno80	MMS	0	2	3
1980	0	htz1-swr1	withoutIno80	MMS	0	2	4
1981	0	htz1-swr1	withoutIno80	MMS	0	2	5
1982	0	htz1-swr1	withoutIno80	MMS	0	2	6
1983	0	htz1-swr1	withoutIno80	MMS	0	2	7
1984	0	htz1-swr1	withoutIno80	MMS	0	2	8
1985	0	htz1-swr1	withoutIno80	MMS	0	2	9
1986	0	htz1-swr1	withoutIno80	MMS	0	2	10
1987	0	htz1-swr1	withoutIno80	MMS	0	2	11
1988	0	htz1-swr1	withoutIno80	MMS	0	2	12
1989	0	htz1-swr1	withoutIno80	MMS	0	2	13
1990	0	htz1-swr1	withoutIno80	MMS	0	2	14
1991	0	htz1-swr1	withoutIno80	MMS	0	2	15
1992	0	htz1-swr1	withoutIno80	MMS	0	2	16
1993	0	htz1-swr1	withoutIno80	MMS	0	2	17
1994	0	htz1-swr1	withoutIno80	MMS	0	2	18
1995	0	htz1-swr1	withoutIno80	MMS	0	2	19
1996	0	htz1-swr1	withoutIno80	MMS	0	2	20
1997	0	htz1-swr1	withoutIno80	MMS	0	2	21
1998	0	htz1-swr1	withoutIno80	MMS	0	2	22
1999	0	htz1-swr1	withoutIno80	MMS	0	2	23
[truncated: 15,078 more rows]
