# Supplementary material for: The INO80 chromatin remodeller facilitates DNA damage bypass via postreplicative gap repair
Source: EMBO J. 2025 Oct 13;44(22):6626–48. doi: 10.1038/s44318-025-00580-4 (PMC12624141; doi:10.1038/s44318-025-00580-4)
Supplement: Supplementary file 6 — Source data Fig. 4 [file 44318_2025_580_MOESM6_ESM.zip › Figure 4/F/Figure4F_RPA foci quantification.csv]

	Foci Count	strain	treatment	point	replicate	nucleus	time frame
3590	0	Ino80aid-htz1	withRad18-withIno80	3	1	0	0
3591	4	Ino80aid-htz1	withRad18-withIno80	3	1	1	0
3592	1	Ino80aid-htz1	withRad18-withIno80	3	1	2	0
3593	2	Ino80aid-htz1	withRad18-withIno80	3	1	3	0
3594	1	Ino80aid-htz1	withRad18-withIno80	3	1	4	0
3595	1	Ino80aid-htz1	withRad18-withIno80	3	1	5	0
3596	0	Ino80aid-htz1	withRad18-withIno80	3	1	6	0
3597	3	Ino80aid-htz1	withRad18-withIno80	3	1	7	0
3598	1	Ino80aid-htz1	withRad18-withIno80	3	1	8	0
3599	1	Ino80aid-htz1	withRad18-withIno80	3	1	9	0
3600	4	Ino80aid-htz1	withRad18-withIno80	3	1	10	0
3601	2	Ino80aid-htz1	withRad18-withIno80	3	1	11	0
3602	4	Ino80aid-htz1	withRad18-withIno80	3	1	12	0
3603	2	Ino80aid-htz1	withRad18-withIno80	3	1	13	0
3604	2	Ino80aid-htz1	withRad18-withIno80	3	1	14	0
3605	1	Ino80aid-htz1	withRad18-withIno80	3	1	15	0
3606	1	Ino80aid-htz1	withRad18-withIno80	3	1	16	0
3607	1	Ino80aid-htz1	withRad18-withIno80	3	1	17	0
3608	3	Ino80aid-htz1	withRad18-withIno80	3	1	18	0
3609	2	Ino80aid-htz1	withRad18-withIno80	3	1	19	0
3610	3	Ino80aid-htz1	withRad18-withIno80	3	1	20	0
3611	2	Ino80aid-htz1	withRad18-withIno80	3	1	21	0
3612	2	Ino80aid-htz1	withRad18-withIno80	3	1	22	0
3613	4	Ino80aid-htz1	withRad18-withIno80	3	1	23	0
3614	4	Ino80aid-htz1	withRad18-withIno80	3	1	24	0
3615	4	Ino80aid-htz1	withRad18-withIno80	3	1	25	0
3616	2	Ino80aid-htz1	withRad18-withIno80	3	1	26	0
3617	2	Ino80aid-htz1	withRad18-withIno80	3	1	27	0
3618	1	Ino80aid-htz1	withRad18-withIno80	3	1	28	0
3619	2	Ino80aid-htz1	withRad18-withIno80	3	1	29	0
3620	3	Ino80aid-htz1	withRad18-withIno80	3	1	30	0
3621	1	Ino80aid-htz1	withRad18-withIno80	3	1	31	0
3622	4	Ino80aid-htz1	withRad18-withIno80	3	1	32	0
3623	2	Ino80aid-htz1	withRad18-withIno80	3	1	33	0
3624	5	Ino80aid-htz1	withRad18-withIno80	3	1	34	0
3625	2	Ino80aid-htz1	withRad18-withIno80	3	1	35	0
3626	0	Ino80aid-htz1	withRad18-withIno80	3	1	36	0
3627	3	Ino80aid-htz1	withRad18-withIno80	3	1	37	0
3628	1	Ino80aid-htz1	withRad18-withIno80	3	1	38	0
3629	3	Ino80aid-htz1	withRad18-withIno80	3	1	39	0
3630	2	Ino80aid-htz1	withRad18-withIno80	3	1	40	0
3631	2	Ino80aid-htz1	withRad18-withIno80	3	1	41	0
3632	4	Ino80aid-htz1	withRad18-withIno80	3	1	42	0
3633	3	Ino80aid-htz1	withRad18-withIno80	3	1	43	0
3634	2	Ino80aid-htz1	withRad18-withIno80	3	1	44	0
3635	1	Ino80aid-htz1	withRad18-withIno80	3	1	45	0
3636	0	Ino80aid-htz1	withRad18-withIno80	3	1	46	0
3637	1	Ino80aid-htz1	withRad18-withIno80	3	1	47	0
3638	2	Ino80aid-htz1	withRad18-withIno80	3	1	48	0
3639	2	Ino80aid-htz1	withRad18-withIno80	3	1	49	0
3640	3	Ino80aid-htz1	withRad18-withIno80	3	1	50	0
3641	1	Ino80aid-htz1	withRad18-withIno80	3	1	51	0
3642	0	Ino80aid-htz1	withRad18-withIno80	3	1	52	0
3643	2	Ino80aid-htz1	withRad18-withIno80	3	1	53	0
3644	4	Ino80aid-htz1	withRad18-withIno80	3	1	54	0
3645	1	Ino80aid-htz1	withRad18-withIno80	3	1	55	0
3646	1	Ino80aid-htz1	withRad18-withIno80	3	1	56	0
3647	0	Ino80aid-htz1	withRad18-withIno80	3	1	57	0
3648	4	Ino80aid-htz1	withRad18-withIno80	3	1	58	0
3649	2	Ino80aid-htz1	withRad18-withIno80	3	1	59	0
3650	2	Ino80aid-htz1	withRad18-withIno80	3	1	60	0
3651	4	Ino80aid-htz1	withRad18-withIno80	3	1	61	0
3652	3	Ino80aid-htz1	withRad18-withIno80	3	1	62	0
3653	2	Ino80aid-htz1	withRad18-withIno80	3	1	63	0
3654	3	Ino80aid-htz1	withRad18-withIno80	3	1	64	0
3655	2	Ino80aid-htz1	withRad18-withIno80	3	1	65	0
3456	1	Ino80aid-htz1	withRad18-withIno80	1	2	0	0
3457	3	Ino80aid-htz1	withRad18-withIno80	1	2	1	0
3458	2	Ino80aid-htz1	withRad18-withIno80	1	2	2	0
3459	1	Ino80aid-htz1	withRad18-withIno80	1	2	3	0
3460	2	Ino80aid-htz1	withRad18-withIno80	1	2	4	0
3461	0	Ino80aid-htz1	withRad18-withIno80	1	2	5	0
3462	3	Ino80aid-htz1	withRad18-withIno80	1	2	6	0
3463	3	Ino80aid-htz1	withRad18-withIno80	1	2	7	0
3464	2	Ino80aid-htz1	withRad18-withIno80	1	2	8	0
3465	2	Ino80aid-htz1	withRad18-withIno80	1	2	9	0
3466	2	Ino80aid-htz1	withRad18-withIno80	1	2	10	0
3467	3	Ino80aid-htz1	withRad18-withIno80	1	2	11	0
3468	3	Ino80aid-htz1	withRad18-withIno80	1	2	12	0
3469	3	Ino80aid-htz1	withRad18-withIno80	1	2	13	0
3470	1	Ino80aid-htz1	withRad18-withIno80	1	2	14	0
3471	3	Ino80aid-htz1	withRad18-withIno80	1	2	15	0
3472	1	Ino80aid-htz1	withRad18-withIno80	1	2	16	0
3473	2	Ino80aid-htz1	withRad18-withIno80	1	2	17	0
3474	0	Ino80aid-htz1	withRad18-withIno80	1	2	18	0
3475	1	Ino80aid-htz1	withRad18-withIno80	1	2	19	0
3476	3	Ino80aid-htz1	withRad18-withIno80	1	2	20	0
3477	2	Ino80aid-htz1	withRad18-withIno80	1	2	21	0
3478	3	Ino80aid-htz1	withRad18-withIno80	1	2	22	0
3479	1	Ino80aid-htz1	withRad18-withIno80	1	2	23	0
3480	1	Ino80aid-htz1	withRad18-withIno80	1	2	24	0
3481	3	Ino80aid-htz1	withRad18-withIno80	1	2	25	0
3482	4	Ino80aid-htz1	withRad18-withIno80	1	2	26	0
3483	1	Ino80aid-htz1	withRad18-withIno80	1	2	27	0
3484	0	Ino80aid-htz1	withRad18-withIno80	1	2	28	0
3485	3	Ino80aid-htz1	withRad18-withIno80	1	2	29	0
3486	2	Ino80aid-htz1	withRad18-withIno80	1	2	30	0
3487	2	Ino80aid-htz1	withRad18-withIno80	1	2	31	0
3488	2	Ino80aid-htz1	withRad18-withIno80	1	2	32	0
3489	1	Ino80aid-htz1	withRad18-withIno80	1	2	33	0
3490	2	Ino80aid-htz1	withRad18-withIno80	1	2	34	0
3491	0	Ino80aid-htz1	withRad18-withIno80	1	2	35	0
3492	3	Ino80aid-htz1	withRad18-withIno80	1	2	36	0
3493	3	Ino80aid-htz1	withRad18-withIno80	1	2	37	0
3494	1	Ino80aid-htz1	withRad18-withIno80	1	2	38	0
3495	2	Ino80aid-htz1	withRad18-withIno80	1	2	39	0
3496	2	Ino80aid-htz1	withRad18-withIno80	1	2	40	0
3497	2	Ino80aid-htz1	withRad18-withIno80	1	2	41	0
3498	1	Ino80aid-htz1	withRad18-withIno80	1	2	42	0
3499	2	Ino80aid-htz1	withRad18-withIno80	1	2	43	0
3500	1	Ino80aid-htz1	withRad18-withIno80	1	2	44	0
3501	1	Ino80aid-htz1	withRad18-withIno80	1	2	45	0
3502	1	Ino80aid-htz1	withRad18-withIno80	1	2	46	0
3503	1	Ino80aid-htz1	withRad18-withIno80	1	2	47	0
3504	1	Ino80aid-htz1	withRad18-withIno80	1	2	48	0
3505	2	Ino80aid-htz1	withRad18-withIno80	1	2	49	0
3506	1	Ino80aid-htz1	withRad18-withIno80	1	2	50	0
3507	5	Ino80aid-htz1	withRad18-withIno80	1	2	51	0
3508	2	Ino80aid-htz1	withRad18-withIno80	1	2	52	0
3509	1	Ino80aid-htz1	withRad18-withIno80	1	2	53	0
3510	1	Ino80aid-htz1	withRad18-withIno80	1	2	54	0
3511	2	Ino80aid-htz1	withRad18-withIno80	1	2	55	0
3512	1	Ino80aid-htz1	withRad18-withIno80	1	2	56	0
3513	3	Ino80aid-htz1	withRad18-withIno80	1	2	57	0
3514	1	Ino80aid-htz1	withRad18-withIno80	1	2	58	0
3515	1	Ino80aid-htz1	withRad18-withIno80	1	2	59	0
3516	1	Ino80aid-htz1	withRad18-withIno80	1	2	60	0
3517	2	Ino80aid-htz1	withRad18-withIno80	1	2	61	0
3518	3	Ino80aid-htz1	withRad18-withIno80	1	2	62	0
3519	1	Ino80aid-htz1	withRad18-withIno80	1	2	63	0
3520	4	Ino80aid-htz1	withRad18-withIno80	1	2	64	0
3521	2	Ino80aid-htz1	withRad18-withIno80	1	2	65	0
3522	1	Ino80aid-htz1	withRad18-withIno80	2	3	0	0
3523	2	Ino80aid-htz1	withRad18-withIno80	2	3	1	0
3524	2	Ino80aid-htz1	withRad18-withIno80	2	3	2	0
3525	1	Ino80aid-htz1	withRad18-withIno80	2	3	3	0
3526	3	Ino80aid-htz1	withRad18-withIno80	2	3	4	0
3527	2	Ino80aid-htz1	withRad18-withIno80	2	3	5	0
3528	1	Ino80aid-htz1	withRad18-withIno80	2	3	6	0
3529	2	Ino80aid-htz1	withRad18-withIno80	2	3	7	0
3530	0	Ino80aid-htz1	withRad18-withIno80	2	3	8	0
3531	2	Ino80aid-htz1	withRad18-withIno80	2	3	9	0
3532	3	Ino80aid-htz1	withRad18-withIno80	2	3	10	0
3533	3	Ino80aid-htz1	withRad18-withIno80	2	3	11	0
3534	3	Ino80aid-htz1	withRad18-withIno80	2	3	12	0
3535	1	Ino80aid-htz1	withRad18-withIno80	2	3	13	0
3536	3	Ino80aid-htz1	withRad18-withIno80	2	3	14	0
3537	3	Ino80aid-htz1	withRad18-withIno80	2	3	15	0
3538	1	Ino80aid-htz1	withRad18-withIno80	2	3	16	0
3539	3	Ino80aid-htz1	withRad18-withIno80	2	3	17	0
3540	0	Ino80aid-htz1	withRad18-withIno80	2	3	18	0
3541	0	Ino80aid-htz1	withRad18-withIno80	2	3	19	0
3542	0	Ino80aid-htz1	withRad18-withIno80	2	3	20	0
3543	1	Ino80aid-htz1	withRad18-withIno80	2	3	21	0
3544	1	Ino80aid-htz1	withRad18-withIno80	2	3	22	0
3545	5	Ino80aid-htz1	withRad18-withIno80	2	3	23	0
3546	1	Ino80aid-htz1	withRad18-withIno80	2	3	24	0
3547	2	Ino80aid-htz1	withRad18-withIno80	2	3	25	0
3548	3	Ino80aid-htz1	withRad18-withIno80	2	3	26	0
3549	3	Ino80aid-htz1	withRad18-withIno80	2	3	27	0
3550	1	Ino80aid-htz1	withRad18-withIno80	2	3	28	0
3551	0	Ino80aid-htz1	withRad18-withIno80	2	3	29	0
3552	2	Ino80aid-htz1	withRad18-withIno80	2	3	30	0
3553	5	Ino80aid-htz1	withRad18-withIno80	2	3	31	0
3554	1	Ino80aid-htz1	withRad18-withIno80	2	3	32	0
3555	1	Ino80aid-htz1	withRad18-withIno80	2	3	33	0
3556	1	Ino80aid-htz1	withRad18-withIno80	2	3	34	0
3557	2	Ino80aid-htz1	withRad18-withIno80	2	3	35	0
3558	2	Ino80aid-htz1	withRad18-withIno80	2	3	36	0
3559	1	Ino80aid-htz1	withRad18-withIno80	2	3	37	0
3560	1	Ino80aid-htz1	withRad18-withIno80	2	3	38	0
3561	2	Ino80aid-htz1	withRad18-withIno80	2	3	39	0
3562	1	Ino80aid-htz1	withRad18-withIno80	2	3	40	0
3563	4	Ino80aid-htz1	withRad18-withIno80	2	3	41	0
3564	2	Ino80aid-htz1	withRad18-withIno80	2	3	42	0
3565	2	Ino80aid-htz1	withRad18-withIno80	2	3	43	0
3566	1	Ino80aid-htz1	withRad18-withIno80	2	3	44	0
3567	2	Ino80aid-htz1	withRad18-withIno80	2	3	45	0
3568	3	Ino80aid-htz1	withRad18-withIno80	2	3	46	0
3569	1	Ino80aid-htz1	withRad18-withIno80	2	3	47	0
3570	2	Ino80aid-htz1	withRad18-withIno80	2	3	48	0
3571	1	Ino80aid-htz1	withRad18-withIno80	2	3	49	0
3572	3	Ino80aid-htz1	withRad18-withIno80	2	3	50	0
3573	2	Ino80aid-htz1	withRad18-withIno80	2	3	51	0
3574	3	Ino80aid-htz1	withRad18-withIno80	2	3	52	0
3575	3	Ino80aid-htz1	withRad18-withIno80	2	3	53	0
3576	2	Ino80aid-htz1	withRad18-withIno80	2	3	54	0
3577	3	Ino80aid-htz1	withRad18-withIno80	2	3	55	0
3578	2	Ino80aid-htz1	withRad18-withIno80	2	3	56	0
3579	1	Ino80aid-htz1	withRad18-withIno80	2	3	57	0
3580	0	Ino80aid-htz1	withRad18-withIno80	2	3	58	0
3581	4	Ino80aid-htz1	withRad18-withIno80	2	3	59	0
3582	1	Ino80aid-htz1	withRad18-withIno80	2	3	60	0
3583	1	Ino80aid-htz1	withRad18-withIno80	2	3	61	0
3584	3	Ino80aid-htz1	withRad18-withIno80	2	3	62	0
3585	0	Ino80aid-htz1	withRad18-withIno80	2	3	63	0
3586	3	Ino80aid-htz1	withRad18-withIno80	2	3	64	0
3587	3	Ino80aid-htz1	withRad18-withIno80	2	3	65	0
3588	1	Ino80aid-htz1	withRad18-withIno80	2	3	66	0
3589	2	Ino80aid-htz1	withRad18-withIno80	2	3	67	0
4226	4	Ino80aid-htz1	withRad18-withoutIno80	3	1	0	0
4227	1	Ino80aid-htz1	withRad18-withoutIno80	3	1	1	0
4228	1	Ino80aid-htz1	withRad18-withoutIno80	3	1	2	0
4229	3	Ino80aid-htz1	withRad18-withoutIno80	3	1	3	0
4230	1	Ino80aid-htz1	withRad18-withoutIno80	3	1	4	0
4231	2	Ino80aid-htz1	withRad18-withoutIno80	3	1	5	0
4232	0	Ino80aid-htz1	withRad18-withoutIno80	3	1	6	0
4233	0	Ino80aid-htz1	withRad18-withoutIno80	3	1	7	0
4234	1	Ino80aid-htz1	withRad18-withoutIno80	3	1	8	0
4235	3	Ino80aid-htz1	withRad18-withoutIno80	3	1	9	0
4236	1	Ino80aid-htz1	withRad18-withoutIno80	3	1	10	0
4237	0	Ino80aid-htz1	withRad18-withoutIno80	3	1	11	0
4238	1	Ino80aid-htz1	withRad18-withoutIno80	3	1	12	0
4239	3	Ino80aid-htz1	withRad18-withoutIno80	3	1	13	0
4240	1	Ino80aid-htz1	withRad18-withoutIno80	3	1	14	0
4241	5	Ino80aid-htz1	withRad18-withoutIno80	3	1	15	0
4242	3	Ino80aid-htz1	withRad18-withoutIno80	3	1	16	0
4243	3	Ino80aid-htz1	withRad18-withoutIno80	3	1	17	0
4244	3	Ino80aid-htz1	withRad18-withoutIno80	3	1	18	0
4245	1	Ino80aid-htz1	withRad18-withoutIno80	3	1	19	0
4246	1	Ino80aid-htz1	withRad18-withoutIno80	3	1	20	0
4247	5	Ino80aid-htz1	withRad18-withoutIno80	3	1	21	0
4248	3	Ino80aid-htz1	withRad18-withoutIno80	3	1	22	0
4249	3	Ino80aid-htz1	withRad18-withoutIno80	3	1	23	0
4250	1	Ino80aid-htz1	withRad18-withoutIno80	3	1	24	0
4251	3	Ino80aid-htz1	withRad18-withoutIno80	3	1	25	0
4252	2	Ino80aid-htz1	withRad18-withoutIno80	3	1	26	0
4253	2	Ino80aid-htz1	withRad18-withoutIno80	3	1	27	0
4254	2	Ino80aid-htz1	withRad18-withoutIno80	3	1	28	0
4255	1	Ino80aid-htz1	withRad18-withoutIno80	3	1	29	0
4256	3	Ino80aid-htz1	withRad18-withoutIno80	3	1	30	0
4257	2	Ino80aid-htz1	withRad18-withoutIno80	3	1	31	0
4258	3	Ino80aid-htz1	withRad18-withoutIno80	3	1	32	0
4259	0	Ino80aid-htz1	withRad18-withoutIno80	3	1	33	0
4260	0	Ino80aid-htz1	withRad18-withoutIno80	3	1	34	0
4261	2	Ino80aid-htz1	withRad18-withoutIno80	3	1	35	0
4262	4	Ino80aid-htz1	withRad18-withoutIno80	3	1	36	0
4263	2	Ino80aid-htz1	withRad18-withoutIno80	3	1	37	0
4264	2	Ino80aid-htz1	withRad18-withoutIno80	3	1	38	0
4265	2	Ino80aid-htz1	withRad18-withoutIno80	3	1	39	0
4266	2	Ino80aid-htz1	withRad18-withoutIno80	3	1	40	0
4267	3	Ino80aid-htz1	withRad18-withoutIno80	3	1	41	0
4268	3	Ino80aid-htz1	withRad18-withoutIno80	3	1	42	0
4269	2	Ino80aid-htz1	withRad18-withoutIno80	3	1	43	0
4270	3	Ino80aid-htz1	withRad18-withoutIno80	3	1	44	0
4271	3	Ino80aid-htz1	withRad18-withoutIno80	3	1	45	0
4272	0	Ino80aid-htz1	withRad18-withoutIno80	3	1	46	0
4273	0	Ino80aid-htz1	withRad18-withoutIno80	3	1	47	0
4274	3	Ino80aid-htz1	withRad18-withoutIno80	3	1	48	0
4167	3	Ino80aid-htz1	withRad18-withoutIno80	1	2	0	0
4168	2	Ino80aid-htz1	withRad18-withoutIno80	2	3	0	0
4169	2	Ino80aid-htz1	withRad18-withoutIno80	2	3	1	0
4170	2	Ino80aid-htz1	withRad18-withoutIno80	2	3	2	0
4171	3	Ino80aid-htz1	withRad18-withoutIno80	2	3	3	0
4172	4	Ino80aid-htz1	withRad18-withoutIno80	2	3	4	0
4173	4	Ino80aid-htz1	withRad18-withoutIno80	2	3	5	0
4174	1	Ino80aid-htz1	withRad18-withoutIno80	2	3	6	0
4175	2	Ino80aid-htz1	withRad18-withoutIno80	2	3	7	0
4176	3	Ino80aid-htz1	withRad18-withoutIno80	2	3	8	0
4177	2	Ino80aid-htz1	withRad18-withoutIno80	2	3	9	0
4178	4	Ino80aid-htz1	withRad18-withoutIno80	2	3	10	0
4179	3	Ino80aid-htz1	withRad18-withoutIno80	2	3	11	0
4180	1	Ino80aid-htz1	withRad18-withoutIno80	2	3	12	0
4181	3	Ino80aid-htz1	withRad18-withoutIno80	2	3	13	0
4182	1	Ino80aid-htz1	withRad18-withoutIno80	2	3	14	0
4183	2	Ino80aid-htz1	withRad18-withoutIno80	2	3	15	0
4184	2	Ino80aid-htz1	withRad18-withoutIno80	2	3	16	0
4185	1	Ino80aid-htz1	withRad18-withoutIno80	2	3	17	0
4186	1	Ino80aid-htz1	withRad18-withoutIno80	2	3	18	0
4187	3	Ino80aid-htz1	withRad18-withoutIno80	2	3	19	0
4188	3	Ino80aid-htz1	withRad18-withoutIno80	2	3	20	0
4189	3	Ino80aid-htz1	withRad18-withoutIno80	2	3	21	0
4190	3	Ino80aid-htz1	withRad18-withoutIno80	2	3	22	0
4191	4	Ino80aid-htz1	withRad18-withoutIno80	2	3	23	0
4192	2	Ino80aid-htz1	withRad18-withoutIno80	2	3	24	0
4193	3	Ino80aid-htz1	withRad18-withoutIno80	2	3	25	0
4194	2	Ino80aid-htz1	withRad18-withoutIno80	2	3	26	0
4195	2	Ino80aid-htz1	withRad18-withoutIno80	2	3	27	0
4196	1	Ino80aid-htz1	withRad18-withoutIno80	2	3	28	0
4197	2	Ino80aid-htz1	withRad18-withoutIno80	2	3	29	0
4198	2	Ino80aid-htz1	withRad18-withoutIno80	2	3	30	0
4199	1	Ino80aid-htz1	withRad18-withoutIno80	2	3	31	0
4200	2	Ino80aid-htz1	withRad18-withoutIno80	2	3	32	0
4201	1	Ino80aid-htz1	withRad18-withoutIno80	2	3	33	0
4202	0	Ino80aid-htz1	withRad18-withoutIno80	2	3	34	0
4203	0	Ino80aid-htz1	withRad18-withoutIno80	2	3	35	0
4204	0	Ino80aid-htz1	withRad18-withoutIno80	2	3	36	0
4205	2	Ino80aid-htz1	withRad18-withoutIno80	2	3	37	0
4206	1	Ino80aid-htz1	withRad18-withoutIno80	2	3	38	0
4207	0	Ino80aid-htz1	withRad18-withoutIno80	2	3	39	0
4208	2	Ino80aid-htz1	withRad18-withoutIno80	2	3	40	0
4209	1	Ino80aid-htz1	withRad18-withoutIno80	2	3	41	0
4210	2	Ino80aid-htz1	withRad18-withoutIno80	2	3	42	0
4211	1	Ino80aid-htz1	withRad18-withoutIno80	2	3	43	0
4212	1	Ino80aid-htz1	withRad18-withoutIno80	2	3	44	0
4213	3	Ino80aid-htz1	withRad18-withoutIno80	2	3	45	0
4214	1	Ino80aid-htz1	withRad18-withoutIno80	2	3	46	0
4215	2	Ino80aid-htz1	withRad18-withoutIno80	2	3	47	0
4216	1	Ino80aid-htz1	withRad18-withoutIno80	2	3	48	0
4217	3	Ino80aid-htz1	withRad18-withoutIno80	2	3	49	0
4218	2	Ino80aid-htz1	withRad18-withoutIno80	2	3	50	0
4219	2	Ino80aid-htz1	withRad18-withoutIno80	2	3	51	0
4220	1	Ino80aid-htz1	withRad18-withoutIno80	2	3	52	0
4221	1	Ino80aid-htz1	withRad18-withoutIno80	2	3	53	0
4222	3	Ino80aid-htz1	withRad18-withoutIno80	2	3	54	0
4223	1	Ino80aid-htz1	withRad18-withoutIno80	2	3	55	0
4224	0	Ino80aid-htz1	withRad18-withoutIno80	2	3	56	0
4225	4	Ino80aid-htz1	withRad18-withoutIno80	2	3	57	0
4104	1	Ino80aid-htz1	withRad18-withIno80	3	1	0	60
4105	1	Ino80aid-htz1	withRad18-withIno80	3	1	1	60
4106	0	Ino80aid-htz1	withRad18-withIno80	3	1	2	60
4107	1	Ino80aid-htz1	withRad18-withIno80	3	1	3	60
4108	1	Ino80aid-htz1	withRad18-withIno80	3	1	4	60
4109	0	Ino80aid-htz1	withRad18-withIno80	3	1	5	60
4110	2	Ino80aid-htz1	withRad18-withIno80	3	1	6	60
4111	1	Ino80aid-htz1	withRad18-withIno80	3	1	7	60
4112	2	Ino80aid-htz1	withRad18-withIno80	3	1	8	60
4113	1	Ino80aid-htz1	withRad18-withIno80	3	1	9	60
4114	1	Ino80aid-htz1	withRad18-withIno80	3	1	10	60
4115	0	Ino80aid-htz1	withRad18-withIno80	3	1	11	60
4116	1	Ino80aid-htz1	withRad18-withIno80	3	1	12	60
4117	2	Ino80aid-htz1	withRad18-withIno80	3	1	13	60
4118	0	Ino80aid-htz1	withRad18-withIno80	3	1	14	60
4119	4	Ino80aid-htz1	withRad18-withIno80	3	1	15	60
4120	3	Ino80aid-htz1	withRad18-withIno80	3	1	16	60
4121	0	Ino80aid-htz1	withRad18-withIno80	3	1	17	60
4122	2	Ino80aid-htz1	withRad18-withIno80	3	1	18	60
4123	3	Ino80aid-htz1	withRad18-withIno80	3	1	19	60
4124	0	Ino80aid-htz1	withRad18-withIno80	3	1	20	60
4125	0	Ino80aid-htz1	withRad18-withIno80	3	1	21	60
4126	1	Ino80aid-htz1	withRad18-withIno80	3	1	22	60
4127	1	Ino80aid-htz1	withRad18-withIno80	3	1	23	60
4128	0	Ino80aid-htz1	withRad18-withIno80	3	1	24	60
4129	1	Ino80aid-htz1	withRad18-withIno80	3	1	25	60
4130	2	Ino80aid-htz1	withRad18-withIno80	3	1	26	60
4131	2	Ino80aid-htz1	withRad18-withIno80	3	1	27	60
4132	5	Ino80aid-htz1	withRad18-withIno80	3	1	28	60
4133	1	Ino80aid-htz1	withRad18-withIno80	3	1	29	60
4134	3	Ino80aid-htz1	withRad18-withIno80	3	1	30	60
4135	1	Ino80aid-htz1	withRad18-withIno80	3	1	31	60
4136	1	Ino80aid-htz1	withRad18-withIno80	3	1	32	60
4137	0	Ino80aid-htz1	withRad18-withIno80	3	1	33	60
4138	3	Ino80aid-htz1	withRad18-withIno80	3	1	34	60
4139	2	Ino80aid-htz1	withRad18-withIno80	3	1	35	60
4140	2	Ino80aid-htz1	withRad18-withIno80	3	1	36	60
4141	0	Ino80aid-htz1	withRad18-withIno80	3	1	37	60
4142	2	Ino80aid-htz1	withRad18-withIno80	3	1	38	60
4143	2	Ino80aid-htz1	withRad18-withIno80	3	1	39	60
4144	2	Ino80aid-htz1	withRad18-withIno80	3	1	40	60
4145	2	Ino80aid-htz1	withRad18-withIno80	3	1	41	60
4146	5	Ino80aid-htz1	withRad18-withIno80	3	1	42	60
4147	1	Ino80aid-htz1	withRad18-withIno80	3	1	43	60
4148	1	Ino80aid-htz1	withRad18-withIno80	3	1	44	60
4149	0	Ino80aid-htz1	withRad18-withIno80	3	1	45	60
4150	1	Ino80aid-htz1	withRad18-withIno80	3	1	46	60
4151	3	Ino80aid-htz1	withRad18-withIno80	3	1	47	60
4152	2	Ino80aid-htz1	withRad18-withIno80	3	1	48	60
4153	3	Ino80aid-htz1	withRad18-withIno80	3	1	49	60
4154	2	Ino80aid-htz1	withRad18-withIno80	3	1	50	60
4155	1	Ino80aid-htz1	withRad18-withIno80	3	1	51	60
4156	1	Ino80aid-htz1	withRad18-withIno80	3	1	52	60
4157	2	Ino80aid-htz1	withRad18-withIno80	3	1	53	60
4158	1	Ino80aid-htz1	withRad18-withIno80	3	1	54	60
4159	2	Ino80aid-htz1	withRad18-withIno80	3	1	55	60
4160	1	Ino80aid-htz1	withRad18-withIno80	3	1	56	60
4161	1	Ino80aid-htz1	withRad18-withIno80	3	1	57	60
4162	1	Ino80aid-htz1	withRad18-withIno80	3	1	58	60
4163	2	Ino80aid-htz1	withRad18-withIno80	3	1	59	60
4164	4	Ino80aid-htz1	withRad18-withIno80	3	1	60	60
4165	2	Ino80aid-htz1	withRad18-withIno80	3	1	61	60
4166	0	Ino80aid-htz1	withRad18-withIno80	3	1	62	60
3975	1	Ino80aid-htz1	withRad18-withIno80	1	2	0	60
3976	0	Ino80aid-htz1	withRad18-withIno80	1	2	1	60
3977	3	Ino80aid-htz1	withRad18-withIno80	1	2	2	60
3978	1	Ino80aid-htz1	withRad18-withIno80	1	2	3	60
3979	3	Ino80aid-htz1	withRad18-withIno80	1	2	4	60
3980	0	Ino80aid-htz1	withRad18-withIno80	1	2	5	60
3981	1	Ino80aid-htz1	withRad18-withIno80	1	2	6	60
3982	1	Ino80aid-htz1	withRad18-withIno80	1	2	7	60
3983	0	Ino80aid-htz1	withRad18-withIno80	1	2	8	60
3984	0	Ino80aid-htz1	withRad18-withIno80	1	2	9	60
3985	4	Ino80aid-htz1	withRad18-withIno80	1	2	10	60
3986	0	Ino80aid-htz1	withRad18-withIno80	1	2	11	60
3987	0	Ino80aid-htz1	withRad18-withIno80	1	2	12	60
3988	1	Ino80aid-htz1	withRad18-withIno80	1	2	13	60
3989	0	Ino80aid-htz1	withRad18-withIno80	1	2	14	60
3990	2	Ino80aid-htz1	withRad18-withIno80	1	2	15	60
3991	1	Ino80aid-htz1	withRad18-withIno80	1	2	16	60
3992	1	Ino80aid-htz1	withRad18-withIno80	1	2	17	60
3993	3	Ino80aid-htz1	withRad18-withIno80	1	2	18	60
3994	2	Ino80aid-htz1	withRad18-withIno80	1	2	19	60
3995	1	Ino80aid-htz1	withRad18-withIno80	1	2	20	60
3996	1	Ino80aid-htz1	withRad18-withIno80	1	2	21	60
3997	1	Ino80aid-htz1	withRad18-withIno80	1	2	22	60
3998	3	Ino80aid-htz1	withRad18-withIno80	1	2	23	60
3999	0	Ino80aid-htz1	withRad18-withIno80	1	2	24	60
4000	4	Ino80aid-htz1	withRad18-withIno80	1	2	25	60
4001	2	Ino80aid-htz1	withRad18-withIno80	1	2	26	60
4002	2	Ino80aid-htz1	withRad18-withIno80	1	2	27	60
4003	1	Ino80aid-htz1	withRad18-withIno80	1	2	28	60
4004	3	Ino80aid-htz1	withRad18-withIno80	1	2	29	60
4005	3	Ino80aid-htz1	withRad18-withIno80	1	2	30	60
4006	1	Ino80aid-htz1	withRad18-withIno80	1	2	31	60
4007	1	Ino80aid-htz1	withRad18-withIno80	1	2	32	60
4008	2	Ino80aid-htz1	withRad18-withIno80	1	2	33	60
4009	1	Ino80aid-htz1	withRad18-withIno80	1	2	34	60
4010	1	Ino80aid-htz1	withRad18-withIno80	1	2	35	60
4011	2	Ino80aid-htz1	withRad18-withIno80	1	2	36	60
4012	1	Ino80aid-htz1	withRad18-withIno80	1	2	37	60
4013	1	Ino80aid-htz1	withRad18-withIno80	1	2	38	60
4014	3	Ino80aid-htz1	withRad18-withIno80	1	2	39	60
4015	2	Ino80aid-htz1	withRad18-withIno80	1	2	40	60
4016	2	Ino80aid-htz1	withRad18-withIno80	1	2	41	60
4017	2	Ino80aid-htz1	withRad18-withIno80	1	2	42	60
4018	1	Ino80aid-htz1	withRad18-withIno80	1	2	43	60
4019	4	Ino80aid-htz1	withRad18-withIno80	1	2	44	60
4020	3	Ino80aid-htz1	withRad18-withIno80	1	2	45	60
4021	2	Ino80aid-htz1	withRad18-withIno80	1	2	46	60
4022	2	Ino80aid-htz1	withRad18-withIno80	1	2	47	60
4023	0	Ino80aid-htz1	withRad18-withIno80	1	2	48	60
4024	2	Ino80aid-htz1	withRad18-withIno80	1	2	49	60
4025	3	Ino80aid-htz1	withRad18-withIno80	1	2	50	60
4026	5	Ino80aid-htz1	withRad18-withIno80	1	2	51	60
4027	2	Ino80aid-htz1	withRad18-withIno80	1	2	52	60
4028	1	Ino80aid-htz1	withRad18-withIno80	1	2	53	60
4029	2	Ino80aid-htz1	withRad18-withIno80	1	2	54	60
4030	2	Ino80aid-htz1	withRad18-withIno80	1	2	55	60
4031	2	Ino80aid-htz1	withRad18-withIno80	1	2	56	60
4032	4	Ino80aid-htz1	withRad18-withIno80	1	2	57	60
4033	1	Ino80aid-htz1	withRad18-withIno80	1	2	58	60
4034	2	Ino80aid-htz1	withRad18-withIno80	1	2	59	60
4035	2	Ino80aid-htz1	withRad18-withIno80	1	2	60	60
4036	0	Ino80aid-htz1	withRad18-withIno80	1	2	61	60
4037	4	Ino80aid-htz1	withRad18-withIno80	1	2	62	60
4038	2	Ino80aid-htz1	withRad18-withIno80	1	2	63	60
4039	0	Ino80aid-htz1	withRad18-withIno80	1	2	64	60
4040	0	Ino80aid-htz1	withRad18-withIno80	1	2	65	60
4041	0	Ino80aid-htz1	withRad18-withIno80	1	2	66	60
4042	1	Ino80aid-htz1	withRad18-withIno80	1	2	67	60
4043	1	Ino80aid-htz1	withRad18-withIno80	2	3	0	60
4044	3	Ino80aid-htz1	withRad18-withIno80	2	3	1	60
4045	1	Ino80aid-htz1	withRad18-withIno80	2	3	2	60
4046	5	Ino80aid-htz1	withRad18-withIno80	2	3	3	60
4047	3	Ino80aid-htz1	withRad18-withIno80	2	3	4	60
4048	2	Ino80aid-htz1	withRad18-withIno80	2	3	5	60
4049	3	Ino80aid-htz1	withRad18-withIno80	2	3	6	60
4050	3	Ino80aid-htz1	withRad18-withIno80	2	3	7	60
4051	1	Ino80aid-htz1	withRad18-withIno80	2	3	8	60
4052	1	Ino80aid-htz1	withRad18-withIno80	2	3	9	60
4053	1	Ino80aid-htz1	withRad18-withIno80	2	3	10	60
4054	2	Ino80aid-htz1	withRad18-withIno80	2	3	11	60
4055	2	Ino80aid-htz1	withRad18-withIno80	2	3	12	60
4056	1	Ino80aid-htz1	withRad18-withIno80	2	3	13	60
4057	3	Ino80aid-htz1	withRad18-withIno80	2	3	14	60
4058	0	Ino80aid-htz1	withRad18-withIno80	2	3	15	60
4059	0	Ino80aid-htz1	withRad18-withIno80	2	3	16	60
4060	2	Ino80aid-htz1	withRad18-withIno80	2	3	17	60
4061	5	Ino80aid-htz1	withRad18-withIno80	2	3	18	60
4062	0	Ino80aid-htz1	withRad18-withIno80	2	3	19	60
4063	1	Ino80aid-htz1	withRad18-withIno80	2	3	20	60
4064	4	Ino80aid-htz1	withRad18-withIno80	2	3	21	60
4065	2	Ino80aid-htz1	withRad18-withIno80	2	3	22	60
4066	3	Ino80aid-htz1	withRad18-withIno80	2	3	23	60
4067	2	Ino80aid-htz1	withRad18-withIno80	2	3	24	60
4068	1	Ino80aid-htz1	withRad18-withIno80	2	3	25	60
4069	1	Ino80aid-htz1	withRad18-withIno80	2	3	26	60
4070	2	Ino80aid-htz1	withRad18-withIno80	2	3	27	60
4071	1	Ino80aid-htz1	withRad18-withIno80	2	3	28	60
4072	0	Ino80aid-htz1	withRad18-withIno80	2	3	29	60
4073	3	Ino80aid-htz1	withRad18-withIno80	2	3	30	60
4074	1	Ino80aid-htz1	withRad18-withIno80	2	3	31	60
4075	4	Ino80aid-htz1	withRad18-withIno80	2	3	32	60
4076	0	Ino80aid-htz1	withRad18-withIno80	2	3	33	60
4077	1	Ino80aid-htz1	withRad18-withIno80	2	3	34	60
4078	1	Ino80aid-htz1	withRad18-withIno80	2	3	35	60
4079	4	Ino80aid-htz1	withRad18-withIno80	2	3	36	60
4080	3	Ino80aid-htz1	withRad18-withIno80	2	3	37	60
4081	1	Ino80aid-htz1	withRad18-withIno80	2	3	38	60
4082	0	Ino80aid-htz1	withRad18-withIno80	2	3	39	60
4083	1	Ino80aid-htz1	withRad18-withIno80	2	3	40	60
4084	1	Ino80aid-htz1	withRad18-withIno80	2	3	41	60
4085	1	Ino80aid-htz1	withRad18-withIno80	2	3	42	60
4086	3	Ino80aid-htz1	withRad18-withIno80	2	3	43	60
4087	2	Ino80aid-htz1	withRad18-withIno80	2	3	44	60
4088	1	Ino80aid-htz1	withRad18-withIno80	2	3	45	60
4089	2	Ino80aid-htz1	withRad18-withIno80	2	3	46	60
4090	3	Ino80aid-htz1	withRad18-withIno80	2	3	47	60
4091	1	Ino80aid-htz1	withRad18-withIno80	2	3	48	60
4092	1	Ino80aid-htz1	withRad18-withIno80	2	3	49	60
4093	1	Ino80aid-htz1	withRad18-withIno80	2	3	50	60
4094	3	Ino80aid-htz1	withRad18-withIno80	2	3	51	60
4095	2	Ino80aid-htz1	withRad18-withIno80	2	3	52	60
4096	2	Ino80aid-htz1	withRad18-withIno80	2	3	53	60
4097	4	Ino80aid-htz1	withRad18-withIno80	2	3	54	60
4098	1	Ino80aid-htz1	withRad18-withIno80	2	3	55	60
4099	0	Ino80aid-htz1	withRad18-withIno80	2	3	56	60
4100	3	Ino80aid-htz1	withRad18-withIno80	2	3	57	60
4101	2	Ino80aid-htz1	withRad18-withIno80	2	3	58	60
4102	1	Ino80aid-htz1	withRad18-withIno80	2	3	59	60
4103	3	Ino80aid-htz1	withRad18-withIno80	2	3	60	60
4760	2	Ino80aid-htz1	withRad18-withoutIno80	3	1	0	60
4761	1	Ino80aid-htz1	withRad18-withoutIno80	3	1	1	60
4762	4	Ino80aid-htz1	withRad18-withoutIno80	3	1	2	60
4763	1	Ino80aid-htz1	withRad18-withoutIno80	3	1	3	60
4764	3	Ino80aid-htz1	withRad18-withoutIno80	3	1	4	60
4765	3	Ino80aid-htz1	withRad18-withoutIno80	3	1	5	60
4766	2	Ino80aid-htz1	withRad18-withoutIno80	3	1	6	60
4767	2	Ino80aid-htz1	withRad18-withoutIno80	3	1	7	60
4768	3	Ino80aid-htz1	withRad18-withoutIno80	3	1	8	60
4769	4	Ino80aid-htz1	withRad18-withoutIno80	3	1	9	60
4770	4	Ino80aid-htz1	withRad18-withoutIno80	3	1	10	60
4771	2	Ino80aid-htz1	withRad18-withoutIno80	3	1	11	60
4772	2	Ino80aid-htz1	withRad18-withoutIno80	3	1	12	60
4773	1	Ino80aid-htz1	withRad18-withoutIno80	3	1	13	60
4774	1	Ino80aid-htz1	withRad18-withoutIno80	3	1	14	60
4775	2	Ino80aid-htz1	withRad18-withoutIno80	3	1	15	60
4776	1	Ino80aid-htz1	withRad18-withoutIno80	3	1	16	60
4777	1	Ino80aid-htz1	withRad18-withoutIno80	3	1	17	60
4778	1	Ino80aid-htz1	withRad18-withoutIno80	3	1	18	60
4779	2	Ino80aid-htz1	withRad18-withoutIno80	3	1	19	60
4780	3	Ino80aid-htz1	withRad18-withoutIno80	3	1	20	60
4781	1	Ino80aid-htz1	withRad18-withoutIno80	3	1	21	60
4782	3	Ino80aid-htz1	withRad18-withoutIno80	3	1	22	60
4783	1	Ino80aid-htz1	withRad18-withoutIno80	3	1	23	60
4784	2	Ino80aid-htz1	withRad18-withoutIno80	3	1	24	60
4785	1	Ino80aid-htz1	withRad18-withoutIno80	3	1	25	60
4786	2	Ino80aid-htz1	withRad18-withoutIno80	3	1	26	60
4787	3	Ino80aid-htz1	withRad18-withoutIno80	3	1	27	60
4788	2	Ino80aid-htz1	withRad18-withoutIno80	3	1	28	60
4789	2	Ino80aid-htz1	withRad18-withoutIno80	3	1	29	60
4790	1	Ino80aid-htz1	withRad18-withoutIno80	3	1	30	60
4791	0	Ino80aid-htz1	withRad18-withoutIno80	3	1	31	60
4792	2	Ino80aid-htz1	withRad18-withoutIno80	3	1	32	60
4793	3	Ino80aid-htz1	withRad18-withoutIno80	3	1	33	60
4794	0	Ino80aid-htz1	withRad18-withoutIno80	3	1	34	60
4795	0	Ino80aid-htz1	withRad18-withoutIno80	3	1	35	60
4796	3	Ino80aid-htz1	withRad18-withoutIno80	3	1	36	60
4797	0	Ino80aid-htz1	withRad18-withoutIno80	3	1	37	60
4798	3	Ino80aid-htz1	withRad18-withoutIno80	3	1	38	60
4799	1	Ino80aid-htz1	withRad18-withoutIno80	3	1	39	60
4800	2	Ino80aid-htz1	withRad18-withoutIno80	3	1	40	60
4801	2	Ino80aid-htz1	withRad18-withoutIno80	3	1	41	60
4802	3	Ino80aid-htz1	withRad18-withoutIno80	3	1	42	60
4803	2	Ino80aid-htz1	withRad18-withoutIno80	3	1	43	60
4804	1	Ino80aid-htz1	withRad18-withoutIno80	3	1	44	60
4805	3	Ino80aid-htz1	withRad18-withoutIno80	3	1	45	60
4806	1	Ino80aid-htz1	withRad18-withoutIno80	3	1	46	60
4807	1	Ino80aid-htz1	withRad18-withoutIno80	3	1	47	60
4808	0	Ino80aid-htz1	withRad18-withoutIno80	3	1	48	60
4809	0	Ino80aid-htz1	withRad18-withoutIno80	3	1	49	60
4810	3	Ino80aid-htz1	withRad18-withoutIno80	3	1	50	60
4811	1	Ino80aid-htz1	withRad18-withoutIno80	3	1	51	60
4812	1	Ino80aid-htz1	withRad18-withoutIno80	3	1	52	60
4813	1	Ino80aid-htz1	withRad18-withoutIno80	3	1	53	60
4814	0	Ino80aid-htz1	withRad18-withoutIno80	3	1	54	60
4815	2	Ino80aid-htz1	withRad18-withoutIno80	3	1	55	60
4816	1	Ino80aid-htz1	withRad18-withoutIno80	3	1	56	60
4661	2	Ino80aid-htz1	withRad18-withoutIno80	1	2	0	60
4662	2	Ino80aid-htz1	withRad18-withoutIno80	1	2	1	60
4663	1	Ino80aid-htz1	withRad18-withoutIno80	1	2	2	60
4664	1	Ino80aid-htz1	withRad18-withoutIno80	1	2	3	60
4665	4	Ino80aid-htz1	withRad18-withoutIno80	1	2	4	60
4666	3	Ino80aid-htz1	withRad18-withoutIno80	1	2	5	60
4667	4	Ino80aid-htz1	withRad18-withoutIno80	1	2	6	60
4668	2	Ino80aid-htz1	withRad18-withoutIno80	1	2	7	60
4669	0	Ino80aid-htz1	withRad18-withoutIno80	1	2	8	60
4670	0	Ino80aid-htz1	withRad18-withoutIno80	1	2	9	60
4671	4	Ino80aid-htz1	withRad18-withoutIno80	1	2	10	60
4672	1	Ino80aid-htz1	withRad18-withoutIno80	1	2	11	60
4673	1	Ino80aid-htz1	withRad18-withoutIno80	1	2	12	60
4674	1	Ino80aid-htz1	withRad18-withoutIno80	1	2	13	60
4675	3	Ino80aid-htz1	withRad18-withoutIno80	1	2	14	60
4676	2	Ino80aid-htz1	withRad18-withoutIno80	1	2	15	60
4677	1	Ino80aid-htz1	withRad18-withoutIno80	1	2	16	60
4678	0	Ino80aid-htz1	withRad18-withoutIno80	1	2	17	60
4679	1	Ino80aid-htz1	withRad18-withoutIno80	1	2	18	60
4680	4	Ino80aid-htz1	withRad18-withoutIno80	1	2	19	60
4681	2	Ino80aid-htz1	withRad18-withoutIno80	1	2	20	60
4682	1	Ino80aid-htz1	withRad18-withoutIno80	1	2	21	60
4683	5	Ino80aid-htz1	withRad18-withoutIno80	1	2	22	60
4684	1	Ino80aid-htz1	withRad18-withoutIno80	1	2	23	60
4685	1	Ino80aid-htz1	withRad18-withoutIno80	1	2	24	60
4686	4	Ino80aid-htz1	withRad18-withoutIno80	1	2	25	60
4687	2	Ino80aid-htz1	withRad18-withoutIno80	1	2	26	60
4688	0	Ino80aid-htz1	withRad18-withoutIno80	1	2	27	60
4689	3	Ino80aid-htz1	withRad18-withoutIno80	1	2	28	60
4690	1	Ino80aid-htz1	withRad18-withoutIno80	1	2	29	60
4691	2	Ino80aid-htz1	withRad18-withoutIno80	1	2	30	60
4692	2	Ino80aid-htz1	withRad18-withoutIno80	1	2	31	60
4693	2	Ino80aid-htz1	withRad18-withoutIno80	1	2	32	60
4694	2	Ino80aid-htz1	withRad18-withoutIno80	1	2	33	60
4695	1	Ino80aid-htz1	withRad18-withoutIno80	1	2	34	60
4696	2	Ino80aid-htz1	withRad18-withoutIno80	1	2	35	60
4697	1	Ino80aid-htz1	withRad18-withoutIno80	1	2	36	60
4698	0	Ino80aid-htz1	withRad18-withoutIno80	1	2	37	60
4699	1	Ino80aid-htz1	withRad18-withoutIno80	1	2	38	60
4700	2	Ino80aid-htz1	withRad18-withoutIno80	1	2	39	60
4701	0	Ino80aid-htz1	withRad18-withoutIno80	1	2	40	60
4702	3	Ino80aid-htz1	withRad18-withoutIno80	1	2	41	60
4703	1	Ino80aid-htz1	withRad18-withoutIno80	1	2	42	60
4704	2	Ino80aid-htz1	withRad18-withoutIno80	1	2	43	60
4705	1	Ino80aid-htz1	withRad18-withoutIno80	1	2	44	60
4706	1	Ino80aid-htz1	withRad18-withoutIno80	1	2	45	60
4707	5	Ino80aid-htz1	withRad18-withoutIno80	1	2	46	60
4708	6	Ino80aid-htz1	withRad18-withoutIno80	1	2	47	60
4709	1	Ino80aid-htz1	withRad18-withoutIno80	1	2	48	60
4710	2	Ino80aid-htz1	withRad18-withoutIno80	1	2	49	60
4711	1	Ino80aid-htz1	withRad18-withoutIno80	1	2	50	60
4712	4	Ino80aid-htz1	withRad18-withoutIno80	2	3	0	60
4713	2	Ino80aid-htz1	withRad18-withoutIno80	2	3	1	60
4714	2	Ino80aid-htz1	withRad18-withoutIno80	2	3	2	60
4715	1	Ino80aid-htz1	withRad18-withoutIno80	2	3	3	60
4716	0	Ino80aid-htz1	withRad18-withoutIno80	2	3	4	60
4717	4	Ino80aid-htz1	withRad18-withoutIno80	2	3	5	60
4718	2	Ino80aid-htz1	withRad18-withoutIno80	2	3	6	60
4719	0	Ino80aid-htz1	withRad18-withoutIno80	2	3	7	60
4720	1	Ino80aid-htz1	withRad18-withoutIno80	2	3	8	60
4721	1	Ino80aid-htz1	withRad18-withoutIno80	2	3	9	60
4722	2	Ino80aid-htz1	withRad18-withoutIno80	2	3	10	60
4723	2	Ino80aid-htz1	withRad18-withoutIno80	2	3	11	60
4724	2	Ino80aid-htz1	withRad18-withoutIno80	2	3	12	60
4725	1	Ino80aid-htz1	withRad18-withoutIno80	2	3	13	60
4726	1	Ino80aid-htz1	withRad18-withoutIno80	2	3	14	60
4727	3	Ino80aid-htz1	withRad18-withoutIno80	2	3	15	60
4728	0	Ino80aid-htz1	withRad18-withoutIno80	2	3	16	60
4729	1	Ino80aid-htz1	withRad18-withoutIno80	2	3	17	60
4730	3	Ino80aid-htz1	withRad18-withoutIno80	2	3	18	60
4731	0	Ino80aid-htz1	withRad18-withoutIno80	2	3	19	60
4732	1	Ino80aid-htz1	withRad18-withoutIno80	2	3	20	60
4733	1	Ino80aid-htz1	withRad18-withoutIno80	2	3	21	60
4734	1	Ino80aid-htz1	withRad18-withoutIno80	2	3	22	60
4735	3	Ino80aid-htz1	withRad18-withoutIno80	2	3	23	60
4736	1	Ino80aid-htz1	withRad18-withoutIno80	2	3	24	60
4737	3	Ino80aid-htz1	withRad18-withoutIno80	2	3	25	60
4738	1	Ino80aid-htz1	withRad18-withoutIno80	2	3	26	60
4739	1	Ino80aid-htz1	withRad18-withoutIno80	2	3	27	60
4740	2	Ino80aid-htz1	withRad18-withoutIno80	2	3	28	60
4741	3	Ino80aid-htz1	withRad18-withoutIno80	2	3	29	60
4742	4	Ino80aid-htz1	withRad18-withoutIno80	2	3	30	60
4743	1	Ino80aid-htz1	withRad18-withoutIno80	2	3	31	60
4744	1	Ino80aid-htz1	withRad18-withoutIno80	2	3	32	60
4745	1	Ino80aid-htz1	withRad18-withoutIno80	2	3	33	60
4746	0	Ino80aid-htz1	withRad18-withoutIno80	2	3	34	60
4747	1	Ino80aid-htz1	withRad18-withoutIno80	2	3	35	60
4748	2	Ino80aid-htz1	withRad18-withoutIno80	2	3	36	60
4749	1	Ino80aid-htz1	withRad18-withoutIno80	2	3	37	60
4750	1	Ino80aid-htz1	withRad18-withoutIno80	2	3	38	60
4751	1	Ino80aid-htz1	withRad18-withoutIno80	2	3	39	60
4752	0	Ino80aid-htz1	withRad18-withoutIno80	2	3	40	60
4753	0	Ino80aid-htz1	withRad18-withoutIno80	2	3	41	60
4754	2	Ino80aid-htz1	withRad18-withoutIno80	2	3	42	60
4755	3	Ino80aid-htz1	withRad18-withoutIno80	2	3	43	60
4756	0	Ino80aid-htz1	withRad18-withoutIno80	2	3	44	60
4757	1	Ino80aid-htz1	withRad18-withoutIno80	2	3	45	60
4758	1	Ino80aid-htz1	withRad18-withoutIno80	2	3	46	60
4759	1	Ino80aid-htz1	withRad18-withoutIno80	2	3	47	60
3792	0	Ino80aid-htz1	withRad18-withIno80	3	1	0	120
3793	3	Ino80aid-htz1	withRad18-withIno80	3	1	1	120
3794	1	Ino80aid-htz1	withRad18-withIno80	3	1	2	120
3795	0	Ino80aid-htz1	withRad18-withIno80	3	1	3	120
3796	0	Ino80aid-htz1	withRad18-withIno80	3	1	4	120
3797	5	Ino80aid-htz1	withRad18-withIno80	3	1	5	120
3798	2	Ino80aid-htz1	withRad18-withIno80	3	1	6	120
3799	4	Ino80aid-htz1	withRad18-withIno80	3	1	7	120
3800	1	Ino80aid-htz1	withRad18-withIno80	3	1	8	120
3801	0	Ino80aid-htz1	withRad18-withIno80	3	1	9	120
3802	0	Ino80aid-htz1	withRad18-withIno80	3	1	10	120
3803	1	Ino80aid-htz1	withRad18-withIno80	3	1	11	120
3804	1	Ino80aid-htz1	withRad18-withIno80	3	1	12	120
3805	0	Ino80aid-htz1	withRad18-withIno80	3	1	13	120
3806	1	Ino80aid-htz1	withRad18-withIno80	3	1	14	120
3807	2	Ino80aid-htz1	withRad18-withIno80	3	1	15	120
3808	0	Ino80aid-htz1	withRad18-withIno80	3	1	16	120
3809	1	Ino80aid-htz1	withRad18-withIno80	3	1	17	120
3810	2	Ino80aid-htz1	withRad18-withIno80	3	1	18	120
3811	0	Ino80aid-htz1	withRad18-withIno80	3	1	19	120
3812	1	Ino80aid-htz1	withRad18-withIno80	3	1	20	120
3813	1	Ino80aid-htz1	withRad18-withIno80	3	1	21	120
3814	1	Ino80aid-htz1	withRad18-withIno80	3	1	22	120
3815	1	Ino80aid-htz1	withRad18-withIno80	3	1	23	120
3816	1	Ino80aid-htz1	withRad18-withIno80	3	1	24	120
3817	1	Ino80aid-htz1	withRad18-withIno80	3	1	25	120
3818	1	Ino80aid-htz1	withRad18-withIno80	3	1	26	120
3819	1	Ino80aid-htz1	withRad18-withIno80	3	1	27	120
3820	1	Ino80aid-htz1	withRad18-withIno80	3	1	28	120
3821	0	Ino80aid-htz1	withRad18-withIno80	3	1	29	120
3822	0	Ino80aid-htz1	withRad18-withIno80	3	1	30	120
3823	1	Ino80aid-htz1	withRad18-withIno80	3	1	31	120
3824	1	Ino80aid-htz1	withRad18-withIno80	3	1	32	120
3825	1	Ino80aid-htz1	withRad18-withIno80	3	1	33	120
3826	0	Ino80aid-htz1	withRad18-withIno80	3	1	34	120
3827	0	Ino80aid-htz1	withRad18-withIno80	3	1	35	120
3828	2	Ino80aid-htz1	withRad18-withIno80	3	1	36	120
3829	4	Ino80aid-htz1	withRad18-withIno80	3	1	37	120
3830	2	Ino80aid-htz1	withRad18-withIno80	3	1	38	120
3831	0	Ino80aid-htz1	withRad18-withIno80	3	1	39	120
3832	2	Ino80aid-htz1	withRad18-withIno80	3	1	40	120
3833	2	Ino80aid-htz1	withRad18-withIno80	3	1	41	120
3834	4	Ino80aid-htz1	withRad18-withIno80	3	1	42	120
3835	1	Ino80aid-htz1	withRad18-withIno80	3	1	43	120
3836	3	Ino80aid-htz1	withRad18-withIno80	3	1	44	120
3837	0	Ino80aid-htz1	withRad18-withIno80	3	1	45	120
3838	0	Ino80aid-htz1	withRad18-withIno80	3	1	46	120
3839	2	Ino80aid-htz1	withRad18-withIno80	3	1	47	120
3840	2	Ino80aid-htz1	withRad18-withIno80	3	1	48	120
3841	0	Ino80aid-htz1	withRad18-withIno80	3	1	49	120
3842	0	Ino80aid-htz1	withRad18-withIno80	3	1	50	120
3843	3	Ino80aid-htz1	withRad18-withIno80	3	1	51	120
3844	1	Ino80aid-htz1	withRad18-withIno80	3	1	52	120
3845	0	Ino80aid-htz1	withRad18-withIno80	3	1	53	120
3846	0	Ino80aid-htz1	withRad18-withIno80	3	1	54	120
3847	2	Ino80aid-htz1	withRad18-withIno80	3	1	55	120
3848	1	Ino80aid-htz1	withRad18-withIno80	3	1	56	120
3849	0	Ino80aid-htz1	withRad18-withIno80	3	1	57	120
3850	3	Ino80aid-htz1	withRad18-withIno80	3	1	58	120
3851	1	Ino80aid-htz1	withRad18-withIno80	3	1	59	120
3852	2	Ino80aid-htz1	withRad18-withIno80	3	1	60	120
3853	0	Ino80aid-htz1	withRad18-withIno80	3	1	61	120
3854	2	Ino80aid-htz1	withRad18-withIno80	3	1	62	120
3855	0	Ino80aid-htz1	withRad18-withIno80	3	1	63	120
3856	1	Ino80aid-htz1	withRad18-withIno80	3	1	64	120
3656	2	Ino80aid-htz1	withRad18-withIno80	1	2	0	120
3657	1	Ino80aid-htz1	withRad18-withIno80	1	2	1	120
3658	1	Ino80aid-htz1	withRad18-withIno80	1	2	2	120
3659	3	Ino80aid-htz1	withRad18-withIno80	1	2	3	120
3660	0	Ino80aid-htz1	withRad18-withIno80	1	2	4	120
3661	1	Ino80aid-htz1	withRad18-withIno80	1	2	5	120
3662	3	Ino80aid-htz1	withRad18-withIno80	1	2	6	120
3663	1	Ino80aid-htz1	withRad18-withIno80	1	2	7	120
3664	0	Ino80aid-htz1	withRad18-withIno80	1	2	8	120
3665	1	Ino80aid-htz1	withRad18-withIno80	1	2	9	120
3666	3	Ino80aid-htz1	withRad18-withIno80	1	2	10	120
3667	2	Ino80aid-htz1	withRad18-withIno80	1	2	11	120
3668	1	Ino80aid-htz1	withRad18-withIno80	1	2	12	120
3669	3	Ino80aid-htz1	withRad18-withIno80	1	2	13	120
3670	0	Ino80aid-htz1	withRad18-withIno80	1	2	14	120
3671	2	Ino80aid-htz1	withRad18-withIno80	1	2	15	120
3672	1	Ino80aid-htz1	withRad18-withIno80	1	2	16	120
3673	0	Ino80aid-htz1	withRad18-withIno80	1	2	17	120
3674	0	Ino80aid-htz1	withRad18-withIno80	1	2	18	120
3675	3	Ino80aid-htz1	withRad18-withIno80	1	2	19	120
3676	1	Ino80aid-htz1	withRad18-withIno80	1	2	20	120
3677	0	Ino80aid-htz1	withRad18-withIno80	1	2	21	120
3678	0	Ino80aid-htz1	withRad18-withIno80	1	2	22	120
3679	1	Ino80aid-htz1	withRad18-withIno80	1	2	23	120
3680	3	Ino80aid-htz1	withRad18-withIno80	1	2	24	120
3681	2	Ino80aid-htz1	withRad18-withIno80	1	2	25	120
3682	3	Ino80aid-htz1	withRad18-withIno80	1	2	26	120
3683	2	Ino80aid-htz1	withRad18-withIno80	1	2	27	120
3684	3	Ino80aid-htz1	withRad18-withIno80	1	2	28	120
3685	0	Ino80aid-htz1	withRad18-withIno80	1	2	29	120
3686	0	Ino80aid-htz1	withRad18-withIno80	1	2	30	120
3687	2	Ino80aid-htz1	withRad18-withIno80	1	2	31	120
3688	1	Ino80aid-htz1	withRad18-withIno80	1	2	32	120
3689	3	Ino80aid-htz1	withRad18-withIno80	1	2	33	120
3690	2	Ino80aid-htz1	withRad18-withIno80	1	2	34	120
3691	0	Ino80aid-htz1	withRad18-withIno80	1	2	35	120
3692	2	Ino80aid-htz1	withRad18-withIno80	1	2	36	120
3693	1	Ino80aid-htz1	withRad18-withIno80	1	2	37	120
3694	1	Ino80aid-htz1	withRad18-withIno80	1	2	38	120
3695	1	Ino80aid-htz1	withRad18-withIno80	1	2	39	120
3696	0	Ino80aid-htz1	withRad18-withIno80	1	2	40	120
3697	1	Ino80aid-htz1	withRad18-withIno80	1	2	41	120
3698	3	Ino80aid-htz1	withRad18-withIno80	1	2	42	120
3699	0	Ino80aid-htz1	withRad18-withIno80	1	2	43	120
3700	0	Ino80aid-htz1	withRad18-withIno80	1	2	44	120
3701	3	Ino80aid-htz1	withRad18-withIno80	1	2	45	120
3702	0	Ino80aid-htz1	withRad18-withIno80	1	2	46	120
3703	5	Ino80aid-htz1	withRad18-withIno80	1	2	47	120
3704	2	Ino80aid-htz1	withRad18-withIno80	1	2	48	120
3705	1	Ino80aid-htz1	withRad18-withIno80	1	2	49	120
3706	2	Ino80aid-htz1	withRad18-withIno80	1	2	50	120
3707	0	Ino80aid-htz1	withRad18-withIno80	1	2	51	120
3708	0	Ino80aid-htz1	withRad18-withIno80	1	2	52	120
3709	2	Ino80aid-htz1	withRad18-withIno80	1	2	53	120
3710	2	Ino80aid-htz1	withRad18-withIno80	1	2	54	120
3711	2	Ino80aid-htz1	withRad18-withIno80	1	2	55	120
3712	3	Ino80aid-htz1	withRad18-withIno80	1	2	56	120
3713	2	Ino80aid-htz1	withRad18-withIno80	1	2	57	120
3714	1	Ino80aid-htz1	withRad18-withIno80	1	2	58	120
3715	2	Ino80aid-htz1	withRad18-withIno80	1	2	59	120
3716	2	Ino80aid-htz1	withRad18-withIno80	1	2	60	120
3717	0	Ino80aid-htz1	withRad18-withIno80	1	2	61	120
3718	1	Ino80aid-htz1	withRad18-withIno80	2	3	0	120
3719	1	Ino80aid-htz1	withRad18-withIno80	2	3	1	120
3720	3	Ino80aid-htz1	withRad18-withIno80	2	3	2	120
3721	1	Ino80aid-htz1	withRad18-withIno80	2	3	3	120
3722	1	Ino80aid-htz1	withRad18-withIno80	2	3	4	120
3723	1	Ino80aid-htz1	withRad18-withIno80	2	3	5	120
3724	3	Ino80aid-htz1	withRad18-withIno80	2	3	6	120
3725	1	Ino80aid-htz1	withRad18-withIno80	2	3	7	120
3726	0	Ino80aid-htz1	withRad18-withIno80	2	3	8	120
3727	1	Ino80aid-htz1	withRad18-withIno80	2	3	9	120
3728	1	Ino80aid-htz1	withRad18-withIno80	2	3	10	120
3729	3	Ino80aid-htz1	withRad18-withIno80	2	3	11	120
3730	0	Ino80aid-htz1	withRad18-withIno80	2	3	12	120
3731	0	Ino80aid-htz1	withRad18-withIno80	2	3	13	120
3732	0	Ino80aid-htz1	withRad18-withIno80	2	3	14	120
3733	1	Ino80aid-htz1	withRad18-withIno80	2	3	15	120
3734	2	Ino80aid-htz1	withRad18-withIno80	2	3	16	120
3735	1	Ino80aid-htz1	withRad18-withIno80	2	3	17	120
3736	1	Ino80aid-htz1	withRad18-withIno80	2	3	18	120
3737	1	Ino80aid-htz1	withRad18-withIno80	2	3	19	120
3738	3	Ino80aid-htz1	withRad18-withIno80	2	3	20	120
3739	0	Ino80aid-htz1	withRad18-withIno80	2	3	21	120
3740	0	Ino80aid-htz1	withRad18-withIno80	2	3	22	120
3741	2	Ino80aid-htz1	withRad18-withIno80	2	3	23	120
3742	2	Ino80aid-htz1	withRad18-withIno80	2	3	24	120
3743	1	Ino80aid-htz1	withRad18-withIno80	2	3	25	120
3744	3	Ino80aid-htz1	withRad18-withIno80	2	3	26	120
3745	1	Ino80aid-htz1	withRad18-withIno80	2	3	27	120
3746	1	Ino80aid-htz1	withRad18-withIno80	2	3	28	120
3747	2	Ino80aid-htz1	withRad18-withIno80	2	3	29	120
3748	2	Ino80aid-htz1	withRad18-withIno80	2	3	30	120
3749	2	Ino80aid-htz1	withRad18-withIno80	2	3	31	120
3750	2	Ino80aid-htz1	withRad18-withIno80	2	3	32	120
3751	2	Ino80aid-htz1	withRad18-withIno80	2	3	33	120
3752	1	Ino80aid-htz1	withRad18-withIno80	2	3	34	120
3753	2	Ino80aid-htz1	withRad18-withIno80	2	3	35	120
3754	0	Ino80aid-htz1	withRad18-withIno80	2	3	36	120
3755	2	Ino80aid-htz1	withRad18-withIno80	2	3	37	120
3756	3	Ino80aid-htz1	withRad18-withIno80	2	3	38	120
3757	0	Ino80aid-htz1	withRad18-withIno80	2	3	39	120
3758	0	Ino80aid-htz1	withRad18-withIno80	2	3	40	120
3759	3	Ino80aid-htz1	withRad18-withIno80	2	3	41	120
3760	2	Ino80aid-htz1	withRad18-withIno80	2	3	42	120
3761	1	Ino80aid-htz1	withRad18-withIno80	2	3	43	120
3762	0	Ino80aid-htz1	withRad18-withIno80	2	3	44	120
3763	0	Ino80aid-htz1	withRad18-withIno80	2	3	45	120
3764	0	Ino80aid-htz1	withRad18-withIno80	2	3	46	120
3765	0	Ino80aid-htz1	withRad18-withIno80	2	3	47	120
3766	4	Ino80aid-htz1	withRad18-withIno80	2	3	48	120
3767	1	Ino80aid-htz1	withRad18-withIno80	2	3	49	120
3768	0	Ino80aid-htz1	withRad18-withIno80	2	3	50	120
3769	3	Ino80aid-htz1	withRad18-withIno80	2	3	51	120
3770	0	Ino80aid-htz1	withRad18-withIno80	2	3	52	120
3771	0	Ino80aid-htz1	withRad18-withIno80	2	3	53	120
3772	2	Ino80aid-htz1	withRad18-withIno80	2	3	54	120
3773	1	Ino80aid-htz1	withRad18-withIno80	2	3	55	120
3774	0	Ino80aid-htz1	withRad18-withIno80	2	3	56	120
3775	4	Ino80aid-htz1	withRad18-withIno80	2	3	57	120
3776	2	Ino80aid-htz1	withRad18-withIno80	2	3	58	120
3777	4	Ino80aid-htz1	withRad18-withIno80	2	3	59	120
3778	1	Ino80aid-htz1	withRad18-withIno80	2	3	60	120
3779	1	Ino80aid-htz1	withRad18-withIno80	2	3	61	120
3780	2	Ino80aid-htz1	withRad18-withIno80	2	3	62	120
3781	2	Ino80aid-htz1	withRad18-withIno80	2	3	63	120
3782	1	Ino80aid-htz1	withRad18-withIno80	2	3	64	120
3783	1	Ino80aid-htz1	withRad18-withIno80	2	3	65	120
3784	0	Ino80aid-htz1	withRad18-withIno80	2	3	66	120
3785	0	Ino80aid-htz1	withRad18-withIno80	2	3	67	120
3786	1	Ino80aid-htz1	withRad18-withIno80	2	3	68	120
3787	1	Ino80aid-htz1	withRad18-withIno80	2	3	69	120
3788	1	Ino80aid-htz1	withRad18-withIno80	2	3	70	120
3789	0	Ino80aid-htz1	withRad18-withIno80	2	3	71	120
3790	1	Ino80aid-htz1	withRad18-withIno80	2	3	72	120
3791	4	Ino80aid-htz1	withRad18-withIno80	2	3	73	120
4378	1	Ino80aid-htz1	withRad18-withoutIno80	3	1	0	120
4379	3	Ino80aid-htz1	withRad18-withoutIno80	3	1	1	120
4380	0	Ino80aid-htz1	withRad18-withoutIno80	3	1	2	120
4381	4	Ino80aid-htz1	withRad18-withoutIno80	3	1	3	120
4382	0	Ino80aid-htz1	withRad18-withoutIno80	3	1	4	120
4383	0	Ino80aid-htz1	withRad18-withoutIno80	3	1	5	120
4384	3	Ino80aid-htz1	withRad18-withoutIno80	3	1	6	120
4385	2	Ino80aid-htz1	withRad18-withoutIno80	3	1	7	120
4386	2	Ino80aid-htz1	withRad18-withoutIno80	3	1	8	120
4387	2	Ino80aid-htz1	withRad18-withoutIno80	3	1	9	120
4388	3	Ino80aid-htz1	withRad18-withoutIno80	3	1	10	120
4389	1	Ino80aid-htz1	withRad18-withoutIno80	3	1	11	120
4390	1	Ino80aid-htz1	withRad18-withoutIno80	3	1	12	120
4391	3	Ino80aid-htz1	withRad18-withoutIno80	3	1	13	120
4392	1	Ino80aid-htz1	withRad18-withoutIno80	3	1	14	120
4393	4	Ino80aid-htz1	withRad18-withoutIno80	3	1	15	120
4394	2	Ino80aid-htz1	withRad18-withoutIno80	3	1	16	120
4395	1	Ino80aid-htz1	withRad18-withoutIno80	3	1	17	120
4396	0	Ino80aid-htz1	withRad18-withoutIno80	3	1	18	120
4397	0	Ino80aid-htz1	withRad18-withoutIno80	3	1	19	120
4398	2	Ino80aid-htz1	withRad18-withoutIno80	3	1	20	120
4399	3	Ino80aid-htz1	withRad18-withoutIno80	3	1	21	120
4400	4	Ino80aid-htz1	withRad18-withoutIno80	3	1	22	120
4401	2	Ino80aid-htz1	withRad18-withoutIno80	3	1	23	120
4402	1	Ino80aid-htz1	withRad18-withoutIno80	3	1	24	120
4403	4	Ino80aid-htz1	withRad18-withoutIno80	3	1	25	120
4404	3	Ino80aid-htz1	withRad18-withoutIno80	3	1	26	120
4405	1	Ino80aid-htz1	withRad18-withoutIno80	3	1	27	120
4406	1	Ino80aid-htz1	withRad18-withoutIno80	3	1	28	120
4407	2	Ino80aid-htz1	withRad18-withoutIno80	3	1	29	120
4408	2	Ino80aid-htz1	withRad18-withoutIno80	3	1	30	120
4409	2	Ino80aid-htz1	withRad18-withoutIno80	3	1	31	120
4410	1	Ino80aid-htz1	withRad18-withoutIno80	3	1	32	120
4411	2	Ino80aid-htz1	withRad18-withoutIno80	3	1	33	120
4412	2	Ino80aid-htz1	withRad18-withoutIno80	3	1	34	120
4413	3	Ino80aid-htz1	withRad18-withoutIno80	3	1	35	120
4414	0	Ino80aid-htz1	withRad18-withoutIno80	3	1	36	120
4415	1	Ino80aid-htz1	withRad18-withoutIno80	3	1	37	120
4416	4	Ino80aid-htz1	withRad18-withoutIno80	3	1	38	120
4417	2	Ino80aid-htz1	withRad18-withoutIno80	3	1	39	120
4418	1	Ino80aid-htz1	withRad18-withoutIno80	3	1	40	120
4419	2	Ino80aid-htz1	withRad18-withoutIno80	3	1	41	120
4420	2	Ino80aid-htz1	withRad18-withoutIno80	3	1	42	120
4421	4	Ino80aid-htz1	withRad18-withoutIno80	3	1	43	120
4422	2	Ino80aid-htz1	withRad18-withoutIno80	3	1	44	120
4423	1	Ino80aid-htz1	withRad18-withoutIno80	3	1	45	120
4424	0	Ino80aid-htz1	withRad18-withoutIno80	3	1	46	120
4425	3	Ino80aid-htz1	withRad18-withoutIno80	3	1	47	120
4426	0	Ino80aid-htz1	withRad18-withoutIno80	3	1	48	120
4427	2	Ino80aid-htz1	withRad18-withoutIno80	3	1	49	120
4428	3	Ino80aid-htz1	withRad18-withoutIno80	3	1	50	120
4429	2	Ino80aid-htz1	withRad18-withoutIno80	3	1	51	120
4430	1	Ino80aid-htz1	withRad18-withoutIno80	3	1	52	120
4431	1	Ino80aid-htz1	withRad18-withoutIno80	3	1	53	120
4432	1	Ino80aid-htz1	withRad18-withoutIno80	3	1	54	120
4433	1	Ino80aid-htz1	withRad18-withoutIno80	3	1	55	120
4434	1	Ino80aid-htz1	withRad18-withoutIno80	3	1	56	120
4435	1	Ino80aid-htz1	withRad18-withoutIno80	3	1	57	120
4275	0	Ino80aid-htz1	withRad18-withoutIno80	1	2	0	120
4436	0	Ino80aid-htz1	withRad18-withoutIno80	4	2	0	120
4276	1	Ino80aid-htz1	withRad18-withoutIno80	1	2	1	120
4437	1	Ino80aid-htz1	withRad18-withoutIno80	4	2	1	120
4277	0	Ino80aid-htz1	withRad18-withoutIno80	1	2	2	120
4438	4	Ino80aid-htz1	withRad18-withoutIno80	4	2	2	120
4278	0	Ino80aid-htz1	withRad18-withoutIno80	1	2	3	120
4439	1	Ino80aid-htz1	withRad18-withoutIno80	4	2	3	120
4279	3	Ino80aid-htz1	withRad18-withoutIno80	1	2	4	120
4440	5	Ino80aid-htz1	withRad18-withoutIno80	4	2	4	120
4280	2	Ino80aid-htz1	withRad18-withoutIno80	1	2	5	120
4441	1	Ino80aid-htz1	withRad18-withoutIno80	4	2	5	120
4281	2	Ino80aid-htz1	withRad18-withoutIno80	1	2	6	120
4442	1	Ino80aid-htz1	withRad18-withoutIno80	4	2	6	120
4282	0	Ino80aid-htz1	withRad18-withoutIno80	1	2	7	120
4443	2	Ino80aid-htz1	withRad18-withoutIno80	4	2	7	120
4283	1	Ino80aid-htz1	withRad18-withoutIno80	1	2	8	120
4444	0	Ino80aid-htz1	withRad18-withoutIno80	4	2	8	120
4284	2	Ino80aid-htz1	withRad18-withoutIno80	1	2	9	120
4445	2	Ino80aid-htz1	withRad18-withoutIno80	4	2	9	120
4285	1	Ino80aid-htz1	withRad18-withoutIno80	1	2	10	120
4446	0	Ino80aid-htz1	withRad18-withoutIno80	4	2	10	120
4286	1	Ino80aid-htz1	withRad18-withoutIno80	1	2	11	120
4447	0	Ino80aid-htz1	withRad18-withoutIno80	4	2	11	120
4287	2	Ino80aid-htz1	withRad18-withoutIno80	1	2	12	120
4448	3	Ino80aid-htz1	withRad18-withoutIno80	4	2	12	120
4288	2	Ino80aid-htz1	withRad18-withoutIno80	1	2	13	120
4449	1	Ino80aid-htz1	withRad18-withoutIno80	4	2	13	120
4289	4	Ino80aid-htz1	withRad18-withoutIno80	1	2	14	120
4450	0	Ino80aid-htz1	withRad18-withoutIno80	4	2	14	120
4290	1	Ino80aid-htz1	withRad18-withoutIno80	1	2	15	120
4451	2	Ino80aid-htz1	withRad18-withoutIno80	4	2	15	120
4291	1	Ino80aid-htz1	withRad18-withoutIno80	1	2	16	120
4452	1	Ino80aid-htz1	withRad18-withoutIno80	4	2	16	120
4292	0	Ino80aid-htz1	withRad18-withoutIno80	1	2	17	120
4453	1	Ino80aid-htz1	withRad18-withoutIno80	4	2	17	120
4293	0	Ino80aid-htz1	withRad18-withoutIno80	1	2	18	120
4454	0	Ino80aid-htz1	withRad18-withoutIno80	4	2	18	120
4294	2	Ino80aid-htz1	withRad18-withoutIno80	1	2	19	120
4455	1	Ino80aid-htz1	withRad18-withoutIno80	4	2	19	120
4295	2	Ino80aid-htz1	withRad18-withoutIno80	1	2	20	120
4456	0	Ino80aid-htz1	withRad18-withoutIno80	4	2	20	120
4296	2	Ino80aid-htz1	withRad18-withoutIno80	1	2	21	120
4457	1	Ino80aid-htz1	withRad18-withoutIno80	4	2	21	120
4297	0	Ino80aid-htz1	withRad18-withoutIno80	1	2	22	120
4458	1	Ino80aid-htz1	withRad18-withoutIno80	4	2	22	120
4298	3	Ino80aid-htz1	withRad18-withoutIno80	1	2	23	120
4459	2	Ino80aid-htz1	withRad18-withoutIno80	4	2	23	120
4299	1	Ino80aid-htz1	withRad18-withoutIno80	1	2	24	120
4460	1	Ino80aid-htz1	withRad18-withoutIno80	4	2	24	120
4300	2	Ino80aid-htz1	withRad18-withoutIno80	1	2	25	120
4461	3	Ino80aid-htz1	withRad18-withoutIno80	4	2	25	120
4301	3	Ino80aid-htz1	withRad18-withoutIno80	1	2	26	120
4462	1	Ino80aid-htz1	withRad18-withoutIno80	4	2	26	120
4302	3	Ino80aid-htz1	withRad18-withoutIno80	1	2	27	120
4463	1	Ino80aid-htz1	withRad18-withoutIno80	4	2	27	120
4303	2	Ino80aid-htz1	withRad18-withoutIno80	1	2	28	120
4464	3	Ino80aid-htz1	withRad18-withoutIno80	4	2	28	120
4304	1	Ino80aid-htz1	withRad18-withoutIno80	1	2	29	120
4465	0	Ino80aid-htz1	withRad18-withoutIno80	4	2	29	120
4305	2	Ino80aid-htz1	withRad18-withoutIno80	1	2	30	120
4466	1	Ino80aid-htz1	withRad18-withoutIno80	4	2	30	120
4306	1	Ino80aid-htz1	withRad18-withoutIno80	1	2	31	120
4467	1	Ino80aid-htz1	withRad18-withoutIno80	4	2	31	120
4307	3	Ino80aid-htz1	withRad18-withoutIno80	1	2	32	120
4468	2	Ino80aid-htz1	withRad18-withoutIno80	4	2	32	120
4308	2	Ino80aid-htz1	withRad18-withoutIno80	1	2	33	120
4469	2	Ino80aid-htz1	withRad18-withoutIno80	4	2	33	120
4309	3	Ino80aid-htz1	withRad18-withoutIno80	1	2	34	120
4470	2	Ino80aid-htz1	withRad18-withoutIno80	4	2	34	120
4310	3	Ino80aid-htz1	withRad18-withoutIno80	1	2	35	120
4471	3	Ino80aid-htz1	withRad18-withoutIno80	4	2	35	120
4311	2	Ino80aid-htz1	withRad18-withoutIno80	1	2	36	120
4472	1	Ino80aid-htz1	withRad18-withoutIno80	4	2	36	120
4312	5	Ino80aid-htz1	withRad18-withoutIno80	1	2	37	120
4473	3	Ino80aid-htz1	withRad18-withoutIno80	4	2	37	120
4313	1	Ino80aid-htz1	withRad18-withoutIno80	1	2	38	120
4474	3	Ino80aid-htz1	withRad18-withoutIno80	4	2	38	120
4314	1	Ino80aid-htz1	withRad18-withoutIno80	1	2	39	120
4475	2	Ino80aid-htz1	withRad18-withoutIno80	4	2	39	120
4315	2	Ino80aid-htz1	withRad18-withoutIno80	1	2	40	120
4476	0	Ino80aid-htz1	withRad18-withoutIno80	4	2	40	120
4316	2	Ino80aid-htz1	withRad18-withoutIno80	1	2	41	120
4477	3	Ino80aid-htz1	withRad18-withoutIno80	4	2	41	120
4317	0	Ino80aid-htz1	withRad18-withoutIno80	1	2	42	120
4478	1	Ino80aid-htz1	withRad18-withoutIno80	4	2	42	120
4318	1	Ino80aid-htz1	withRad18-withoutIno80	1	2	43	120
4479	1	Ino80aid-htz1	withRad18-withoutIno80	4	2	43	120
4319	3	Ino80aid-htz1	withRad18-withoutIno80	1	2	44	120
4480	3	Ino80aid-htz1	withRad18-withoutIno80	4	2	44	120
4320	3	Ino80aid-htz1	withRad18-withoutIno80	1	2	45	120
4481	1	Ino80aid-htz1	withRad18-withoutIno80	4	2	45	120
4321	0	Ino80aid-htz1	withRad18-withoutIno80	1	2	46	120
4482	3	Ino80aid-htz1	withRad18-withoutIno80	4	2	46	120
4322	4	Ino80aid-htz1	withRad18-withoutIno80	1	2	47	120
4483	1	Ino80aid-htz1	withRad18-withoutIno80	4	2	47	120
4323	4	Ino80aid-htz1	withRad18-withoutIno80	1	2	48	120
4484	1	Ino80aid-htz1	withRad18-withoutIno80	4	2	48	120
4324	1	Ino80aid-htz1	withRad18-withoutIno80	1	2	49	120
4485	1	Ino80aid-htz1	withRad18-withoutIno80	4	2	49	120
4325	1	Ino80aid-htz1	withRad18-withoutIno80	1	2	50	120
4486	0	Ino80aid-htz1	withRad18-withoutIno80	4	2	50	120
4326	2	Ino80aid-htz1	withRad18-withoutIno80	1	2	51	120
4487	4	Ino80aid-htz1	withRad18-withoutIno80	4	2	51	120
4327	0	Ino80aid-htz1	withRad18-withoutIno80	1	2	52	120
4488	1	Ino80aid-htz1	withRad18-withoutIno80	4	2	52	120
4328	0	Ino80aid-htz1	withRad18-withoutIno80	1	2	53	120
4489	0	Ino80aid-htz1	withRad18-withoutIno80	4	2	53	120
4329	3	Ino80aid-htz1	withRad18-withoutIno80	1	2	54	120
4490	4	Ino80aid-htz1	withRad18-withoutIno80	4	2	54	120
4330	2	Ino80aid-htz1	withRad18-withoutIno80	1	2	55	120
4491	2	Ino80aid-htz1	withRad18-withoutIno80	4	2	55	120
4492	2	Ino80aid-htz1	withRad18-withoutIno80	4	2	56	120
4493	4	Ino80aid-htz1	withRad18-withoutIno80	4	2	57	120
4331	4	Ino80aid-htz1	withRad18-withoutIno80	2	3	0	120
4332	0	Ino80aid-htz1	withRad18-withoutIno80	2	3	1	120
4333	0	Ino80aid-htz1	withRad18-withoutIno80	2	3	2	120
4334	1	Ino80aid-htz1	withRad18-withoutIno80	2	3	3	120
4335	3	Ino80aid-htz1	withRad18-withoutIno80	2	3	4	120
4336	6	Ino80aid-htz1	withRad18-withoutIno80	2	3	5	120
4337	1	Ino80aid-htz1	withRad18-withoutIno80	2	3	6	120
4338	1	Ino80aid-htz1	withRad18-withoutIno80	2	3	7	120
4339	0	Ino80aid-htz1	withRad18-withoutIno80	2	3	8	120
4340	5	Ino80aid-htz1	withRad18-withoutIno80	2	3	9	120
4341	2	Ino80aid-htz1	withRad18-withoutIno80	2	3	10	120
4342	3	Ino80aid-htz1	withRad18-withoutIno80	2	3	11	120
4343	1	Ino80aid-htz1	withRad18-withoutIno80	2	3	12	120
4344	1	Ino80aid-htz1	withRad18-withoutIno80	2	3	13	120
4345	1	Ino80aid-htz1	withRad18-withoutIno80	2	3	14	120
4346	1	Ino80aid-htz1	withRad18-withoutIno80	2	3	15	120
4347	2	Ino80aid-htz1	withRad18-withoutIno80	2	3	16	120
4348	0	Ino80aid-htz1	withRad18-withoutIno80	2	3	17	120
4349	0	Ino80aid-htz1	withRad18-withoutIno80	2	3	18	120
4350	2	Ino80aid-htz1	withRad18-withoutIno80	2	3	19	120
4351	1	Ino80aid-htz1	withRad18-withoutIno80	2	3	20	120
4352	1	Ino80aid-htz1	withRad18-withoutIno80	2	3	21	120
4353	3	Ino80aid-htz1	withRad18-withoutIno80	2	3	22	120
4354	1	Ino80aid-htz1	withRad18-withoutIno80	2	3	23	120
4355	1	Ino80aid-htz1	withRad18-withoutIno80	2	3	24	120
4356	1	Ino80aid-htz1	withRad18-withoutIno80	2	3	25	120
4357	2	Ino80aid-htz1	withRad18-withoutIno80	2	3	26	120
4358	3	Ino80aid-htz1	withRad18-withoutIno80	2	3	27	120
4359	0	Ino80aid-htz1	withRad18-withoutIno80	2	3	28	120
4360	3	Ino80aid-htz1	withRad18-withoutIno80	2	3	29	120
4361	0	Ino80aid-htz1	withRad18-withoutIno80	2	3	30	120
4362	3	Ino80aid-htz1	withRad18-withoutIno80	2	3	31	120
4363	2	Ino80aid-htz1	withRad18-withoutIno80	2	3	32	120
4364	1	Ino80aid-htz1	withRad18-withoutIno80	2	3	33	120
4365	1	Ino80aid-htz1	withRad18-withoutIno80	2	3	34	120
4366	0	Ino80aid-htz1	withRad18-withoutIno80	2	3	35	120
4367	6	Ino80aid-htz1	withRad18-withoutIno80	2	3	36	120
4368	3	Ino80aid-htz1	withRad18-withoutIno80	2	3	37	120
4369	2	Ino80aid-htz1	withRad18-withoutIno80	2	3	38	120
4370	2	Ino80aid-htz1	withRad18-withoutIno80	2	3	39	120
4371	0	Ino80aid-htz1	withRad18-withoutIno80	2	3	40	120
4372	2	Ino80aid-htz1	withRad18-withoutIno80	2	3	41	120
4373	1	Ino80aid-htz1	withRad18-withoutIno80	2	3	42	120
4374	1	Ino80aid-htz1	withRad18-withoutIno80	2	3	43	120
4375	2	Ino80aid-htz1	withRad18-withoutIno80	2	3	44	120
4376	3	Ino80aid-htz1	withRad18-withoutIno80	2	3	45	120
4377	1	Ino80aid-htz1	withRad18-withoutIno80	2	3	46	120
3921	3	Ino80aid-htz1	withRad18-withIno80	3	1	0	180
3922	2	Ino80aid-htz1	withRad18-withIno80	3	1	1	180
3923	0	Ino80aid-htz1	withRad18-withIno80	3	1	2	180
3924	0	Ino80aid-htz1	withRad18-withIno80	3	1	3	180
3925	1	Ino80aid-htz1	withRad18-withIno80	3	1	4	180
3926	1	Ino80aid-htz1	withRad18-withIno80	3	1	5	180
3927	1	Ino80aid-htz1	withRad18-withIno80	3	1	6	180
3928	1	Ino80aid-htz1	withRad18-withIno80	3	1	7	180
3929	1	Ino80aid-htz1	withRad18-withIno80	3	1	8	180
3930	1	Ino80aid-htz1	withRad18-withIno80	3	1	9	180
3931	3	Ino80aid-htz1	withRad18-withIno80	3	1	10	180
3932	1	Ino80aid-htz1	withRad18-withIno80	3	1	11	180
3933	2	Ino80aid-htz1	withRad18-withIno80	3	1	12	180
3934	0	Ino80aid-htz1	withRad18-withIno80	3	1	13	180
3935	1	Ino80aid-htz1	withRad18-withIno80	3	1	14	180
3936	2	Ino80aid-htz1	withRad18-withIno80	3	1	15	180
3937	0	Ino80aid-htz1	withRad18-withIno80	3	1	16	180
3938	2	Ino80aid-htz1	withRad18-withIno80	3	1	17	180
3939	0	Ino80aid-htz1	withRad18-withIno80	3	1	18	180
3940	0	Ino80aid-htz1	withRad18-withIno80	3	1	19	180
3941	0	Ino80aid-htz1	withRad18-withIno80	3	1	20	180
3942	2	Ino80aid-htz1	withRad18-withIno80	3	1	21	180
3943	0	Ino80aid-htz1	withRad18-withIno80	3	1	22	180
3944	1	Ino80aid-htz1	withRad18-withIno80	3	1	23	180
3945	0	Ino80aid-htz1	withRad18-withIno80	3	1	24	180
3946	1	Ino80aid-htz1	withRad18-withIno80	3	1	25	180
3947	0	Ino80aid-htz1	withRad18-withIno80	3	1	26	180
3948	0	Ino80aid-htz1	withRad18-withIno80	3	1	27	180
3949	1	Ino80aid-htz1	withRad18-withIno80	3	1	28	180
3950	3	Ino80aid-htz1	withRad18-withIno80	3	1	29	180
3951	1	Ino80aid-htz1	withRad18-withIno80	3	1	30	180
3952	1	Ino80aid-htz1	withRad18-withIno80	3	1	31	180
3953	0	Ino80aid-htz1	withRad18-withIno80	3	1	32	180
3954	3	Ino80aid-htz1	withRad18-withIno80	3	1	33	180
3955	2	Ino80aid-htz1	withRad18-withIno80	3	1	34	180
3956	1	Ino80aid-htz1	withRad18-withIno80	3	1	35	180
3957	0	Ino80aid-htz1	withRad18-withIno80	3	1	36	180
3958	3	Ino80aid-htz1	withRad18-withIno80	3	1	37	180
3959	1	Ino80aid-htz1	withRad18-withIno80	3	1	38	180
3960	1	Ino80aid-htz1	withRad18-withIno80	3	1	39	180
3961	1	Ino80aid-htz1	withRad18-withIno80	3	1	40	180
3962	2	Ino80aid-htz1	withRad18-withIno80	3	1	41	180
3963	0	Ino80aid-htz1	withRad18-withIno80	3	1	42	180
3964	0	Ino80aid-htz1	withRad18-withIno80	3	1	43	180
3965	0	Ino80aid-htz1	withRad18-withIno80	3	1	44	180
3966	0	Ino80aid-htz1	withRad18-withIno80	3	1	45	180
3967	0	Ino80aid-htz1	withRad18-withIno80	3	1	46	180
3968	0	Ino80aid-htz1	withRad18-withIno80	3	1	47	180
3969	0	Ino80aid-htz1	withRad18-withIno80	3	1	48	180
3970	0	Ino80aid-htz1	withRad18-withIno80	3	1	49	180
3971	0	Ino80aid-htz1	withRad18-withIno80	3	1	50	180
3972	0	Ino80aid-htz1	withRad18-withIno80	3	1	51	180
3973	0	Ino80aid-htz1	withRad18-withIno80	3	1	52	180
3974	0	Ino80aid-htz1	withRad18-withIno80	3	1	53	180
3857	0	Ino80aid-htz1	withRad18-withIno80	1	2	0	180
3858	1	Ino80aid-htz1	withRad18-withIno80	1	2	1	180
3859	1	Ino80aid-htz1	withRad18-withIno80	1	2	2	180
3860	1	Ino80aid-htz1	withRad18-withIno80	1	2	3	180
3861	1	Ino80aid-htz1	withRad18-withIno80	1	2	4	180
3862	2	Ino80aid-htz1	withRad18-withIno80	1	2	5	180
3863	1	Ino80aid-htz1	withRad18-withIno80	1	2	6	180
3864	1	Ino80aid-htz1	withRad18-withIno80	1	2	7	180
3865	3	Ino80aid-htz1	withRad18-withIno80	1	2	8	180
3866	1	Ino80aid-htz1	withRad18-withIno80	1	2	9	180
3867	0	Ino80aid-htz1	withRad18-withIno80	1	2	10	180
3868	2	Ino80aid-htz1	withRad18-withIno80	1	2	11	180
3869	1	Ino80aid-htz1	withRad18-withIno80	1	2	12	180
3870	1	Ino80aid-htz1	withRad18-withIno80	1	2	13	180
3871	2	Ino80aid-htz1	withRad18-withIno80	1	2	14	180
3872	1	Ino80aid-htz1	withRad18-withIno80	1	2	15	180
3873	4	Ino80aid-htz1	withRad18-withIno80	1	2	16	180
3874	1	Ino80aid-htz1	withRad18-withIno80	1	2	17	180
3875	0	Ino80aid-htz1	withRad18-withIno80	1	2	18	180
3876	1	Ino80aid-htz1	withRad18-withIno80	1	2	19	180
3877	0	Ino80aid-htz1	withRad18-withIno80	1	2	20	180
3878	0	Ino80aid-htz1	withRad18-withIno80	1	2	21	180
3879	2	Ino80aid-htz1	withRad18-withIno80	1	2	22	180
3880	0	Ino80aid-htz1	withRad18-withIno80	1	2	23	180
3881	0	Ino80aid-htz1	withRad18-withIno80	1	2	24	180
3882	0	Ino80aid-htz1	withRad18-withIno80	1	2	25	180
3883	3	Ino80aid-htz1	withRad18-withIno80	1	2	26	180
3884	2	Ino80aid-htz1	withRad18-withIno80	1	2	27	180
3885	0	Ino80aid-htz1	withRad18-withIno80	1	2	28	180
3886	0	Ino80aid-htz1	withRad18-withIno80	1	2	29	180
3887	1	Ino80aid-htz1	withRad18-withIno80	1	2	30	180
3888	0	Ino80aid-htz1	withRad18-withIno80	1	2	31	180
3889	2	Ino80aid-htz1	withRad18-withIno80	1	2	32	180
3890	1	Ino80aid-htz1	withRad18-withIno80	1	2	33	180
3891	1	Ino80aid-htz1	withRad18-withIno80	1	2	34	180
3892	0	Ino80aid-htz1	withRad18-withIno80	1	2	35	180
3893	3	Ino80aid-htz1	withRad18-withIno80	1	2	36	180
3894	1	Ino80aid-htz1	withRad18-withIno80	1	2	37	180
3895	5	Ino80aid-htz1	withRad18-withIno80	1	2	38	180
3896	0	Ino80aid-htz1	withRad18-withIno80	1	2	39	180
3897	0	Ino80aid-htz1	withRad18-withIno80	1	2	40	180
3898	3	Ino80aid-htz1	withRad18-withIno80	1	2	41	180
3899	2	Ino80aid-htz1	withRad18-withIno80	1	2	42	180
3900	1	Ino80aid-htz1	withRad18-withIno80	1	2	43	180
3901	0	Ino80aid-htz1	withRad18-withIno80	1	2	44	180
3902	1	Ino80aid-htz1	withRad18-withIno80	1	2	45	180
3903	0	Ino80aid-htz1	withRad18-withIno80	1	2	46	180
3904	1	Ino80aid-htz1	withRad18-withIno80	1	2	47	180
3905	1	Ino80aid-htz1	withRad18-withIno80	1	2	48	180
3906	2	Ino80aid-htz1	withRad18-withIno80	1	2	49	180
3907	1	Ino80aid-htz1	withRad18-withIno80	1	2	50	180
3908	0	Ino80aid-htz1	withRad18-withIno80	1	2	51	180
3909	1	Ino80aid-htz1	withRad18-withIno80	1	2	52	180
3910	1	Ino80aid-htz1	withRad18-withIno80	1	2	53	180
3911	1	Ino80aid-htz1	withRad18-withIno80	1	2	54	180
3912	1	Ino80aid-htz1	withRad18-withIno80	1	2	55	180
3913	3	Ino80aid-htz1	withRad18-withIno80	1	2	56	180
3914	2	Ino80aid-htz1	withRad18-withIno80	1	2	57	180
3915	0	Ino80aid-htz1	withRad18-withIno80	1	2	58	180
3916	2	Ino80aid-htz1	withRad18-withIno80	1	2	59	180
3917	4	Ino80aid-htz1	withRad18-withIno80	1	2	60	180
3918	2	Ino80aid-htz1	withRad18-withIno80	1	2	61	180
3919	1	Ino80aid-htz1	withRad18-withIno80	1	2	62	180
3920	0	Ino80aid-htz1	withRad18-withIno80	2	3	0	180
4608	1	Ino80aid-htz1	withRad18-withoutIno80	3	1	0	180
4609	0	Ino80aid-htz1	withRad18-withoutIno80	3	1	1	180
4610	2	Ino80aid-htz1	withRad18-withoutIno80	3	1	2	180
4611	0	Ino80aid-htz1	withRad18-withoutIno80	3	1	3	180
4612	1	Ino80aid-htz1	withRad18-withoutIno80	3	1	4	180
4613	1	Ino80aid-htz1	withRad18-withoutIno80	3	1	5	180
4614	1	Ino80aid-htz1	withRad18-withoutIno80	3	1	6	180
4615	2	Ino80aid-htz1	withRad18-withoutIno80	3	1	7	180
4616	0	Ino80aid-htz1	withRad18-withoutIno80	3	1	8	180
4617	4	Ino80aid-htz1	withRad18-withoutIno80	3	1	9	180
4618	4	Ino80aid-htz1	withRad18-withoutIno80	3	1	10	180
4619	1	Ino80aid-htz1	withRad18-withoutIno80	3	1	11	180
4620	3	Ino80aid-htz1	withRad18-withoutIno80	3	1	12	180
4621	4	Ino80aid-htz1	withRad18-withoutIno80	3	1	13	180
4622	1	Ino80aid-htz1	withRad18-withoutIno80	3	1	14	180
4623	0	Ino80aid-htz1	withRad18-withoutIno80	3	1	15	180
4624	0	Ino80aid-htz1	withRad18-withoutIno80	3	1	16	180
4625	1	Ino80aid-htz1	withRad18-withoutIno80	3	1	17	180
4626	1	Ino80aid-htz1	withRad18-withoutIno80	3	1	18	180
4627	2	Ino80aid-htz1	withRad18-withoutIno80	3	1	19	180
4628	1	Ino80aid-htz1	withRad18-withoutIno80	3	1	20	180
4629	2	Ino80aid-htz1	withRad18-withoutIno80	3	1	21	180
4630	2	Ino80aid-htz1	withRad18-withoutIno80	3	1	22	180
4631	2	Ino80aid-htz1	withRad18-withoutIno80	3	1	23	180
4632	2	Ino80aid-htz1	withRad18-withoutIno80	3	1	24	180
4633	2	Ino80aid-htz1	withRad18-withoutIno80	3	1	25	180
4634	4	Ino80aid-htz1	withRad18-withoutIno80	3	1	26	180
4635	1	Ino80aid-htz1	withRad18-withoutIno80	3	1	27	180
4636	2	Ino80aid-htz1	withRad18-withoutIno80	3	1	28	180
4637	0	Ino80aid-htz1	withRad18-withoutIno80	3	1	29	180
4638	2	Ino80aid-htz1	withRad18-withoutIno80	3	1	30	180
4639	4	Ino80aid-htz1	withRad18-withoutIno80	3	1	31	180
4640	2	Ino80aid-htz1	withRad18-withoutIno80	3	1	32	180
4641	2	Ino80aid-htz1	withRad18-withoutIno80	3	1	33	180
4642	2	Ino80aid-htz1	withRad18-withoutIno80	3	1	34	180
4643	1	Ino80aid-htz1	withRad18-withoutIno80	3	1	35	180
4644	1	Ino80aid-htz1	withRad18-withoutIno80	3	1	36	180
4645	1	Ino80aid-htz1	withRad18-withoutIno80	3	1	37	180
4646	1	Ino80aid-htz1	withRad18-withoutIno80	3	1	38	180
4647	2	Ino80aid-htz1	withRad18-withoutIno80	3	1	39	180
4648	0	Ino80aid-htz1	withRad18-withoutIno80	3	1	40	180
4649	2	Ino80aid-htz1	withRad18-withoutIno80	3	1	41	180
4650	0	Ino80aid-htz1	withRad18-withoutIno80	3	1	42	180
4651	2	Ino80aid-htz1	withRad18-withoutIno80	3	1	43	180
4652	4	Ino80aid-htz1	withRad18-withoutIno80	3	1	44	180
4653	2	Ino80aid-htz1	withRad18-withoutIno80	3	1	45	180
4654	1	Ino80aid-htz1	withRad18-withoutIno80	3	1	46	180
4655	0	Ino80aid-htz1	withRad18-withoutIno80	3	1	47	180
4656	4	Ino80aid-htz1	withRad18-withoutIno80	3	1	48	180
4657	1	Ino80aid-htz1	withRad18-withoutIno80	3	1	49	180
4658	0	Ino80aid-htz1	withRad18-withoutIno80	3	1	50	180
4659	1	Ino80aid-htz1	withRad18-withoutIno80	3	1	51	180
4660	3	Ino80aid-htz1	withRad18-withoutIno80	3	1	52	180
4494	2	Ino80aid-htz1	withRad18-withoutIno80	1	2	0	180
4495	2	Ino80aid-htz1	withRad18-withoutIno80	1	2	1	180
4496	1	Ino80aid-htz1	withRad18-withoutIno80	1	2	2	180
4497	3	Ino80aid-htz1	withRad18-withoutIno80	1	2	3	180
4498	0	Ino80aid-htz1	withRad18-withoutIno80	1	2	4	180
4499	0	Ino80aid-htz1	withRad18-withoutIno80	1	2	5	180
4500	3	Ino80aid-htz1	withRad18-withoutIno80	1	2	6	180
4501	0	Ino80aid-htz1	withRad18-withoutIno80	1	2	7	180
4502	0	Ino80aid-htz1	withRad18-withoutIno80	1	2	8	180
4503	1	Ino80aid-htz1	withRad18-withoutIno80	1	2	9	180
4504	1	Ino80aid-htz1	withRad18-withoutIno80	1	2	10	180
4505	1	Ino80aid-htz1	withRad18-withoutIno80	1	2	11	180
4506	4	Ino80aid-htz1	withRad18-withoutIno80	1	2	12	180
4507	2	Ino80aid-htz1	withRad18-withoutIno80	1	2	13	180
4508	1	Ino80aid-htz1	withRad18-withoutIno80	1	2	14	180
4509	1	Ino80aid-htz1	withRad18-withoutIno80	1	2	15	180
4510	0	Ino80aid-htz1	withRad18-withoutIno80	1	2	16	180
4511	3	Ino80aid-htz1	withRad18-withoutIno80	1	2	17	180
4512	0	Ino80aid-htz1	withRad18-withoutIno80	1	2	18	180
4513	0	Ino80aid-htz1	withRad18-withoutIno80	1	2	19	180
4514	1	Ino80aid-htz1	withRad18-withoutIno80	1	2	20	180
4515	6	Ino80aid-htz1	withRad18-withoutIno80	1	2	21	180
4516	2	Ino80aid-htz1	withRad18-withoutIno80	1	2	22	180
4517	1	Ino80aid-htz1	withRad18-withoutIno80	1	2	23	180
4518	0	Ino80aid-htz1	withRad18-withoutIno80	1	2	24	180
4519	0	Ino80aid-htz1	withRad18-withoutIno80	1	2	25	180
4520	2	Ino80aid-htz1	withRad18-withoutIno80	1	2	26	180
4521	2	Ino80aid-htz1	withRad18-withoutIno80	1	2	27	180
4522	1	Ino80aid-htz1	withRad18-withoutIno80	1	2	28	180
4523	0	Ino80aid-htz1	withRad18-withoutIno80	1	2	29	180
4524	5	Ino80aid-htz1	withRad18-withoutIno80	1	2	30	180
4525	1	Ino80aid-htz1	withRad18-withoutIno80	1	2	31	180
4526	6	Ino80aid-htz1	withRad18-withoutIno80	1	2	32	180
4527	1	Ino80aid-htz1	withRad18-withoutIno80	1	2	33	180
4528	2	Ino80aid-htz1	withRad18-withoutIno80	1	2	34	180
4529	1	Ino80aid-htz1	withRad18-withoutIno80	1	2	35	180
4530	4	Ino80aid-htz1	withRad18-withoutIno80	1	2	36	180
4531	3	Ino80aid-htz1	withRad18-withoutIno80	1	2	37	180
4532	1	Ino80aid-htz1	withRad18-withoutIno80	1	2	38	180
4533	0	Ino80aid-htz1	withRad18-withoutIno80	1	2	39	180
4534	2	Ino80aid-htz1	withRad18-withoutIno80	1	2	40	180
4535	2	Ino80aid-htz1	withRad18-withoutIno80	1	2	41	180
4536	3	Ino80aid-htz1	withRad18-withoutIno80	1	2	42	180
4537	1	Ino80aid-htz1	withRad18-withoutIno80	1	2	43	180
4538	3	Ino80aid-htz1	withRad18-withoutIno80	1	2	44	180
4539	1	Ino80aid-htz1	withRad18-withoutIno80	1	2	45	180
4540	2	Ino80aid-htz1	withRad18-withoutIno80	1	2	46	180
4541	2	Ino80aid-htz1	withRad18-withoutIno80	1	2	47	180
4542	2	Ino80aid-htz1	withRad18-withoutIno80	1	2	48	180
4543	1	Ino80aid-htz1	withRad18-withoutIno80	1	2	49	180
4544	1	Ino80aid-htz1	withRad18-withoutIno80	1	2	50	180
4545	1	Ino80aid-htz1	withRad18-withoutIno80	1	2	51	180
4546	6	Ino80aid-htz1	withRad18-withoutIno80	1	2	52	180
4547	3	Ino80aid-htz1	withRad18-withoutIno80	1	2	53	180
4548	5	Ino80aid-htz1	withRad18-withoutIno80	1	2	54	180
4549	1	Ino80aid-htz1	withRad18-withoutIno80	1	2	55	180
4550	1	Ino80aid-htz1	withRad18-withoutIno80	2	3	0	180
4551	0	Ino80aid-htz1	withRad18-withoutIno80	2	3	1	180
4552	1	Ino80aid-htz1	withRad18-withoutIno80	2	3	2	180
4553	1	Ino80aid-htz1	withRad18-withoutIno80	2	3	3	180
4554	2	Ino80aid-htz1	withRad18-withoutIno80	2	3	4	180
4555	2	Ino80aid-htz1	withRad18-withoutIno80	2	3	5	180
4556	1	Ino80aid-htz1	withRad18-withoutIno80	2	3	6	180
4557	3	Ino80aid-htz1	withRad18-withoutIno80	2	3	7	180
4558	2	Ino80aid-htz1	withRad18-withoutIno80	2	3	8	180
4559	0	Ino80aid-htz1	withRad18-withoutIno80	2	3	9	180
4560	2	Ino80aid-htz1	withRad18-withoutIno80	2	3	10	180
4561	0	Ino80aid-htz1	withRad18-withoutIno80	2	3	11	180
4562	0	Ino80aid-htz1	withRad18-withoutIno80	2	3	12	180
4563	4	Ino80aid-htz1	withRad18-withoutIno80	2	3	13	180
4564	2	Ino80aid-htz1	withRad18-withoutIno80	2	3	14	180
4565	0	Ino80aid-htz1	withRad18-withoutIno80	2	3	15	180
4566	1	Ino80aid-htz1	withRad18-withoutIno80	2	3	16	180
4567	1	Ino80aid-htz1	withRad18-withoutIno80	2	3	17	180
4568	0	Ino80aid-htz1	withRad18-withoutIno80	2	3	18	180
4569	3	Ino80aid-htz1	withRad18-withoutIno80	2	3	19	180
4570	0	Ino80aid-htz1	withRad18-withoutIno80	2	3	20	180
4571	1	Ino80aid-htz1	withRad18-withoutIno80	2	3	21	180
4572	3	Ino80aid-htz1	withRad18-withoutIno80	2	3	22	180
4573	0	Ino80aid-htz1	withRad18-withoutIno80	2	3	23	180
4574	0	Ino80aid-htz1	withRad18-withoutIno80	2	3	24	180
4575	4	Ino80aid-htz1	withRad18-withoutIno80	2	3	25	180
4576	0	Ino80aid-htz1	withRad18-withoutIno80	2	3	26	180
4577	2	Ino80aid-htz1	withRad18-withoutIno80	2	3	27	180
4578	1	Ino80aid-htz1	withRad18-withoutIno80	2	3	28	180
4579	2	Ino80aid-htz1	withRad18-withoutIno80	2	3	29	180
4580	2	Ino80aid-htz1	withRad18-withoutIno80	2	3	30	180
4581	2	Ino80aid-htz1	withRad18-withoutIno80	2	3	31	180
4582	1	Ino80aid-htz1	withRad18-withoutIno80	2	3	32	180
4583	0	Ino80aid-htz1	withRad18-withoutIno80	2	3	33	180
4584	5	Ino80aid-htz1	withRad18-withoutIno80	2	3	34	180
4585	1	Ino80aid-htz1	withRad18-withoutIno80	2	3	35	180
4586	1	Ino80aid-htz1	withRad18-withoutIno80	2	3	36	180
4587	5	Ino80aid-htz1	withRad18-withoutIno80	2	3	37	180
4588	2	Ino80aid-htz1	withRad18-withoutIno80	2	3	38	180
4589	3	Ino80aid-htz1	withRad18-withoutIno80	2	3	39	180
4590	1	Ino80aid-htz1	withRad18-withoutIno80	2	3	40	180
4591	0	Ino80aid-htz1	withRad18-withoutIno80	2	3	41	180
4592	3	Ino80aid-htz1	withRad18-withoutIno80	2	3	42	180
4593	4	Ino80aid-htz1	withRad18-withoutIno80	2	3	43	180
4594	1	Ino80aid-htz1	withRad18-withoutIno80	2	3	44	180
4595	1	Ino80aid-htz1	withRad18-withoutIno80	2	3	45	180
4596	0	Ino80aid-htz1	withRad18-withoutIno80	2	3	46	180
4597	1	Ino80aid-htz1	withRad18-withoutIno80	2	3	47	180
4598	0	Ino80aid-htz1	withRad18-withoutIno80	2	3	48	180
4599	2	Ino80aid-htz1	withRad18-withoutIno80	2	3	49	180
4600	2	Ino80aid-htz1	withRad18-withoutIno80	2	3	50	180
4601	2	Ino80aid-htz1	withRad18-withoutIno80	2	3	51	180
4602	1	Ino80aid-htz1	withRad18-withoutIno80	2	3	52	180
4603	0	Ino80aid-htz1	withRad18-withoutIno80	2	3	53	180
4604	2	Ino80aid-htz1	withRad18-withoutIno80	2	3	54	180
4605	0	Ino80aid-htz1	withRad18-withoutIno80	2	3	55	180
4606	2	Ino80aid-htz1	withRad18-withoutIno80	2	3	56	180
4607	2	Ino80aid-htz1	withRad18-withoutIno80	2	3	57	180
1069	5	Ino80aid-htz1-swr1	withRad18-withIno80	3	1	0	0
1070	2	Ino80aid-htz1-swr1	withRad18-withIno80	3	1	1	0
1071	2	Ino80aid-htz1-swr1	withRad18-withIno80	3	1	2	0
1072	3	Ino80aid-htz1-swr1	withRad18-withIno80	3	1	3	0
1073	5	Ino80aid-htz1-swr1	withRad18-withIno80	3	1	4	0
1074	1	Ino80aid-htz1-swr1	withRad18-withIno80	3	1	5	0
1075	1	Ino80aid-htz1-swr1	withRad18-withIno80	3	1	6	0
1076	2	Ino80aid-htz1-swr1	withRad18-withIno80	3	1	7	0
1077	1	Ino80aid-htz1-swr1	withRad18-withIno80	3	1	8	0
1078	2	Ino80aid-htz1-swr1	withRad18-withIno80	3	1	9	0
1079	3	Ino80aid-htz1-swr1	withRad18-withIno80	3	1	10	0
1080	2	Ino80aid-htz1-swr1	withRad18-withIno80	3	1	11	0
1081	0	Ino80aid-htz1-swr1	withRad18-withIno80	3	1	12	0
1082	3	Ino80aid-htz1-swr1	withRad18-withIno80	3	1	13	0
1083	0	Ino80aid-htz1-swr1	withRad18-withIno80	3	1	14	0
1084	1	Ino80aid-htz1-swr1	withRad18-withIno80	3	1	15	0
1085	3	Ino80aid-htz1-swr1	withRad18-withIno80	3	1	16	0
1086	3	Ino80aid-htz1-swr1	withRad18-withIno80	3	1	17	0
1087	0	Ino80aid-htz1-swr1	withRad18-withIno80	3	1	18	0
1088	2	Ino80aid-htz1-swr1	withRad18-withIno80	3	1	19	0
1089	0	Ino80aid-htz1-swr1	withRad18-withIno80	3	1	20	0
1090	4	Ino80aid-htz1-swr1	withRad18-withIno80	3	1	21	0
1091	2	Ino80aid-htz1-swr1	withRad18-withIno80	3	1	22	0
1092	4	Ino80aid-htz1-swr1	withRad18-withIno80	3	1	23	0
1093	3	Ino80aid-htz1-swr1	withRad18-withIno80	3	1	24	0
1094	1	Ino80aid-htz1-swr1	withRad18-withIno80	3	1	25	0
1095	1	Ino80aid-htz1-swr1	withRad18-withIno80	3	1	26	0
1096	0	Ino80aid-htz1-swr1	withRad18-withIno80	3	1	27	0
1097	4	Ino80aid-htz1-swr1	withRad18-withIno80	3	1	28	0
1098	0	Ino80aid-htz1-swr1	withRad18-withIno80	3	1	29	0
1099	2	Ino80aid-htz1-swr1	withRad18-withIno80	3	1	30	0
1100	0	Ino80aid-htz1-swr1	withRad18-withIno80	3	1	31	0
1101	2	Ino80aid-htz1-swr1	withRad18-withIno80	3	1	32	0
1102	3	Ino80aid-htz1-swr1	withRad18-withIno80	3	1	33	0
1103	2	Ino80aid-htz1-swr1	withRad18-withIno80	3	1	34	0
1104	4	Ino80aid-htz1-swr1	withRad18-withIno80	3	1	35	0
1105	0	Ino80aid-htz1-swr1	withRad18-withIno80	3	1	36	0
1106	1	Ino80aid-htz1-swr1	withRad18-withIno80	3	1	37	0
1107	2	Ino80aid-htz1-swr1	withRad18-withIno80	3	1	38	0
1108	2	Ino80aid-htz1-swr1	withRad18-withIno80	3	1	39	0
1109	1	Ino80aid-htz1-swr1	withRad18-withIno80	3	1	40	0
1110	3	Ino80aid-htz1-swr1	withRad18-withIno80	3	1	41	0
952	3	Ino80aid-htz1-swr1	withRad18-withIno80	1	2	0	0
1111	3	Ino80aid-htz1-swr1	withRad18-withIno80	4	2	0	0
953	1	Ino80aid-htz1-swr1	withRad18-withIno80	1	2	1	0
1112	1	Ino80aid-htz1-swr1	withRad18-withIno80	4	2	1	0
954	3	Ino80aid-htz1-swr1	withRad18-withIno80	1	2	2	0
1113	2	Ino80aid-htz1-swr1	withRad18-withIno80	4	2	2	0
955	1	Ino80aid-htz1-swr1	withRad18-withIno80	1	2	3	0
1114	1	Ino80aid-htz1-swr1	withRad18-withIno80	4	2	3	0
956	2	Ino80aid-htz1-swr1	withRad18-withIno80	1	2	4	0
1115	1	Ino80aid-htz1-swr1	withRad18-withIno80	4	2	4	0
957	3	Ino80aid-htz1-swr1	withRad18-withIno80	1	2	5	0
1116	1	Ino80aid-htz1-swr1	withRad18-withIno80	4	2	5	0
958	2	Ino80aid-htz1-swr1	withRad18-withIno80	1	2	6	0
1117	2	Ino80aid-htz1-swr1	withRad18-withIno80	4	2	6	0
959	2	Ino80aid-htz1-swr1	withRad18-withIno80	1	2	7	0
1118	1	Ino80aid-htz1-swr1	withRad18-withIno80	4	2	7	0
960	3	Ino80aid-htz1-swr1	withRad18-withIno80	1	2	8	0
1119	4	Ino80aid-htz1-swr1	withRad18-withIno80	4	2	8	0
961	0	Ino80aid-htz1-swr1	withRad18-withIno80	1	2	9	0
1120	2	Ino80aid-htz1-swr1	withRad18-withIno80	4	2	9	0
962	3	Ino80aid-htz1-swr1	withRad18-withIno80	1	2	10	0
1121	3	Ino80aid-htz1-swr1	withRad18-withIno80	4	2	10	0
963	1	Ino80aid-htz1-swr1	withRad18-withIno80	1	2	11	0
1122	2	Ino80aid-htz1-swr1	withRad18-withIno80	4	2	11	0
964	2	Ino80aid-htz1-swr1	withRad18-withIno80	1	2	12	0
1123	2	Ino80aid-htz1-swr1	withRad18-withIno80	4	2	12	0
965	1	Ino80aid-htz1-swr1	withRad18-withIno80	1	2	13	0
1124	2	Ino80aid-htz1-swr1	withRad18-withIno80	4	2	13	0
966	2	Ino80aid-htz1-swr1	withRad18-withIno80	1	2	14	0
1125	4	Ino80aid-htz1-swr1	withRad18-withIno80	4	2	14	0
967	1	Ino80aid-htz1-swr1	withRad18-withIno80	1	2	15	0
1126	2	Ino80aid-htz1-swr1	withRad18-withIno80	4	2	15	0
968	2	Ino80aid-htz1-swr1	withRad18-withIno80	1	2	16	0
1127	2	Ino80aid-htz1-swr1	withRad18-withIno80	4	2	16	0
969	3	Ino80aid-htz1-swr1	withRad18-withIno80	1	2	17	0
1128	4	Ino80aid-htz1-swr1	withRad18-withIno80	4	2	17	0
970	6	Ino80aid-htz1-swr1	withRad18-withIno80	1	2	18	0
1129	2	Ino80aid-htz1-swr1	withRad18-withIno80	4	2	18	0
971	4	Ino80aid-htz1-swr1	withRad18-withIno80	1	2	19	0
1130	0	Ino80aid-htz1-swr1	withRad18-withIno80	4	2	19	0
972	2	Ino80aid-htz1-swr1	withRad18-withIno80	1	2	20	0
1131	2	Ino80aid-htz1-swr1	withRad18-withIno80	4	2	20	0
973	1	Ino80aid-htz1-swr1	withRad18-withIno80	1	2	21	0
1132	1	Ino80aid-htz1-swr1	withRad18-withIno80	4	2	21	0
974	0	Ino80aid-htz1-swr1	withRad18-withIno80	1	2	22	0
1133	4	Ino80aid-htz1-swr1	withRad18-withIno80	4	2	22	0
975	1	Ino80aid-htz1-swr1	withRad18-withIno80	1	2	23	0
1134	2	Ino80aid-htz1-swr1	withRad18-withIno80	4	2	23	0
976	0	Ino80aid-htz1-swr1	withRad18-withIno80	1	2	24	0
1135	2	Ino80aid-htz1-swr1	withRad18-withIno80	4	2	24	0
977	2	Ino80aid-htz1-swr1	withRad18-withIno80	1	2	25	0
1136	1	Ino80aid-htz1-swr1	withRad18-withIno80	4	2	25	0
978	4	Ino80aid-htz1-swr1	withRad18-withIno80	1	2	26	0
1137	1	Ino80aid-htz1-swr1	withRad18-withIno80	4	2	26	0
979	2	Ino80aid-htz1-swr1	withRad18-withIno80	1	2	27	0
1138	2	Ino80aid-htz1-swr1	withRad18-withIno80	4	2	27	0
980	3	Ino80aid-htz1-swr1	withRad18-withIno80	1	2	28	0
1139	3	Ino80aid-htz1-swr1	withRad18-withIno80	4	2	28	0
981	2	Ino80aid-htz1-swr1	withRad18-withIno80	1	2	29	0
1140	3	Ino80aid-htz1-swr1	withRad18-withIno80	4	2	29	0
982	1	Ino80aid-htz1-swr1	withRad18-withIno80	1	2	30	0
1141	5	Ino80aid-htz1-swr1	withRad18-withIno80	4	2	30	0
983	2	Ino80aid-htz1-swr1	withRad18-withIno80	1	2	31	0
1142	1	Ino80aid-htz1-swr1	withRad18-withIno80	4	2	31	0
984	2	Ino80aid-htz1-swr1	withRad18-withIno80	1	2	32	0
1143	1	Ino80aid-htz1-swr1	withRad18-withIno80	4	2	32	0
985	3	Ino80aid-htz1-swr1	withRad18-withIno80	1	2	33	0
1144	2	Ino80aid-htz1-swr1	withRad18-withIno80	4	2	33	0
986	1	Ino80aid-htz1-swr1	withRad18-withIno80	1	2	34	0
1145	3	Ino80aid-htz1-swr1	withRad18-withIno80	4	2	34	0
987	2	Ino80aid-htz1-swr1	withRad18-withIno80	1	2	35	0
1146	2	Ino80aid-htz1-swr1	withRad18-withIno80	4	2	35	0
988	1	Ino80aid-htz1-swr1	withRad18-withIno80	1	2	36	0
1147	2	Ino80aid-htz1-swr1	withRad18-withIno80	4	2	36	0
989	1	Ino80aid-htz1-swr1	withRad18-withIno80	1	2	37	0
1148	3	Ino80aid-htz1-swr1	withRad18-withIno80	4	2	37	0
990	4	Ino80aid-htz1-swr1	withRad18-withIno80	1	2	38	0
1149	1	Ino80aid-htz1-swr1	withRad18-withIno80	4	2	38	0
991	1	Ino80aid-htz1-swr1	withRad18-withIno80	1	2	39	0
1150	2	Ino80aid-htz1-swr1	withRad18-withIno80	4	2	39	0
992	1	Ino80aid-htz1-swr1	withRad18-withIno80	1	2	40	0
1151	1	Ino80aid-htz1-swr1	withRad18-withIno80	4	2	40	0
993	1	Ino80aid-htz1-swr1	withRad18-withIno80	1	2	41	0
1152	3	Ino80aid-htz1-swr1	withRad18-withIno80	4	2	41	0
994	1	Ino80aid-htz1-swr1	withRad18-withIno80	1	2	42	0
1153	2	Ino80aid-htz1-swr1	withRad18-withIno80	4	2	42	0
995	3	Ino80aid-htz1-swr1	withRad18-withIno80	1	2	43	0
1154	2	Ino80aid-htz1-swr1	withRad18-withIno80	4	2	43	0
996	1	Ino80aid-htz1-swr1	withRad18-withIno80	1	2	44	0
1155	2	Ino80aid-htz1-swr1	withRad18-withIno80	4	2	44	0
997	3	Ino80aid-htz1-swr1	withRad18-withIno80	1	2	45	0
1156	1	Ino80aid-htz1-swr1	withRad18-withIno80	4	2	45	0
998	2	Ino80aid-htz1-swr1	withRad18-withIno80	1	2	46	0
1157	3	Ino80aid-htz1-swr1	withRad18-withIno80	4	2	46	0
999	5	Ino80aid-htz1-swr1	withRad18-withIno80	1	2	47	0
1158	2	Ino80aid-htz1-swr1	withRad18-withIno80	4	2	47	0
1000	3	Ino80aid-htz1-swr1	withRad18-withIno80	1	2	48	0
1001	3	Ino80aid-htz1-swr1	withRad18-withIno80	1	2	49	0
1002	1	Ino80aid-htz1-swr1	withRad18-withIno80	1	2	50	0
1003	1	Ino80aid-htz1-swr1	withRad18-withIno80	1	2	51	0
1004	2	Ino80aid-htz1-swr1	withRad18-withIno80	1	2	52	0
1005	1	Ino80aid-htz1-swr1	withRad18-withIno80	1	2	53	0
1006	3	Ino80aid-htz1-swr1	withRad18-withIno80	1	2	54	0
1007	4	Ino80aid-htz1-swr1	withRad18-withIno80	1	2	55	0
1008	2	Ino80aid-htz1-swr1	withRad18-withIno80	1	2	56	0
1009	2	Ino80aid-htz1-swr1	withRad18-withIno80	1	2	57	0
1010	1	Ino80aid-htz1-swr1	withRad18-withIno80	1	2	58	0
1011	1	Ino80aid-htz1-swr1	withRad18-withIno80	1	2	59	0
1012	1	Ino80aid-htz1-swr1	withRad18-withIno80	1	2	60	0
1013	1	Ino80aid-htz1-swr1	withRad18-withIno80	1	2	61	0
1014	1	Ino80aid-htz1-swr1	withRad18-withIno80	1	2	62	0
1015	4	Ino80aid-htz1-swr1	withRad18-withIno80	1	2	63	0
1016	2	Ino80aid-htz1-swr1	withRad18-withIno80	2	3	0	0
1017	3	Ino80aid-htz1-swr1	withRad18-withIno80	2	3	1	0
1018	2	Ino80aid-htz1-swr1	withRad18-withIno80	2	3	2	0
1019	2	Ino80aid-htz1-swr1	withRad18-withIno80	2	3	3	0
1020	3	Ino80aid-htz1-swr1	withRad18-withIno80	2	3	4	0
1021	2	Ino80aid-htz1-swr1	withRad18-withIno80	2	3	5	0
1022	2	Ino80aid-htz1-swr1	withRad18-withIno80	2	3	6	0
1023	1	Ino80aid-htz1-swr1	withRad18-withIno80	2	3	7	0
1024	0	Ino80aid-htz1-swr1	withRad18-withIno80	2	3	8	0
1025	1	Ino80aid-htz1-swr1	withRad18-withIno80	2	3	9	0
1026	3	Ino80aid-htz1-swr1	withRad18-withIno80	2	3	10	0
1027	0	Ino80aid-htz1-swr1	withRad18-withIno80	2	3	11	0
1028	1	Ino80aid-htz1-swr1	withRad18-withIno80	2	3	12	0
1029	2	Ino80aid-htz1-swr1	withRad18-withIno80	2	3	13	0
1030	2	Ino80aid-htz1-swr1	withRad18-withIno80	2	3	14	0
1031	1	Ino80aid-htz1-swr1	withRad18-withIno80	2	3	15	0
1032	4	Ino80aid-htz1-swr1	withRad18-withIno80	2	3	16	0
1033	3	Ino80aid-htz1-swr1	withRad18-withIno80	2	3	17	0
1034	4	Ino80aid-htz1-swr1	withRad18-withIno80	2	3	18	0
1035	3	Ino80aid-htz1-swr1	withRad18-withIno80	2	3	19	0
1036	2	Ino80aid-htz1-swr1	withRad18-withIno80	2	3	20	0
1037	4	Ino80aid-htz1-swr1	withRad18-withIno80	2	3	21	0
1038	1	Ino80aid-htz1-swr1	withRad18-withIno80	2	3	22	0
1039	2	Ino80aid-htz1-swr1	withRad18-withIno80	2	3	23	0
1040	1	Ino80aid-htz1-swr1	withRad18-withIno80	2	3	24	0
1041	1	Ino80aid-htz1-swr1	withRad18-withIno80	2	3	25	0
1042	3	Ino80aid-htz1-swr1	withRad18-withIno80	2	3	26	0
1043	1	Ino80aid-htz1-swr1	withRad18-withIno80	2	3	27	0
1044	3	Ino80aid-htz1-swr1	withRad18-withIno80	2	3	28	0
1045	4	Ino80aid-htz1-swr1	withRad18-withIno80	2	3	29	0
1046	1	Ino80aid-htz1-swr1	withRad18-withIno80	2	3	30	0
1047	2	Ino80aid-htz1-swr1	withRad18-withIno80	2	3	31	0
1048	2	Ino80aid-htz1-swr1	withRad18-withIno80	2	3	32	0
1049	1	Ino80aid-htz1-swr1	withRad18-withIno80	2	3	33	0
1050	1	Ino80aid-htz1-swr1	withRad18-withIno80	2	3	34	0
1051	1	Ino80aid-htz1-swr1	withRad18-withIno80	2	3	35	0
1052	1	Ino80aid-htz1-swr1	withRad18-withIno80	2	3	36	0
1053	4	Ino80aid-htz1-swr1	withRad18-withIno80	2	3	37	0
1054	2	Ino80aid-htz1-swr1	withRad18-withIno80	2	3	38	0
1055	0	Ino80aid-htz1-swr1	withRad18-withIno80	2	3	39	0
1056	3	Ino80aid-htz1-swr1	withRad18-withIno80	2	3	40	0
1057	3	Ino80aid-htz1-swr1	withRad18-withIno80	2	3	41	0
1058	2	Ino80aid-htz1-swr1	withRad18-withIno80	2	3	42	0
1059	1	Ino80aid-htz1-swr1	withRad18-withIno80	2	3	43	0
1060	2	Ino80aid-htz1-swr1	withRad18-withIno80	2	3	44	0
1061	3	Ino80aid-htz1-swr1	withRad18-withIno80	2	3	45	0
1062	4	Ino80aid-htz1-swr1	withRad18-withIno80	2	3	46	0
1063	1	Ino80aid-htz1-swr1	withRad18-withIno80	2	3	47	0
1064	1	Ino80aid-htz1-swr1	withRad18-withIno80	2	3	48	0
1065	3	Ino80aid-htz1-swr1	withRad18-withIno80	2	3	49	0
1066	1	Ino80aid-htz1-swr1	withRad18-withIno80	2	3	50	0
1067	1	Ino80aid-htz1-swr1	withRad18-withIno80	2	3	51	0
1068	4	Ino80aid-htz1-swr1	withRad18-withIno80	2	3	52	0
1763	3	Ino80aid-htz1-swr1	withRad18-withoutIno80	3	1	0	0
1764	1	Ino80aid-htz1-swr1	withRad18-withoutIno80	3	1	1	0
1765	2	Ino80aid-htz1-swr1	withRad18-withoutIno80	3	1	2	0
1766	4	Ino80aid-htz1-swr1	withRad18-withoutIno80	3	1	3	0
1767	1	Ino80aid-htz1-swr1	withRad18-withoutIno80	3	1	4	0
1768	2	Ino80aid-htz1-swr1	withRad18-withoutIno80	3	1	5	0
1769	1	Ino80aid-htz1-swr1	withRad18-withoutIno80	3	1	6	0
1770	1	Ino80aid-htz1-swr1	withRad18-withoutIno80	3	1	7	0
1771	0	Ino80aid-htz1-swr1	withRad18-withoutIno80	3	1	8	0
1772	3	Ino80aid-htz1-swr1	withRad18-withoutIno80	3	1	9	0
1773	2	Ino80aid-htz1-swr1	withRad18-withoutIno80	3	1	10	0
1774	2	Ino80aid-htz1-swr1	withRad18-withoutIno80	3	1	11	0
1775	1	Ino80aid-htz1-swr1	withRad18-withoutIno80	3	1	12	0
1776	3	Ino80aid-htz1-swr1	withRad18-withoutIno80	3	1	13	0
1777	4	Ino80aid-htz1-swr1	withRad18-withoutIno80	3	1	14	0
1778	1	Ino80aid-htz1-swr1	withRad18-withoutIno80	3	1	15	0
1779	1	Ino80aid-htz1-swr1	withRad18-withoutIno80	3	1	16	0
1780	2	Ino80aid-htz1-swr1	withRad18-withoutIno80	3	1	17	0
1781	2	Ino80aid-htz1-swr1	withRad18-withoutIno80	3	1	18	0
1782	1	Ino80aid-htz1-swr1	withRad18-withoutIno80	3	1	19	0
1783	2	Ino80aid-htz1-swr1	withRad18-withoutIno80	3	1	20	0
1784	2	Ino80aid-htz1-swr1	withRad18-withoutIno80	3	1	21	0
1785	1	Ino80aid-htz1-swr1	withRad18-withoutIno80	3	1	22	0
1786	1	Ino80aid-htz1-swr1	withRad18-withoutIno80	3	1	23	0
1787	3	Ino80aid-htz1-swr1	withRad18-withoutIno80	3	1	24	0
1788	1	Ino80aid-htz1-swr1	withRad18-withoutIno80	3	1	25	0
1789	2	Ino80aid-htz1-swr1	withRad18-withoutIno80	3	1	26	0
1790	1	Ino80aid-htz1-swr1	withRad18-withoutIno80	3	1	27	0
1791	1	Ino80aid-htz1-swr1	withRad18-withoutIno80	3	1	28	0
1792	1	Ino80aid-htz1-swr1	withRad18-withoutIno80	3	1	29	0
1793	4	Ino80aid-htz1-swr1	withRad18-withoutIno80	3	1	30	0
1794	1	Ino80aid-htz1-swr1	withRad18-withoutIno80	3	1	31	0
1795	1	Ino80aid-htz1-swr1	withRad18-withoutIno80	3	1	32	0
1796	2	Ino80aid-htz1-swr1	withRad18-withoutIno80	3	1	33	0
1797	1	Ino80aid-htz1-swr1	withRad18-withoutIno80	3	1	34	0
1798	1	Ino80aid-htz1-swr1	withRad18-withoutIno80	3	1	35	0
1799	2	Ino80aid-htz1-swr1	withRad18-withoutIno80	3	1	36	0
1800	2	Ino80aid-htz1-swr1	withRad18-withoutIno80	3	1	37	0
1801	1	Ino80aid-htz1-swr1	withRad18-withoutIno80	3	1	38	0
1802	2	Ino80aid-htz1-swr1	withRad18-withoutIno80	3	1	39	0
1803	1	Ino80aid-htz1-swr1	withRad18-withoutIno80	3	1	40	0
1804	3	Ino80aid-htz1-swr1	withRad18-withoutIno80	3	1	41	0
1805	1	Ino80aid-htz1-swr1	withRad18-withoutIno80	3	1	42	0
1806	1	Ino80aid-htz1-swr1	withRad18-withoutIno80	3	1	43	0
1807	2	Ino80aid-htz1-swr1	withRad18-withoutIno80	3	1	44	0
1808	2	Ino80aid-htz1-swr1	withRad18-withoutIno80	3	1	45	0
1809	2	Ino80aid-htz1-swr1	withRad18-withoutIno80	3	1	46	0
1810	2	Ino80aid-htz1-swr1	withRad18-withoutIno80	3	1	47	0
1811	2	Ino80aid-htz1-swr1	withRad18-withoutIno80	3	1	48	0
1812	3	Ino80aid-htz1-swr1	withRad18-withoutIno80	3	1	49	0
1813	1	Ino80aid-htz1-swr1	withRad18-withoutIno80	3	1	50	0
1814	0	Ino80aid-htz1-swr1	withRad18-withoutIno80	3	1	51	0
1815	1	Ino80aid-htz1-swr1	withRad18-withoutIno80	3	1	52	0
1816	3	Ino80aid-htz1-swr1	withRad18-withoutIno80	3	1	53	0
1656	2	Ino80aid-htz1-swr1	withRad18-withoutIno80	1	2	0	0
1817	4	Ino80aid-htz1-swr1	withRad18-withoutIno80	4	2	0	0
1657	4	Ino80aid-htz1-swr1	withRad18-withoutIno80	1	2	1	0
1818	1	Ino80aid-htz1-swr1	withRad18-withoutIno80	4	2	1	0
1658	2	Ino80aid-htz1-swr1	withRad18-withoutIno80	1	2	2	0
1819	2	Ino80aid-htz1-swr1	withRad18-withoutIno80	4	2	2	0
1659	2	Ino80aid-htz1-swr1	withRad18-withoutIno80	1	2	3	0
1820	4	Ino80aid-htz1-swr1	withRad18-withoutIno80	4	2	3	0
1660	1	Ino80aid-htz1-swr1	withRad18-withoutIno80	1	2	4	0
1821	3	Ino80aid-htz1-swr1	withRad18-withoutIno80	4	2	4	0
1661	2	Ino80aid-htz1-swr1	withRad18-withoutIno80	1	2	5	0
1822	2	Ino80aid-htz1-swr1	withRad18-withoutIno80	4	2	5	0
1662	3	Ino80aid-htz1-swr1	withRad18-withoutIno80	1	2	6	0
1823	1	Ino80aid-htz1-swr1	withRad18-withoutIno80	4	2	6	0
1663	1	Ino80aid-htz1-swr1	withRad18-withoutIno80	1	2	7	0
1824	2	Ino80aid-htz1-swr1	withRad18-withoutIno80	4	2	7	0
1664	2	Ino80aid-htz1-swr1	withRad18-withoutIno80	1	2	8	0
1825	0	Ino80aid-htz1-swr1	withRad18-withoutIno80	4	2	8	0
1665	1	Ino80aid-htz1-swr1	withRad18-withoutIno80	1	2	9	0
1826	3	Ino80aid-htz1-swr1	withRad18-withoutIno80	4	2	9	0
1666	2	Ino80aid-htz1-swr1	withRad18-withoutIno80	1	2	10	0
1827	3	Ino80aid-htz1-swr1	withRad18-withoutIno80	4	2	10	0
1667	1	Ino80aid-htz1-swr1	withRad18-withoutIno80	1	2	11	0
1828	4	Ino80aid-htz1-swr1	withRad18-withoutIno80	4	2	11	0
1668	2	Ino80aid-htz1-swr1	withRad18-withoutIno80	1	2	12	0
1829	1	Ino80aid-htz1-swr1	withRad18-withoutIno80	4	2	12	0
1669	2	Ino80aid-htz1-swr1	withRad18-withoutIno80	1	2	13	0
1830	3	Ino80aid-htz1-swr1	withRad18-withoutIno80	4	2	13	0
1670	1	Ino80aid-htz1-swr1	withRad18-withoutIno80	1	2	14	0
1831	3	Ino80aid-htz1-swr1	withRad18-withoutIno80	4	2	14	0
1671	2	Ino80aid-htz1-swr1	withRad18-withoutIno80	1	2	15	0
1832	1	Ino80aid-htz1-swr1	withRad18-withoutIno80	4	2	15	0
1672	1	Ino80aid-htz1-swr1	withRad18-withoutIno80	1	2	16	0
1833	1	Ino80aid-htz1-swr1	withRad18-withoutIno80	4	2	16	0
1673	1	Ino80aid-htz1-swr1	withRad18-withoutIno80	1	2	17	0
1834	1	Ino80aid-htz1-swr1	withRad18-withoutIno80	4	2	17	0
1674	4	Ino80aid-htz1-swr1	withRad18-withoutIno80	1	2	18	0
1835	3	Ino80aid-htz1-swr1	withRad18-withoutIno80	4	2	18	0
1675	1	Ino80aid-htz1-swr1	withRad18-withoutIno80	1	2	19	0
1836	1	Ino80aid-htz1-swr1	withRad18-withoutIno80	4	2	19	0
1676	3	Ino80aid-htz1-swr1	withRad18-withoutIno80	1	2	20	0
1837	1	Ino80aid-htz1-swr1	withRad18-withoutIno80	4	2	20	0
1677	0	Ino80aid-htz1-swr1	withRad18-withoutIno80	1	2	21	0
1838	1	Ino80aid-htz1-swr1	withRad18-withoutIno80	4	2	21	0
1678	3	Ino80aid-htz1-swr1	withRad18-withoutIno80	1	2	22	0
1839	2	Ino80aid-htz1-swr1	withRad18-withoutIno80	4	2	22	0
1679	1	Ino80aid-htz1-swr1	withRad18-withoutIno80	1	2	23	0
1840	3	Ino80aid-htz1-swr1	withRad18-withoutIno80	4	2	23	0
1680	3	Ino80aid-htz1-swr1	withRad18-withoutIno80	1	2	24	0
1841	2	Ino80aid-htz1-swr1	withRad18-withoutIno80	4	2	24	0
1681	2	Ino80aid-htz1-swr1	withRad18-withoutIno80	1	2	25	0
1842	1	Ino80aid-htz1-swr1	withRad18-withoutIno80	4	2	25	0
1682	3	Ino80aid-htz1-swr1	withRad18-withoutIno80	1	2	26	0
1843	3	Ino80aid-htz1-swr1	withRad18-withoutIno80	4	2	26	0
1683	6	Ino80aid-htz1-swr1	withRad18-withoutIno80	1	2	27	0
1844	1	Ino80aid-htz1-swr1	withRad18-withoutIno80	4	2	27	0
1684	2	Ino80aid-htz1-swr1	withRad18-withoutIno80	1	2	28	0
1845	2	Ino80aid-htz1-swr1	withRad18-withoutIno80	4	2	28	0
1685	1	Ino80aid-htz1-swr1	withRad18-withoutIno80	1	2	29	0
1846	0	Ino80aid-htz1-swr1	withRad18-withoutIno80	4	2	29	0
1686	1	Ino80aid-htz1-swr1	withRad18-withoutIno80	1	2	30	0
1847	1	Ino80aid-htz1-swr1	withRad18-withoutIno80	4	2	30	0
1687	2	Ino80aid-htz1-swr1	withRad18-withoutIno80	1	2	31	0
1848	2	Ino80aid-htz1-swr1	withRad18-withoutIno80	4	2	31	0
1688	1	Ino80aid-htz1-swr1	withRad18-withoutIno80	1	2	32	0
1849	0	Ino80aid-htz1-swr1	withRad18-withoutIno80	4	2	32	0
1689	1	Ino80aid-htz1-swr1	withRad18-withoutIno80	1	2	33	0
1850	2	Ino80aid-htz1-swr1	withRad18-withoutIno80	4	2	33	0
1690	5	Ino80aid-htz1-swr1	withRad18-withoutIno80	1	2	34	0
1851	1	Ino80aid-htz1-swr1	withRad18-withoutIno80	4	2	34	0
1691	1	Ino80aid-htz1-swr1	withRad18-withoutIno80	1	2	35	0
1852	3	Ino80aid-htz1-swr1	withRad18-withoutIno80	4	2	35	0
1692	0	Ino80aid-htz1-swr1	withRad18-withoutIno80	1	2	36	0
1853	2	Ino80aid-htz1-swr1	withRad18-withoutIno80	4	2	36	0
1693	1	Ino80aid-htz1-swr1	withRad18-withoutIno80	1	2	37	0
1854	3	Ino80aid-htz1-swr1	withRad18-withoutIno80	4	2	37	0
1694	1	Ino80aid-htz1-swr1	withRad18-withoutIno80	1	2	38	0
1855	1	Ino80aid-htz1-swr1	withRad18-withoutIno80	4	2	38	0
1695	4	Ino80aid-htz1-swr1	withRad18-withoutIno80	1	2	39	0
1856	2	Ino80aid-htz1-swr1	withRad18-withoutIno80	4	2	39	0
1696	0	Ino80aid-htz1-swr1	withRad18-withoutIno80	1	2	40	0
1857	4	Ino80aid-htz1-swr1	withRad18-withoutIno80	4	2	40	0
1697	1	Ino80aid-htz1-swr1	withRad18-withoutIno80	1	2	41	0
1858	2	Ino80aid-htz1-swr1	withRad18-withoutIno80	4	2	41	0
1698	1	Ino80aid-htz1-swr1	withRad18-withoutIno80	1	2	42	0
1859	1	Ino80aid-htz1-swr1	withRad18-withoutIno80	4	2	42	0
1699	3	Ino80aid-htz1-swr1	withRad18-withoutIno80	1	2	43	0
1860	2	Ino80aid-htz1-swr1	withRad18-withoutIno80	4	2	43	0
1700	1	Ino80aid-htz1-swr1	withRad18-withoutIno80	1	2	44	0
1861	4	Ino80aid-htz1-swr1	withRad18-withoutIno80	4	2	44	0
1701	1	Ino80aid-htz1-swr1	withRad18-withoutIno80	1	2	45	0
1862	2	Ino80aid-htz1-swr1	withRad18-withoutIno80	4	2	45	0
1702	1	Ino80aid-htz1-swr1	withRad18-withoutIno80	1	2	46	0
1863	1	Ino80aid-htz1-swr1	withRad18-withoutIno80	4	2	46	0
1703	2	Ino80aid-htz1-swr1	withRad18-withoutIno80	1	2	47	0
1864	1	Ino80aid-htz1-swr1	withRad18-withoutIno80	4	2	47	0
1704	2	Ino80aid-htz1-swr1	withRad18-withoutIno80	1	2	48	0
1865	0	Ino80aid-htz1-swr1	withRad18-withoutIno80	4	2	48	0
1705	2	Ino80aid-htz1-swr1	withRad18-withoutIno80	1	2	49	0
1706	2	Ino80aid-htz1-swr1	withRad18-withoutIno80	1	2	50	0
1707	4	Ino80aid-htz1-swr1	withRad18-withoutIno80	1	2	51	0
1708	2	Ino80aid-htz1-swr1	withRad18-withoutIno80	1	2	52	0
1709	1	Ino80aid-htz1-swr1	withRad18-withoutIno80	1	2	53	0
1710	1	Ino80aid-htz1-swr1	withRad18-withoutIno80	2	3	0	0
1711	2	Ino80aid-htz1-swr1	withRad18-withoutIno80	2	3	1	0
1712	3	Ino80aid-htz1-swr1	withRad18-withoutIno80	2	3	2	0
1713	3	Ino80aid-htz1-swr1	withRad18-withoutIno80	2	3	3	0
1714	2	Ino80aid-htz1-swr1	withRad18-withoutIno80	2	3	4	0
1715	3	Ino80aid-htz1-swr1	withRad18-withoutIno80	2	3	5	0
1716	1	Ino80aid-htz1-swr1	withRad18-withoutIno80	2	3	6	0
1717	1	Ino80aid-htz1-swr1	withRad18-withoutIno80	2	3	7	0
1718	1	Ino80aid-htz1-swr1	withRad18-withoutIno80	2	3	8	0
1719	2	Ino80aid-htz1-swr1	withRad18-withoutIno80	2	3	9	0
1720	1	Ino80aid-htz1-swr1	withRad18-withoutIno80	2	3	10	0
1721	1	Ino80aid-htz1-swr1	withRad18-withoutIno80	2	3	11	0
1722	1	Ino80aid-htz1-swr1	withRad18-withoutIno80	2	3	12	0
1723	1	Ino80aid-htz1-swr1	withRad18-withoutIno80	2	3	13	0
1724	2	Ino80aid-htz1-swr1	withRad18-withoutIno80	2	3	14	0
1725	2	Ino80aid-htz1-swr1	withRad18-withoutIno80	2	3	15	0
1726	2	Ino80aid-htz1-swr1	withRad18-withoutIno80	2	3	16	0
1727	4	Ino80aid-htz1-swr1	withRad18-withoutIno80	2	3	17	0
1728	2	Ino80aid-htz1-swr1	withRad18-withoutIno80	2	3	18	0
1729	2	Ino80aid-htz1-swr1	withRad18-withoutIno80	2	3	19	0
1730	2	Ino80aid-htz1-swr1	withRad18-withoutIno80	2	3	20	0
1731	0	Ino80aid-htz1-swr1	withRad18-withoutIno80	2	3	21	0
1732	1	Ino80aid-htz1-swr1	withRad18-withoutIno80	2	3	22	0
1733	2	Ino80aid-htz1-swr1	withRad18-withoutIno80	2	3	23	0
1734	1	Ino80aid-htz1-swr1	withRad18-withoutIno80	2	3	24	0
1735	2	Ino80aid-htz1-swr1	withRad18-withoutIno80	2	3	25	0
1736	3	Ino80aid-htz1-swr1	withRad18-withoutIno80	2	3	26	0
1737	2	Ino80aid-htz1-swr1	withRad18-withoutIno80	2	3	27	0
1738	2	Ino80aid-htz1-swr1	withRad18-withoutIno80	2	3	28	0
1739	3	Ino80aid-htz1-swr1	withRad18-withoutIno80	2	3	29	0
1740	5	Ino80aid-htz1-swr1	withRad18-withoutIno80	2	3	30	0
1741	2	Ino80aid-htz1-swr1	withRad18-withoutIno80	2	3	31	0
1742	2	Ino80aid-htz1-swr1	withRad18-withoutIno80	2	3	32	0
1743	3	Ino80aid-htz1-swr1	withRad18-withoutIno80	2	3	33	0
1744	1	Ino80aid-htz1-swr1	withRad18-withoutIno80	2	3	34	0
1745	3	Ino80aid-htz1-swr1	withRad18-withoutIno80	2	3	35	0
1746	4	Ino80aid-htz1-swr1	withRad18-withoutIno80	2	3	36	0
1747	3	Ino80aid-htz1-swr1	withRad18-withoutIno80	2	3	37	0
1748	3	Ino80aid-htz1-swr1	withRad18-withoutIno80	2	3	38	0
1749	1	Ino80aid-htz1-swr1	withRad18-withoutIno80	2	3	39	0
1750	3	Ino80aid-htz1-swr1	withRad18-withoutIno80	2	3	40	0
1751	2	Ino80aid-htz1-swr1	withRad18-withoutIno80	2	3	41	0
1752	0	Ino80aid-htz1-swr1	withRad18-withoutIno80	2	3	42	0
1753	5	Ino80aid-htz1-swr1	withRad18-withoutIno80	2	3	43	0
1754	2	Ino80aid-htz1-swr1	withRad18-withoutIno80	2	3	44	0
1755	1	Ino80aid-htz1-swr1	withRad18-withoutIno80	2	3	45	0
1756	2	Ino80aid-htz1-swr1	withRad18-withoutIno80	2	3	46	0
1757	1	Ino80aid-htz1-swr1	withRad18-withoutIno80	2	3	47	0
1758	3	Ino80aid-htz1-swr1	withRad18-withoutIno80	2	3	48	0
1759	3	Ino80aid-htz1-swr1	withRad18-withoutIno80	2	3	49	0
1760	5	Ino80aid-htz1-swr1	withRad18-withoutIno80	2	3	50	0
1761	2	Ino80aid-htz1-swr1	withRad18-withoutIno80	2	3	51	0
1762	2	Ino80aid-htz1-swr1	withRad18-withoutIno80	2	3	52	0
1611	1	Ino80aid-htz1-swr1	withRad18-withIno80	3	1	0	60
1612	4	Ino80aid-htz1-swr1	withRad18-withIno80	3	1	1	60
1613	1	Ino80aid-htz1-swr1	withRad18-withIno80	3	1	2	60
1614	0	Ino80aid-htz1-swr1	withRad18-withIno80	3	1	3	60
1615	5	Ino80aid-htz1-swr1	withRad18-withIno80	3	1	4	60
1616	2	Ino80aid-htz1-swr1	withRad18-withIno80	3	1	5	60
1617	0	Ino80aid-htz1-swr1	withRad18-withIno80	3	1	6	60
1618	5	Ino80aid-htz1-swr1	withRad18-withIno80	3	1	7	60
1619	3	Ino80aid-htz1-swr1	withRad18-withIno80	3	1	8	60
1620	3	Ino80aid-htz1-swr1	withRad18-withIno80	3	1	9	60
1621	3	Ino80aid-htz1-swr1	withRad18-withIno80	3	1	10	60
1622	2	Ino80aid-htz1-swr1	withRad18-withIno80	3	1	11	60
1623	2	Ino80aid-htz1-swr1	withRad18-withIno80	3	1	12	60
1624	1	Ino80aid-htz1-swr1	withRad18-withIno80	3	1	13	60
1625	4	Ino80aid-htz1-swr1	withRad18-withIno80	3	1	14	60
1626	2	Ino80aid-htz1-swr1	withRad18-withIno80	3	1	15	60
1627	1	Ino80aid-htz1-swr1	withRad18-withIno80	3	1	16	60
1628	3	Ino80aid-htz1-swr1	withRad18-withIno80	3	1	17	60
1629	0	Ino80aid-htz1-swr1	withRad18-withIno80	3	1	18	60
1630	1	Ino80aid-htz1-swr1	withRad18-withIno80	3	1	19	60
1631	0	Ino80aid-htz1-swr1	withRad18-withIno80	3	1	20	60
1632	3	Ino80aid-htz1-swr1	withRad18-withIno80	3	1	21	60
1633	2	Ino80aid-htz1-swr1	withRad18-withIno80	3	1	22	60
1634	0	Ino80aid-htz1-swr1	withRad18-withIno80	3	1	23	60
1635	3	Ino80aid-htz1-swr1	withRad18-withIno80	3	1	24	60
1636	3	Ino80aid-htz1-swr1	withRad18-withIno80	3	1	25	60
1637	3	Ino80aid-htz1-swr1	withRad18-withIno80	3	1	26	60
1638	1	Ino80aid-htz1-swr1	withRad18-withIno80	3	1	27	60
1639	1	Ino80aid-htz1-swr1	withRad18-withIno80	3	1	28	60
1640	1	Ino80aid-htz1-swr1	withRad18-withIno80	3	1	29	60
1641	2	Ino80aid-htz1-swr1	withRad18-withIno80	3	1	30	60
1642	6	Ino80aid-htz1-swr1	withRad18-withIno80	3	1	31	60
1643	0	Ino80aid-htz1-swr1	withRad18-withIno80	3	1	32	60
1644	3	Ino80aid-htz1-swr1	withRad18-withIno80	3	1	33	60
1645	4	Ino80aid-htz1-swr1	withRad18-withIno80	3	1	34	60
1646	2	Ino80aid-htz1-swr1	withRad18-withIno80	3	1	35	60
1647	3	Ino80aid-htz1-swr1	withRad18-withIno80	3	1	36	60
1648	3	Ino80aid-htz1-swr1	withRad18-withIno80	3	1	37	60
1649	4	Ino80aid-htz1-swr1	withRad18-withIno80	3	1	38	60
1650	4	Ino80aid-htz1-swr1	withRad18-withIno80	3	1	39	60
1651	4	Ino80aid-htz1-swr1	withRad18-withIno80	3	1	40	60
1652	2	Ino80aid-htz1-swr1	withRad18-withIno80	3	1	41	60
1653	3	Ino80aid-htz1-swr1	withRad18-withIno80	3	1	42	60
1654	1	Ino80aid-htz1-swr1	withRad18-withIno80	3	1	43	60
1655	1	Ino80aid-htz1-swr1	withRad18-withIno80	3	1	44	60
1481	1	Ino80aid-htz1-swr1	withRad18-withIno80	1	2	0	60
1482	2	Ino80aid-htz1-swr1	withRad18-withIno80	1	2	1	60
1483	0	Ino80aid-htz1-swr1	withRad18-withIno80	1	2	2	60
1484	2	Ino80aid-htz1-swr1	withRad18-withIno80	1	2	3	60
1485	1	Ino80aid-htz1-swr1	withRad18-withIno80	1	2	4	60
1486	2	Ino80aid-htz1-swr1	withRad18-withIno80	1	2	5	60
1487	1	Ino80aid-htz1-swr1	withRad18-withIno80	1	2	6	60
1488	0	Ino80aid-htz1-swr1	withRad18-withIno80	1	2	7	60
1489	2	Ino80aid-htz1-swr1	withRad18-withIno80	1	2	8	60
1490	1	Ino80aid-htz1-swr1	withRad18-withIno80	1	2	9	60
1491	3	Ino80aid-htz1-swr1	withRad18-withIno80	1	2	10	60
1492	4	Ino80aid-htz1-swr1	withRad18-withIno80	1	2	11	60
1493	1	Ino80aid-htz1-swr1	withRad18-withIno80	1	2	12	60
1494	1	Ino80aid-htz1-swr1	withRad18-withIno80	1	2	13	60
1495	5	Ino80aid-htz1-swr1	withRad18-withIno80	1	2	14	60
1496	3	Ino80aid-htz1-swr1	withRad18-withIno80	1	2	15	60
1497	0	Ino80aid-htz1-swr1	withRad18-withIno80	1	2	16	60
1498	4	Ino80aid-htz1-swr1	withRad18-withIno80	1	2	17	60
1499	2	Ino80aid-htz1-swr1	withRad18-withIno80	1	2	18	60
1500	2	Ino80aid-htz1-swr1	withRad18-withIno80	1	2	19	60
1501	1	Ino80aid-htz1-swr1	withRad18-withIno80	1	2	20	60
1502	3	Ino80aid-htz1-swr1	withRad18-withIno80	1	2	21	60
1503	0	Ino80aid-htz1-swr1	withRad18-withIno80	1	2	22	60
1504	2	Ino80aid-htz1-swr1	withRad18-withIno80	1	2	23	60
1505	1	Ino80aid-htz1-swr1	withRad18-withIno80	1	2	24	60
1506	1	Ino80aid-htz1-swr1	withRad18-withIno80	1	2	25	60
1507	1	Ino80aid-htz1-swr1	withRad18-withIno80	1	2	26	60
1508	1	Ino80aid-htz1-swr1	withRad18-withIno80	1	2	27	60
1509	0	Ino80aid-htz1-swr1	withRad18-withIno80	1	2	28	60
1510	3	Ino80aid-htz1-swr1	withRad18-withIno80	1	2	29	60
1511	0	Ino80aid-htz1-swr1	withRad18-withIno80	1	2	30	60
1512	4	Ino80aid-htz1-swr1	withRad18-withIno80	1	2	31	60
1513	2	Ino80aid-htz1-swr1	withRad18-withIno80	1	2	32	60
1514	0	Ino80aid-htz1-swr1	withRad18-withIno80	1	2	33	60
1515	3	Ino80aid-htz1-swr1	withRad18-withIno80	1	2	34	60
1516	2	Ino80aid-htz1-swr1	withRad18-withIno80	1	2	35	60
1517	3	Ino80aid-htz1-swr1	withRad18-withIno80	1	2	36	60
1518	3	Ino80aid-htz1-swr1	withRad18-withIno80	1	2	37	60
1519	0	Ino80aid-htz1-swr1	withRad18-withIno80	1	2	38	60
1520	1	Ino80aid-htz1-swr1	withRad18-withIno80	1	2	39	60
1521	2	Ino80aid-htz1-swr1	withRad18-withIno80	1	2	40	60
1522	1	Ino80aid-htz1-swr1	withRad18-withIno80	1	2	41	60
1523	2	Ino80aid-htz1-swr1	withRad18-withIno80	1	2	42	60
1524	2	Ino80aid-htz1-swr1	withRad18-withIno80	1	2	43	60
1525	2	Ino80aid-htz1-swr1	withRad18-withIno80	1	2	44	60
1526	4	Ino80aid-htz1-swr1	withRad18-withIno80	1	2	45	60
1527	2	Ino80aid-htz1-swr1	withRad18-withIno80	1	2	46	60
1528	2	Ino80aid-htz1-swr1	withRad18-withIno80	1	2	47	60
1529	1	Ino80aid-htz1-swr1	withRad18-withIno80	1	2	48	60
1530	1	Ino80aid-htz1-swr1	withRad18-withIno80	1	2	49	60
1531	3	Ino80aid-htz1-swr1	withRad18-withIno80	1	2	50	60
1532	2	Ino80aid-htz1-swr1	withRad18-withIno80	1	2	51	60
1533	2	Ino80aid-htz1-swr1	withRad18-withIno80	1	2	52	60
1534	0	Ino80aid-htz1-swr1	withRad18-withIno80	1	2	53	60
1535	2	Ino80aid-htz1-swr1	withRad18-withIno80	1	2	54	60
1536	1	Ino80aid-htz1-swr1	withRad18-withIno80	1	2	55	60
1537	0	Ino80aid-htz1-swr1	withRad18-withIno80	1	2	56	60
1538	1	Ino80aid-htz1-swr1	withRad18-withIno80	1	2	57	60
1539	5	Ino80aid-htz1-swr1	withRad18-withIno80	1	2	58	60
1540	1	Ino80aid-htz1-swr1	withRad18-withIno80	1	2	59	60
1541	3	Ino80aid-htz1-swr1	withRad18-withIno80	1	2	60	60
1542	1	Ino80aid-htz1-swr1	withRad18-withIno80	1	2	61	60
1543	0	Ino80aid-htz1-swr1	withRad18-withIno80	1	2	62	60
1544	4	Ino80aid-htz1-swr1	withRad18-withIno80	1	2	63	60
1545	0	Ino80aid-htz1-swr1	withRad18-withIno80	1	2	64	60
1546	1	Ino80aid-htz1-swr1	withRad18-withIno80	1	2	65	60
1547	6	Ino80aid-htz1-swr1	withRad18-withIno80	1	2	66	60
1548	0	Ino80aid-htz1-swr1	withRad18-withIno80	1	2	67	60
1549	0	Ino80aid-htz1-swr1	withRad18-withIno80	1	2	68	60
1550	3	Ino80aid-htz1-swr1	withRad18-withIno80	1	2	69	60
1551	0	Ino80aid-htz1-swr1	withRad18-withIno80	1	2	70	60
1552	3	Ino80aid-htz1-swr1	withRad18-withIno80	1	2	71	60
1553	3	Ino80aid-htz1-swr1	withRad18-withIno80	1	2	72	60
1554	3	Ino80aid-htz1-swr1	withRad18-withIno80	2	3	0	60
1555	1	Ino80aid-htz1-swr1	withRad18-withIno80	2	3	1	60
1556	1	Ino80aid-htz1-swr1	withRad18-withIno80	2	3	2	60
1557	2	Ino80aid-htz1-swr1	withRad18-withIno80	2	3	3	60
1558	0	Ino80aid-htz1-swr1	withRad18-withIno80	2	3	4	60
1559	3	Ino80aid-htz1-swr1	withRad18-withIno80	2	3	5	60
1560	1	Ino80aid-htz1-swr1	withRad18-withIno80	2	3	6	60
1561	0	Ino80aid-htz1-swr1	withRad18-withIno80	2	3	7	60
1562	1	Ino80aid-htz1-swr1	withRad18-withIno80	2	3	8	60
1563	3	Ino80aid-htz1-swr1	withRad18-withIno80	2	3	9	60
1564	2	Ino80aid-htz1-swr1	withRad18-withIno80	2	3	10	60
1565	1	Ino80aid-htz1-swr1	withRad18-withIno80	2	3	11	60
1566	2	Ino80aid-htz1-swr1	withRad18-withIno80	2	3	12	60
1567	1	Ino80aid-htz1-swr1	withRad18-withIno80	2	3	13	60
1568	0	Ino80aid-htz1-swr1	withRad18-withIno80	2	3	14	60
1569	3	Ino80aid-htz1-swr1	withRad18-withIno80	2	3	15	60
1570	5	Ino80aid-htz1-swr1	withRad18-withIno80	2	3	16	60
1571	3	Ino80aid-htz1-swr1	withRad18-withIno80	2	3	17	60
1572	0	Ino80aid-htz1-swr1	withRad18-withIno80	2	3	18	60
1573	2	Ino80aid-htz1-swr1	withRad18-withIno80	2	3	19	60
1574	3	Ino80aid-htz1-swr1	withRad18-withIno80	2	3	20	60
1575	3	Ino80aid-htz1-swr1	withRad18-withIno80	2	3	21	60
1576	4	Ino80aid-htz1-swr1	withRad18-withIno80	2	3	22	60
1577	4	Ino80aid-htz1-swr1	withRad18-withIno80	2	3	23	60
1578	4	Ino80aid-htz1-swr1	withRad18-withIno80	2	3	24	60
1579	0	Ino80aid-htz1-swr1	withRad18-withIno80	2	3	25	60
1580	2	Ino80aid-htz1-swr1	withRad18-withIno80	2	3	26	60
1581	1	Ino80aid-htz1-swr1	withRad18-withIno80	2	3	27	60
1582	0	Ino80aid-htz1-swr1	withRad18-withIno80	2	3	28	60
1583	1	Ino80aid-htz1-swr1	withRad18-withIno80	2	3	29	60
1584	3	Ino80aid-htz1-swr1	withRad18-withIno80	2	3	30	60
1585	0	Ino80aid-htz1-swr1	withRad18-withIno80	2	3	31	60
1586	1	Ino80aid-htz1-swr1	withRad18-withIno80	2	3	32	60
1587	1	Ino80aid-htz1-swr1	withRad18-withIno80	2	3	33	60
1588	3	Ino80aid-htz1-swr1	withRad18-withIno80	2	3	34	60
1589	1	Ino80aid-htz1-swr1	withRad18-withIno80	2	3	35	60
1590	0	Ino80aid-htz1-swr1	withRad18-withIno80	2	3	36	60
1591	1	Ino80aid-htz1-swr1	withRad18-withIno80	2	3	37	60
1592	0	Ino80aid-htz1-swr1	withRad18-withIno80	2	3	38	60
1593	3	Ino80aid-htz1-swr1	withRad18-withIno80	2	3	39	60
1594	1	Ino80aid-htz1-swr1	withRad18-withIno80	2	3	40	60
1595	1	Ino80aid-htz1-swr1	withRad18-withIno80	2	3	41	60
1596	1	Ino80aid-htz1-swr1	withRad18-withIno80	2	3	42	60
1597	3	Ino80aid-htz1-swr1	withRad18-withIno80	2	3	43	60
1598	1	Ino80aid-htz1-swr1	withRad18-withIno80	2	3	44	60
1599	1	Ino80aid-htz1-swr1	withRad18-withIno80	2	3	45	60
1600	0	Ino80aid-htz1-swr1	withRad18-withIno80	2	3	46	60
1601	4	Ino80aid-htz1-swr1	withRad18-withIno80	2	3	47	60
1602	3	Ino80aid-htz1-swr1	withRad18-withIno80	2	3	48	60
1603	0	Ino80aid-htz1-swr1	withRad18-withIno80	2	3	49	60
1604	2	Ino80aid-htz1-swr1	withRad18-withIno80	2	3	50	60
1605	2	Ino80aid-htz1-swr1	withRad18-withIno80	2	3	51	60
1606	2	Ino80aid-htz1-swr1	withRad18-withIno80	2	3	52	60
1607	2	Ino80aid-htz1-swr1	withRad18-withIno80	2	3	53	60
1608	1	Ino80aid-htz1-swr1	withRad18-withIno80	2	3	54	60
1609	1	Ino80aid-htz1-swr1	withRad18-withIno80	2	3	55	60
1610	0	Ino80aid-htz1-swr1	withRad18-withIno80	2	3	56	60
2431	1	Ino80aid-htz1-swr1	withRad18-withoutIno80	3	1	0	60
2432	4	Ino80aid-htz1-swr1	withRad18-withoutIno80	3	1	1	60
2433	0	Ino80aid-htz1-swr1	withRad18-withoutIno80	3	1	2	60
2434	0	Ino80aid-htz1-swr1	withRad18-withoutIno80	3	1	3	60
2435	0	Ino80aid-htz1-swr1	withRad18-withoutIno80	3	1	4	60
2436	0	Ino80aid-htz1-swr1	withRad18-withoutIno80	3	1	5	60
2437	0	Ino80aid-htz1-swr1	withRad18-withoutIno80	3	1	6	60
2438	1	Ino80aid-htz1-swr1	withRad18-withoutIno80	3	1	7	60
2439	3	Ino80aid-htz1-swr1	withRad18-withoutIno80	3	1	8	60
2440	1	Ino80aid-htz1-swr1	withRad18-withoutIno80	3	1	9	60
2441	4	Ino80aid-htz1-swr1	withRad18-withoutIno80	3	1	10	60
2442	2	Ino80aid-htz1-swr1	withRad18-withoutIno80	3	1	11	60
2443	1	Ino80aid-htz1-swr1	withRad18-withoutIno80	3	1	12	60
2444	5	Ino80aid-htz1-swr1	withRad18-withoutIno80	3	1	13	60
2445	2	Ino80aid-htz1-swr1	withRad18-withoutIno80	3	1	14	60
2446	2	Ino80aid-htz1-swr1	withRad18-withoutIno80	3	1	15	60
2447	1	Ino80aid-htz1-swr1	withRad18-withoutIno80	3	1	16	60
2448	2	Ino80aid-htz1-swr1	withRad18-withoutIno80	3	1	17	60
2449	1	Ino80aid-htz1-swr1	withRad18-withoutIno80	3	1	18	60
2450	1	Ino80aid-htz1-swr1	withRad18-withoutIno80	3	1	19	60
2451	4	Ino80aid-htz1-swr1	withRad18-withoutIno80	3	1	20	60
2452	0	Ino80aid-htz1-swr1	withRad18-withoutIno80	3	1	21	60
2453	2	Ino80aid-htz1-swr1	withRad18-withoutIno80	3	1	22	60
2454	4	Ino80aid-htz1-swr1	withRad18-withoutIno80	3	1	23	60
2455	2	Ino80aid-htz1-swr1	withRad18-withoutIno80	3	1	24	60
2456	2	Ino80aid-htz1-swr1	withRad18-withoutIno80	3	1	25	60
2457	4	Ino80aid-htz1-swr1	withRad18-withoutIno80	3	1	26	60
2458	4	Ino80aid-htz1-swr1	withRad18-withoutIno80	3	1	27	60
2459	2	Ino80aid-htz1-swr1	withRad18-withoutIno80	3	1	28	60
2460	4	Ino80aid-htz1-swr1	withRad18-withoutIno80	3	1	29	60
2461	2	Ino80aid-htz1-swr1	withRad18-withoutIno80	3	1	30	60
2462	3	Ino80aid-htz1-swr1	withRad18-withoutIno80	3	1	31	60
2463	2	Ino80aid-htz1-swr1	withRad18-withoutIno80	3	1	32	60
2464	1	Ino80aid-htz1-swr1	withRad18-withoutIno80	3	1	33	60
2465	1	Ino80aid-htz1-swr1	withRad18-withoutIno80	3	1	34	60
2466	3	Ino80aid-htz1-swr1	withRad18-withoutIno80	3	1	35	60
2467	2	Ino80aid-htz1-swr1	withRad18-withoutIno80	3	1	36	60
2468	1	Ino80aid-htz1-swr1	withRad18-withoutIno80	3	1	37	60
2469	1	Ino80aid-htz1-swr1	withRad18-withoutIno80	3	1	38	60
2470	2	Ino80aid-htz1-swr1	withRad18-withoutIno80	3	1	39	60
2471	1	Ino80aid-htz1-swr1	withRad18-withoutIno80	3	1	40	60
2472	2	Ino80aid-htz1-swr1	withRad18-withoutIno80	3	1	41	60
2473	0	Ino80aid-htz1-swr1	withRad18-withoutIno80	3	1	42	60
2474	2	Ino80aid-htz1-swr1	withRad18-withoutIno80	3	1	43	60
2475	0	Ino80aid-htz1-swr1	withRad18-withoutIno80	3	1	44	60
2336	0	Ino80aid-htz1-swr1	withRad18-withoutIno80	1	2	0	60
[truncated: 2,299 more rows]
