# Supplementary material for: The INO80 chromatin remodeller facilitates DNA damage bypass via postreplicative gap repair
Source: EMBO J. 2025 Oct 13;44(22):6626–48. doi: 10.1038/s44318-025-00580-4 (PMC12624141; doi:10.1038/s44318-025-00580-4)
Supplement: Supplementary file 7 — Source data Fig. 5 [file 44318_2025_580_MOESM7_ESM.zip]

Archive with 16 entries (12 files):
- Figure 5/A/
- Figure 5/A/+Rad18_0.tif
- Figure 5/A/+Rad18_120.tif
- Figure 5/A/+Rad18_40.tif
- Figure 5/A/+Rad18_80.tif
- Figure 5/A/no tag.tif
- Figure 5/A/-Rad18_0.tif
- Figure 5/A/-Rad18_120.tif
- Figure 5/A/-Rad18_40.tif
- Figure 5/A/-Rad18_80.tif
- Figure 5/B/
- Figure 5/B/Fig5B_Total_nuc_Int.csv
- Figure 5/D/
- Figure 5/D/Fig5D_gels.pdf
- Figure 5/E/
- Figure 5/E/Figure5E_gel quantification.xlsx
