# Supplementary material for: The INO80 chromatin remodeller facilitates DNA damage bypass via postreplicative gap repair
Source: EMBO J. 2025 Oct 13;44(22):6626–48. doi: 10.1038/s44318-025-00580-4 (PMC12624141; doi:10.1038/s44318-025-00580-4)
Supplement: Supplementary file 7 — Source data Fig. 5 [file 44318_2025_580_MOESM7_ESM.zip › Figure 5/B/Fig5B_Total_nuc_Int.csv]

	Area	IntDen	strain	condition	timepoint	replicate	nucleus
1	2.753	15643.524	6051	withoutRad18	0	1	0
2	2.484	14980.53	6051	withoutRad18	0	1	1
3	2.461	15290.513	6051	withoutRad18	0	1	2
4	2.379	5529.238	6051	withoutRad18	0	1	3
5	3.068	14809.629	6051	withoutRad18	0	1	4
6	4.666	4842.718	6051	withoutRad18	0	1	5
7	2.484	11639.972	6051	withoutRad18	0	1	6
8	2.974	7768.341	6051	withoutRad18	0	1	7
9	2.648	7041.825	6051	withoutRad18	0	1	8
10	2.741	7660.659	6051	withoutRad18	0	1	9
11	2.636	9294.143	6051	withoutRad18	0	1	10
12	2.1	1016.249	6051	withoutRad18	0	1	11
13	2.496	13581.165	6051	withoutRad18	0	1	12
14	2.986	8729.478	6051	withoutRad18	0	1	13
15	2.659	8879.757	6051	withoutRad18	0	1	14
16	2.554	10638.326	6051	withoutRad18	0	1	15
17	3.149	8525.054	6051	withoutRad18	0	1	16
18	2.053	7314.611	6051	withoutRad18	0	1	17
19	2.834	8810.811	6051	withoutRad18	0	1	18
20	2.403	4728.527	6051	withoutRad18	0	1	19
21	2.729	6743.88	6051	withoutRad18	0	1	20
22	2.776	15736.241	6051	withoutRad18	0	1	21
23	2.811	12232.608	6051	withoutRad18	0	1	22
24	3.383	16672.23	6051	withoutRad18	0	1	23
25	2.788	9633.076	6051	withoutRad18	0	1	24
26	2.928	8824.399	6051	withoutRad18	0	1	25
27	2.589	2111.452	6051	withoutRad18	0	1	26
28	2.951	11841.841	6051	withoutRad18	0	1	27
29	3.091	14479.375	6051	withoutRad18	0	1	28
30	2.764	8030.629	6051	withoutRad18	0	1	29
31	2.706	9015.246	6051	withoutRad18	0	1	30
32	2.648	9871.185	6051	withoutRad18	0	1	31
33	3.149	10119.185	6051	withoutRad18	0	1	32
34	2.438	8996.665	6051	withoutRad18	0	1	33
35	2.729	11465.969	6051	withoutRad18	0	1	34
36	2.846	8458.091	6051	withoutRad18	0	1	35
37	2.718	19717.292	6051	withoutRad18	0	1	36
38	3.289	15187.974	6051	withoutRad18	0	1	37
39	3.488	5619.797	6051	withoutRad18	0	1	38
40	2.613	7867.741	6051	withoutRad18	0	1	39
41	2.893	9224.836	6051	withoutRad18	0	1	40
42	2.694	5159.174	6051	withoutRad18	0	1	41
43	2.951	16535.248	6051	withoutRad18	0	2	0
44	2.776	9480.744	6051	withoutRad18	0	2	1
45	2.869	12884.533	6051	withoutRad18	0	2	2
46	2.916	8098.444	6051	withoutRad18	0	2	3
47	2.893	17946.464	6051	withoutRad18	0	2	4
48	2.344	6412.436	6051	withoutRad18	0	2	5
49	2.683	971.809	6051	withoutRad18	0	2	6
50	2.578	3688.88	6051	withoutRad18	0	2	7
51	2.846	13070.258	6051	withoutRad18	0	2	8
52	3.243	12661.925	6051	withoutRad18	0	2	9
53	2.799	8145.473	6051	withoutRad18	0	2	10
54	3.336	9982.623	6051	withoutRad18	0	2	11
55	2.671	11903.754	6051	withoutRad18	0	2	12
56	2.613	8878.392	6051	withoutRad18	0	2	13
57	2.869	9483.613	6051	withoutRad18	0	2	14
58	3.569	11369.811	6051	withoutRad18	0	2	15
59	3.114	10808.387	6051	withoutRad18	0	2	16
60	2.753	8329.974	6051	withoutRad18	0	2	17
61	2.951	16048.544	6051	withoutRad18	0	2	18
62	2.788	9402.059	6051	withoutRad18	0	2	19
63	2.834	14708.374	6051	withoutRad18	0	2	20
64	2.951	10683.279	6051	withoutRad18	0	2	21
65	2.928	9821.263	6051	withoutRad18	0	2	22
66	2.776	8414.27	6051	withoutRad18	0	2	23
67	2.951	17015.781	6051	withoutRad18	0	2	24
68	4.129	14972.867	6051	withoutRad18	0	2	25
69	2.531	12948.393	6051	withoutRad18	0	2	26
70	2.694	8404.787	6051	withoutRad18	0	2	27
71	2.869	12708.126	6051	withoutRad18	0	2	28
72	2.974	8651.854	6051	withoutRad18	0	2	29
73	3.639	15083.593	6051	withoutRad18	0	2	30
74	3.231	12791.804	6051	withoutRad18	0	2	31
75	2.986	9542.89	6051	withoutRad18	0	2	32
76	2.893	9218.374	6051	withoutRad18	0	2	33
77	2.461	1631.759	6051	withoutRad18	0	2	34
78	4.957	15055.016	6051	withoutRad18	0	2	35
79	2.764	10081.568	6051	withoutRad18	0	2	36
80	2.729	9908.766	6051	withoutRad18	0	2	37
81	2.204	6828.98	6051	withoutRad18	0	2	38
82	2.683	12027.077	6051	withoutRad18	0	2	39
83	2.613	6230.594	6051	withoutRad18	0	2	40
84	2.846	10339.623	6051	withoutRad18	0	2	41
85	2.706	6449.585	6051	withoutRad18	0	2	42
86	2.823	10682.486	6051	withoutRad18	0	2	43
87	2.916	9336.344	6051	withoutRad18	0	2	44
88	2.939	5493.791	6051	withoutRad18	0	2	45
89	2.764	9525.137	6051	withoutRad18	0	2	46
90	3.336	12551.245	6051	withoutRad18	0	2	47
91	2.939	8189.224	6051	withoutRad18	0	2	48
92	2.718	3490.102	6051	withoutRad18	0	2	49
93	3.173	10845.234	6051	withoutRad18	0	2	50
94	3.021	2242.731	6051	withoutRad18	0	2	51
95	2.986	6090.253	6051	withoutRad18	0	2	52
96	2.881	10412.301	6051	withoutRad18	0	2	53
97	2.776	4768.558	6051	withoutRad18	0	2	54
98	3.196	7656.378	6051	withoutRad18	0	2	55
99	2.799	4126.303	6051	withoutRad18	0	2	56
100	2.764	9808.747	6051	withoutRad18	0	2	57
101	3.149	9863.895	6051	withoutRad18	0	2	58
102	2.928	8407.854	6051	withoutRad18	0	2	59
103	2.706	4757.081	6051	withoutRad18	0	2	60
104	3.009	10194.453	6051	withoutRad18	0	2	61
105	2.928	4953.561	6051	withoutRad18	0	2	62
106	2.648	8566.578	6051	withoutRad18	0	2	63
107	2.764	7573.937	6051	withoutRad18	0	2	64
108	2.776	11339.741	6051	withoutRad18	0	2	65
109	2.974	5277.074	6051	withoutRad18	0	2	66
110	2.904	10003.21	6051	withoutRad18	0	2	67
111	2.811	6028.328	6051	withoutRad18	0	2	68
112	2.986	6780.003	6051	withoutRad18	0	2	69
113	3.429	8354.597	6051	withoutRad18	0	2	70
114	2.823	9731.625	6051	withoutRad18	0	2	71
115	3.021	7303.857	6051	withoutRad18	0	2	72
116	2.916	10658.26	6051	withoutRad18	0	2	73
117	2.671	6609.93	6051	withoutRad18	0	2	74
118	3.068	10389.113	6051	withoutRad18	0	2	75
119	2.869	2910.051	6051	withoutRad18	0	2	76
120	2.613	7662.63	6051	withoutRad18	0	2	77
121	2.368	5859.049	6051	withoutRad18	0	2	78
122	3.569	5226.58	6051	withoutRad18	0	2	79
123	2.834	6096.761	6051	withoutRad18	0	2	80
124	2.554	5205.946	6051	withoutRad18	0	2	81
125	2.776	8332.003	6051	withoutRad18	0	2	82
126	3.173	7081.459	6051	withoutRad18	0	2	83
127	2.683	4144.254	6051	withoutRad18	0	2	84
128	2.333	4703.753	6051	withoutRad18	0	2	85
129	2.659	6253.059	6051	withoutRad18	0	2	86
130	2.426	6291.48	6051	withoutRad18	0	2	87
131	2.869	3667.127	6051	withoutRad18	0	2	88
132	2.823	5711.044	6051	withoutRad18	0	2	89
133	2.683	3755.085	6051	withoutRad18	0	2	90
134	2.776	4865.836	6051	withoutRad18	0	2	91
135	3.126	10163.041	6051	withoutRad18	0	3	0
136	3.009	12376.682	6051	withoutRad18	0	3	1
137	2.916	12544.177	6051	withoutRad18	0	3	2
138	2.986	10236.221	6051	withoutRad18	0	3	3
139	2.601	11241.996	6051	withoutRad18	0	3	4
140	3.266	10649.675	6051	withoutRad18	0	3	5
141	2.951	7478.584	6051	withoutRad18	0	3	6
142	3.289	11504.46	6051	withoutRad18	0	3	7
143	2.893	6652.586	6051	withoutRad18	0	3	8
144	3.079	14815.729	6051	withoutRad18	0	3	9
145	2.776	9154.35	6051	withoutRad18	0	3	10
146	2.111	4680.647	6051	withoutRad18	0	3	11
147	2.893	3352.304	6051	withoutRad18	0	3	12
148	3.068	10109.725	6051	withoutRad18	0	3	13
149	3.044	8865.13	6051	withoutRad18	0	3	14
150	3.628	12027.007	6051	withoutRad18	0	3	15
151	3.009	10326.617	6051	withoutRad18	0	3	16
152	3.103	10044.174	6051	withoutRad18	0	3	17
153	3.219	6622.982	6051	withoutRad18	0	3	18
154	3.103	9245.959	6051	withoutRad18	0	3	19
155	2.461	8598.246	6051	withoutRad18	0	3	20
156	4.339	12342.938	6051	withoutRad18	0	3	21
157	3.336	12397.152	6051	withoutRad18	0	3	22
158	2.589	13491.002	6051	withoutRad18	0	3	23
159	2.998	10617.051	6051	withoutRad18	0	3	24
160	3.324	9582.139	6051	withoutRad18	0	3	25
161	2.496	6269.038	6051	withoutRad18	0	3	26
162	1.283	7165.137	6051	withoutRad18	0	3	27
163	1.96	5161.74	6051	withoutRad18	0	3	28
164	3.721	9640.564	6051	withoutRad18	0	3	29
165	2.706	1096.101	6051	withoutRad18	0	3	30
166	3.126	6590.463	6051	withoutRad18	0	3	31
167	4.421	7906.886	6051	withoutRad18	0	3	32
168	2.1	8234.364	6051	withoutRad18	0	3	33
169	2.928	11086.375	6051	withoutRad18	0	3	34
170	3.056	6971.386	6051	withoutRad18	0	3	35
171	3.068	7524.831	6051	withoutRad18	0	3	36
172	3.033	6846.99	6051	withoutRad18	0	3	37
173	3.056	12784.304	6051	withoutRad18	0	3	38
174	2.636	4379.715	6051	withoutRad18	0	3	39
175	2.764	6485.884	6051	withoutRad18	0	3	40
176	3.324	9459.854	6051	withoutRad18	0	3	41
177	2.799	12938.292	6051	withoutRad18	0	3	42
178	2.974	6721.31	6051	withoutRad18	0	3	43
179	3.056	13696.254	6051	withoutRad18	0	3	44
180	2.741	11125.403	6051	withoutRad18	0	3	45
181	2.554	11120.598	6051	withoutRad18	0	3	46
182	2.846	8389.169	6051	withoutRad18	0	3	47
183	2.589	7886.264	6051	withoutRad18	0	3	48
184	2.683	9704.203	6051	withoutRad18	0	3	49
185	3.138	9947.864	6051	withoutRad18	0	3	50
186	2.834	11741.951	6051	withoutRad18	0	3	51
187	2.858	11856.736	6051	withoutRad18	0	3	52
188	2.939	12064.052	6051	withoutRad18	0	3	53
189	2.764	3146.877	6051	withoutRad18	0	3	54
190	3.021	10392.181	6051	withoutRad18	0	3	55
191	2.753	3102.017	6051	withoutRad18	0	3	56
192	2.718	5882.762	6051	withoutRad18	0	3	57
193	2.928	6850.722	6051	withoutRad18	0	3	58
194	2.963	4957.9	6051	withoutRad18	0	3	59
195	2.694	7374.949	6051	withoutRad18	0	3	60
196	3.114	8793.84	6051	withoutRad18	0	3	61
197	2.858	6606.245	6051	withoutRad18	0	3	62
198	2.671	5065.699	6051	withoutRad18	0	3	63
199	3.103	9129.389	6051	withoutRad18	0	3	64
200	2.998	7644.889	6051	withoutRad18	0	3	65
201	3.651	19569.743	6051	withoutRad18	120	1	0
202	3.837	20924.551	6051	withoutRad18	120	1	1
203	2.286	1681.995	6051	withoutRad18	120	1	2
204	4.129	26850.131	6051	withoutRad18	120	1	3
205	4.012	28212.218	6051	withoutRad18	120	1	4
206	3.103	23327.323	6051	withoutRad18	120	1	5
207	4.129	28683.549	6051	withoutRad18	120	1	6
208	2.683	3312.704	6051	withoutRad18	120	1	7
209	3.488	6210.497	6051	withoutRad18	120	1	8
210	2.111	3865.146	6051	withoutRad18	120	1	9
211	2.251	3137.254	6051	withoutRad18	120	1	10
212	3.581	42972.975	6051	withoutRad18	120	1	11
213	3.453	33093.859	6051	withoutRad18	120	1	12
214	3.219	24434.015	6051	withoutRad18	120	1	13
215	3.359	21460.232	6051	withoutRad18	120	1	14
216	5.307	40060.871	6051	withoutRad18	120	1	15
217	3.662	19949.884	6051	withoutRad18	120	1	16
218	3.009	11637.919	6051	withoutRad18	120	1	17
219	2.216	2559.012	6051	withoutRad18	120	1	18
220	2.216	1651.867	6051	withoutRad18	120	1	19
221	1.971	1741.284	6051	withoutRad18	120	1	20
222	3.616	8422.026	6051	withoutRad18	120	1	21
223	4.071	32603.189	6051	withoutRad18	120	1	22
224	2.484	13757.175	6051	withoutRad18	120	1	23
225	3.266	6952.409	6051	withoutRad18	120	1	24
226	4.012	9325.24	6051	withoutRad18	120	1	25
227	3.674	24815.44	6051	withoutRad18	120	1	26
228	3.009	5259.787	6051	withoutRad18	120	1	27
229	3.604	16353.15	6051	withoutRad18	120	1	28
230	3.266	22044.54	6051	withoutRad18	120	1	29
231	1.983	3161.516	6051	withoutRad18	120	1	30
232	2.473	7479.762	6051	withoutRad18	120	1	31
233	2.181	2124.353	6051	withoutRad18	120	1	32
234	2.03	8318.123	6051	withoutRad18	120	1	33
235	3.009	2891.482	6051	withoutRad18	120	1	34
236	4.001	31056.065	6051	withoutRad18	120	1	35
237	3.767	9842.818	6051	withoutRad18	120	1	36
238	4.036	23836.959	6051	withoutRad18	120	1	37
239	3.989	28233.039	6051	withoutRad18	120	1	38
240	4.724	42996.817	6051	withoutRad18	120	1	39
241	3.394	9891.492	6051	withoutRad18	120	1	40
242	3.243	16378.717	6051	withoutRad18	120	1	41
243	1.715	2612.083	6051	withoutRad18	120	1	42
244	4.537	32627.416	6051	withoutRad18	120	1	43
245	3.546	27985.459	6051	withoutRad18	120	1	44
246	2.379	2333.477	6051	withoutRad18	120	1	45
247	3.931	14634.588	6051	withoutRad18	120	1	46
248	2.181	2292.454	6051	withoutRad18	120	1	47
249	3.651	2895.086	6051	withoutRad18	120	1	48
250	3.931	11503.177	6051	withoutRad18	120	1	49
251	3.418	21421.519	6051	withoutRad18	120	1	50
252	3.208	7572.432	6051	withoutRad18	120	1	51
253	3.767	4073.897	6051	withoutRad18	120	1	52
254	4.176	48307.937	6051	withoutRad18	120	2	0
255	3.488	21281.481	6051	withoutRad18	120	2	1
256	4.012	30606.943	6051	withoutRad18	120	2	2
257	3.954	29196.625	6051	withoutRad18	120	2	3
258	3.219	25056.01	6051	withoutRad18	120	2	4
259	3.278	5751.402	6051	withoutRad18	120	2	5
260	2.379	7342.861	6051	withoutRad18	120	2	6
261	4.094	19031.321	6051	withoutRad18	120	2	7
262	4.024	35464.59	6051	withoutRad18	120	2	8
263	4.141	25140.259	6051	withoutRad18	120	2	9
264	3.429	30663.14	6051	withoutRad18	120	2	10
265	4.316	6340.667	6051	withoutRad18	120	2	11
266	4.432	27370.439	6051	withoutRad18	120	2	12
267	3.849	13568.276	6051	withoutRad18	120	2	13
268	4.631	24861.466	6051	withoutRad18	120	2	14
269	4.421	21595.651	6051	withoutRad18	120	2	15
270	4.257	7928.359	6051	withoutRad18	120	2	16
271	2.379	5356.05	6051	withoutRad18	120	2	17
272	2.006	5294.045	6051	withoutRad18	120	2	18
273	3.254	5024.198	6051	withoutRad18	120	2	19
274	2.356	3876.134	6051	withoutRad18	120	2	20
275	4.129	15957.752	6051	withoutRad18	120	2	21
276	3.231	18057.878	6051	withoutRad18	120	2	22
277	2.473	3994.885	6051	withoutRad18	120	2	23
278	3.278	3865.065	6051	withoutRad18	120	2	24
279	4.969	44355.393	6051	withoutRad18	120	2	25
280	3.756	24913.977	6051	withoutRad18	120	2	26
281	4.677	26847.892	6051	withoutRad18	120	2	27
282	3.021	19474.109	6051	withoutRad18	120	2	28
283	3.767	18878.441	6051	withoutRad18	120	2	29
284	2.928	14035.513	6051	withoutRad18	120	2	30
285	2.741	21976.434	6051	withoutRad18	120	2	31
286	3.966	17862.67	6051	withoutRad18	120	2	32
287	2.239	2369.962	6051	withoutRad18	120	2	33
288	4.386	20886.666	6051	withoutRad18	120	2	34
289	4.024	23764.595	6051	withoutRad18	120	2	35
290	3.009	4382.585	6051	withoutRad18	120	2	36
291	3.872	21223.826	6051	withoutRad18	120	2	37
292	3.593	4174.662	6051	withoutRad18	120	2	38
293	3.744	15794.211	6051	withoutRad18	120	2	39
294	4.841	39088.152	6051	withoutRad18	120	2	40
295	2.135	2320.005	6051	withoutRad18	120	2	41
296	3.872	24822.975	6051	withoutRad18	120	2	42
297	4.444	35959.715	6051	withoutRad18	120	2	43
298	2.811	3717.573	6051	withoutRad18	120	2	44
299	4.491	25486.948	6051	withoutRad18	120	2	45
300	3.534	23767.255	6051	withoutRad18	120	2	46
301	4.724	25348.473	6051	withoutRad18	120	2	47
302	4.001	23331.826	6051	withoutRad18	120	2	48
303	2.216	2890.712	6051	withoutRad18	120	2	49
304	4.292	4313.382	6051	withoutRad18	120	2	50
305	6.532	28302.603	6051	withoutRad18	120	2	51
306	3.628	25018.265	6051	withoutRad18	120	2	52
307	4.082	16475.948	6051	withoutRad18	120	2	53
308	4.456	25826.149	6051	withoutRad18	120	2	54
309	3.394	4444.182	6051	withoutRad18	120	2	55
310	2.519	2562.056	6051	withoutRad18	120	2	56
311	3.604	21888.697	6051	withoutRad18	120	2	57
312	5.097	35247.92	6051	withoutRad18	120	2	58
313	2.788	8843.4	6051	withoutRad18	120	2	59
314	2.788	3261.243	6051	withoutRad18	120	2	60
315	2.379	4966.391	6051	withoutRad18	120	2	61
316	2.613	5222.638	6051	withoutRad18	120	2	62
317	3.686	30742.292	6051	withoutRad18	120	2	63
318	2.473	3721.259	6051	withoutRad18	120	2	64
319	4.386	26676.396	6051	withoutRad18	120	2	65
320	4.292	17746.928	6051	withoutRad18	120	2	66
321	3.196	23016.116	6051	withoutRad18	120	2	67
322	3.511	19406.913	6051	withoutRad18	120	2	68
323	3.674	15801.886	6051	withoutRad18	120	2	69
324	1.948	1504.656	6051	withoutRad18	120	3	0
325	3.593	9594.876	6051	withoutRad18	120	3	1
326	3.616	29965.341	6051	withoutRad18	120	3	2
327	3.033	18476.033	6051	withoutRad18	120	3	3
328	2.239	6116.508	6051	withoutRad18	120	3	4
329	3.429	5415.922	6051	withoutRad18	120	3	5
330	2.344	2320.588	6051	withoutRad18	120	3	6
331	3.406	19972.815	6051	withoutRad18	120	3	7
332	3.429	28766.13	6051	withoutRad18	120	3	8
333	2.356	11813.218	6051	withoutRad18	120	3	9
334	4.339	17432.431	6051	withoutRad18	120	3	10
335	3.674	25565.773	6051	withoutRad18	120	3	11
336	3.779	15505.678	6051	withoutRad18	120	3	12
337	3.604	31378.213	6051	withoutRad18	120	3	13
338	4.036	34654.222	6051	withoutRad18	120	3	14
339	2.274	1267.247	6051	withoutRad18	120	3	15
340	3.686	25361.478	6051	withoutRad18	120	3	16
341	2.904	7458.685	6051	withoutRad18	120	3	17
342	2.286	1167.485	6051	withoutRad18	120	3	18
343	3.709	10799.254	6051	withoutRad18	120	3	19
344	3.418	4577.432	6051	withoutRad18	120	3	20
345	2.251	1118.391	6051	withoutRad18	120	3	21
346	3.756	18208.239	6051	withoutRad18	120	3	22
347	4.257	25065.166	6051	withoutRad18	120	3	23
348	6.59	25419.74	6051	withoutRad18	120	3	24
349	2.344	5259.939	6051	withoutRad18	120	3	25
350	4.666	41172.975	6051	withoutRad18	120	3	26
351	2.368	1179.51	6051	withoutRad18	120	3	27
352	3.732	2651.157	6051	withoutRad18	120	3	28
353	3.114	9377.436	6051	withoutRad18	120	3	29
354	3.779	22300.343	6051	withoutRad18	120	3	30
355	4.269	19382.944	6051	withoutRad18	120	3	31
356	4.269	27925.144	6051	withoutRad18	120	3	32
357	5.552	35535.694	6051	withoutRad18	120	3	33
358	4.549	47661.682	6051	withoutRad18	120	3	34
359	2.998	5946.249	6051	withoutRad18	120	3	35
360	3.604	23397.179	6051	withoutRad18	120	3	36
361	3.336	3039.58	6051	withoutRad18	120	3	37
362	3.173	27540.675	6051	withoutRad18	120	3	38
363	4.059	24248.22	6051	withoutRad18	120	3	39
364	4.421	28180.072	6051	withoutRad18	120	3	40
365	2.088	3082.62	6051	withoutRad18	120	3	41
366	4.071	26935.034	6051	withoutRad18	120	3	42
367	4.316	25716.682	6051	withoutRad18	120	3	43
368	2.438	4135.588	6051	withoutRad18	120	3	44
369	3.301	4329.957	6051	withoutRad18	120	3	45
370	3.266	6985.628	6051	withoutRad18	120	3	46
371	4.047	29238.977	6051	withoutRad18	120	3	47
372	3.476	26805.528	6051	withoutRad18	120	3	48
373	3.429	14207.615	6051	withoutRad18	120	3	49
374	4.327	16976.485	6051	withoutRad18	120	3	50
375	3.616	7421.255	6051	withoutRad18	120	3	51
376	4.631	18552.887	6051	withoutRad18	120	3	52
377	3.896	24446.939	6051	withoutRad18	120	3	53
378	2.928	6425.243	6051	withoutRad18	120	3	54
379	5.237	37256.111	6051	withoutRad18	120	3	55
380	3.919	29486.114	6051	withoutRad18	120	3	56
381	4.304	26246.566	6051	withoutRad18	120	3	57
382	3.884	21791.396	6051	withoutRad18	120	3	58
383	3.744	21215.008	6051	withoutRad18	120	3	59
384	4.316	31013.386	6051	withoutRad18	120	3	60
385	2.659	2390	6051	withoutRad18	120	3	61
386	3.931	13685.255	6051	withoutRad18	120	3	62
387	2.321	2180.771	6051	withoutRad18	120	3	63
388	5.552	35615.289	6051	withoutRad18	120	3	64
389	3.884	28898.446	6051	withoutRad18	120	3	65
390	4.106	30184.297	6051	withoutRad18	120	3	66
391	4.981	31729.719	6051	withoutRad18	120	4	0
392	3.954	22707.277	6051	withoutRad18	120	4	1
393	4.817	43744.187	6051	withoutRad18	120	4	2
394	2.566	7043.201	6051	withoutRad18	120	4	3
395	3.569	16350.502	6051	withoutRad18	120	4	4
396	3.569	18394.128	6051	withoutRad18	120	4	5
397	4.141	17407.272	6051	withoutRad18	120	4	6
398	4.059	29295.897	6051	withoutRad18	120	4	7
399	7.045	54074.082	6051	withoutRad18	120	4	8
400	4.631	35246.683	6051	withoutRad18	120	4	9
401	4.117	31229.777	6051	withoutRad18	120	4	10
402	2.519	1248.911	6051	withoutRad18	120	4	11
403	3.628	9591.051	6051	withoutRad18	120	4	12
404	3.907	33694.8	6051	withoutRad18	120	4	13
405	3.593	3090.528	6051	withoutRad18	120	4	14
406	2.438	5770.344	6051	withoutRad18	120	4	15
407	4.047	20211.542	6051	withoutRad18	120	4	16
408	4.374	20559.55	6051	withoutRad18	120	4	17
409	2.146	1388.168	6051	withoutRad18	120	4	18
410	4.187	21585.048	6051	withoutRad18	120	4	19
411	4.607	32801.419	6051	withoutRad18	120	4	20
412	2.846	6399.337	6051	withoutRad18	120	4	21
413	3.686	12477.972	6051	withoutRad18	120	4	22
414	3.849	15664.904	6051	withoutRad18	120	4	23
415	5.447	9323.747	6051	withoutRad18	120	4	24
416	2.286	1943.106	6051	withoutRad18	120	4	25
417	4.619	31883.824	6051	withoutRad18	120	4	26
418	3.453	12613.928	6051	withoutRad18	120	4	27
419	4.059	14089.809	6051	withoutRad18	120	4	28
420	4.642	34830.244	6051	withoutRad18	120	4	29
421	4.467	20469.469	6051	withoutRad18	120	4	30
422	5.342	39836.048	6051	withoutRad18	120	4	31
423	5.016	14327.089	6051	withoutRad18	120	4	32
424	4.502	26310.858	6051	withoutRad18	120	4	33
425	3.826	4103.535	6051	withoutRad18	120	4	34
426	2.274	24190.32	6051	withoutRad18	40	1	0
427	2.904	16408.67	6051	withoutRad18	40	1	1
428	2.659	15219.222	6051	withoutRad18	40	1	2
429	2.729	26859.813	6051	withoutRad18	40	1	3
430	3.429	32476.822	6051	withoutRad18	40	1	4
431	2.344	11530.424	6051	withoutRad18	40	1	5
432	2.823	10254.686	6051	withoutRad18	40	1	6
433	3.523	26304.256	6051	withoutRad18	40	1	7
434	2.461	15808.429	6051	withoutRad18	40	1	8
435	3.068	20423.232	6051	withoutRad18	40	1	9
436	3.103	7660.495	6051	withoutRad18	40	1	10
437	2.916	16272.551	6051	withoutRad18	40	1	11
438	3.173	23645.471	6051	withoutRad18	40	1	12
439	3.336	22761.083	6051	withoutRad18	40	1	13
440	2.088	4054.616	6051	withoutRad18	40	1	14
441	3.429	11057.717	6051	withoutRad18	40	1	15
442	2.321	16269.717	6051	withoutRad18	40	1	16
443	1.516	4708.512	6051	withoutRad18	40	1	17
444	2.928	21293.857	6051	withoutRad18	40	1	18
445	2.986	24800.008	6051	withoutRad18	40	1	19
446	2.193	11194.302	6051	withoutRad18	40	1	20
447	3.243	25215.503	6051	withoutRad18	40	1	21
448	2.566	14044.389	6051	withoutRad18	40	1	22
449	3.126	14265.317	6051	withoutRad18	40	1	23
450	2.881	21894.903	6051	withoutRad18	40	1	24
451	3.511	2624.867	6051	withoutRad18	40	1	25
452	2.601	13688.532	6051	withoutRad18	40	1	26
453	3.616	31986.211	6051	withoutRad18	40	1	27
454	3.371	34452.995	6051	withoutRad18	40	1	28
455	2.321	21520.757	6051	withoutRad18	40	1	29
456	1.785	12198.958	6051	withoutRad18	40	1	30
457	2.309	1539.52	6051	withoutRad18	40	1	31
458	3.324	12932.985	6051	withoutRad18	40	1	32
459	1.878	4309.265	6051	withoutRad18	40	1	33
460	2.939	12850.124	6051	withoutRad18	40	1	34
461	2.065	11750.757	6051	withoutRad18	40	1	35
462	2.251	10762.303	6051	withoutRad18	40	1	36
463	2.1	7400.33	6051	withoutRad18	40	1	37
464	1.866	1474.854	6051	withoutRad18	40	1	38
465	3.243	17262.977	6051	withoutRad18	40	1	39
466	2.321	16335.584	6051	withoutRad18	40	1	40
467	3.254	20138.304	6051	withoutRad18	40	1	41
468	1.563	1158.294	6051	withoutRad18	40	1	42
469	2.1	5306	6051	withoutRad18	40	1	43
470	1.645	1807.418	6051	withoutRad18	40	1	44
471	2.344	12129.102	6051	withoutRad18	40	1	45
472	1.925	14993.804	6051	withoutRad18	40	1	46
473	2.274	5872.124	6051	withoutRad18	40	1	47
474	1.738	9067.885	6051	withoutRad18	40	1	48
475	2.17	4547.327	6051	withoutRad18	40	1	49
476	3.033	19908.838	6051	withoutRad18	40	1	50
477	2.251	14760.78	6051	withoutRad18	40	1	51
478	2.426	5409.518	6051	withoutRad18	40	1	52
479	3.056	13787.933	6051	withoutRad18	40	1	53
480	3.033	22184.03	6051	withoutRad18	40	1	54
481	2.181	1212.823	6051	withoutRad18	40	1	55
482	3.231	19626.185	6051	withoutRad18	40	1	56
483	3.453	3424.912	6051	withoutRad18	40	1	57
484	3.068	14029.086	6051	withoutRad18	40	1	58
485	2.764	16578.941	6051	withoutRad18	40	1	59
486	2.379	17550.144	6051	withoutRad18	40	2	0
487	3.103	20950.317	6051	withoutRad18	40	2	1
488	3.523	18641.836	6051	withoutRad18	40	2	2
489	3.546	2527.087	6051	withoutRad18	40	2	3
490	2.834	18575.398	6051	withoutRad18	40	2	4
491	2.764	16781.148	6051	withoutRad18	40	2	5
492	3.324	20055.606	6051	withoutRad18	40	2	6
493	2.694	4948.884	6051	withoutRad18	40	2	7
494	3.231	11610.509	6051	withoutRad18	40	2	8
495	3.056	26793.946	6051	withoutRad18	40	2	9
496	2.881	2318.885	6051	withoutRad18	40	2	10
497	3.569	20528.792	6051	withoutRad18	40	2	11
498	3.954	22672.623	6051	withoutRad18	40	2	12
499	3.488	4189.044	6051	withoutRad18	40	2	13
500	4.339	21216.011	6051	withoutRad18	40	2	14
501	3.651	14751.601	6051	withoutRad18	40	2	15
502	2.298	11528.558	6051	withoutRad18	40	2	16
503	3.546	25996.292	6051	withoutRad18	40	2	17
504	3.021	11465.164	6051	withoutRad18	40	2	18
505	3.196	16305.281	6051	withoutRad18	40	2	19
506	2.741	17982.039	6051	withoutRad18	40	2	20
507	2.543	11985.32	6051	withoutRad18	40	2	21
508	3.546	21451.624	6051	withoutRad18	40	2	22
509	4.222	33658.42	6051	withoutRad18	40	2	23
510	4.304	19670.496	6051	withoutRad18	40	2	24
511	3.931	29378.898	6051	withoutRad18	40	2	25
512	3.977	23206.496	6051	withoutRad18	40	2	26
513	2.309	899.843	6051	withoutRad18	40	2	27
514	4.036	18837.465	6051	withoutRad18	40	2	28
515	3.464	22007.472	6051	withoutRad18	40	2	29
516	3.628	22710.974	6051	withoutRad18	40	2	30
517	3.779	3468.325	6051	withoutRad18	40	2	31
518	3.219	14771.581	6051	withoutRad18	40	2	32
519	3.872	25165.768	6051	withoutRad18	40	2	33
520	4.071	28169.481	6051	withoutRad18	40	2	34
521	3.231	20167.849	6051	withoutRad18	40	2	35
522	3.383	12641.105	6051	withoutRad18	40	2	36
523	3.114	15205.949	6051	withoutRad18	40	2	37
524	3.651	1920.151	6051	withoutRad18	40	2	38
525	4.141	24902.127	6051	withoutRad18	40	2	39
526	3.814	12826.866	6051	withoutRad18	40	2	40
527	3.499	13305.51	6051	withoutRad18	40	2	41
528	3.802	8114.12	6051	withoutRad18	40	2	42
529	4.759	28917.004	6051	withoutRad18	40	2	43
530	3.709	14212.432	6051	withoutRad18	40	2	44
531	3.628	16610.551	6051	withoutRad18	40	2	45
532	3.826	25847.797	6051	withoutRad18	40	2	46
533	3.884	19549.785	6051	withoutRad18	40	2	47
534	3.348	20910.601	6051	withoutRad18	40	2	48
535	3.616	24281.485	6051	withoutRad18	40	3	0
536	2.881	5536.434	6051	withoutRad18	40	3	1
537	6.485	44913.585	6051	withoutRad18	40	3	2
538	3.219	16322.695	6051	withoutRad18	40	3	3
539	3.826	22802.024	6051	withoutRad18	40	3	4
540	2.671	9059.335	6051	withoutRad18	40	3	5
541	2.869	13744.986	6051	withoutRad18	40	3	6
542	3.499	18899.797	6051	withoutRad18	40	3	7
543	3.977	33177.653	6051	withoutRad18	40	3	8
544	3.604	30057.288	6051	withoutRad18	40	3	9
545	3.091	12231.908	6051	withoutRad18	40	3	10
546	3.429	23292.378	6051	withoutRad18	40	3	11
547	2.788	25413.29	6051	withoutRad18	40	3	12
548	5.027	39012.161	6051	withoutRad18	40	3	13
549	3.989	17978.773	6051	withoutRad18	40	3	14
550	3.114	19254.325	6051	withoutRad18	40	3	15
551	2.788	20809.288	6051	withoutRad18	40	3	16
552	2.449	2323.317	6051	withoutRad18	40	3	17
553	3.138	10049.667	6051	withoutRad18	40	3	18
554	3.336	25013.81	6051	withoutRad18	40	3	19
555	4.304	33988.453	6051	withoutRad18	40	3	20
556	3.756	3830.586	6051	withoutRad18	40	3	21
557	3.231	19859.675	6051	withoutRad18	40	3	22
558	2.729	3797.717	6051	withoutRad18	40	3	23
559	2.998	13899.651	6051	withoutRad18	40	3	24
560	3.079	10137.206	6051	withoutRad18	40	3	25
561	4.269	20144.719	6051	withoutRad18	40	3	26
562	3.429	17987.101	6051	withoutRad18	40	3	27
563	3.149	14600.692	6051	withoutRad18	40	3	28
564	4.141	21186.525	6051	withoutRad18	40	3	29
565	4.059	18344.883	6051	withoutRad18	40	3	30
566	4.316	18667.672	6051	withoutRad18	40	3	31
567	3.079	15307.087	6051	withoutRad18	40	3	32
568	4.362	23251.344	6051	withoutRad18	40	3	33
569	3.907	20883.925	6051	withoutRad18	40	3	34
570	4.036	26790.552	6051	withoutRad18	40	3	35
571	2.881	5957.376	6051	withoutRad18	40	3	36
572	2.846	17984.313	6051	withoutRad18	40	3	37
573	4.036	31704.991	6051	withoutRad18	40	3	38
574	3.767	22984.868	6051	withoutRad18	40	3	39
575	2.823	6366.538	6051	withoutRad18	40	3	40
576	3.779	25004.105	6051	withoutRad18	40	3	41
577	3.686	20794.008	6051	withoutRad18	40	3	42
578	2.484	10197.334	6051	withoutRad18	40	3	43
579	3.791	34178.634	6051	withoutRad18	40	3	44
580	3.091	14692.289	6051	withoutRad18	40	3	45
581	2.694	2505.754	6051	withoutRad18	40	3	46
582	2.554	910.573	6051	withoutRad18	40	3	47
583	2.893	8912.206	6051	withoutRad18	40	3	48
584	3.628	13451.368	6051	withoutRad18	40	3	49
585	4.502	20357.949	6051	withoutRad18	40	3	50
586	4.456	26335.469	6051	withoutRad18	40	3	51
587	2.624	986.098	6051	withoutRad18	40	3	52
588	4.339	25532.473	6051	withoutRad18	40	3	53
589	3.208	19991.559	6051	withoutRad18	40	3	54
590	2.939	3358.451	6051	withoutRad18	40	3	55
591	2.916	15092.178	6051	withoutRad18	40	3	56
592	2.659	1154.129	6051	withoutRad18	40	3	57
593	2.683	12417.611	6051	withoutRad18	40	4	0
594	4.036	18085.067	6051	withoutRad18	40	4	1
595	3.628	20943.622	6051	withoutRad18	40	4	2
596	4.141	20551.326	6051	withoutRad18	40	4	3
597	3.523	13540.528	6051	withoutRad18	40	4	4
598	3.196	10607.417	6051	withoutRad18	40	4	5
599	3.931	30532.561	6051	withoutRad18	40	4	6
600	3.126	24470.407	6051	withoutRad18	40	4	7
601	4.129	17242.518	6051	withoutRad18	40	4	8
602	3.966	16115.822	6051	withoutRad18	40	4	9
603	4.876	34839.132	6051	withoutRad18	40	4	10
604	2.799	6163.363	6051	withoutRad18	40	4	11
605	3.896	22817.362	6051	withoutRad18	40	4	12
606	5.529	43865.505	6051	withoutRad18	40	4	13
607	4.759	24857.034	6051	withoutRad18	40	4	14
608	4.397	19259.573	6051	withoutRad18	40	4	15
609	4.199	26897.861	6051	withoutRad18	40	4	16
610	2.823	11547.103	6051	withoutRad18	40	4	17
611	3.581	10281.571	6051	withoutRad18	40	4	18
612	2.764	5336.7	6051	withoutRad18	40	4	19
613	3.196	26488.302	6051	withoutRad18	40	4	20
614	3.907	19994.464	6051	withoutRad18	40	4	21
615	4.012	2677.483	6051	withoutRad18	40	4	22
616	3.021	24410.361	6051	withoutRad18	40	4	23
617	3.161	23801.01	6051	withoutRad18	40	4	24
618	3.826	27875.292	6051	withoutRad18	40	4	25
619	3.721	15551.67	6051	withoutRad18	40	4	26
620	4.211	23440.943	6051	withoutRad18	40	4	27
621	3.499	27349.537	6051	withoutRad18	40	4	28
622	3.861	9139.642	6051	withoutRad18	40	4	29
623	3.604	20759.879	6051	withoutRad18	40	4	30
624	3.266	8703.817	6051	withoutRad18	40	4	31
625	2.974	11542.449	6051	withoutRad18	40	4	32
626	2.916	15214.673	6051	withoutRad18	40	4	33
627	2.344	1013.963	6051	withoutRad18	40	4	34
628	3.114	18102.75	6051	withoutRad18	40	5	0
629	3.534	20276.488	6051	withoutRad18	40	5	1
630	2.519	1793.317	6051	withoutRad18	40	5	2
631	2.799	26294.19	6051	withoutRad18	40	5	3
632	4.386	26912.114	6051	withoutRad18	40	5	4
633	3.919	26633.181	6051	withoutRad18	40	5	5
634	3.639	25934.496	6051	withoutRad18	40	5	6
635	3.942	22928.823	6051	withoutRad18	40	5	7
636	4.841	37193.032	6051	withoutRad18	40	5	8
637	3.674	29525.293	6051	withoutRad18	40	5	9
638	3.336	18826.839	6051	withoutRad18	40	5	10
639	3.616	18928.666	6051	withoutRad18	40	5	11
640	6.147	28039.335	6051	withoutRad18	40	5	12
641	3.091	13534.007	6051	withoutRad18	40	5	13
642	2.951	21873.942	6051	withoutRad18	40	5	14
643	2.601	8696.713	6051	withoutRad18	40	5	15
644	3.068	20518.959	6051	withoutRad18	40	5	16
645	2.881	11987.408	6051	withoutRad18	40	5	17
646	2.414	10931.244	6051	withoutRad18	40	5	18
647	2.834	4706.552	6051	withoutRad18	40	5	19
648	3.476	20147.682	6051	withoutRad18	40	5	20
649	3.861	18337.476	6051	withoutRad18	40	5	21
650	2.858	12250.478	6051	withoutRad18	40	5	22
651	2.811	13845.961	6051	withoutRad18	40	5	23
652	2.648	1398.129	6051	withoutRad18	40	5	24
653	4.211	28188.272	6051	withoutRad18	40	5	25
654	3.406	22822.704	6051	withoutRad18	40	5	26
655	3.103	13713.33	6051	withoutRad18	40	5	27
656	3.453	23416.226	6051	withoutRad18	40	5	28
657	3.453	2544.128	6051	withoutRad18	40	5	29
658	4.187	22038.743	6051	withoutRad18	40	5	30
659	3.651	26169.409	6051	withoutRad18	40	5	31
660	3.616	20541.19	6051	withoutRad18	40	5	32
661	4.047	19095.963	6051	withoutRad18	40	5	33
662	4.001	22008.907	6051	withoutRad18	40	5	34
663	4.164	15685.269	6051	withoutRad18	40	5	35
664	4.176	28304.422	6051	withoutRad18	40	5	36
665	2.776	1301.877	6051	withoutRad18	40	5	37
666	2.519	10530.866	6051	withoutRad18	40	5	38
667	2.834	12966.274	6051	withoutRad18	40	5	39
668	1.493	13259.04	6051	withoutRad18	40	5	40
669	4.059	14977.649	6051	withoutRad18	40	5	41
670	3.453	5194.516	6051	withoutRad18	40	5	42
671	3.756	18996.667	6051	withoutRad18	40	5	43
672	2.753	10427.453	6051	withoutRad18	40	5	44
673	2.951	10959.611	6051	withoutRad18	40	5	45
674	2.928	9499.01	6051	withoutRad18	40	5	46
675	2.648	11762.514	6051	withoutRad18	40	5	47
676	6.31	41934.413	6051	withoutRad18	40	5	48
677	3.674	18401.313	6051	withoutRad18	40	5	49
678	3.558	14933.501	6051	withoutRad18	40	5	50
679	3.732	15271.978	6051	withoutRad18	40	5	51
680	2.671	6621.105	6051	withoutRad18	40	5	52
681	3.802	16754.38	6051	withoutRad18	40	5	53
682	4.012	16379.779	6051	withoutRad18	40	5	54
683	4.351	13696.965	6051	withoutRad18	40	5	55
684	2.204	2238.193	6051	withoutRad18	40	5	56
685	2.554	9663.566	6051	withoutRad18	40	5	57
686	3.989	15183.449	6051	withoutRad18	40	5	58
687	3.348	8333.135	6051	withoutRad18	40	5	59
688	3.686	24492.464	6051	withoutRad18	40	5	60
689	3.149	11169.481	6051	withoutRad18	40	5	61
690	3.324	9170.878	6051	withoutRad18	40	5	62
691	2.694	12853.565	6051	withoutRad18	40	5	63
692	4.141	26873.774	6051	withoutRad18	40	5	64
693	3.884	54176.562	6051	withoutRad18	80	1	0
694	3.138	3762.118	6051	withoutRad18	80	1	1
695	3.091	5664.645	6051	withoutRad18	80	1	2
696	2.753	8258.742	6051	withoutRad18	80	1	3
697	2.776	11622.978	6051	withoutRad18	80	1	4
698	2.298	3035.661	6051	withoutRad18	80	1	5
699	2.951	34193.331	6051	withoutRad18	80	1	6
700	3.697	45368.201	6051	withoutRad18	80	1	7
701	3.254	15246.913	6051	withoutRad18	80	1	8
702	2.216	950.663	6051	withoutRad18	80	1	9
703	3.581	30137.152	6051	withoutRad18	80	1	10
704	3.896	52140.681	6051	withoutRad18	80	1	11
705	3.826	36705.558	6051	withoutRad18	80	1	12
706	5.12	63351.861	6051	withoutRad18	80	1	13
707	2.741	8544.743	6051	withoutRad18	80	1	14
708	4.374	58341.882	6051	withoutRad18	80	1	15
709	3.313	45808.284	6051	withoutRad18	80	1	16
710	2.904	23256.616	6051	withoutRad18	80	1	17
711	2.263	3026.015	6051	withoutRad18	80	1	18
712	3.359	42596.846	6051	withoutRad18	80	1	19
713	3.849	53172.583	6051	withoutRad18	80	1	20
714	2.146	1978.588	6051	withoutRad18	80	1	21
715	3.721	34074.65	6051	withoutRad18	80	1	22
716	3.767	24947.383	6051	withoutRad18	80	1	23
717	3.348	45910.006	6051	withoutRad18	80	1	24
718	2.939	6019.592	6051	withoutRad18	80	1	25
719	2.403	7803.916	6051	withoutRad18	80	1	26
720	2.858	37013.651	6051	withoutRad18	80	1	27
721	2.811	26361.55	6051	withoutRad18	80	1	28
722	3.569	11299.267	6051	withoutRad18	80	1	29
723	3.453	5301.16	6051	withoutRad18	80	1	30
724	3.359	21891.823	6051	withoutRad18	80	1	31
725	2.321	965.243	6051	withoutRad18	80	1	32
726	3.196	28612.795	6051	withoutRad18	80	1	33
727	3.266	32300.94	6051	withoutRad18	80	1	34
728	3.009	14136.278	6051	withoutRad18	80	1	35
729	4.351	40408.96	6051	withoutRad18	80	1	36
730	2.449	7019.314	6051	withoutRad18	80	2	0
731	4.316	36791.674	6051	withoutRad18	80	2	1
732	4.841	27822.361	6051	withoutRad18	80	2	2
733	4.129	27970.144	6051	withoutRad18	80	2	3
734	1.318	475.506	6051	withoutRad18	80	2	4
735	2.181	1947.923	6051	withoutRad18	80	2	5
736	3.861	13194.818	6051	withoutRad18	80	2	6
737	2.356	5414.347	6051	withoutRad18	80	2	7
738	4.981	32277.95	6051	withoutRad18	80	2	8
739	3.826	26057.376	6051	withoutRad18	80	2	9
740	2.298	1116.385	6051	withoutRad18	80	2	10
741	3.348	26086.793	6051	withoutRad18	80	2	11
742	4.421	35009.951	6051	withoutRad18	80	2	12
743	3.977	6619.845	6051	withoutRad18	80	2	13
744	2.379	2502.161	6051	withoutRad18	80	2	14
745	2.823	22527.243	6051	withoutRad18	80	2	15
746	3.814	34047.566	6051	withoutRad18	80	2	16
747	3.441	41795.355	6051	withoutRad18	80	2	17
748	2.846	12146.493	6051	withoutRad18	80	2	18
749	4.001	35828.635	6051	withoutRad18	80	2	19
750	3.709	6225.473	6051	withoutRad18	80	2	20
751	3.161	2497.776	6051	withoutRad18	80	3	0
752	4.071	26390.068	6051	withoutRad18	80	3	1
753	3.499	6508.29	6051	withoutRad18	80	3	2
754	3.651	7533.614	6051	withoutRad18	80	3	3
755	3.161	9329.334	6051	withoutRad18	80	3	4
756	3.686	7498.331	6051	withoutRad18	80	3	5
757	3.896	23087.978	6051	withoutRad18	80	3	6
758	4.071	20842.332	6051	withoutRad18	80	3	7
759	4.701	20477.458	6051	withoutRad18	80	3	8
760	4.129	19961.07	6051	withoutRad18	80	3	9
761	3.686	19438.278	6051	withoutRad18	80	3	10
762	4.246	14571.707	6051	withoutRad18	80	3	11
763	4.257	20285.97	6051	withoutRad18	80	3	12
764	3.884	12855.256	6051	withoutRad18	80	3	13
765	4.082	10184.807	6051	withoutRad18	80	3	14
766	3.628	7615.029	6051	withoutRad18	80	3	15
767	4.117	29542.439	6051	withoutRad18	80	3	16
768	3.814	29368.739	6051	withoutRad18	80	3	17
769	3.359	17318.194	6051	withoutRad18	80	3	18
770	4.841	34182.285	6051	withoutRad18	80	3	19
771	3.009	18014.208	6051	withoutRad18	80	3	20
772	3.639	4613.065	6051	withoutRad18	80	3	21
773	2.636	669.875	6051	withoutRad18	80	3	22
774	3.954	13512.919	6051	withoutRad18	80	3	23
775	4.794	25848.672	6051	withoutRad18	80	3	24
776	4.036	6617.489	6051	withoutRad18	80	3	25
777	4.444	16697.506	6051	withoutRad18	80	3	26
778	2.671	2379.456	6051	withoutRad18	80	3	27
779	3.336	25627.651	6051	withoutRad18	80	3	28
780	4.852	32960.143	6051	withoutRad18	80	3	29
781	3.639	23041.451	6051	withoutRad18	80	3	30
782	2.869	2843.228	6051	withoutRad18	80	3	31
783	2.414	565.272	6051	withoutRad18	80	3	32
784	3.977	21401.562	6051	withoutRad18	80	4	0
785	4.479	28540.665	6051	withoutRad18	80	4	1
786	3.732	18421.352	6051	withoutRad18	80	4	2
787	2.204	877.599	6051	withoutRad18	80	4	3
788	3.546	16634.229	6051	withoutRad18	80	4	4
789	3.103	8754.439	6051	withoutRad18	80	4	5
790	2.834	6359.854	6051	withoutRad18	80	4	6
791	2.274	834.326	6051	withoutRad18	80	4	7
792	4.071	20609.028	6051	withoutRad18	80	4	8
793	3.184	11759.586	6051	withoutRad18	80	4	9
794	2.321	561.598	6051	withoutRad18	80	4	10
795	3.604	10748.901	6051	withoutRad18	80	4	11
796	3.044	615.346	6051	withoutRad18	80	4	12
797	2.403	1850.237	6051	withoutRad18	80	4	13
798	3.534	13871.844	6051	withoutRad18	80	4	14
799	3.954	19867.163	6051	withoutRad18	80	4	15
800	3.791	21185.673	6051	withoutRad18	80	4	16
801	3.324	17092.834	6051	withoutRad18	80	4	17
802	2.321	2494.766	6051	withoutRad18	80	4	18
803	2.566	15089.052	6051	withoutRad18	80	4	19
804	3.476	12072.777	6051	withoutRad18	80	4	20
805	2.718	15615.18	6051	withoutRad18	80	4	21
806	2.426	2916.618	6051	withoutRad18	80	4	22
807	2.123	1306.263	6051	withoutRad18	80	4	23
808	3.336	15857.686	6051	withoutRad18	80	4	24
809	3.884	11776.406	6051	withoutRad18	80	4	25
810	2.298	781.628	6051	withoutRad18	80	4	26
811	3.931	14139.077	6051	withoutRad18	80	4	27
812	4.211	9510.569	6051	withoutRad18	80	4	28
813	2.449	568.935	6051	withoutRad18	80	4	29
814	3.826	16176.288	6051	withoutRad18	80	4	30
815	3.954	17557.399	6051	withoutRad18	80	4	31
816	4.199	23967.094	6051	withoutRad18	80	4	32
817	3.254	12833.328	6051	withoutRad18	80	4	33
818	2.111	965.523	6051	withoutRad18	80	4	34
819	3.989	30991.131	6051	withoutRad18	80	4	35
820	4.024	11810.616	6051	withoutRad18	80	4	36
821	2.764	21002.478	6051	withoutRad18	80	4	37
822	3.954	17284.462	6051	withoutRad18	80	4	38
823	3.324	12380.636	6051	withoutRad18	80	4	39
824	4.351	24872.232	6051	withoutRad18	80	4	40
825	1.586	1014.955	6051	withoutRad18	80	4	41
826	2.636	11617.857	6051	withRad18	0	1	0
827	2.823	9448.691	6051	withRad18	0	1	1
828	2.368	3321.184	6051	withRad18	0	1	2
829	2.753	9404.823	6051	withRad18	0	1	3
830	2.869	7631.732	6051	withRad18	0	1	4
831	2.834	5673.976	6051	withRad18	0	1	5
832	2.788	6774.113	6051	withRad18	0	1	6
833	2.543	8375.254	6051	withRad18	0	1	7
834	1.54	5595.722	6051	withRad18	0	1	8
835	2.519	2702.234	6051	withRad18	0	1	9
836	1.283	5032.06	6051	withRad18	0	1	10
837	3.126	5589.121	6051	withRad18	0	1	11
838	2.893	10466.014	6051	withRad18	0	1	12
839	2.566	8007.686	6051	withRad18	0	1	13
840	4.537	9314.964	6051	withRad18	0	1	14
841	2.928	6267.72	6051	withRad18	0	1	15
842	2.496	6522.637	6051	withRad18	0	1	16
843	2.519	6246.888	6051	withRad18	0	1	17
844	2.636	5802.875	6051	withRad18	0	1	18
845	2.788	10007.21	6051	withRad18	0	1	19
846	2.566	3178.102	6051	withRad18	0	1	20
847	2.554	13337.562	6051	withRad18	0	1	21
848	2.694	9483.462	6051	withRad18	0	1	22
849	2.461	4558.21	6051	withRad18	0	1	23
850	2.239	802.716	6051	withRad18	0	1	24
851	2.543	7209.938	6051	withRad18	0	1	25
852	3.044	11995.549	6051	withRad18	0	1	26
853	2.473	8713.288	6051	withRad18	0	1	27
854	2.216	5182.199	6051	withRad18	0	1	28
855	2.753	7772.843	6051	withRad18	0	1	29
856	2.613	5466.497	6051	withRad18	0	1	30
857	2.729	1678.123	6051	withRad18	0	1	31
858	2.834	10509.882	6051	withRad18	0	1	32
859	2.788	4927.06	6051	withRad18	0	1	33
860	2.379	4662.369	6051	withRad18	0	1	34
861	2.239	4497.218	6051	withRad18	0	1	35
862	2.858	5595.279	6051	withRad18	0	1	36
863	3.394	10838.375	6051	withRad18	0	1	37
864	2.951	7239.553	6051	withRad18	0	1	38
865	2.636	5527.815	6051	withRad18	0	1	39
866	3.196	9930.403	6051	withRad18	0	1	40
867	2.951	8042.655	6051	withRad18	0	1	41
868	2.624	4756.917	6051	withRad18	0	1	42
869	2.986	10885.008	6051	withRad18	0	1	43
870	2.694	3291.324	6051	withRad18	0	1	44
871	2.636	6192.499	6051	withRad18	0	1	45
872	2.799	7417.732	6051	withRad18	0	1	46
873	2.986	9242.25	6051	withRad18	0	1	47
874	2.869	6084.526	6051	withRad18	0	1	48
875	2.998	9018.78	6051	withRad18	0	1	49
876	2.928	9054.88	6051	withRad18	0	1	50
877	2.729	7180.113	6051	withRad18	0	1	51
878	2.659	5562.247	6051	withRad18	0	1	52
879	3.289	6726.081	6051	withRad18	0	1	53
880	2.741	8100.31	6051	withRad18	0	1	54
881	2.473	6544.67	6051	withRad18	0	1	55
882	2.519	8517.881	6051	withRad18	0	1	56
883	2.496	1189.32	6051	withRad18	0	1	57
884	2.846	4916.294	6051	withRad18	0	1	58
885	2.741	5801.032	6051	withRad18	0	1	59
886	2.916	7883.744	6051	withRad18	0	1	60
887	3.056	6850.162	6051	withRad18	0	1	61
888	2.018	1906.866	6051	withRad18	0	1	62
889	2.496	2822.7	6051	withRad18	0	1	63
890	2.601	5241.86	6051	withRad18	0	1	64
891	2.776	4228.76	6051	withRad18	0	1	65
892	3.079	3892.848	6051	withRad18	0	1	66
893	2.846	7899.829	6051	withRad18	0	1	67
894	2.823	4457.887	6051	withRad18	0	1	68
895	1.505	1949.906	6051	withRad18	0	1	69
896	2.543	4291.827	6051	withRad18	0	1	70
897	2.706	7837.566	6051	withRad18	0	1	71
898	2.671	6353.194	6051	withRad18	0	1	72
899	2.403	4175.49	6051	withRad18	0	1	73
900	2.706	6585.949	6051	withRad18	0	1	74
901	2.414	6129.91	6051	withRad18	0	1	75
902	2.181	754.311	6051	withRad18	0	1	76
903	2.811	5401.039	6051	withRad18	0	1	77
904	3.278	6786.932	6051	withRad18	0	1	78
905	2.776	5531.185	6051	withRad18	0	1	79
906	2.589	4088.559	6051	withRad18	0	1	80
907	2.776	3667.255	6051	withRad18	0	1	81
908	2.484	3535.837	6051	withRad18	0	1	82
909	3.697	5530.334	6051	withRad18	0	1	83
910	3.033	6580.829	6051	withRad18	0	1	84
911	2.729	5876.323	6051	withRad18	0	1	85
912	2.834	5325.911	6051	withRad18	0	1	86
913	2.741	5087.592	6051	withRad18	0	1	87
914	2.473	4743.271	6051	withRad18	0	1	88
915	2.065	4791.769	6051	withRad18	0	2	0
916	2.531	10140.763	6051	withRad18	0	2	1
917	2.648	11603.464	6051	withRad18	0	2	2
918	2.391	1980.85	6051	withRad18	0	2	3
919	2.403	4937.954	6051	withRad18	0	2	4
920	2.636	7402.196	6051	withRad18	0	2	5
921	2.484	1912.01	6051	withRad18	0	2	6
922	2.344	6756.955	6051	withRad18	0	2	7
923	2.706	4779.802	6051	withRad18	0	2	8
924	2.706	9076.61	6051	withRad18	0	2	9
925	2.274	6059.996	6051	withRad18	0	2	10
926	2.986	9902.188	6051	withRad18	0	2	11
927	2.718	5351.595	6051	withRad18	0	2	12
928	2.449	11571.015	6051	withRad18	0	2	13
929	1.668	3103.044	6051	withRad18	0	2	14
930	2.519	7493.922	6051	withRad18	0	2	15
931	3.499	12805.941	6051	withRad18	0	2	16
932	1.668	5355.141	6051	withRad18	0	2	17
933	2.799	6355.375	6051	withRad18	0	2	18
934	3.966	11841.503	6051	withRad18	0	2	19
935	2.601	5821.782	6051	withRad18	0	2	20
936	2.111	7496.22	6051	withRad18	0	2	21
937	3.138	10484.688	6051	withRad18	0	2	22
938	2.449	9354.843	6051	withRad18	0	2	23
939	2.601	8656.484	6051	withRad18	0	2	24
940	2.776	13666.592	6051	withRad18	0	2	25
941	2.251	3290.251	6051	withRad18	0	2	26
942	2.309	3745.054	6051	withRad18	0	2	27
943	1.295	3011.936	6051	withRad18	0	2	28
944	2.368	6078.939	6051	withRad18	0	2	29
945	2.799	6313.21	6051	withRad18	0	2	30
946	2.589	3235.944	6051	withRad18	0	2	31
947	2.601	4618.163	6051	withRad18	0	2	32
948	2.753	8108.568	6051	withRad18	0	2	33
949	2.776	6939.637	6051	withRad18	0	2	34
950	2.858	4337.62	6051	withRad18	0	2	35
951	2.648	9368.338	6051	withRad18	0	2	36
952	2.613	4799.153	6051	withRad18	0	2	37
953	2.111	4692.719	6051	withRad18	0	2	38
954	2.613	5141.398	6051	withRad18	0	2	39
955	2.764	7361.325	6051	withRad18	0	2	40
956	2.659	11045.586	6051	withRad18	0	2	41
957	2.648	7390.742	6051	withRad18	0	2	42
958	2.799	9158.666	6051	withRad18	0	2	43
959	2.624	7191.393	6051	withRad18	0	2	44
960	2.286	814.882	6051	withRad18	0	2	45
961	2.426	2394.794	6051	withRad18	0	2	46
962	2.823	3809.346	6051	withRad18	0	2	47
963	2.309	5952.396	6051	withRad18	0	2	48
964	2.881	8115.403	6051	withRad18	0	2	49
965	2.659	5909.764	6051	withRad18	0	2	50
966	3.114	7960.132	6051	withRad18	0	2	51
967	2.683	8068.035	6051	withRad18	0	2	52
968	2.578	6181.99	6051	withRad18	0	2	53
969	4.059	11394.048	6051	withRad18	0	2	54
970	2.414	7348.367	6051	withRad18	0	2	55
971	2.858	8629.412	6051	withRad18	0	2	56
972	2.461	4817.699	6051	withRad18	0	2	57
973	2.135	10624.913	6051	withRad18	0	2	58
974	2.916	7082.497	6051	withRad18	0	2	59
975	2.309	5600.82	6051	withRad18	0	2	60
976	2.449	4250.14	6051	withRad18	0	2	61
977	2.426	2995.957	6051	withRad18	0	2	62
978	2.123	5052.297	6051	withRad18	0	2	63
979	2.473	9687.162	6051	withRad18	0	2	64
980	2.636	8137.891	6051	withRad18	0	2	65
981	2.543	6908.482	6051	withRad18	0	2	66
982	2.706	6313.187	6051	withRad18	0	2	67
983	2.589	3657.795	6051	withRad18	0	2	68
984	2.496	6924.24	6051	withRad18	0	2	69
985	2.753	6637.026	6051	withRad18	0	2	70
986	2.788	4317.71	6051	withRad18	0	2	71
987	2.601	4523.976	6051	withRad18	0	2	72
988	2.496	4119.457	6051	withRad18	0	2	73
989	2.823	3536.35	6051	withRad18	0	2	74
990	2.601	2413.398	6051	withRad18	0	2	75
991	2.274	4586.145	6051	withRad18	0	2	76
992	2.461	3426.335	6051	withRad18	0	2	77
993	2.286	4615.2	6051	withRad18	0	2	78
994	2.053	3880.974	6051	withRad18	0	2	79
995	2.449	1324.727	6051	withRad18	0	2	80
996	2.309	5699.707	6051	withRad18	0	2	81
997	2.461	6589.997	6051	withRad18	0	2	82
998	2.694	10329.848	6051	withRad18	0	3	0
999	2.834	12727.955	6051	withRad18	0	3	1
1000	2.753	1658.481	6051	withRad18	0	3	2
1001	2.344	9084.658	6051	withRad18	0	3	3
1002	2.811	13401.155	6051	withRad18	0	3	4
1003	2.263	9005.623	6051	withRad18	0	3	5
1004	2.356	11168.712	6051	withRad18	0	3	6
1005	2.018	10998.744	6051	withRad18	0	3	7
1006	2.881	21531.954	6051	withRad18	0	3	8
1007	2.741	4066.724	6051	withRad18	0	3	9
1008	3.021	9792.651	6051	withRad18	0	3	10
1009	2.753	9750.579	6051	withRad18	0	3	11
1010	2.566	3813.393	6051	withRad18	0	3	12
1011	2.928	8110.761	6051	withRad18	0	3	13
1012	3.114	13051.573	6051	withRad18	0	3	14
1013	3.394	12937.569	6051	withRad18	0	3	15
1014	3.068	14806.608	6051	withRad18	0	3	16
1015	2.974	9744.665	6051	withRad18	0	3	17
1016	3.184	7050.445	6051	withRad18	0	3	18
1017	3.313	10430.637	6051	withRad18	0	3	19
1018	2.753	992.921	6051	withRad18	0	3	20
1019	2.904	13037.086	6051	withRad18	0	3	21
1020	2.823	13296.785	6051	withRad18	0	3	22
1021	3.114	10502.032	6051	withRad18	0	3	23
1022	2.951	12478.917	6051	withRad18	0	3	24
1023	2.566	718.619	6051	withRad18	0	3	25
1024	1.633	2313.344	6051	withRad18	0	3	26
1025	2.799	6130.213	6051	withRad18	0	3	27
1026	3.091	10266.839	6051	withRad18	0	3	28
1027	2.846	13901.575	6051	withRad18	0	3	29
1028	2.473	12409.773	6051	withRad18	0	3	30
1029	2.858	12130.677	6051	withRad18	0	3	31
1030	2.764	9269.229	6051	withRad18	0	3	32
1031	2.216	5512.313	6051	withRad18	0	3	33
1032	3.173	10815.316	6051	withRad18	0	3	34
1033	3.033	8102.153	6051	withRad18	0	3	35
1034	2.928	10241.144	6051	withRad18	0	3	36
1035	2.858	9163.227	6051	withRad18	0	3	37
1036	1.528	326.557	6051	withRad18	0	3	38
1037	3.219	17132.048	6051	withRad18	0	3	39
1038	2.869	6699.102	6051	withRad18	0	3	40
1039	2.566	9766.524	6051	withRad18	0	3	41
1040	2.729	9821.088	6051	withRad18	0	3	42
1041	2.776	6889.995	6051	withRad18	0	3	43
1042	2.823	10105.76	6051	withRad18	0	3	44
1043	2.998	7956.108	6051	withRad18	0	3	45
1044	2.578	7478.514	6051	withRad18	0	3	46
1045	2.286	1206.093	6051	withRad18	0	3	47
1046	3.231	7825.319	6051	withRad18	0	3	48
1047	2.916	11087.285	6051	withRad18	0	3	49
1048	2.788	3711.613	6051	withRad18	0	3	50
1049	2.718	11442.827	6051	withRad18	0	3	51
1050	2.379	8091.48	6051	withRad18	0	3	52
1051	2.636	13780.27	6051	withRad18	0	3	53
1052	2.543	4554.489	6051	withRad18	0	3	54
1053	2.694	7862.014	6051	withRad18	0	3	55
1054	2.636	7626.926	6051	withRad18	0	3	56
1055	2.379	9174.039	6051	withRad18	0	3	57
1056	2.776	7737.186	6051	withRad18	0	3	58
1057	2.496	10537.689	6051	withRad18	0	3	59
1058	2.613	7135.207	6051	withRad18	0	3	60
1059	2.858	7921.442	6051	withRad18	0	3	61
1060	2.379	6359.551	6051	withRad18	0	3	62
1061	2.881	6897.588	6051	withRad18	0	3	63
1062	2.951	9843.833	6051	withRad18	0	3	64
1063	2.391	4960.583	6051	withRad18	0	3	65
1064	2.799	11118.218	6051	withRad18	0	3	66
1065	2.998	5507.344	6051	withRad18	0	3	67
1066	2.974	8805.783	6051	withRad18	0	3	68
1067	3.266	9093.219	6051	withRad18	0	3	69
1068	3.126	12936.799	6051	withRad18	0	3	70
1069	2.03	2355.16	6051	withRad18	120	1	0
1070	2.951	4983.876	6051	withRad18	120	1	1
1071	1.971	4169.635	6051	withRad18	120	1	2
1072	1.948	2444.704	6051	withRad18	120	1	3
1073	2.438	31684.603	6051	withRad18	120	1	4
1074	1.936	1149.219	6051	withRad18	120	1	5
1075	2.764	8029.019	6051	withRad18	120	1	6
1076	2.916	31703.533	6051	withRad18	120	1	7
1077	3.033	20893.408	6051	withRad18	120	1	8
1078	2.531	6620.323	6051	withRad18	120	1	9
1079	2.216	2588.662	6051	withRad18	120	1	10
1080	3.009	19574.42	6051	withRad18	120	1	11
1081	3.056	5939.904	6051	withRad18	120	1	12
1082	2.881	14222.288	6051	withRad18	120	1	13
1083	2.17	1171.94	6051	withRad18	120	1	14
1084	2.648	7388.806	6051	withRad18	120	1	15
1085	2.065	2856.327	6051	withRad18	120	1	16
1086	2.228	12271.531	6051	withRad18	120	1	17
1087	1.4	782.864	6051	withRad18	120	1	18
1088	1.925	2756.192	6051	withRad18	120	1	19
1089	1.761	6892.106	6051	withRad18	120	1	20
1090	1.936	1347.507	6051	withRad18	120	1	21
1091	2.729	5337.201	6051	withRad18	120	1	22
1092	2.741	6859.132	6051	withRad18	120	1	23
1093	2.519	16679.508	6051	withRad18	120	1	24
1094	1.983	13066.351	6051	withRad18	120	1	25
1095	2.368	10007.852	6051	withRad18	120	1	26
1096	2.333	15384.035	6051	withRad18	120	1	27
1097	2.904	18264.634	6051	withRad18	120	1	28
1098	1.388	980.196	6051	withRad18	120	1	29
1099	1.866	4250.315	6051	withRad18	120	1	30
1100	1.89	2726.052	6051	withRad18	120	1	31
1101	2.601	6850.64	6051	withRad18	120	1	32
1102	2.461	16400.039	6051	withRad18	120	1	33
1103	2.928	30746.292	6051	withRad18	120	1	34
1104	2.531	1507.864	6051	withRad18	120	1	35
1105	1.948	4730.638	6051	withRad18	120	1	36
1106	1.295	8009.704	6051	withRad18	120	1	37
1107	2.823	15263.942	6051	withRad18	120	1	38
1108	1.925	827.118	6051	withRad18	120	1	39
1109	2.543	19378.908	6051	withRad18	120	1	40
1110	2.846	13562.141	6051	withRad18	120	1	41
1111	2.928	16705.507	6051	withRad18	120	1	42
1112	2.846	6989.104	6051	withRad18	120	1	43
1113	2.624	15113.78	6051	withRad18	120	1	44
1114	1.96	2276.918	6051	withRad18	120	1	45
1115	1.936	970.083	6051	withRad18	120	1	46
1116	2.239	12470.332	6051	withRad18	120	1	47
1117	2.869	19886.245	6051	withRad18	120	1	48
1118	1.948	2231.16	6051	withRad18	120	1	49
1119	2.799	7212.213	6051	withRad18	120	1	50
1120	3.243	32423.552	6051	withRad18	120	1	51
1121	3.219	18819.432	6051	withRad18	120	1	52
1122	2.274	8401.812	6051	withRad18	120	1	53
1123	1.948	1087.726	6051	withRad18	120	1	54
1124	2.858	8328.073	6051	withRad18	120	1	55
1125	2.053	2010.815	6051	withRad18	120	1	56
1126	2.589	13982.103	6051	withRad18	120	1	57
1127	1.726	2677.611	6051	withRad18	120	1	58
1128	2.333	9129.634	6051	withRad18	120	1	59
1129	2.823	27765.907	6051	withRad18	120	1	60
1130	2.053	2777.292	6051	withRad18	120	1	61
1131	2.03	3058.546	6051	withRad18	120	1	62
1132	2.788	13395.124	6051	withRad18	120	1	63
1133	1.376	7707.595	6051	withRad18	120	1	64
1134	1.913	901.056	6051	withRad18	120	1	65
1135	1.516	596.707	6051	withRad18	120	1	66
1136	2.193	2528.487	6051	withRad18	120	1	67
1137	2.03	5749.034	6051	withRad18	120	1	68
1138	1.726	3459.682	6051	withRad18	120	1	69
1139	1.983	10597.794	6051	withRad18	120	1	70
1140	3.056	24012.537	6051	withRad18	120	1	71
1141	3.464	4609.624	6051	withRad18	120	2	0
1142	3.254	17046.224	6051	withRad18	120	2	1
1143	5.051	5000.555	6051	withRad18	120	2	2
1144	3.289	5390.424	6051	withRad18	120	2	3
1145	3.802	1428.327	6051	withRad18	120	2	4
1146	3.814	5641.958	6051	withRad18	120	2	5
1147	3.884	11244.061	6051	withRad18	120	2	6
1148	4.911	32459.162	6051	withRad18	120	2	7
1149	4.432	30026.029	6051	withRad18	120	2	8
1150	3.966	7840.961	6051	withRad18	120	2	9
1151	4.491	30908.212	6051	withRad18	120	2	10
1152	3.511	2787.148	6051	withRad18	120	2	11
1153	3.686	8649.672	6051	withRad18	120	2	12
1154	2.461	4577.07	6051	withRad18	120	2	13
1155	3.977	9589.453	6051	withRad18	120	2	14
1156	3.161	20424.655	6051	withRad18	120	2	15
1157	4.572	42536.683	6051	withRad18	120	2	16
1158	2.484	3807.573	6051	withRad18	120	2	17
1159	2.356	713.639	6051	withRad18	120	2	18
1160	3.966	7974.257	6051	withRad18	120	2	19
1161	3.849	19108.525	6051	withRad18	120	2	20
1162	4.701	20091.333	6051	withRad18	120	2	21
1163	5.155	52602.715	6051	withRad18	120	2	22
1164	4.572	44530.259	6051	withRad18	120	2	23
1165	4.736	34167.903	6051	withRad18	120	2	24
1166	4.362	11974.087	6051	withRad18	120	2	25
1167	4.129	12222.484	6051	withRad18	120	2	26
1168	4.712	13855.421	6051	withRad18	120	2	27
1169	5.062	17538.13	6051	withRad18	120	2	28
1170	4.491	27405.081	6051	withRad18	120	2	29
1171	3.767	4209.001	6051	withRad18	120	2	30
1172	1.75	4056.949	6051	withRad18	120	3	0
1173	2.321	16273.671	6051	withRad18	120	3	1
1174	3.161	1977.176	6051	withRad18	120	3	2
1175	3.732	26703.165	6051	withRad18	120	3	3
1176	2.17	3303.093	6051	withRad18	120	3	4
1177	2.998	19170.904	6051	withRad18	120	3	5
1178	1.458	3199.004	6051	withRad18	120	3	6
1179	3.371	22862.781	6051	withRad18	120	3	7
1180	2.088	13937.617	6051	withRad18	120	3	8
1181	3.126	25122.926	6051	withRad18	120	3	9
1182	1.703	12588.267	6051	withRad18	120	3	10
1183	1.866	13458.646	6051	withRad18	120	3	11
1184	2.17	1532.93	6051	withRad18	120	3	12
1185	2.123	3623.083	6051	withRad18	120	3	13
1186	3.429	21018.295	6051	withRad18	120	3	14
1187	2.263	3053.787	6051	withRad18	120	3	15
1188	3.114	11860.305	6051	withRad18	120	3	16
1189	2.438	14438.341	6051	withRad18	120	3	17
1190	3.429	16625.971	6051	withRad18	120	3	18
1191	3.068	22516.092	6051	withRad18	120	3	19
1192	2.543	3838.261	6051	withRad18	120	3	20
1193	2.974	14631.811	6051	withRad18	120	3	21
1194	2.846	17777.021	6051	withRad18	120	3	22
1195	3.464	25133.809	6051	withRad18	120	3	23
1196	2.811	5044.773	6051	withRad18	120	3	24
1197	1.843	2355.778	6051	withRad18	120	3	25
1198	3.184	19037.433	6051	withRad18	120	3	26
1199	3.488	8267.921	6051	withRad18	120	3	27
1200	2.158	1665.806	6051	withRad18	120	3	28
1201	3.266	34355.076	6051	withRad18	120	3	29
1202	2.694	12858.219	6051	withRad18	120	3	30
1203	2.204	1894.222	6051	withRad18	120	3	31
1204	2.706	11251.258	6051	withRad18	120	3	32
1205	3.371	21093.563	6051	withRad18	120	3	33
1206	3.219	19355.673	6051	withRad18	120	3	34
1207	3.464	25246.518	6051	withRad18	120	3	35
1208	3.091	19034.832	6051	withRad18	120	3	36
1209	3.406	22112.786	6051	withRad18	120	3	37
1210	3.184	7824.34	6051	withRad18	120	3	38
1211	3.079	13897.936	6051	withRad18	120	3	39
1212	2.823	3210.504	6051	withRad18	120	3	40
1213	3.231	16779.97	6051	withRad18	120	3	41
1214	3.243	11587.111	6051	withRad18	120	3	42
1215	2.263	5531.839	6051	withRad18	120	3	43
1216	3.219	32730.28	6051	withRad18	120	3	44
1217	1.411	7737.384	6051	withRad18	120	3	45
1218	1.913	9086.081	6051	withRad18	120	3	46
1219	3.499	33486.259	6051	withRad18	120	3	47
1220	2.298	12205.28	6051	withRad18	120	3	48
1221	3.091	18399.435	6051	withRad18	120	3	49
1222	2.135	4967.873	6051	withRad18	120	3	50
1223	2.811	18023.318	6051	withRad18	120	3	51
1224	3.371	19156.907	6051	withRad18	120	3	52
1225	2.939	15690.669	6051	withRad18	120	3	53
1226	3.919	3127.142	6051	withRad18	120	3	54
1227	3.581	28853.26	6051	withRad18	120	4	0
1228	3.488	25095.493	6051	withRad18	120	4	1
1229	3.534	45417.365	6051	withRad18	120	4	2
1230	3.359	18151.388	6051	withRad18	120	4	3
1231	2.683	7795.354	6051	withRad18	120	4	4
1232	2.846	20728.573	6051	withRad18	120	4	5
1233	3.406	3622.279	6051	withRad18	120	4	6
1234	2.391	2273.722	6051	withRad18	120	4	7
1235	2.088	2749.007	6051	withRad18	120	4	8
1236	3.313	22962.135	6051	withRad18	120	4	9
1237	2.928	27150.794	6051	withRad18	120	4	10
1238	3.056	1320.866	6051	withRad18	120	4	11
1239	3.394	13227.326	6051	withRad18	120	4	12
1240	3.301	4186.653	6051	withRad18	120	4	13
1241	3.184	9547.637	6051	withRad18	120	4	14
1242	3.849	23046.291	6051	withRad18	120	4	15
1243	3.103	16396.948	6051	withRad18	120	4	16
1244	2.823	9049.316	6051	withRad18	120	4	17
1245	2.624	3209.735	6051	withRad18	120	4	18
1246	3.208	25131.546	6051	withRad18	120	4	19
1247	4.164	6210.917	6051	withRad18	120	4	20
1248	2.834	8367.24	6051	withRad18	120	4	21
1249	3.359	19874.418	6051	withRad18	120	4	22
1250	2.904	21139.53	6051	withRad18	120	4	23
1251	2.135	1295.847	6051	withRad18	120	4	24
1252	1.668	2159.391	6051	withRad18	120	4	25
1253	3.884	11212.778	6051	withRad18	120	4	26
1254	3.138	16628.712	6051	withRad18	120	4	27
1255	4.467	23260.71	6051	withRad18	120	4	28
1256	3.266	18664.908	6051	withRad18	120	4	29
1257	1.341	8443.908	6051	withRad18	120	4	30
1258	2.846	17869.423	6051	withRad18	120	4	31
1259	3.418	4469.983	6051	withRad18	120	4	32
1260	2.869	8674.633	6051	withRad18	120	4	33
1261	2.204	1305.645	6051	withRad18	120	4	34
1262	3.033	9396.997	6051	withRad18	120	4	35
1263	2.694	1771.878	6051	withRad18	120	4	36
1264	2.135	2533.444	6051	withRad18	120	4	37
1265	3.079	24249.981	6051	withRad18	120	4	38
1266	1.971	1703.212	6051	withRad18	120	4	39
1267	3.044	33141.681	6051	withRad18	120	4	40
1268	2.694	9128.666	6051	withRad18	120	4	41
1269	2.181	3053.74	6051	withRad18	120	4	42
1270	3.686	37631.668	6051	withRad18	120	4	43
1271	2.998	9388.4	6051	withRad18	120	4	44
1272	3.359	5530.882	6051	withRad18	120	4	45
1273	3.103	13227.816	6051	withRad18	120	4	46
1274	3.546	11679.385	6051	withRad18	120	4	47
1275	1.82	2140.974	6051	withRad18	120	4	48
1276	2.391	13821.618	6051	withRad18	120	4	49
1277	1.54	624.992	6051	withRad18	120	4	50
1278	2.753	14186.258	6051	withRad18	40	1	0
1279	2.298	4790.346	6051	withRad18	40	1	1
1280	5.097	36610.462	6051	withRad18	40	1	2
1281	3.732	20626.874	6051	withRad18	40	1	3
1282	2.228	1168.43	6051	withRad18	40	1	4
1283	3.639	22487.282	6051	withRad18	40	1	5
1284	3.744	35334.21	6051	withRad18	40	1	6
1285	4.001	24225.72	6051	withRad18	40	1	7
1286	3.254	16058.26	6051	withRad18	40	1	8
1287	2.846	15004.873	6051	withRad18	40	1	9
1288	3.756	20851.278	6051	withRad18	40	1	10
1289	3.488	9279.458	6051	withRad18	40	1	11
1290	3.079	11855.989	6051	withRad18	40	1	12
1291	3.837	15470.558	6051	withRad18	40	1	13
1292	2.554	5395.673	6051	withRad18	40	1	14
1293	3.196	20839.579	6051	withRad18	40	1	15
1294	2.438	4257.185	6051	withRad18	40	1	16
1295	5.762	28956.3	6051	withRad18	40	1	17
1296	2.963	10226.435	6051	withRad18	40	1	18
1297	2.263	5021.025	6051	withRad18	40	1	19
1298	3.604	4425.427	6051	withRad18	40	1	20
1299	4.654	19892.357	6051	withRad18	40	1	21
1300	4.642	20317.976	6051	withRad18	40	1	22
1301	1.913	3173.098	6051	withRad18	40	1	23
1302	3.779	19153.699	6051	withRad18	40	1	24
1303	2.671	15644.235	6051	withRad18	40	1	25
1304	3.814	29953.514	6051	withRad18	40	1	26
1305	4.012	23622.061	6051	withRad18	40	1	27
1306	3.861	17226.947	6051	withRad18	40	1	28
1307	3.534	21357.892	6051	withRad18	40	1	29
1308	2.438	5603.047	6051	withRad18	40	1	30
1309	2.379	15929.408	6051	withRad18	40	1	31
1310	2.764	9402.082	6051	withRad18	40	1	32
1311	4.141	16608.288	6051	withRad18	40	1	33
1312	3.453	19758.723	6051	withRad18	40	1	34
1313	3.499	2891.447	6051	withRad18	40	1	35
1314	3.954	18662.517	6051	withRad18	40	1	36
1315	3.826	15998.272	6051	withRad18	40	1	37
1316	3.837	21878.783	6051	withRad18	40	1	38
1317	2.694	17269.24	6051	withRad18	40	1	39
1318	4.152	28991.957	6051	withRad18	40	1	40
1319	4.071	6692.08	6051	withRad18	40	1	41
1320	3.511	7640.492	6051	withRad18	40	1	42
1321	4.012	14336.269	6051	withRad18	40	1	43
1322	2.694	9737.784	6051	withRad18	40	1	44
1323	3.534	28050.287	6051	withRad18	40	1	45
1324	3.464	21686.677	6051	withRad18	40	1	46
1325	3.756	14694.459	6051	withRad18	40	1	47
1326	4.292	24157.555	6051	withRad18	40	1	48
1327	2.939	16727.704	6051	withRad18	40	1	49
1328	2.823	12470.181	6051	withRad18	40	1	50
1329	3.394	11690.454	6051	withRad18	40	1	51
1330	3.243	18142.862	6051	withRad18	40	1	52
1331	2.566	14435.705	6051	withRad18	40	1	53
1332	3.278	24560.943	6051	withRad18	40	2	0
1333	3.313	17627.605	6051	withRad18	40	2	1
1334	2.426	16523.047	6051	withRad18	40	2	2
1335	2.881	15642.217	6051	withRad18	40	2	3
1336	3.593	12221.283	6051	withRad18	40	2	4
1337	2.683	18515.667	6051	withRad18	40	2	5
1338	2.228	14859.738	6051	withRad18	40	2	6
1339	3.418	19615.5	6051	withRad18	40	2	7
1340	2.706	8879.92	6051	withRad18	40	2	8
1341	2.823	16998.88	6051	withRad18	40	2	9
1342	2.274	14293.66	6051	withRad18	40	2	10
1343	2.461	3123.491	6051	withRad18	40	2	11
1344	2.344	1139.678	6051	withRad18	40	2	12
1345	3.173	22998.574	6051	withRad18	40	2	13
1346	3.674	25429.783	6051	withRad18	40	2	14
1347	2.426	9905.839	6051	withRad18	40	2	15
1348	2.239	2508.588	6051	withRad18	40	2	16
1349	2.683	18702.979	6051	withRad18	40	2	17
1350	3.068	4200.335	6051	withRad18	40	2	18
1351	3.954	25220.484	6051	withRad18	40	2	19
1352	3.616	21009.908	6051	withRad18	40	2	20
1353	2.916	14287.922	6051	withRad18	40	2	21
1354	3.942	25177.817	6051	withRad18	40	2	22
1355	4.269	20447.587	6051	withRad18	40	2	23
1356	3.511	20882.374	6051	withRad18	40	2	24
1357	2.251	1182.648	6051	withRad18	40	2	25
1358	3.324	15203.744	6051	withRad18	40	2	26
1359	2.788	12636.929	6051	withRad18	40	2	27
1360	2.624	12456.522	6051	withRad18	40	2	28
1361	3.266	4983.619	6051	withRad18	40	2	29
1362	3.348	7645.962	6051	withRad18	40	2	30
1363	3.278	7286.699	6051	withRad18	40	2	31
1364	3.593	31531.163	6051	withRad18	40	2	32
1365	3.394	22871.109	6051	withRad18	40	2	33
1366	3.942	19952.473	6051	withRad18	40	2	34
1367	2.659	11498.814	6051	withRad18	40	2	35
1368	2.916	12821.757	6051	withRad18	40	2	36
1369	3.184	6896.468	6051	withRad18	40	3	0
1370	3.254	28184.633	6051	withRad18	40	3	1
1371	2.076	5386.598	6051	withRad18	40	3	2
1372	3.324	22816.114	6051	withRad18	40	3	3
1373	2.869	18154.631	6051	withRad18	40	3	4
1374	3.289	21625.919	6051	withRad18	40	3	5
1375	2.298	6888.945	6051	withRad18	40	3	6
1376	3.313	17954.547	6051	withRad18	40	3	7
1377	2.554	978.703	6051	withRad18	40	3	8
1378	3.254	18637.439	6051	withRad18	40	3	9
1379	3.324	15451.417	6051	withRad18	40	3	10
1380	4.047	22283.78	6051	withRad18	40	3	11
1381	2.928	15172.053	6051	withRad18	40	3	12
1382	2.823	8128.233	6051	withRad18	40	3	13
1383	3.709	20337.187	6051	withRad18	40	3	14
1384	2.333	3026.062	6051	withRad18	40	3	15
1385	2.274	7803.064	6051	withRad18	40	3	16
1386	3.581	6385.912	6051	withRad18	40	3	17
1387	2.508	9282.526	6051	withRad18	40	3	18
1388	2.998	21250.618	6051	withRad18	40	3	19
1389	3.161	7938.962	6051	withRad18	40	3	20
1390	3.336	15407.479	6051	withRad18	40	3	21
1391	2.204	14314.049	6051	withRad18	40	3	22
1392	2.671	3360.643	6051	withRad18	40	3	23
1393	1.878	854.353	6051	withRad18	40	3	24
1394	3.441	7565.095	6051	withRad18	40	3	25
1395	3.301	9450.149	6051	withRad18	40	3	26
1396	1.54	8215.468	6051	withRad18	40	3	27
1397	3.033	24652.016	6051	withRad18	40	3	28
1398	2.111	1318.907	6051	withRad18	40	3	29
1399	2.554	16633.179	6051	withRad18	40	3	30
1400	2.204	1321.986	6051	withRad18	40	3	31
1401	3.697	14171.737	6051	withRad18	40	3	32
1402	2.601	1950.279	6051	withRad18	40	3	33
1403	2.053	654.082	6051	withRad18	40	3	34
1404	1.901	3485.95	6051	withRad18	40	3	35
1405	2.613	14718.883	6051	withRad18	40	3	36
1406	2.333	1889.358	6051	withRad18	40	3	37
1407	2.788	10719.624	6051	withRad18	40	3	38
1408	2.928	11682.791	6051	withRad18	40	3	39
1409	2.869	10921.015	6051	withRad18	40	3	40
1410	4.152	29008.45	6051	withRad18	40	3	41
1411	2.963	16990.972	6051	withRad18	40	3	42
1412	2.496	10262.897	6051	withRad18	40	3	43
1413	2.636	14055.703	6051	withRad18	40	3	44
1414	2.729	11860.247	6051	withRad18	40	3	45
1415	2.239	6660.541	6051	withRad18	40	3	46
1416	2.963	10118.228	6051	withRad18	40	3	47
1417	2.403	1793.877	6051	withRad18	40	3	48
1418	3.044	4494.454	6051	withRad18	40	3	49
1419	2.204	1572.272	6051	withRad18	40	3	50
1420	3.243	17231.309	6051	withRad18	40	4	0
1421	2.531	5565.641	6051	withRad18	40	4	1
1422	5.179	33099.889	6051	withRad18	40	4	2
1423	1.995	3758.689	6051	withRad18	40	4	3
1424	2.158	3626.676	6051	withRad18	40	4	4
1425	2.274	1332.939	6051	withRad18	40	4	5
1426	2.531	25781.639	6051	withRad18	40	4	6
1427	2.03	897.638	6051	withRad18	40	4	7
1428	2.834	15681.676	6051	withRad18	40	4	8
1429	3.464	21724.912	6051	withRad18	40	4	9
1430	2.706	4983.106	6051	withRad18	40	4	10
1431	2.741	10285.42	6051	withRad18	40	4	11
1432	2.858	16047.25	6051	withRad18	40	4	12
1433	1.96	886.359	6051	withRad18	40	4	13
1434	4.281	19995.945	6051	withRad18	40	4	14
1435	2.204	4173.974	6051	withRad18	40	4	15
1436	3.231	18680.992	6051	withRad18	40	4	16
1437	2.368	17516.342	6051	withRad18	40	4	17
1438	2.589	23358.338	6051	withRad18	40	4	18
1439	2.893	21063.889	6051	withRad18	40	4	19
1440	2.309	13339.709	6051	withRad18	40	4	20
1441	1.913	13744.053	6051	withRad18	40	4	21
1442	2.111	19976.606	6051	withRad18	40	4	22
1443	4.094	20675.047	6051	withRad18	40	4	23
1444	2.286	983.1	6051	withRad18	40	4	24
1445	2.146	10478.529	6051	withRad18	40	4	25
1446	2.636	17121.504	6051	withRad18	40	4	26
1447	2.065	1060.631	6051	withRad18	40	4	27
1448	3.324	15697.703	6051	withRad18	40	4	28
1449	2.263	3029.806	6051	withRad18	40	4	29
1450	2.449	11647.6	6051	withRad18	40	4	30
1451	2.321	11210.55	6051	withRad18	40	4	31
1452	3.534	22168.692	6051	withRad18	40	4	32
1453	2.204	957.486	6051	withRad18	40	4	33
1454	3.814	18957.837	6051	withRad18	40	4	34
1455	2.928	12998.816	6051	withRad18	40	4	35
1456	2.554	4519.45	6051	withRad18	40	4	36
1457	2.111	3173.786	6051	withRad18	40	4	37
1458	2.438	1959.575	6051	withRad18	40	4	38
1459	2.321	9285.92	6051	withRad18	40	4	39
1460	2.718	13198.364	6051	withRad18	40	4	40
1461	2.379	19931.455	6051	withRad18	40	4	41
1462	3.418	10673.831	6051	withRad18	40	4	42
1463	2.239	4219.662	6051	withRad18	40	4	43
1464	2.543	9776.683	6051	withRad18	40	4	44
1465	2.251	896.192	6051	withRad18	40	4	45
1466	3.581	23232.32	6051	withRad18	40	4	46
1467	2.274	1726.599	6051	withRad18	40	4	47
1468	3.266	17881.519	6051	withRad18	40	4	48
1469	2.333	6028.468	6051	withRad18	40	4	49
1470	1.948	902.164	6051	withRad18	40	4	50
1471	1.936	2142.304	6051	withRad18	40	4	51
1472	3.266	5038.498	6051	withRad18	40	4	52
1473	3.044	13737.859	6051	withRad18	40	4	53
1474	3.359	16720.192	6051	withRad18	40	4	54
1475	2.356	12205.898	6051	withRad18	40	4	55
1476	3.103	8495.288	6051	withRad18	40	4	56
1477	1.785	15472.996	6051	withRad18	80	1	0
1478	2.636	14528.445	6051	withRad18	80	1	1
1479	3.523	23815.415	6051	withRad18	80	1	2
1480	3.068	5873.769	6051	withRad18	80	1	3
1481	2.998	6474.896	6051	withRad18	80	1	4
1482	3.044	18282.97	6051	withRad18	80	1	5
1483	3.651	30473.296	6051	withRad18	80	1	6
1484	3.639	31285.869	6051	withRad18	80	1	7
1485	3.674	38500.146	6051	withRad18	80	1	8
1486	3.219	8150.418	6051	withRad18	80	1	9
1487	2.298	7027.735	6051	withRad18	80	1	10
1488	3.406	26004.888	6051	withRad18	80	1	11
1489	3.732	35802.613	6051	withRad18	80	1	12
1490	2.426	6765.563	6051	withRad18	80	1	13
1491	3.628	34111.543	6051	withRad18	80	1	14
1492	4.094	29021.525	6051	withRad18	80	1	15
1493	2.986	8243.929	6051	withRad18	80	1	16
1494	3.091	24241.828	6051	withRad18	80	1	17
1495	2.694	14658.219	6051	withRad18	80	1	18
1496	3.161	36309.542	6051	withRad18	80	1	19
1497	3.767	16055.799	6051	withRad18	80	1	20
1498	2.158	1287.787	6051	withRad18	80	1	21
1499	1.738	2781.083	6051	withRad18	80	1	22
1500	3.604	30348.352	6051	withRad18	80	1	23
1501	3.394	27922.578	6051	withRad18	80	1	24
1502	2.928	22808.812	6051	withRad18	80	1	25
1503	3.359	32389.202	6051	withRad18	80	1	26
1504	2.286	1740.35	6051	withRad18	80	1	27
1505	2.729	6613.698	6051	withRad18	80	1	28
1506	3.313	21805.043	6051	withRad18	80	1	29
1507	2.671	24414.373	6051	withRad18	80	1	30
1508	3.931	35727.917	6051	withRad18	80	1	31
1509	3.861	36796.444	6051	withRad18	80	1	32
1510	3.709	21740.973	6051	withRad18	80	1	33
1511	3.534	33004.524	6051	withRad18	80	1	34
1512	1.925	1658.586	6051	withRad18	80	1	35
1513	1.971	1251.92	6051	withRad18	80	1	36
1514	1.726	1389.719	6051	withRad18	80	1	37
1515	4.117	7038.932	6051	withRad18	80	1	38
1516	2.228	5842.918	6051	withRad18	80	1	39
1517	3.849	39591.22	6051	withRad18	80	1	40
1518	3.464	988.291	6051	withRad18	80	1	41
1519	3.149	7123.076	6051	withRad18	80	1	42
1520	3.068	23392.595	6051	withRad18	80	1	43
1521	3.697	26091.248	6051	withRad18	80	1	44
1522	2.053	3457.385	6051	withRad18	80	1	45
1523	3.662	22519.953	6051	withRad18	80	1	46
1524	3.359	15219.385	6051	withRad18	80	1	47
1525	2.146	11823.54	6051	withRad18	80	1	48
1526	2.823	27084.624	6051	withRad18	80	1	49
1527	3.371	8976.206	6051	withRad18	80	1	50
1528	3.149	6263.066	6051	withRad18	80	1	51
1529	3.429	23609.814	6051	withRad18	80	1	52
1530	3.837	37836.558	6051	withRad18	80	1	53
1531	3.558	31113.697	6051	withRad18	80	1	54
1532	4.969	40007.17	6051	withRad18	80	1	55
1533	2.228	4175.514	6051	withRad18	80	1	56
1534	2.554	16776.599	6051	withRad18	80	1	57
1535	3.662	32385.073	6051	withRad18	80	1	58
1536	3.476	27870.766	6051	withRad18	80	1	59
1537	3.791	15212.585	6051	withRad18	80	1	60
1538	2.858	15259.171	6051	withRad18	80	1	61
1539	5.47	29550.581	6051	withRad18	80	1	62
1540	3.907	32334.334	6051	withRad18	80	1	63
1541	3.826	31205.749	6051	withRad18	80	1	64
1542	3.406	18962.736	6051	withRad18	80	1	65
1543	4.164	37889.233	6051	withRad18	80	1	66
1544	3.989	31924.765	6051	withRad18	80	1	67
1545	4.526	42054.459	6051	withRad18	80	1	68
1546	2.123	11398.166	6051	withRad18	80	1	69
1547	3.079	9194.078	6051	withRad18	80	1	70
1548	3.686	29159.767	6051	withRad18	80	1	71
1549	3.593	29714.658	6051	withRad18	80	1	72
1550	2.788	24350.676	6051	withRad18	80	1	73
1551	3.021	6330.659	6051	withRad18	80	1	74
1552	2.449	1119.837	6051	withRad18	80	1	75
1553	3.208	21272.652	6051	withRad18	80	1	76
1554	2.496	20756.881	6051	withRad18	80	1	77
1555	3.616	30757.35	6051	withRad18	80	1	78
1556	3.569	31284.423	6051	withRad18	80	1	79
1557	3.604	27478.459	6051	withRad18	80	1	80
1558	2.391	975.939	6051	withRad18	80	1	81
1559	3.161	29168.69	6051	withRad18	80	1	82
1560	3.184	23791.632	6051	withRad18	80	1	83
1561	4.106	20813.242	6051	withRad18	80	1	84
1562	3.021	24038.816	6051	withRad18	80	1	85
1563	3.499	33353.255	6051	withRad18	80	1	86
1564	3.464	23493.127	6051	withRad18	80	1	87
1565	3.511	40025.529	6051	withRad18	80	1	88
1566	3.254	22183.353	6051	withRad18	80	1	89
1567	2.321	1611.452	6051	withRad18	80	1	90
1568	2.298	1146.839	6051	withRad18	80	1	91
1569	3.744	25631.477	6051	withRad18	80	1	92
1570	2.088	4152.279	6051	withRad18	80	1	93
1571	2.344	1255.466	6051	withRad18	80	1	94
1572	2.1	1201.194	6051	withRad18	80	1	95
1573	3.453	29249.44	6051	withRad18	80	1	96
1574	2.473	16931.614	6051	withRad18	80	1	97
1575	3.686	29780.152	6051	withRad18	80	1	98
1576	3.546	22009.07	6051	withRad18	80	1	99
1577	2.274	4926.734	6051	withRad18	80	1	100
1578	2.461	14168.296	6051	withRad18	80	1	101
1579	2.088	15110.409	6051	withRad18	80	1	102
1580	3.826	23759.58	6051	withRad18	80	2	0
1581	3.814	32115.471	6051	withRad18	80	2	1
1582	3.499	26119.953	6051	withRad18	80	2	2
1583	4.117	27288.406	6051	withRad18	80	2	3
1584	3.044	27023.902	6051	withRad18	80	2	4
1585	4.666	45232.899	6051	withRad18	80	2	5
1586	4.887	27824.764	6051	withRad18	80	2	6
1587	2.368	1984.595	6051	withRad18	80	2	7
1588	2.636	3492.761	6051	withRad18	80	2	8
1589	3.849	34501.074	6051	withRad18	80	2	9
1590	5.54	61353.13	6051	withRad18	80	2	10
1591	4.642	40817.34	6051	withRad18	80	2	11
1592	3.989	41398.172	6051	withRad18	80	2	12
1593	3.709	13894.717	6051	withRad18	80	2	13
1594	4.397	38700.44	6051	withRad18	80	2	14
1595	4.841	40091.582	6051	withRad18	80	2	15
1596	3.709	23342.568	6051	withRad18	80	2	16
1597	4.234	45917.949	6051	withRad18	80	2	17
1598	2.764	22587.931	6051	withRad18	80	2	18
1599	4.409	31728.203	6051	withRad18	80	2	19
1600	3.966	29832.675	6051	withRad18	80	2	20
1601	3.767	37317.72	6051	withRad18	80	2	21
1602	2.613	6966.312	6051	withRad18	80	2	22
1603	2.858	24337.053	6051	withRad18	80	2	23
1604	4.526	36669.878	6051	withRad18	80	2	24
1605	2.473	2162.856	6051	withRad18	80	2	25
1606	4.339	30700.313	6051	withRad18	80	2	26
1607	3.464	21214.238	6051	withRad18	80	2	27
1608	4.129	21080.697	6051	withRad18	80	2	28
1609	3.476	2116.071	6051	withRad18	80	2	29
1610	3.931	24994.984	6051	withRad18	80	2	30
1611	2.379	7120.592	6051	withRad18	80	2	31
1612	5.342	53168.419	6051	withRad18	80	2	32
1613	3.954	23800.205	6051	withRad18	80	2	33
1614	4.537	40549.161	6051	withRad18	80	2	34
1615	3.628	13077.758	6051	withRad18	80	2	35
1616	3.523	6451.708	6051	withRad18	80	2	36
1617	4.747	36821.078	6051	withRad18	80	2	37
1618	5.377	40986.794	6051	withRad18	80	2	38
1619	3.767	24080.62	6051	withRad18	80	2	39
1620	3.581	2943.072	6051	withRad18	80	2	40
1621	2.741	22110.582	6051	withRad18	80	2	41
1622	3.371	15396.118	6051	withRad18	80	2	42
1623	2.858	16724.916	6051	withRad18	80	2	43
1624	4.374	31104.214	6051	withRad18	80	2	44
1625	4.666	31941.911	6051	withRad18	80	2	45
1626	3.966	36842.389	6051	withRad18	80	2	46
1627	3.208	19797.377	6051	withRad18	80	2	47
1628	4.864	37964.407	6051	withRad18	80	2	48
1629	4.187	35832.1	6051	withRad18	80	2	49
1630	5.12	6765.657	6051	withRad18	80	2	50
1631	3.931	16982.737	6051	withRad18	80	2	51
1632	3.149	26370.321	6051	withRad18	80	2	52
1633	2.356	2155.064	6051	withRad18	80	2	53
1634	3.196	6337.11	6051	withRad18	80	2	54
1635	4.199	23629.293	6051	withRad18	80	2	55
1636	3.184	5963.29	6051	withRad18	80	2	56
1637	2.181	1884.611	6051	withRad18	80	2	57
1638	5.074	29239.304	6051	withRad18	80	2	58
1639	4.666	26155.762	6051	withRad18	80	2	59
1640	4.514	45491.653	6051	withRad18	80	2	60
1641	4.269	30936.649	6051	withRad18	80	2	61
1642	2.274	2759.807	6051	withRad18	80	2	62
1643	3.662	13304.507	6051	withRad18	80	2	63
1644	2.729	16982.609	6051	withRad18	80	2	64
1645	3.721	30208.652	6051	withRad18	80	2	65
1646	4.187	24848.764	6051	withRad18	80	2	66
1647	3.954	27466.271	6051	withRad18	80	2	67
1648	3.849	20289.131	6051	withRad18	80	2	68
1649	4.234	19240.165	6051	withRad18	80	2	69
1650	3.628	29749.499	6051	withRad18	80	2	70
1651	2.613	2787.206	6051	withRad18	80	2	71
1652	2.496	12535.394	6051	withRad18	80	2	72
1653	2.683	8581.1	6051	withRad18	80	2	73
1654	4.386	25975.46	6051	withRad18	80	2	74
1655	3.196	18956.683	6051	withRad18	80	2	75
1656	3.348	31352.704	6051	withRad18	80	3	0
1657	3.196	9111.042	6051	withRad18	80	3	1
1658	3.184	25826.126	6051	withRad18	80	3	2
1659	1.528	6610.899	6051	withRad18	80	3	3
1660	3.429	31495.926	6051	withRad18	80	3	4
1661	2.998	16065.317	6051	withRad18	80	3	5
1662	1.761	10533.035	6051	withRad18	80	3	6
1663	1.376	8065.784	6051	withRad18	80	3	7
1664	2.065	1986.671	6051	withRad18	80	3	8
1665	3.091	19444.728	6051	withRad18	80	3	9
1666	3.826	36365.623	6051	withRad18	80	3	10
1667	4.316	48838.229	6051	withRad18	80	3	11
1668	3.114	21333.293	6051	withRad18	80	3	12
1669	1.89	2692.844	6051	withRad18	80	3	13
1670	2.356	945.694	6051	withRad18	80	3	14
1671	3.453	21516.313	6051	withRad18	80	3	15
1672	3.709	9144.529	6051	withRad18	80	3	16
1673	2.158	1722.458	6051	withRad18	80	3	17
1674	2.1	4859.082	6051	withRad18	80	3	18
1675	3.056	31559.331	6051	withRad18	80	3	19
1676	3.208	20522.155	6051	withRad18	80	3	20
1677	3.184	29655.883	6051	withRad18	80	3	21
1678	2.869	27472.184	6051	withRad18	80	3	22
1679	3.383	11806.196	6051	withRad18	80	3	23
1680	2.123	3132.309	6051	withRad18	80	3	24
1681	2.998	12920.819	6051	withRad18	80	3	25
1682	3.336	35049.97	6051	withRad18	80	3	26
1683	3.056	26327.456	6051	withRad18	80	3	27
1684	2.648	21897.025	6051	withRad18	80	3	28
1685	2.088	2430.253	6051	withRad18	80	3	29
1686	2.181	1407.798	6051	withRad18	80	3	30
1687	2.928	4103.558	6051	withRad18	80	3	31
1688	3.126	25039.774	6051	withRad18	80	3	32
1689	3.196	27245.424	6051	withRad18	80	3	33
1690	2.951	17716.823	6051	withRad18	80	3	34
1691	3.418	37798.942	6051	withRad18	80	3	35
1692	2.333	11081.29	6051	withRad18	80	3	36
1693	3.266	33791.354	6051	withRad18	80	3	37
1694	2.204	2090.154	6051	withRad18	80	3	38
1695	1.936	1523.703	6051	withRad18	80	3	39
1696	2.834	16125.095	6051	withRad18	80	3	40
1697	2.053	14387.112	6051	withRad18	80	3	41
1698	1.89	3130.221	6051	withRad18	80	3	42
1699	2.788	21322.748	6051	withRad18	80	3	43
1700	2.228	13015.006	6051	withRad18	80	3	44
1701	3.662	19812.016	6051	withRad18	80	3	45
1702	2.193	1974.797	6051	withRad18	80	3	46
1703	2.006	1013.077	6051	withRad18	80	3	47
1704	3.126	19940.658	6051	withRad18	80	3	48
1705	4.327	33187.917	6051	withRad18	80	3	49
1706	2.974	1103.251	6051	withRad18	80	3	50
1707	3.534	24217.205	6051	withRad18	80	3	51
1708	3.359	17574.51	6051	withRad18	80	3	52
1709	1.878	9490.682	6051	withRad18	80	3	53
1710	1.785	14771.068	6051	withRad18	80	3	54
1711	3.196	27825.883	6051	withRad18	80	3	55
1712	2.158	22071.95	6051	withRad18	80	3	56
1713	3.056	4876.462	6051	withRad18	80	3	57
1714	2.648	13334.028	6051	withRad18	80	3	58
1715	2.193	3436.576	6051	withRad18	80	3	59
1716	4.246	27352.558	6051	withRad18	80	3	60
1717	3.091	14605.299	6051	withRad18	80	3	61
1718	1.598	1778.667	6051	withRad18	80	3	62
1719	2.344	1657.758	6051	withRad18	80	3	63
1720	1.376	6100.039	6051	withRad18	80	3	64
1721	3.394	15247.216	6051	withRad18	80	3	65
1722	3.744	17226.608	6051	withRad18	80	4	0
1723	3.429	34399.037	6051	withRad18	80	4	1
1724	2.974	12646.809	6051	withRad18	80	4	2
1725	4.106	44122.544	6051	withRad18	80	4	3
1726	2.344	4701.91	6051	withRad18	80	4	4
1727	3.942	28081.663	6051	withRad18	80	4	5
1728	2.239	2973.282	6051	withRad18	80	4	6
1729	3.954	32769.157	6051	withRad18	80	4	7
1730	3.534	25843.925	6051	withRad18	80	4	8
1731	2.496	16757.669	6051	withRad18	80	4	9
1732	3.767	39028.887	6051	withRad18	80	4	10
1733	3.639	19630.804	6051	withRad18	80	4	11
1734	3.732	31161.986	6051	withRad18	80	4	12
1735	2.694	16133.19	6051	withRad18	80	4	13
1736	5.809	15565.305	6051	withRad18	80	4	14
1737	3.826	21409.109	6051	withRad18	80	4	15
1738	3.091	31300.927	6051	withRad18	80	4	16
1739	3.872	34809.598	6051	withRad18	80	4	17
1740	4.024	16322.38	6051	withRad18	80	4	18
1741	2.904	25873.178	6051	withRad18	80	4	19
1742	2.974	25149.369	6051	withRad18	80	4	20
1743	4.012	39993.278	6051	withRad18	80	4	21
1744	2.893	20957.642	6051	withRad18	80	4	22
1745	2.601	2827.785	6051	withRad18	80	4	23
1746	1.785	8065.994	6051	withRad18	80	4	24
1747	3.686	18525.29	6051	withRad18	80	4	25
1748	3.523	29836.454	6051	withRad18	80	4	26
1749	2.379	1773.593	6051	withRad18	80	4	27
1750	2.834	25496.874	6051	withRad18	80	4	28
1751	3.802	32930.096	6051	withRad18	80	4	29
1752	3.814	29190.618	6051	withRad18	80	4	30
1753	3.266	22796.075	6051	withRad18	80	4	31
1754	3.919	33011.103	6051	withRad18	80	4	32
1755	3.651	25301.794	6051	withRad18	80	4	33
1756	3.581	22800.379	6051	withRad18	80	4	34
1757	2.333	2158.202	6051	withRad18	80	4	35
1758	4.152	38837.108	6051	withRad18	80	4	36
1759	3.791	35774.748	6051	withRad18	80	4	37
1760	2.438	10842.108	6051	withRad18	80	4	38
1761	3.791	40885.528	6051	withRad18	80	4	39
1762	4.129	34025.416	6051	withRad18	80	4	40
1763	3.744	25649.836	6051	withRad18	80	4	41
1764	2.333	1351.998	6051	withRad18	80	4	42
1765	3.441	3612.259	6051	withRad18	80	4	43
1766	4.071	31846.616	6051	withRad18	80	4	44
1767	3.779	31483.329	6051	withRad18	80	4	45
1768	2.904	16459.374	6051	withRad18	80	4	46
1769	3.814	33332.026	6051	withRad18	80	4	47
1770	3.184	22827.778	6051	withRad18	80	4	48
1771	2.135	1990.042	6051	withRad18	80	4	49
1772	3.301	19537.702	6051	withRad18	80	4	50
1773	2.426	12799.642	6051	withRad18	80	4	51
1774	4.106	24358.829	6051	withRad18	80	4	52
1775	3.138	19258.71	6051	withRad18	80	4	53
1776	3.977	20402.074	6051	withRad18	80	4	54
1777	3.558	26794.214	6051	withRad18	80	4	55
1778	2.811	2348.686	6051	withRad18	80	4	56
1779	4.199	22776.118	6051	withRad18	80	4	57
1780	3.896	24526.394	6051	withRad18	80	4	58
1781	3.394	21840.642	6051	withRad18	80	4	59
1782	4.281	28044.105	6051	withRad18	80	4	60
1783	4.689	36733.89	6051	withRad18	80	4	61
1784	3.802	33704.329	6051	withRad18	80	4	62
1785	3.138	19514.374	6051	withRad18	80	4	63
1786	4.106	38097.832	6051	withRad18	80	4	64
1787	3.091	26077.59	6051	withRad18	80	4	65
1788	2.974	6058.387	6051	withRad18	80	4	66
1789	2.508	1492.432	6051	withRad18	80	4	67
1790	4.351	24190.296	6051	withRad18	80	4	68
1791	3.581	21751.949	6051	withRad18	80	4	69
1792	4.281	38472.141	6051	withRad18	80	4	70
1793	4.094	36238.147	6051	withRad18	80	4	71
1794	3.837	23629.036	6051	withRad18	80	4	72
1795	3.558	7030.686	6051	withRad18	80	4	73
1796	4.981	42492.722	6051	withRad18	80	4	74
1797	2.823	11069.906	6051	withRad18	80	4	75
1798	1.715	13582.623	6051	withRad18	80	4	76
1799	3.056	20793.261	6051	withRad18	80	4	77
1800	3.173	2614.521	6051	withRad18	80	4	78
1801	3.732	11102.203	6051	withRad18	80	4	79
1802	4.852	18469.979	6051	withRad18	80	4	80
1803	3.732	14715.139	6051	withRad18	80	4	81
1804	3.849	16329.892	6051	withRad18	80	4	82
1805	3.499	14923.925	6051	withRad18	80	4	83
1806	4.117	29538.777	6051	withRad18	80	4	84
1807	2.298	7705.903	6051	withRad18	80	4	85
2790	3.371	1163.717	WT	withRad18	AS	1	0
2791	2.928	991.288	WT	withRad18	AS	1	1
2792	2.659	921.666	WT	withRad18	AS	1	2
2793	2.391	822.464	WT	withRad18	AS	1	3
2794	3.231	1182.205	WT	withRad18	AS	1	4
2795	2.799	1008.516	WT	withRad18	AS	1	5
2796	2.554	871.907	WT	withRad18	AS	1	6
2797	2.613	865.247	WT	withRad18	AS	1	7
2798	2.881	991.288	WT	withRad18	AS	1	8
2799	2.426	813.844	WT	withRad18	AS	1	9
2800	1.785	594.911	WT	withRad18	AS	1	10
2801	2.683	935.371	WT	withRad18	AS	1	11
2802	2.461	835.317	WT	withRad18	AS	1	12
2803	2.531	849.979	WT	withRad18	AS	1	13
2804	2.333	788.72	WT	withRad18	AS	1	14
2805	2.741	901.767	WT	withRad18	AS	1	15
2806	2.986	1453.288	WT	withRad18	AS	1	16
2807	2.473	834.478	WT	withRad18	AS	1	17
2808	2.461	806.589	WT	withRad18	AS	1	18
2809	2.251	754.428	WT	withRad18	AS	1	19
2810	3.161	1034.76	WT	withRad18	AS	1	20
2811	2.286	796.593	WT	withRad18	AS	1	21
2812	2.403	816.27	WT	withRad18	AS	1	22
2813	2.356	820.073	WT	withRad18	AS	1	23
2814	2.519	849.221	WT	withRad18	AS	1	24
2815	3.301	1120.001	WT	withRad18	AS	1	25
2816	2.111	667.671	WT	withRad18	AS	1	26
2817	2.461	824.668	WT	withRad18	AS	1	27
2818	2.484	813.261	WT	withRad18	AS	1	28
2819	2.403	771.247	WT	withRad18	AS	1	29
2820	2.146	775.341	WT	withRad18	AS	1	30
2821	4.129	1649.838	WT	withRad18	AS	1	31
2822	3.161	1062.812	WT	withRad18	AS	1	32
2823	3.068	1023.749	WT	withRad18	AS	1	33
2824	2.554	879.349	WT	withRad18	AS	1	34
2825	2.496	1102.481	WT	withRad18	AS	1	35
2826	2.449	826.429	WT	withRad18	AS	1	36
2827	4.491	2827.295	WT	withRad18	AS	1	37
2828	3.079	1023.411	WT	withRad18	AS	1	38
2829	2.414	809.832	WT	withRad18	AS	1	39
2830	4.631	1548.081	WT	withRad18	AS	1	40
2831	3.126	1057.027	WT	withRad18	AS	1	41
2832	2.648	916.032	WT	withRad18	AS	1	42
2833	2.426	826.161	WT	withRad18	AS	1	43
2834	2.274	765.322	WT	withRad18	AS	1	44
2835	2.519	851.052	WT	withRad18	AS	1	45
2836	2.274	782.444	WT	withRad18	AS	1	46
2837	3.359	1118.169	WT	withRad18	AS	1	47
2838	2.881	975.192	WT	withRad18	AS	1	48
2839	3.488	1193.39	WT	withRad18	AS	1	49
2840	3.301	1121.389	WT	withRad18	AS	1	50
2841	2.566	844.73	WT	withRad18	AS	1	51
2842	3.103	995.301	WT	withRad18	AS	1	52
2843	2.251	757.379	WT	withRad18	AS	1	53
2844	1.925	663.367	WT	withRad18	AS	1	54
2845	1.4	467.178	WT	withRad18	AS	1	55
2846	3.103	1015.503	WT	withRad18	AS	1	56
2847	3.406	1115.592	WT	withRad18	AS	1	57
2848	2.729	925.678	WT	withRad18	AS	1	58
2849	3.429	1241.971	WT	withRad18	AS	1	59
2850	3.406	1101.28	WT	withRad18	AS	1	60
2851	2.963	981.269	WT	withRad18	AS	1	61
2852	4.619	1506.429	WT	withRad18	AS	1	62
2853	2.519	819.664	WT	withRad18	AS	1	63
2854	2.484	822.44	WT	withRad18	AS	1	64
2855	2.706	863.463	WT	withRad18	AS	1	65
2856	2.519	809.178	WT	withRad18	AS	1	66
2857	2.578	820.796	WT	withRad18	AS	1	67
2858	3.103	994.881	WT	withRad18	AS	1	68
2859	3.383	1073.671	WT	withRad18	AS	1	69
2860	2.694	871.546	WT	withRad18	AS	1	70
2861	3.091	977.222	WT	withRad18	AS	1	71
2862	2.496	809.213	WT	withRad18	AS	1	72
2863	2.368	746.309	WT	withRad18	AS	1	73
2864	2.204	694.206	WT	withRad18	AS	1	74
2865	2.193	681.714	WT	withRad18	AS	1	75
2866	3.546	1152.695	WT	withRad18	AS	1	76
2867	6.404	2026.877	WT	withRad18	AS	1	77
2868	4.969	2873.975	WT	withRad18	AS	1	78
2869	2.624	836.18	WT	withRad18	AS	1	79
2870	2.613	996.444	WT	withRad18	AS	1	80
2871	2.333	732.511	WT	withRad18	AS	1	81
2872	2.449	767.934	WT	withRad18	AS	1	82
2873	2.449	759.571	WT	withRad18	AS	1	83
2874	2.519	1594.632	WT	withRad18	AS	1	84
2875	2.379	895.527	WT	withRad18	AS	1	85
2876	2.496	1146.023	WT	withRad18	AS	1	86
2877	2.449	1114.344	WT	withRad18	AS	1	87
2878	2.496	752.153	WT	withRad18	AS	1	88
2879	2.566	789.723	WT	withRad18	AS	1	89
2880	2.531	774.186	WT	withRad18	AS	1	90
2881	2.904	883.7	WT	withRad18	AS	1	91
2882	2.589	782.479	WT	withRad18	AS	1	92
2883	2.344	710.827	WT	withRad18	AS	1	93
2884	2.135	622.624	WT	withRad18	AS	1	94
2885	2.613	807.895	WT	withRad18	AS	2	0
2886	2.508	774.256	WT	withRad18	AS	2	1
2887	3.383	1022.723	WT	withRad18	AS	2	2
2888	2.578	786.667	WT	withRad18	AS	2	3
2889	3.429	1050.017	WT	withRad18	AS	2	4
2890	2.694	1074.336	WT	withRad18	AS	2	5
2891	2.624	1136.995	WT	withRad18	AS	2	6
2892	3.068	948.19	WT	withRad18	AS	2	7
2893	2.333	710.571	WT	withRad18	AS	2	8
2894	3.184	965.639	WT	withRad18	AS	2	9
2895	2.379	715.831	WT	withRad18	AS	2	10
2896	2.193	673.153	WT	withRad18	AS	2	11
2897	2.298	708.063	WT	withRad18	AS	2	12
2898	2.963	918.482	WT	withRad18	AS	2	13
2899	3.161	977.91	WT	withRad18	AS	2	14
2900	2.204	661.629	WT	withRad18	AS	2	15
2901	2.554	757.868	WT	withRad18	AS	2	16
2902	2.298	711.364	WT	withRad18	AS	2	17
2903	3.523	1254.743	WT	withRad18	AS	2	18
2904	2.508	756.212	WT	withRad18	AS	2	19
2905	3.569	1082.617	WT	withRad18	AS	2	20
2906	2.356	709.346	WT	withRad18	AS	2	21
2907	3.802	1148.729	WT	withRad18	AS	2	22
2908	2.053	631.489	WT	withRad18	AS	2	23
2909	3.149	993.201	WT	withRad18	AS	2	24
2910	3.044	929.224	WT	withRad18	AS	2	25
2911	2.776	855.566	WT	withRad18	AS	2	26
2912	2.438	713.254	WT	withRad18	AS	2	27
2913	3.383	1051.463	WT	withRad18	AS	2	28
2914	2.473	745.575	WT	withRad18	AS	2	29
2915	2.823	847.518	WT	withRad18	AS	2	30
2916	2.449	736.687	WT	withRad18	AS	2	31
2917	2.776	2115.581	WT	withRad18	AS	2	32
2918	2.881	989.854	WT	withRad18	AS	2	33
2919	2.473	746.099	WT	withRad18	AS	2	34
2920	2.554	765.263	WT	withRad18	AS	2	35
2921	2.403	1942.138	WT	withRad18	AS	2	36
2922	3.534	1069.192	WT	withRad18	AS	2	37
2923	3.149	958.664	WT	withRad18	AS	2	38
2924	2.869	887.817	WT	withRad18	AS	2	39
2925	2.928	912.008	WT	withRad18	AS	2	40
2926	3.348	1005.378	WT	withRad18	AS	2	41
2927	2.916	870.659	WT	withRad18	AS	2	42
2928	2.531	754.229	WT	withRad18	AS	2	43
2929	2.449	737.293	WT	withRad18	AS	2	44
2930	3.511	1077.777	WT	withRad18	AS	2	45
2931	2.741	839.528	WT	withRad18	AS	2	46
2932	2.601	1020.705	WT	withRad18	AS	2	47
2933	2.239	771.457	WT	withRad18	AS	2	48
2934	3.977	1289.793	WT	withRad18	AS	2	49
2935	1.703	515.84	WT	withRad18	AS	2	50
2936	2.729	821.146	WT	withRad18	AS	2	51
2937	2.321	702.348	WT	withRad18	AS	2	52
2938	2.554	788.101	WT	withRad18	AS	2	53
2939	2.333	744.501	WT	withRad18	AS	2	54
2940	2.811	842.467	WT	withRad18	AS	2	55
2941	5.109	1578.128	WT	withRad18	AS	2	56
2942	3.593	2059.839	WT	withRad18	AS	2	57
2943	2.018	593.394	WT	withRad18	AS	2	58
2944	2.753	827.596	WT	withRad18	AS	2	59
2945	2.776	831.503	WT	withRad18	AS	2	60
2946	3.056	905.313	WT	withRad18	AS	2	61
2947	2.753	838.537	WT	withRad18	AS	2	62
2948	2.484	744.466	WT	withRad18	AS	2	63
2949	4.561	2127.49	WT	withRad18	AS	2	64
2950	2.298	703.677	WT	withRad18	AS	2	65
2951	2.974	1639.06	WT	withRad18	AS	2	66
2952	2.683	987.148	WT	withRad18	AS	2	67
2953	4.059	1250.357	WT	withRad18	AS	2	68
2954	2.531	813.377	WT	withRad18	AS	2	69
2955	2.041	614.786	WT	withRad18	AS	2	70
2956	4.397	1580.134	WT	withRad18	AS	2	71
2957	1.598	487.963	WT	withRad18	AS	2	72
2958	2.939	897.661	WT	withRad18	AS	2	73
2959	2.648	835.201	WT	withRad18	AS	2	74
2960	2.858	876.246	WT	withRad18	AS	2	75
2961	4.549	1390.862	WT	withRad18	AS	2	76
2962	3.464	1012.307	WT	withRad18	AS	2	77
2963	3.418	1043.356	WT	withRad18	AS	2	78
2964	3.616	1100.137	WT	withRad18	AS	2	79
2965	2.123	639.257	WT	withRad18	AS	2	80
2966	2.624	791.134	WT	withRad18	AS	2	81
2967	2.788	836.53	WT	withRad18	AS	2	82
2968	2.963	874.917	WT	withRad18	AS	2	83
2969	2.508	2269.989	WT	withRad18	AS	2	84
2970	2.554	756.597	WT	withRad18	AS	2	85
2971	3.593	1070.674	WT	withRad18	AS	2	86
2972	3.009	893.544	WT	withRad18	AS	2	87
2973	2.461	732.068	WT	withRad18	AS	2	88
2974	2.986	894.874	WT	withRad18	AS	2	89
2975	2.659	1047.59	WT	withRad18	AS	2	90
2976	3.009	2343.613	WT	withRad18	AS	2	91
2977	3.476	1014.325	WT	withRad18	AS	2	92
2978	2.671	815.185	WT	withRad18	AS	2	93
2979	3.254	954.535	WT	withRad18	AS	2	94
2980	2.543	729.012	WT	withRad18	AS	2	95
2981	2.03	1905.268	WT	withRad18	AS	2	96
[truncated: 231 more rows]
