# Supplementary material for: The INO80 chromatin remodeller facilitates DNA damage bypass via postreplicative gap repair
Source: EMBO J. 2025 Oct 13;44(22):6626–48. doi: 10.1038/s44318-025-00580-4 (PMC12624141; doi:10.1038/s44318-025-00580-4)
Supplement: Supplementary file 7 — Source data Fig. 5 [file 44318_2025_580_MOESM7_ESM.zip › Figure 5/E/Figure5E_gel quantification.xlsx]

## Sheet: BC-fl 250814
Image Name	Channel	Name	Signal	Total	Area	Bkgnd.	Type	Conc. Std.	Concentration		% nuc remodelled
20250814_BC_fl_600V_25um-[FAM].png	W	1	345000	547000	7761	26	Signal	NaN	NaN		0.155699
20250814_BC_fl_600V_25um-[FAM].png	W	3	375000	600000	7761	29	Signal	NaN	NaN		0.856599
20250814_BC_fl_600V_25um-[FAM].png	W	4	348000	581000	7761	30	Signal	NaN	NaN		6.97674
20250814_BC_fl_600V_25um-[FAM].png	W	5	332000	588000	7761	33	Signal	NaN	NaN		2.05912
20250814_BC_fl_600V_25um-[FAM].png	W	6	336000	546000	7761	27	Signal	NaN	NaN		8.17163
20250814_BC_fl_600V_25um-[FAM].png	W	7	339000	526000	7761	24	Signal	NaN	NaN		11.7647
20250814_BC_fl_600V_25um-[FAM].png	W	8	337000	542000	7761	26.5	Signal	NaN	NaN		13.5454
20250814_BC_fl_600V_25um-[FAM].png	W	9	271000	442000	7761	22	Signal	NaN	NaN		20.1532
20250814_BC_fl_600V_25um-[FAM].png	W	10	273000	490000	7761	28	Signal	NaN	NaN		22.0668
20250814_BC_fl_600V_25um-[FAM].png	W	11	264000	466000	7761	26	Signal	NaN	NaN		16.8242
20250814_BC_fl_600V_25um-[FAM].png	W	12	538	210000	7761	27	Signal	NaN	NaN
20250814_BC_fl_600V_25um-[FAM].png	W	13	3240	197000	7761	25	Signal	NaN	NaN
20250814_BC_fl_600V_25um-[FAM].png	W	14	26100	220000	7761	25	Signal	NaN	NaN
20250814_BC_fl_600V_25um-[FAM].png	W	15	6980	248000	7761	31	Signal	NaN	NaN
20250814_BC_fl_600V_25um-[FAM].png	W	16	29900	228000	7761	25.5	Signal	NaN	NaN
20250814_BC_fl_600V_25um-[FAM].png	W	17	45200	255000	7761	27	Signal	NaN	NaN
20250814_BC_fl_600V_25um-[FAM].png	W	18	52800	301000	7761	32	Signal	NaN	NaN
20250814_BC_fl_600V_25um-[FAM].png	W	19	68400	239000	7761	22	Signal	NaN	NaN
20250814_BC_fl_600V_25um-[FAM].png	W	20	77300	302000	7761	29	Signal	NaN	NaN
20250814_BC_fl_600V_25um-[FAM].png	W	21	53400	310000	7761	33	Signal	NaN	NaN

## Sheet: BC-fl 250820-1
Image Name	Channel	Name	Signal	Total	Area	Bkgnd.	Type	Conc. Std.	Concentration		% nuc remodelled
20250820_BC_fl_1_600V_25um-[FAM].png	W	1	377000	594000	7761	28	Signal	NaN	NaN		1.20286
20250820_BC_fl_1_600V_25um-[FAM].png	W	2	398000	631000	7761	30	Signal	NaN	NaN		1.54851
20250820_BC_fl_1_600V_25um-[FAM].png	W	3	354000	626000	7761	35	Signal	NaN	NaN		2.85401
20250820_BC_fl_1_600V_25um-[FAM].png	W	4	358000	645000	7761	37	Signal	NaN	NaN		5.83903
20250820_BC_fl_1_600V_25um-[FAM].png	W	5	324000	611000	7761	37	Signal	NaN	NaN		7.82361
20250820_BC_fl_1_600V_25um-[FAM].png	W	6	328000	561000	7761	30	Signal	NaN	NaN		9.84057
20250820_BC_fl_1_600V_25um-[FAM].png	W	7	326000	575000	7761	32	Signal	NaN	NaN		17.0905
20250820_BC_fl_1_600V_25um-[FAM].png	W	8	280000	497000	7761	28	Signal	NaN	NaN		14.9195
20250820_BC_fl_1_600V_25um-[FAM].png	W	9	307000	532000	7761	29	Signal	NaN	NaN		25.8454
20250820_BC_fl_1_600V_25um-[FAM].png	W	10	238000	533000	7761	38	Signal	NaN	NaN		19.322
20250820_BC_fl_1_600V_25um-[FAM].png	W	11	4590	152000	7761	19	Signal	NaN	NaN
20250820_BC_fl_1_600V_25um-[FAM].png	W	12	6260	138000	7761	17	Signal	NaN	NaN
20250820_BC_fl_1_600V_25um-[FAM].png	W	13	10400	158000	7761	19	Signal	NaN	NaN
20250820_BC_fl_1_600V_25um-[FAM].png	W	14	22200	154000	7761	17	Signal	NaN	NaN
20250820_BC_fl_1_600V_25um-[FAM].png	W	15	27500	183000	7761	20	Signal	NaN	NaN
20250820_BC_fl_1_600V_25um-[FAM].png	W	16	35800	245000	7761	27	Signal	NaN	NaN
20250820_BC_fl_1_600V_25um-[FAM].png	W	17	67200	277000	7761	27	Signal	NaN	NaN
20250820_BC_fl_1_600V_25um-[FAM].png	W	18	49100	282000	7761	30	Signal	NaN	NaN
20250820_BC_fl_1_600V_25um-[FAM].png	W	19	107000	285000	7761	23	Signal	NaN	NaN
20250820_BC_fl_1_600V_25um-[FAM].png	W	20	57000	313000	7761	33	Signal	NaN	NaN

## Sheet: BC-fl 250820-2
Image Name	Channel	Name	Signal	Total	Area	Bkgnd.	Type	Conc. Std.	Concentration		% nuc remodelled
20250820_BC_fl_2_600V_25um-[FAM].png	W	1	335000	607000	7761	35	Signal	NaN	NaN	343320	4.34371
20250820_BC_fl_2_600V_25um-[FAM].png	W	2	384000	633000	7761	32	Signal	NaN	NaN	392320	4.39614
20250820_BC_fl_2_600V_25um-[FAM].png	W	3	265000	505000	7761	31	Signal	NaN	NaN	273320	0
20250820_BC_fl_2_600V_25um-[FAM].png	W	4	367000	624000	7761	33	Signal	NaN	NaN	375320	6.8315
20250820_BC_fl_2_600V_25um-[FAM].png	W	5	314000	608000	7761	38	Signal	NaN	NaN	322320	14.9641
20250820_BC_fl_2_600V_25um-[FAM].png	W	6	272000	556000	7761	36.5	Signal	NaN	NaN	280320	23.1242
20250820_BC_fl_2_600V_25um-[FAM].png	W	7	259000	554000	7761	38	Signal	NaN	NaN	267320	20.141
20250820_BC_fl_2_600V_25um-[FAM].png	W	8	336000	569000	7761	30	Signal	NaN	NaN	344320	21.3774
20250820_BC_fl_2_600V_25um-[FAM].png	W	9	327000	545000	7761	28	Signal	NaN	NaN	335320	24.5862
20250820_BC_fl_2_600V_25um-[FAM].png	W	10	297000	507000	7761	27	Signal	NaN	NaN	305320	21.1141
20250820_BC_fl_2_600V_25um-[FAM].png	W	11	7270	155000	7761	19	Signal	NaN	NaN	15590
20250820_BC_fl_2_600V_25um-[FAM].png	W	12	9720	142000	7761	17	Signal	NaN	NaN	18040
20250820_BC_fl_2_600V_25um-[FAM].png	W	13	-8320	209000	7761	28	Signal	NaN	NaN	0
20250820_BC_fl_2_600V_25um-[FAM].png	W	14	19200	167000	7761	19	Signal	NaN	NaN	27520
20250820_BC_fl_2_600V_25um-[FAM].png	W	15	48400	227000	7761	23	Signal	NaN	NaN	56720
20250820_BC_fl_2_600V_25um-[FAM].png	W	16	76000	301000	7761	29	Signal	NaN	NaN	84320
20250820_BC_fl_2_600V_25um-[FAM].png	W	17	59100	300000	7761	31	Signal	NaN	NaN	67420
20250820_BC_fl_2_600V_25um-[FAM].png	W	18	85300	318000	7761	30	Signal	NaN	NaN	93620
20250820_BC_fl_2_600V_25um-[FAM].png	W	19	101000	302000	7761	26	Signal	NaN	NaN	109320
20250820_BC_fl_2_600V_25um-[FAM].png	W	20	73400	314000	7761	31	Signal	NaN	NaN	81720

## Sheet: BC-dN 250813
Image Name	Channel	Name	Signal	Total	Area	Bkgnd.	Type	Conc. Std.	Concentration		% nuc remodelled
20250813_BC_dN_difft_600V_25um-[FAM].png	W	1	396000	628000	7761	30	Signal	NaN	NaN		5.21781
20250813_BC_dN_difft_600V_25um-[FAM].png	W	2	424000	649000	7761	29	Signal	NaN	NaN		5.81964
20250813_BC_dN_difft_600V_25um-[FAM].png	W	3	375000	631000	7761	33	Signal	NaN	NaN		4.50726
20250813_BC_dN_difft_600V_25um-[FAM].png	W	4	312000	591000	7761	36	Signal	NaN	NaN		10.4735
20250813_BC_dN_difft_600V_25um-[FAM].png	W	5	356000	574000	7761	28	Signal	NaN	NaN		20.5534
20250813_BC_dN_difft_600V_25um-[FAM].png	W	6	276000	501000	7761	29	Signal	NaN	NaN		27.1768
20250813_BC_dN_difft_600V_25um-[FAM].png	W	7	240000	465000	7761	29	Signal	NaN	NaN		27.3608
20250813_BC_dN_difft_600V_25um-[FAM].png	W	8	212000	437000	7761	29	Signal	NaN	NaN		34.3653
20250813_BC_dN_difft_600V_25um-[FAM].png	W	9	198000	431000	7761	30	Signal	NaN	NaN		30.7208
20250813_BC_dN_difft_600V_25um-[FAM].png	W	10	211000	452000	7761	31	Signal	NaN	NaN		38.8406
20250813_BC_dN_difft_600V_25um-[FAM].png	W	11	21800	115000	7761	12	Signal	NaN	NaN
20250813_BC_dN_difft_600V_25um-[FAM].png	W	12	26200	174000	7761	19	Signal	NaN	NaN
20250813_BC_dN_difft_600V_25um-[FAM].png	W	13	17700	188000	7761	22	Signal	NaN	NaN
20250813_BC_dN_difft_600V_25um-[FAM].png	W	14	36500	246000	7761	27	Signal	NaN	NaN
20250813_BC_dN_difft_600V_25um-[FAM].png	W	15	92100	271000	7761	23	Signal	NaN	NaN
20250813_BC_dN_difft_600V_25um-[FAM].png	W	16	103000	344000	7761	31	Signal	NaN	NaN
20250813_BC_dN_difft_600V_25um-[FAM].png	W	17	90400	347000	7761	33	Signal	NaN	NaN
20250813_BC_dN_difft_600V_25um-[FAM].png	W	18	111000	328000	7761	28	Signal	NaN	NaN
20250813_BC_dN_difft_600V_25um-[FAM].png	W	19	87800	297000	7761	27	Signal	NaN	NaN
20250813_BC_dN_difft_600V_25um-[FAM].png	W	20	134000	289000	7761	20	Signal	NaN	NaN

## Sheet: BC-dN 250818-1
Image Name	Channel	Name	Signal	Total	Area	Bkgnd.	Type	Conc. Std.	Concentration		% nuc remodelled
20250818_BC_dN_1_600V_25um-[FAM].png	W	1	346000	563000	7761	28	Signal	NaN	NaN		1.93856
20250818_BC_dN_1_600V_25um-[FAM].png	W	2	398000	592000	7761	25	Signal	NaN	NaN		0.218867
20250818_BC_dN_1_600V_25um-[FAM].png	W	3	399000	601000	7761	26	Signal	NaN	NaN		12.6724
20250818_BC_dN_1_600V_25um-[FAM].png	W	4	321000	527000	7761	26.5	Signal	NaN	NaN		3.83463
20250818_BC_dN_1_600V_25um-[FAM].png	W	5	375000	569000	7761	25	Signal	NaN	NaN		22.3602
20250818_BC_dN_1_600V_25um-[FAM].png	W	6	312000	522000	7761	27	Signal	NaN	NaN		14.5674
20250818_BC_dN_1_600V_25um-[FAM].png	W	7	224000	453000	7761	29.5	Signal	NaN	NaN		22.2222
20250818_BC_dN_1_600V_25um-[FAM].png	W	8	164000	420000	7761	33	Signal	NaN	NaN		17.3804
20250818_BC_dN_1_600V_25um-[FAM].png	W	9	127000	387000	7761	33.5	Signal	NaN	NaN		34.9052
20250818_BC_dN_1_600V_25um-[FAM].png	W	10	104000	333000	7761	29.5	Signal	NaN	NaN		24.9639
20250818_BC_dN_1_600V_25um-[FAM].png	W	11	6840	131000	7761	16	Signal	NaN	NaN
20250818_BC_dN_1_600V_25um-[FAM].png	W	12	873	210000	7761	27	Signal	NaN	NaN
20250818_BC_dN_1_600V_25um-[FAM].png	W	13	57900	182000	7761	16	Signal	NaN	NaN
20250818_BC_dN_1_600V_25um-[FAM].png	W	14	12800	238000	7761	29	Signal	NaN	NaN
20250818_BC_dN_1_600V_25um-[FAM].png	W	15	108000	263000	7761	20	Signal	NaN	NaN
20250818_BC_dN_1_600V_25um-[FAM].png	W	16	53200	286000	7761	30	Signal	NaN	NaN
20250818_BC_dN_1_600V_25um-[FAM].png	W	17	64000	281000	7761	28	Signal	NaN	NaN
20250818_BC_dN_1_600V_25um-[FAM].png	W	18	34500	298000	7761	34	Signal	NaN	NaN
20250818_BC_dN_1_600V_25um-[FAM].png	W	19	68100	293000	7761	29	Signal	NaN	NaN
20250818_BC_dN_1_600V_25um-[FAM].png	W	20	34600	283000	7761	32	Signal	NaN	NaN

## Sheet: BC-dN 250818-2
Image Name	Channel	Name	Signal	Total	Area	Bkgnd.	Type	Conc. Std.	Concentration		% nuc remodelled
20250818_BC_dN_2_600V_25um-[FAM].png	W	1	351000	545000	7761	25	Signal	NaN	NaN		0.785799
20250818_BC_dN_2_600V_25um-[FAM].png	W	2	392000	594000	7761	26	Signal	NaN	NaN		5.42823
20250818_BC_dN_2_600V_25um-[FAM].png	W	3	377000	587000	7761	27	Signal	NaN	NaN		12.6506
20250818_BC_dN_2_600V_25um-[FAM].png	W	4	368000	578000	7761	27	Signal	NaN	NaN		18.113
20250818_BC_dN_2_600V_25um-[FAM].png	W	5	326000	512000	7761	24	Signal	NaN	NaN		20.7006
20250818_BC_dN_2_600V_25um-[FAM].png	W	6	235000	437000	7761	26	Signal	NaN	NaN		15.498
20250818_BC_dN_2_600V_25um-[FAM].png	W	7	251000	484000	7761	30	Signal	NaN	NaN		24.3976
20250818_BC_dN_2_600V_25um-[FAM].png	W	8	251000	468000	7761	28	Signal	NaN	NaN		26.6296
20250818_BC_dN_2_600V_25um-[FAM].png	W	9	183000	427000	7761	31.5	Signal	NaN	NaN		43.5185
20250818_BC_dN_2_600V_25um-[FAM].png	W	10	211000	460000	7761	32	Signal	NaN	NaN		26.9391
20250818_BC_dN_2_600V_25um-[FAM].png	W	11	2780	104000	7761	13	Signal	NaN	NaN
20250818_BC_dN_2_600V_25um-[FAM].png	W	12	22500	162000	7761	18	Signal	NaN	NaN
20250818_BC_dN_2_600V_25um-[FAM].png	W	13	54600	179000	7761	16	Signal	NaN	NaN
20250818_BC_dN_2_600V_25um-[FAM].png	W	14	81400	209000	7761	16.5	Signal	NaN	NaN
20250818_BC_dN_2_600V_25um-[FAM].png	W	15	85100	225000	7761	18	Signal	NaN	NaN
20250818_BC_dN_2_600V_25um-[FAM].png	W	16	43100	260000	7761	28	Signal	NaN	NaN
20250818_BC_dN_2_600V_25um-[FAM].png	W	17	81000	267000	7761	24	Signal	NaN	NaN
20250818_BC_dN_2_600V_25um-[FAM].png	W	18	91100	281000	7761	24.5	Signal	NaN	NaN
20250818_BC_dN_2_600V_25um-[FAM].png	W	19	141000	297000	7761	20	Signal	NaN	NaN
20250818_BC_dN_2_600V_25um-[FAM].png	W	20	77800	334000	7761	33	Signal	NaN	NaN

## Sheet: AD-fl 250814
Image Name	Channel	Name	Signal	Total	Area	Bkgnd.	Type	Conc. Std.	Concentration		% nuc remodelled
20250814_AD_3_fl_600V_25um-[FAM].png	W	1	259000	562000	7761	39	Signal	NaN	NaN		4.63918
20250814_AD_3_fl_600V_25um-[FAM].png	W	2	250000	561000	7761	40	Signal	NaN	NaN		8.92532
20250814_AD_3_fl_600V_25um-[FAM].png	W	3	235000	538000	7761	39	Signal	NaN	NaN		9.89264
20250814_AD_3_fl_600V_25um-[FAM].png	W	4	222000	525000	7761	39	Signal	NaN	NaN		6.21039
20250814_AD_3_fl_600V_25um-[FAM].png	W	5	227000	514000	7761	37	Signal	NaN	NaN		11.9131
20250814_AD_3_fl_600V_25um-[FAM].png	W	6	205000	485000	7761	36	Signal	NaN	NaN		15.9147
20250814_AD_3_fl_600V_25um-[FAM].png	W	7	226000	498000	7761	35	Signal	NaN	NaN		21.9613
20250814_AD_3_fl_600V_25um-[FAM].png	W	8	226000	482000	7761	33	Signal	NaN	NaN		28.7516
20250814_AD_3_fl_600V_25um-[FAM].png	W	9	188000	428000	7761	31	Signal	NaN	NaN		25.8383
20250814_AD_3_fl_600V_25um-[FAM].png	W	10	199000	447000	7761	32	Signal	NaN	NaN		31.4266
20250814_AD_3_fl_600V_25um-[FAM].png	W	11	12600	98000	7761	11	Signal	NaN	NaN
20250814_AD_3_fl_600V_25um-[FAM].png	W	12	24500	156000	7761	17	Signal	NaN	NaN
20250814_AD_3_fl_600V_25um-[FAM].png	W	13	25800	173000	7761	19	Signal	NaN	NaN
20250814_AD_3_fl_600V_25um-[FAM].png	W	14	14700	193000	7761	23	Signal	NaN	NaN
20250814_AD_3_fl_600V_25um-[FAM].png	W	15	30700	194000	7761	21	Signal	NaN	NaN
20250814_AD_3_fl_600V_25um-[FAM].png	W	16	38800	233000	7761	25	Signal	NaN	NaN
20250814_AD_3_fl_600V_25um-[FAM].png	W	17	63600	250000	7761	24	Signal	NaN	NaN
20250814_AD_3_fl_600V_25um-[FAM].png	W	18	91200	262000	7761	22	Signal	NaN	NaN
20250814_AD_3_fl_600V_25um-[FAM].png	W	19	65500	260000	7761	25	Signal	NaN	NaN
20250814_AD_3_fl_600V_25um-[FAM].png	W	20	91200	285000	7761	25	Signal	NaN	NaN

## Sheet: AD-fl 250820-1
Image Name	Channel	Name	Signal	Total	Area	Bkgnd.	Type	Conc. Std.	Concentration		% nuc remodelled
20250820_AD_fl_1_600V_25um-[FAM].png	W	1	295000	613000	7761	41	Signal	NaN	NaN		4.808
20250820_AD_fl_1_600V_25um-[FAM].png	W	2	296000	614000	7761	41	Signal	NaN	NaN		9.81109
20250820_AD_fl_1_600V_25um-[FAM].png	W	3	293000	619000	7761	42	Signal	NaN	NaN		13.8235
20250820_AD_fl_1_600V_25um-[FAM].png	W	4	304000	568000	7761	34	Signal	NaN	NaN		11.9606
20250820_AD_fl_1_600V_25um-[FAM].png	W	5	253000	579000	7761	42	Signal	NaN	NaN		18.7279
20250820_AD_fl_1_600V_25um-[FAM].png	W	6	260000	547000	7761	37	Signal	NaN	NaN		25.1368
20250820_AD_fl_1_600V_25um-[FAM].png	W	7	254000	556000	7761	39	Signal	NaN	NaN		28.208
20250820_AD_fl_1_600V_25um-[FAM].png	W	8	232000	527000	7761	38	Signal	NaN	NaN		25.3059
20250820_AD_fl_1_600V_25um-[FAM].png	W	9	266000	514000	7761	32	Signal	NaN	NaN		23.9783
20250820_AD_fl_1_600V_25um-[FAM].png	W	10	260000	516000	7761	33	Signal	NaN	NaN		32.8165
20250820_AD_fl_1_600V_25um-[FAM].png	W	11	14900	116000	7761	13	Signal	NaN	NaN
20250820_AD_fl_1_600V_25um-[FAM].png	W	12	32200	125000	7761	12	Signal	NaN	NaN
20250820_AD_fl_1_600V_25um-[FAM].png	W	13	47000	156000	7761	14	Signal	NaN	NaN
20250820_AD_fl_1_600V_25um-[FAM].png	W	14	41300	181000	7761	18	Signal	NaN	NaN
20250820_AD_fl_1_600V_25um-[FAM].png	W	15	58300	198000	7761	18	Signal	NaN	NaN
20250820_AD_fl_1_600V_25um-[FAM].png	W	16	87300	235000	7761	19	Signal	NaN	NaN
20250820_AD_fl_1_600V_25um-[FAM].png	W	17	99800	278000	7761	23	Signal	NaN	NaN
20250820_AD_fl_1_600V_25um-[FAM].png	W	18	78600	304000	7761	29	Signal	NaN	NaN
20250820_AD_fl_1_600V_25um-[FAM].png	W	19	83900	309000	7761	29	Signal	NaN	NaN
20250820_AD_fl_1_600V_25um-[FAM].png	W	20	127000	301000	7761	22.5	Signal	NaN	NaN

## Sheet: AD-fl 250820-2
Image Name	Channel	Name	Signal	Total	Area	Bkgnd.	Type	Conc. Std.	Concentration		% nuc remodelled
20250820_AD_fl_2_600V_25um-[FAM].png	W	1	225000	574000	7761	45	Signal	NaN	NaN		6.60025
20250820_AD_fl_2_600V_25um-[FAM].png	W	2	241000	590000	7761	45	Signal	NaN	NaN		6.8419
20250820_AD_fl_2_600V_25um-[FAM].png	W	3	239000	589000	7761	45	Signal	NaN	NaN		7.8643
20250820_AD_fl_2_600V_25um-[FAM].png	W	4	194000	474000	7761	36	Signal	NaN	NaN		8.61988
20250820_AD_fl_2_600V_25um-[FAM].png	W	5	260000	570000	7761	40	Signal	NaN	NaN		14.3328
20250820_AD_fl_2_600V_25um-[FAM].png	W	6	256000	551000	7761	38	Signal	NaN	NaN		24.4838
20250820_AD_fl_2_600V_25um-[FAM].png	W	7	255000	565000	7761	40	Signal	NaN	NaN		31.4516
20250820_AD_fl_2_600V_25um-[FAM].png	W	8	232000	519000	7761	37	Signal	NaN	NaN		31.9648
20250820_AD_fl_2_600V_25um-[FAM].png	W	9	224000	496000	7761	35	Signal	NaN	NaN		32.3263
20250820_AD_fl_2_600V_25um-[FAM].png	W	10	252000	485000	7761	30	Signal	NaN	NaN		29.0141
20250820_AD_fl_2_600V_25um-[FAM].png	W	11	15900	132000	7761	15	Signal	NaN	NaN
20250820_AD_fl_2_600V_25um-[FAM].png	W	12	17700	165000	7761	19	Signal	NaN	NaN
20250820_AD_fl_2_600V_25um-[FAM].png	W	13	20400	160000	7761	18	Signal	NaN	NaN
20250820_AD_fl_2_600V_25um-[FAM].png	W	14	18300	212000	7761	25	Signal	NaN	NaN
20250820_AD_fl_2_600V_25um-[FAM].png	W	15	43500	187000	7761	18.5	Signal	NaN	NaN
20250820_AD_fl_2_600V_25um-[FAM].png	W	16	83000	230000	7761	19	Signal	NaN	NaN
20250820_AD_fl_2_600V_25um-[FAM].png	W	17	117000	265000	7761	19	Signal	NaN	NaN
20250820_AD_fl_2_600V_25um-[FAM].png	W	18	109000	271000	7761	21	Signal	NaN	NaN
20250820_AD_fl_2_600V_25um-[FAM].png	W	19	107000	282000	7761	22.5	Signal	NaN	NaN
20250820_AD_fl_2_600V_25um-[FAM].png	W	20	103000	305000	7761	26	Signal	NaN	NaN

## Sheet: AD-dN 250813
Image Name	Channel	Name	Signal	Total	Area	Bkgnd.	Type	Conc. Std.	Concentration		% nuc remodelled
20250813_AD_dN_difft_600V_25um-[FAM].png	W	1	322000	609000	7761	37	Signal	NaN	NaN		1.50194
20250813_AD_dN_difft_600V_25um-[FAM].png	W	2	283000	547000	7761	34	Signal	NaN	NaN		0.680845
20250813_AD_dN_difft_600V_25um-[FAM].png	W	3	275000	523000	7761	32	Signal	NaN	NaN		2.23265
20250813_AD_dN_difft_600V_25um-[FAM].png	W	4	316000	580000	7761	34	Signal	NaN	NaN		18.5987
20250813_AD_dN_difft_600V_25um-[FAM].png	W	5	295000	559000	7761	34	Signal	NaN	NaN		22.2252
20250813_AD_dN_difft_600V_25um-[FAM].png	W	6	284000	486000	7761	26	Signal	NaN	NaN		28.1013
20250813_AD_dN_difft_600V_25um-[FAM].png	W	7	284000	517000	7761	30	Signal	NaN	NaN		28.1013
20250813_AD_dN_difft_600V_25um-[FAM].png	W	8	296000	544000	7761	32	Signal	NaN	NaN		33.0317
20250813_AD_dN_difft_600V_25um-[FAM].png	W	9	259000	469000	7761	27	Signal	NaN	NaN		30.7487
20250813_AD_dN_difft_600V_25um-[FAM].png	W	10	278000	488000	7761	27	Signal	NaN	NaN		36.6743
20250813_AD_dN_difft_600V_25um-[FAM].png	W	11	4910	152000	7761	19	Signal	NaN	NaN
20250813_AD_dN_difft_600V_25um-[FAM].png	W	12	1940	165000	7761	21	Signal	NaN	NaN
20250813_AD_dN_difft_600V_25um-[FAM].png	W	13	6280	185000	7761	23	Signal	NaN	NaN
20250813_AD_dN_difft_600V_25um-[FAM].png	W	14	72200	204000	7761	17	Signal	NaN	NaN
20250813_AD_dN_difft_600V_25um-[FAM].png	W	15	84300	240000	7761	20	Signal	NaN	NaN
20250813_AD_dN_difft_600V_25um-[FAM].png	W	16	111000	282000	7761	22	Signal	NaN	NaN
20250813_AD_dN_difft_600V_25um-[FAM].png	W	17	111000	313000	7761	26	Signal	NaN	NaN
20250813_AD_dN_difft_600V_25um-[FAM].png	W	18	146000	340000	7761	25	Signal	NaN	NaN
20250813_AD_dN_difft_600V_25um-[FAM].png	W	19	115000	325000	7761	27	Signal	NaN	NaN
20250813_AD_dN_difft_600V_25um-[FAM].png	W	20	161000	355000	7761	25	Signal	NaN	NaN

[truncated: 8 more sheets: AD-dN 250818-2, AD-dN 250818-1, ds-fl 250606, ds-fl 250610, ds-fl 250613, ds-dN 250813-2, ds-dN 250813, ds-dN 250818]
