# Supplementary material for: The INO80 chromatin remodeller facilitates DNA damage bypass via postreplicative gap repair
Source: EMBO J. 2025 Oct 13;44(22):6626–48. doi: 10.1038/s44318-025-00580-4 (PMC12624141; doi:10.1038/s44318-025-00580-4)
Supplement: Supplementary file 8 — EV Figure Source Data [file 44318_2025_580_MOESM8_ESM.zip]

Archive with 423 entries (373 files):
- SD EV figures/Figure EV1/
- SD EV figures/Figure EV1/A/
- SD EV figures/Figure EV1/A/+IAA +Dox HU 20mM.tif
- SD EV figures/Figure EV1/A/+IAA +Dox MMS 00025.tif
- SD EV figures/Figure EV1/A/+IAA +Dox untreated.tif
- SD EV figures/Figure EV1/A/+IAA +Dox UV 25J.tif
- SD EV figures/Figure EV1/A/+IAA -Dox HU 20mM.tif
- SD EV figures/Figure EV1/A/+IAA -Dox MMS 00025.tif
- SD EV figures/Figure EV1/A/+IAA -Dox untreated.tif
- SD EV figures/Figure EV1/A/+IAA -Dox UV 25J.tif
- SD EV figures/Figure EV1/A/-IAA +Dox HU 20mM.tif
- SD EV figures/Figure EV1/A/-IAA +Dox MMS 00025.tif
- SD EV figures/Figure EV1/A/-IAA +Dox untreated.tif
- SD EV figures/Figure EV1/A/-IAA +Dox UV 25J.tif
- SD EV figures/Figure EV1/A/-IAA -Dox HU 20mM.tif
- SD EV figures/Figure EV1/A/-IAA -Dox MMS 00025.tif
- SD EV figures/Figure EV1/A/-IAA -Dox untreated.tif
- SD EV figures/Figure EV1/A/-IAA -Dox UV 25J.tif
- SD EV figures/Figure EV1/B/
- SD EV figures/Figure EV1/B/Western tetRad18 Ino80aid Arp5aid.pdf
- SD EV figures/Figure EV1/C/
- SD EV figures/Figure EV1/C/+IAA 18C.tif
- SD EV figures/Figure EV1/C/+IAA 30C.tif
- SD EV figures/Figure EV1/C/-IAA 18C.tif
- SD EV figures/Figure EV1/C/-IAA 30C.tif
- SD EV figures/Figure EV1/D/
- SD EV figures/Figure EV1/D/+IAA MMS 001.tif
- SD EV figures/Figure EV1/D/+IAA untreated.tif
- SD EV figures/Figure EV1/D/-IAA MMS 001.tif
- SD EV figures/Figure EV1/D/-IAA untreated.tif
- SD EV figures/Figure EV2/
- SD EV figures/Figure EV2/B/
- SD EV figures/Figure EV2/B/FACS/
- SD EV figures/Figure EV2/B/FACS/Figure EV2 B FACS.pdf
- SD EV figures/Figure EV2/B/Western/
- SD EV figures/Figure EV2/B/Western/Figure EV2B Western.pdf
- SD EV figures/Figure EV2/D/
- SD EV figures/Figure EV2/D/fcs files/
- SD EV figures/Figure EV2/D/fcs files/+Ino80 0.fcs
- SD EV figures/Figure EV2/D/fcs files/+Ino80 100.fcs
- SD EV figures/Figure EV2/D/fcs files/+Ino80 120.fcs
- SD EV figures/Figure EV2/D/fcs files/+Ino80 20.fcs
- SD EV figures/Figure EV2/D/fcs files/+Ino80 40.fcs
- SD EV figures/Figure EV2/D/fcs files/+Ino80 60.fcs
- SD EV figures/Figure EV2/D/fcs files/+Ino80 80.fcs
- SD EV figures/Figure EV2/D/fcs files/-Ino80 0.fcs
- SD EV figures/Figure EV2/D/fcs files/-Ino80 100.fcs
- SD EV figures/Figure EV2/D/fcs files/-Ino80 120.fcs
- SD EV figures/Figure EV2/D/fcs files/-Ino80 20.fcs
- SD EV figures/Figure EV2/D/fcs files/-Ino80 40.fcs
- SD EV figures/Figure EV2/D/fcs files/-Ino80 60.fcs
- SD EV figures/Figure EV2/D/fcs files/-Ino80 80.fcs
- SD EV figures/Figure EV2/D/FigEV2D_FACS.pdf
- SD EV figures/Figure EV2/E/
- SD EV figures/Figure EV2/E/+Ino80_0.tif
- SD EV figures/Figure EV2/E/+Ino80_120.tif
- SD EV figures/Figure EV2/E/+Ino80_45.tif
- SD EV figures/Figure EV2/E/+Ino80_75.tif
- SD EV figures/Figure EV2/E/-Ino80_0.tif
- SD EV figures/Figure EV2/E/-Ino80_120.tif
- SD EV figures/Figure EV2/E/-Ino80_45.tif
- SD EV figures/Figure EV2/E/-Ino80_75.tif
- SD EV figures/Figure EV3/
- SD EV figures/Figure EV3/A/
- SD EV figures/Figure EV3/A/fcs files/
- SD EV figures/Figure EV3/A/fcs files/+Ino80 MMS 30.fcs
- SD EV figures/Figure EV3/A/fcs files/+Ino80 MMS G1.fcs
- SD EV figures/Figure EV3/A/fcs files/+Ino80 untreat 30.fcs
- SD EV figures/Figure EV3/A/fcs files/+Ino80 untreat G1.fcs
- SD EV figures/Figure EV3/A/fcs files/-Ino80 MMS 30.fcs
- SD EV figures/Figure EV3/A/fcs files/-Ino80 MMS G1.fcs
- SD EV figures/Figure EV3/A/fcs files/-Ino80 untreat 30.fcs
- SD EV figures/Figure EV3/A/fcs files/-Ino80 untreat G1.fcs
- SD EV figures/Figure EV3/A/Figure EV3A_FACS.pdf
- SD EV figures/Figure EV3/B-C/
- SD EV figures/Figure EV3/B-C/Figure EV3B-C_quantification.xlsx
- SD EV figures/Figure EV3/B-C/Images/
- SD EV figures/Figure EV3/B-C/Images/+Ino80 MMS 30.tif
- SD EV figures/Figure EV3/B-C/Images/+Ino80 untreat 30.tif
- SD EV figures/Figure EV3/B-C/Images/-Ino80 MMS 30.tif
- SD EV figures/Figure EV3/B-C/Images/-Ino80 untreat 30.tif
- SD EV figures/Figure EV3/D/
- SD EV figures/Figure EV3/D/FACS/
- SD EV figures/Figure EV3/D/FACS/fcs files/
- SD EV figures/Figure EV3/D/FACS/fcs files/4NQO +Ino80 0.fcs
- SD EV figures/Figure EV3/D/FACS/fcs files/4NQO +Ino80 20.fcs
- SD EV figures/Figure EV3/D/FACS/fcs files/4NQO +Ino80 30.fcs
- SD EV figures/Figure EV3/D/FACS/fcs files/4NQO +Ino80 40.fcs
- SD EV figures/Figure EV3/D/FACS/fcs files/4NQO +Ino80 50.fcs
- SD EV figures/Figure EV3/D/FACS/fcs files/4NQO +Ino80 60.fcs
- SD EV figures/Figure EV3/D/FACS/fcs files/4NQO -Ino80 0.fcs
- SD EV figures/Figure EV3/D/FACS/fcs files/4NQO -Ino80 20.fcs
- SD EV figures/Figure EV3/D/FACS/fcs files/4NQO -Ino80 30.fcs
- SD EV figures/Figure EV3/D/FACS/fcs files/4NQO -Ino80 40.fcs
- SD EV figures/Figure EV3/D/FACS/fcs files/4NQO -Ino80 50.fcs
- SD EV figures/Figure EV3/D/FACS/fcs files/4NQO -Ino80 60.fcs
- SD EV figures/Figure EV3/D/FACS/fcs files/HU +Ino80 0.fcs
- SD EV figures/Figure EV3/D/FACS/fcs files/HU +Ino80 20.fcs
- SD EV figures/Figure EV3/D/FACS/fcs files/HU +Ino80 30.fcs
- SD EV figures/Figure EV3/D/FACS/fcs files/HU +Ino80 40.fcs
- SD EV figures/Figure EV3/D/FACS/fcs files/HU +Ino80 50.fcs
- SD EV figures/Figure EV3/D/FACS/fcs files/HU +Ino80 60.fcs
- SD EV figures/Figure EV3/D/FACS/fcs files/HU -Ino80 0.fcs
- SD EV figures/Figure EV3/D/FACS/fcs files/HU -Ino80 20.fcs
- SD EV figures/Figure EV3/D/FACS/fcs files/HU -Ino80 30.fcs
- SD EV figures/Figure EV3/D/FACS/fcs files/HU -Ino80 40.fcs
- SD EV figures/Figure EV3/D/FACS/fcs files/HU -Ino80 50.fcs
- SD EV figures/Figure EV3/D/FACS/fcs files/HU -Ino80 60.fcs
- SD EV figures/Figure EV3/D/FACS/fcs files/UV +Ino80 0.fcs
- SD EV figures/Figure EV3/D/FACS/fcs files/UV +Ino80 20.fcs
- SD EV figures/Figure EV3/D/FACS/fcs files/UV +Ino80 30.fcs
- SD EV figures/Figure EV3/D/FACS/fcs files/UV +Ino80 40.fcs
- SD EV figures/Figure EV3/D/FACS/fcs files/UV +Ino80 50.fcs
- SD EV figures/Figure EV3/D/FACS/fcs files/UV +Ino80 60.fcs
- SD EV figures/Figure EV3/D/FACS/fcs files/UV -Ino80 0.fcs
- SD EV figures/Figure EV3/D/FACS/fcs files/UV -Ino80 20.fcs
- SD EV figures/Figure EV3/D/FACS/fcs files/UV -Ino80 30.fcs
- SD EV figures/Figure EV3/D/FACS/fcs files/UV -Ino80 40.fcs
- SD EV figures/Figure EV3/D/FACS/fcs files/UV -Ino80 50.fcs
- SD EV figures/Figure EV3/D/FACS/fcs files/UV -Ino80 60.fcs
- SD EV figures/Figure EV3/D/FACS/Figure EV3D_FACS.pdf
- SD EV figures/Figure EV3/D/Western/
- SD EV figures/Figure EV3/D/Western/Figure EV3D_Western.pdf
- SD EV figures/Figure EV3/E/
- SD EV figures/Figure EV3/E/Figure EV3E_RPA foci number quantification.csv
- SD EV figures/Figure EV3/F/
- SD EV figures/Figure EV3/F/FigureEV3 RPA foci quantification.csv
- SD EV figures/Figure EV3/G/
- SD EV figures/Figure EV3/G/FACS/
- SD EV figures/Figure EV3/G/FACS/FCS files/
- SD EV figures/Figure EV3/G/FACS/FCS files/G1.fcs
- SD EV figures/Figure EV3/G/FACS/FCS files/G2 +Rad18 +Ino80 0.fcs
- SD EV figures/Figure EV3/G/FACS/FCS files/G2 +Rad18 +Ino80 120.fcs
- SD EV figures/Figure EV3/G/FACS/FCS files/G2 +Rad18 +Ino80 60.fcs
- SD EV figures/Figure EV3/G/FACS/FCS files/G2 +Rad18 +Ino80 90.fcs
- SD EV figures/Figure EV3/G/FACS/FCS files/G2 +Rad18 -Ino80 0.fcs
- SD EV figures/Figure EV3/G/FACS/FCS files/G2 +Rad18 -Ino80 120.fcs
- SD EV figures/Figure EV3/G/FACS/FCS files/G2 +Rad18 -Ino80 60.fcs
- SD EV figures/Figure EV3/G/FACS/FCS files/G2 +Rad18 -Ino80 90.fcs
- SD EV figures/Figure EV3/G/FACS/FCS files/G2.fcs
- SD EV figures/Figure EV3/G/FACS/FigureEV3G_FACS.pdf
- SD EV figures/Figure EV3/G/FigureEV3G_Western.pdf
- SD EV figures/Figure EV3/H/
- SD EV figures/Figure EV3/H/FigureEV3H_RPA foci quantification.csv
- SD EV figures/Figure EV4/
- SD EV figures/Figure EV4/A/
- SD EV figures/Figure EV4/A/EV4A_RPA foci quantification.csv
- SD EV figures/Figure EV4/A/FACS/
- SD EV figures/Figure EV4/A/FACS/fcs files/
- SD EV figures/Figure EV4/A/FACS/fcs files/htz1 +Ino80 0.fcs
- SD EV figures/Figure EV4/A/FACS/fcs files/htz1 +Ino80 120.fcs
- SD EV figures/Figure EV4/A/FACS/fcs files/htz1 +Ino80 150.fcs
- SD EV figures/Figure EV4/A/FACS/fcs files/htz1 +Ino80 30.fcs
- SD EV figures/Figure EV4/A/FACS/fcs files/htz1 +Ino80 45.fcs
- SD EV figures/Figure EV4/A/FACS/fcs files/htz1 +Ino80 60.fcs
- SD EV figures/Figure EV4/A/FACS/fcs files/htz1 +Ino80 75.fcs
- SD EV figures/Figure EV4/A/FACS/fcs files/htz1 +Ino80 90.fcs
- SD EV figures/Figure EV4/A/FACS/fcs files/htz1 -Ino80 0.fcs
- SD EV figures/Figure EV4/A/FACS/fcs files/htz1 -Ino80 120.fcs
- SD EV figures/Figure EV4/A/FACS/fcs files/htz1 -Ino80 150.fcs
- SD EV figures/Figure EV4/A/FACS/fcs files/htz1 -Ino80 30.fcs
- SD EV figures/Figure EV4/A/FACS/fcs files/htz1 -Ino80 45.fcs
- SD EV figures/Figure EV4/A/FACS/fcs files/htz1 -Ino80 60.fcs
- SD EV figures/Figure EV4/A/FACS/fcs files/htz1 -Ino80 75.fcs
- SD EV figures/Figure EV4/A/FACS/fcs files/htz1 -Ino80 90.fcs
- SD EV figures/Figure EV4/A/FACS/fcs files/swr1 +Ino80 0.fcs
- SD EV figures/Figure EV4/A/FACS/fcs files/swr1 +Ino80 120.fcs
- SD EV figures/Figure EV4/A/FACS/fcs files/swr1 +Ino80 150.fcs
- SD EV figures/Figure EV4/A/FACS/fcs files/swr1 +Ino80 30.fcs
- SD EV figures/Figure EV4/A/FACS/fcs files/swr1 +Ino80 45.fcs
- SD EV figures/Figure EV4/A/FACS/fcs files/swr1 +Ino80 60.fcs
- SD EV figures/Figure EV4/A/FACS/fcs files/swr1 +Ino80 75.fcs
- SD EV figures/Figure EV4/A/FACS/fcs files/swr1 +Ino80 90.fcs
- SD EV figures/Figure EV4/A/FACS/fcs files/swr1 htz1 +Ino80 0.fcs
- SD EV figures/Figure EV4/A/FACS/fcs files/swr1 htz1 +Ino80 120.fcs
- SD EV figures/Figure EV4/A/FACS/fcs files/swr1 htz1 +Ino80 150.fcs
- SD EV figures/Figure EV4/A/FACS/fcs files/swr1 htz1 +Ino80 30.fcs
- SD EV figures/Figure EV4/A/FACS/fcs files/swr1 htz1 +Ino80 45.fcs
- SD EV figures/Figure EV4/A/FACS/fcs files/swr1 htz1 +Ino80 60.fcs
- SD EV figures/Figure EV4/A/FACS/fcs files/swr1 htz1 +Ino80 75.fcs
- SD EV figures/Figure EV4/A/FACS/fcs files/swr1 htz1 +Ino80 90.fcs
- SD EV figures/Figure EV4/A/FACS/fcs files/swr1 htz1 -Ino80 0.fcs
- SD EV figures/Figure EV4/A/FACS/fcs files/swr1 htz1 -Ino80 120.fcs
- SD EV figures/Figure EV4/A/FACS/fcs files/swr1 htz1 -Ino80 150.fcs
- SD EV figures/Figure EV4/A/FACS/fcs files/swr1 htz1 -Ino80 30.fcs
- SD EV figures/Figure EV4/A/FACS/fcs files/swr1 htz1 -Ino80 45.fcs
- SD EV figures/Figure EV4/A/FACS/fcs files/swr1 htz1 -Ino80 60.fcs
- SD EV figures/Figure EV4/A/FACS/fcs files/swr1 htz1 -Ino80 75.fcs
- SD EV figures/Figure EV4/A/FACS/fcs files/swr1 htz1 -Ino80 90.fcs
- SD EV figures/Figure EV4/A/FACS/fcs files/swr1 -Ino80 0.fcs
- SD EV figures/Figure EV4/A/FACS/fcs files/swr1 -Ino80 120.fcs
- SD EV figures/Figure EV4/A/FACS/fcs files/swr1 -Ino80 150.fcs
- SD EV figures/Figure EV4/A/FACS/fcs files/swr1 -Ino80 30.fcs
- SD EV figures/Figure EV4/A/FACS/fcs files/swr1 -Ino80 45.fcs
- SD EV figures/Figure EV4/A/FACS/fcs files/swr1 -Ino80 60.fcs
- SD EV figures/Figure EV4/A/FACS/fcs files/swr1 -Ino80 75.fcs
- SD EV figures/Figure EV4/A/FACS/fcs files/swr1 -Ino80 90.fcs
- SD EV figures/Figure EV4/A/FACS/fcs files/WT +Ino80 0.fcs
- SD EV figures/Figure EV4/A/FACS/fcs files/WT +Ino80 120.fcs
- SD EV figures/Figure EV4/A/FACS/fcs files/WT +Ino80 150.fcs
- SD EV figures/Figure EV4/A/FACS/fcs files/WT +Ino80 30.fcs
- SD EV figures/Figure EV4/A/FACS/fcs files/WT +Ino80 45.fcs
- SD EV figures/Figure EV4/A/FACS/fcs files/WT +Ino80 60.fcs
- SD EV figures/Figure EV4/A/FACS/fcs files/WT +Ino80 75.fcs
- SD EV figures/Figure EV4/A/FACS/fcs files/WT +Ino80 90.fcs
- SD EV figures/Figure EV4/A/FACS/fcs files/WT -Ino80 0.fcs
- SD EV figures/Figure EV4/A/FACS/fcs files/WT -Ino80 120.fcs
- SD EV figures/Figure EV4/A/FACS/fcs files/WT -Ino80 150.fcs
- SD EV figures/Figure EV4/A/FACS/fcs files/WT -Ino80 30.fcs
- SD EV figures/Figure EV4/A/FACS/fcs files/WT -Ino80 45.fcs
- SD EV figures/Figure EV4/A/FACS/fcs files/WT -Ino80 60.fcs
- SD EV figures/Figure EV4/A/FACS/fcs files/WT -Ino80 75.fcs
- SD EV figures/Figure EV4/A/FACS/fcs files/WT -Ino80 90.fcs
- SD EV figures/Figure EV4/A/FACS/FigureEV4A_FACS.pdf
- SD EV figures/Figure EV4/B/
- SD EV figures/Figure EV4/B/FACS/
- SD EV figures/Figure EV4/B/FACS/fcs files/
- SD EV figures/Figure EV4/B/FACS/fcs files/htz1 +Ino80 0.fcs
- SD EV figures/Figure EV4/B/FACS/fcs files/htz1 +Ino80 120.fcs
- SD EV figures/Figure EV4/B/FACS/fcs files/htz1 +Ino80 180.fcs
- SD EV figures/Figure EV4/B/FACS/fcs files/htz1 +Ino80 60.fcs
- SD EV figures/Figure EV4/B/FACS/fcs files/htz1 -Ino80 0.fcs
- SD EV figures/Figure EV4/B/FACS/fcs files/htz1 -Ino80 120.fcs
- SD EV figures/Figure EV4/B/FACS/fcs files/htz1 -Ino80 180.fcs
- SD EV figures/Figure EV4/B/FACS/fcs files/htz1 -Ino80 60.fcs
- SD EV figures/Figure EV4/B/FACS/fcs files/swr1 +Ino80 0.fcs
- SD EV figures/Figure EV4/B/FACS/fcs files/swr1 +Ino80 120.fcs
- SD EV figures/Figure EV4/B/FACS/fcs files/swr1 +Ino80 180.fcs
- SD EV figures/Figure EV4/B/FACS/fcs files/swr1 +Ino80 60.fcs
- SD EV figures/Figure EV4/B/FACS/fcs files/swr1 htz1 +Ino80 0.fcs
- SD EV figures/Figure EV4/B/FACS/fcs files/swr1 htz1 +Ino80 120.fcs
- SD EV figures/Figure EV4/B/FACS/fcs files/swr1 htz1 +Ino80 180.fcs
- SD EV figures/Figure EV4/B/FACS/fcs files/swr1 htz1 +Ino80 60.fcs
- SD EV figures/Figure EV4/B/FACS/fcs files/swr1 htz1 -Ino80 0.fcs
- SD EV figures/Figure EV4/B/FACS/fcs files/swr1 htz1 -Ino80 120.fcs
- SD EV figures/Figure EV4/B/FACS/fcs files/swr1 htz1 -Ino80 180.fcs
- SD EV figures/Figure EV4/B/FACS/fcs files/swr1 htz1 -Ino80 60.fcs
- SD EV figures/Figure EV4/B/FACS/fcs files/swr1 -Ino80 0.fcs
- SD EV figures/Figure EV4/B/FACS/fcs files/swr1 -Ino80 120.fcs
- SD EV figures/Figure EV4/B/FACS/fcs files/swr1 -Ino80 180.fcs
- SD EV figures/Figure EV4/B/FACS/fcs files/swr1 -Ino80 60.fcs
- SD EV figures/Figure EV4/B/FACS/FigureEV4B_FACS.pdf
- SD EV figures/Figure EV4/B/FigureEV4B_RPA foci quantification.csv
- SD EV figures/Figure EV4/C/
- SD EV figures/Figure EV4/C/FACS/
- SD EV figures/Figure EV4/C/FACS/fcs files/
- SD EV figures/Figure EV4/C/FACS/fcs files/swr1 htz1 +Ino80 0.fcs
- SD EV figures/Figure EV4/C/FACS/fcs files/swr1 htz1 +Ino80 120.fcs
- SD EV figures/Figure EV4/C/FACS/fcs files/swr1 htz1 +Ino80 150.fcs
- SD EV figures/Figure EV4/C/FACS/fcs files/swr1 htz1 +Ino80 180.fcs
- SD EV figures/Figure EV4/C/FACS/fcs files/swr1 htz1 +Ino80 60.fcs
- SD EV figures/Figure EV4/C/FACS/fcs files/swr1 htz1 +Ino80 90.fcs
- SD EV figures/Figure EV4/C/FACS/fcs files/swr1 htz1 -Ino80 0.fcs
- SD EV figures/Figure EV4/C/FACS/fcs files/swr1 htz1 -Ino80 120.fcs
- SD EV figures/Figure EV4/C/FACS/fcs files/swr1 htz1 -Ino80 150.fcs
- SD EV figures/Figure EV4/C/FACS/fcs files/swr1 htz1 -Ino80 180.fcs
- SD EV figures/Figure EV4/C/FACS/fcs files/swr1 htz1 -Ino80 60.fcs
- SD EV figures/Figure EV4/C/FACS/fcs files/swr1 htz1 -Ino80 90.fcs
- SD EV figures/Figure EV4/C/FACS/fcs files/WT +Ino80 0.fcs
- SD EV figures/Figure EV4/C/FACS/fcs files/WT +Ino80 120.fcs
- SD EV figures/Figure EV4/C/FACS/fcs files/WT +Ino80 150.fcs
- SD EV figures/Figure EV4/C/FACS/fcs files/WT +Ino80 180.fcs
- SD EV figures/Figure EV4/C/FACS/fcs files/WT +Ino80 60.fcs
- SD EV figures/Figure EV4/C/FACS/fcs files/WT +Ino80 90.fcs
- SD EV figures/Figure EV4/C/FACS/fcs files/WT -Ino80 0.fcs
- SD EV figures/Figure EV4/C/FACS/fcs files/WT -Ino80 120.fcs
- SD EV figures/Figure EV4/C/FACS/fcs files/WT -Ino80 150.fcs
- SD EV figures/Figure EV4/C/FACS/fcs files/WT -Ino80 180.fcs
- SD EV figures/Figure EV4/C/FACS/fcs files/WT -Ino80 60.fcs
- SD EV figures/Figure EV4/C/FACS/fcs files/WT -Ino80 90.fcs
- SD EV figures/Figure EV4/C/FACS/FigureEV4C_FACS.pdf
- SD EV figures/Figure EV4/C/FigureEV4C_RPA foci quantification.csv
- SD EV figures/Figure EV4/D/
- SD EV figures/Figure EV4/D/FACS/
- SD EV figures/Figure EV4/D/FACS/fcs files/
- SD EV figures/Figure EV4/D/FACS/fcs files/htz1 swr1 +Ino80 0.fcs
- SD EV figures/Figure EV4/D/FACS/fcs files/htz1 swr1 +Ino80 105.fcs
- SD EV figures/Figure EV4/D/FACS/fcs files/htz1 swr1 +Ino80 120.fcs
- SD EV figures/Figure EV4/D/FACS/fcs files/htz1 swr1 +Ino80 30.fcs
- SD EV figures/Figure EV4/D/FACS/fcs files/htz1 swr1 +Ino80 45.fcs
- SD EV figures/Figure EV4/D/FACS/fcs files/htz1 swr1 +Ino80 60.fcs
- SD EV figures/Figure EV4/D/FACS/fcs files/htz1 swr1 +Ino80 75.fcs
- SD EV figures/Figure EV4/D/FACS/fcs files/htz1 swr1 +Ino80 90.fcs
- SD EV figures/Figure EV4/D/FACS/fcs files/htz1 swr1 -Ino80 0.fcs
- SD EV figures/Figure EV4/D/FACS/fcs files/htz1 swr1 -Ino80 105.fcs
- SD EV figures/Figure EV4/D/FACS/fcs files/htz1 swr1 -Ino80 120.fcs
- SD EV figures/Figure EV4/D/FACS/fcs files/htz1 swr1 -Ino80 30.fcs
- SD EV figures/Figure EV4/D/FACS/fcs files/htz1 swr1 -Ino80 45.fcs
- SD EV figures/Figure EV4/D/FACS/fcs files/htz1 swr1 -Ino80 60.fcs
- SD EV figures/Figure EV4/D/FACS/fcs files/htz1 swr1 -Ino80 75.fcs
- SD EV figures/Figure EV4/D/FACS/fcs files/htz1 swr1 -Ino80 90.fcs
- SD EV figures/Figure EV4/D/FACS/fcs files/WT +Ino80 0.fcs
- SD EV figures/Figure EV4/D/FACS/fcs files/WT +Ino80 105.fcs
- SD EV figures/Figure EV4/D/FACS/fcs files/WT +Ino80 120.fcs
- SD EV figures/Figure EV4/D/FACS/fcs files/WT +Ino80 30.fcs
- SD EV figures/Figure EV4/D/FACS/fcs files/WT +Ino80 45.fcs
- SD EV figures/Figure EV4/D/FACS/fcs files/WT +Ino80 60.fcs
- SD EV figures/Figure EV4/D/FACS/fcs files/WT +Ino80 75.fcs
- SD EV figures/Figure EV4/D/FACS/fcs files/WT +Ino80 90.fcs
- SD EV figures/Figure EV4/D/FACS/fcs files/WT -Ino80 0.fcs
[truncated: 123 more entries]
