# Supplementary material for: The INO80 chromatin remodeller facilitates DNA damage bypass via postreplicative gap repair
Source: EMBO J. 2025 Oct 13;44(22):6626–48. doi: 10.1038/s44318-025-00580-4 (PMC12624141; doi:10.1038/s44318-025-00580-4)
Supplement: Supplementary file 8 — EV Figure Source Data [file 44318_2025_580_MOESM8_ESM.zip › SD EV figures/Figure EV3/B-C/Figure EV3B-C_quantification.xlsx]

## Sheet: %ssDNA
+Ino80 untreated 30	+Ino80 MMS 30	-Ino80 untreated 30	-Ino80 MMS 30
32.2368	0	0	101.923
0.181815	0	0	102.759
0	0	0	109.091
0	2.3622	0	0
0	25	0	0
0	0	0	0
0.368991	21.9735	20.4791	0
0	0	88.4615	0
0	0	0	64.7399
1.11998	4.68067	41.5225	3.12364
0	1.56242	2.73921	6.74157
7.69965	1.36986	61.7647	27.4271
0	76.4061	0	6.34921
0.304844	90	0	44.3135
0	78.5928	0	27.2299
0	69.0266	0	10.8398
0	2.89855	1.70711	8.62069
2.14947	8.37859	1.23436	90.1341
0	14.2857	4.7109	32.0699
0	46.3768	9.83607	6.55539
0.826404	36.4865	1.66667	8.40075
0	15.1487	0	15.0771
0	12.3302	0	20.3847
1.09868	0	35.6642	16.1058
0	31.9767	15.8707	92.8727
0	86.8466	6.32911	99.9603
0	15.0387	0	45.2848
0	18.4361	54.5667	63.406
0	55.2239	0	94.1176
0	18.8487	42.5873	99.9743
1.29032	17.1642	3.16289	0
21.2644	12.4964	0	31.6301
0	11.1929	3.28401	94.9004
0	39.2157	4.21569	0
0	27.887	0.554149	6.54347
0	7.25267	0	6.63682
0	25.4086	0	12.8951
0	20.508	0.264414	13.4524
7.7462	19.5113	1.72414	17.8071
0	94.0165	0	8.02703
0	10.3765	0	10.1313
0.743494	54.2857	75.3404	34.7182
0	64.3395	0	96.8091
7.86902	86.3542	0	47.2101
0	79.9954	95.8333	10.1589
0	82.8531	0	86.1298
0	28.9393	7.58427	0
0	55.642	0	3.09219
0	66.5718	3.44773	0
0	79.6045	2.77778	0.989918
0	0	13.4281	84.0896
3.09278	3.70243	1.46999	36.3933
0	1.8015	0	13.4131
0	12.1593	56.426	14.876
0	9.57447	10.4677	40.6926
0	47.0281	0	87.8788
0	0	8.97559	89.4737
0	73.6116	0	92.3931
0	8.13008	0	35.0318
3.07692	45.915	0	6.28571
0	19.6937	0	5.04814
0	23.2886	0	4.61473
31.2734	79.7421	8.62275	4.68547
0	97.2571	0	1.47059
0	12.426	1.84757	38.7879
0	9.42623	78.2609	34.4607
0	19.6433	0	6.89341
0	7.14207	0	7.49957
0	68.1572	8.86881	37.0307
0	1.00878	0	12.0963
0	1.87446	0	3.99956
0	6.81675	0	26.8293
0	8.28857	0	64.0506
0	1.51494	0	7.13948
0	11.5911	10.9841	94.8718
0	0	0	35.2664
0	0	0	1.69465
0	84.8464	0	4.53496
1.88425	11.1035	0	5.74346
0	0	0	8.99833
1.13636	72.8939	0	7.5
3.19149	18.6338	13.8284	31.7568
1.07889	0	78.7879	51.8518
0	0	0	56.2854
0	0.494664	2.91695	6.21118
0	4.83871	43.8866	87.4843
0	1.51473	3.84615	84.5238
0	6.13935	0	79.889
0	23.3926	0	94.9824
22.9428	0	0	12.963
61.2926	38.806	9.08709	3.22581
2.98497	12.1212	0	68.75
2.46455	4.68547	0	10.6061
4.60358	41.9198	0	1.93228
0	15.5548	0	2.85714
0	62.4699	0	9.99769
0	0	0	0
0	1.03044	12.2727	0
0	0	14.3781	0.735294
0	5.24654	0.876623	10.7107
0	0	1.01993	26.6393
0	22.1533	0	0
8.11934	48.1316	1.73801	0
0.714286	24.9737	0	0.868726
0	15.7832	0	1.8018
7.98193	4.34542	0	65.5488
0	5.04108	0	79.9197
0	18.5549	0	48.7124
0	66.6577	0	3.48837
0	3.99926	0	1.9802
0	9.61367	12.3552	93.3188
25.3731	16	0	98.2143
0.640683	0	0	63.8794
0	0	0	14.2821
7.48032	5.43424	31.4815	5.74163
1.09091	15.5926	0.554871	8.33241
54.1756	7.14207	0	65.9274
0	2.81507	0	9.16808
0	1.1493	1.14492	9.33218
0.472808	0	0	0.591068
1.33745	0	0	25.8621
0	92.8367	0	39.6283
0	10.4644	0	34.8178
17.3913	15.1271	0	87.6959
0	0.537608	0	80.6171
0	30.0054	0	10.9375
0	9.45887	0	85.8586
1.05593	40.4673	0	32.6613
0	1.11111	17.0481	0
0	22.7273	0	0
0	3.06115	3.50877	74.1627
0	25.1585	11.8378	37.037
3.75		9.82823	54.0405
0		5.94845	51.5789
0		0.845997	10.2759
1.86884		0	5.32632
0		0	8.93624
0		0	83.2061
0		0	65.7085
2.31561		3.86889	4.36915
77.8034		0.774638	76.5592
0		0	44.8485
0		3.61373	81.1337
3.1406		1.2594
0		21.3371
0		0
0		0
7.2454		0
3.2967		0
4.89586		0
6.83652		1.88657
0		0.869565
0		3.78602
0		1.53802
0		0
0		0
0		0
1.13565		0
0		0
0		6.58348
0		17.9694
0		4.28175
0		17.7686
0		54.6729
0		21.7534
0		13.3016
0		11.4636
0		26.0066
0		1.21869
0		0
0		0
0		0
0		0
0		0
0		7.2342
0		7.8125
1.91049		4.87475
3.41201		0
0.487805		0
0		0
0		0
0		0
0		0
0		0
0		3.654
0		0
0		0.694311
0		0
0		0.833205
0		5.55484
0		0
0		0
0		0
0		1.35135
0		0
0		0
0		0
0		0
0		0
0		0
0		0
1.03879		0
0		0
0		0
0		0
0		11.6649
0		23.1707
0		0
0		0
0		0
6.97224		0
0.335539		0
0		0
0		0
29.6129		0
0		0
0		0
0		23.1736
0		1.59929
4.68374		0
0		0
0		0
0		0
0		0
0		0
0		0
0		0
0		0
0		0
0		4.08163
0		2.09709
0		0
0		6.93069
0		0
0		15.6171
0		0
0		0
0		49.1114
0		8.90354
0		2.20588
0		0
0		0
0
0
3.26038
7.84665
0
5.88235
0
0
0.5
0
2.8125
0
0
0
0
2.45526

## Sheet: ssDNA density
+Ino80 untreated 30	+Ino80 MMS 30	-Ino80 untreated 30	-Ino80 MMS 30
0.548246	0	0	0.178063
0.008417	0	0	0.135925
0	0	0	0.841751
0	0.145815	0	0
0	0.680828	0	0
0	0	0	0
0.034166	0.610376	0.647489	0
0	0	0.534188	0
0	0	0	0.588739
0.074073	0.196998	0.768935	0.144613
0	0.144669	0.126815	0.416146
0.29614	0.06342	0.612745	0.899423
0	1.0612	0	0.220459
0.014113	0.740741	0	0.771524
0	0.819277	0	0.413326
0	0.573582	0	0.5576
0	0.089461	0.158065	0.239464
0.099512	0.310318	0.057146	0.596125
0	0.396825	0.145398	1.04804
0	1.00644	0.303582	0.227618
0.025506	0.675676	0.154321	0.233354
0	0.467552	0	0.587803
0	0.456673	0	0.719036
0.101729	0	0.41278	0.556446
0	0.915159	0.440852	0.657595
0	0.574383	0.234412	0.264445
0	0.450506	0	1.18671
0	0.393933	0.635975	0.812898
0	1.10558	0	0.381264
0	0.56203	0.716958	0.411417
0.059737	0.65644	0.175716	0
0.345892	0.289268	0	0.627582
0	0.449097	0.101358	0.78456
0	0.998548	0.055763	0
0	0.717257	0.05131	0.151469
0	0.335772	0	0.087789
0	0.73362	0	0.439892
0	0.474721	0.024483	0.415196
0.31692	0.632311	0.159642	0.274801
0	0.550964	0	0.27027
0	0.436719	0	0.407864
0.034421	1.12434	0.504286	0.799582
0	0.738516	0	0.292298
0.064289	0.41684	0	0.771407
0	0.462936	0.385802	0.297044
0	0.527056	0	0.625489
0	0.653552	0.351124	0
0	0.684537	0	0.095438
0	1.1854	0.159617	0
0	0.494382	0.257202	0.091659
0	0	0.414446	0.638203
0.190913	0.342818	0.13611	0.70656
0	0.166806	0	0.564525
0	0.41479	0.832913	0.53566
0	0.492514	0.484614	0.881834
0	0.762029	0	0.561167
0	0	0.262444	0.487329
0	0.841468	0	0.924855
0	0.301114	0	0.648738
0.071225	1.10906	0	0.31746
0	0.729395	0	0.467421
0	0.530531	0	0.28486
0.728256	0.727953	0.266134	0.144613
0	0.413087	0	0.068083
0	0.493097	0.057024	0.841751
0	0.34153	0.536769	0.744522
0	0.454706	0	0.227957
0	0.220434	0	0.347202
0	0.721241	0.205297	0.685753
0	0.093406	0	0.448012
0	0.115707	0	0.148132
0	0.420787	0	0.451671
0	0.306984	0	0.560113
0	0.140272	0	0.37775
0	0.402468	0.070141	0.356125
0	0	0	0.786116
0	0	0	0.078456
0	0.523743	0	0.209952
0.068541	0.257025	0	0.10636
0	0	0	0.370302
0.105219	0.650175	0	0.173611
0.197006	0.705827	0.492465	0.563063
0.033299	0	0.561167	0.685871
0	0	0	0.718843
0	0.045802	0.202566	0.230044
0	0.074671	0.771565	0.565742
0	0.070126	0.237417	0.551146
0	0.406042	0	0.924642
0	0.797994	0	0.555453
0.581395	0	0	0.171468
0.881591	0.829187	0.140233	0.149343
0.069097	0.36075	0	1.15741
0.0978	0.289226	0	0.420875
0.060894	0.721555	0	0.134186
0	0.411501	0	0.066138
0	0.915839	0	0.231428
0	0	0	0
0	0.095411	0.487013	0
0	0	0.524246	0.068083
0	0.364343	0.081169	0.330579
0	0	0.094438	0.822199
0	0.736338	0	0
0.19784	1.37127	0.080463	0
0.066138	1.05108	0	0.080438
0	0.61999	0	0.083417
0.287415	0.150883	0	0.61722
0	0.373413	0	0.669344
0	0.66813	0	0.944039
0	0.939219	0	0.215332
0	0.185151	0	0.183352
0	0.356062	0.286	0.204109
0.552792	0.740741	0	0.330688
0.059323	0	0	0.648193
0	0	0	0.457759
0.145815	0.201268	0.600137	0.187635
0.03367	0.328127	0.051377	0.330651
0.773257	0.220434	0	0.813918
0	0.065164	0	0.08489
0	0.106417	0.035337	0.246883
0.021889	0	0	0.054729
0.019052	0	0	0.63857
0	0.66123	0	0.891602
0	0.466518	0	0.487329
0.422705	0.420197	0	0.413757
0	0.049778	0	0.248818
0	0.716974	0	0.289352
0	0.250235	0	0.467639
0.03259	0.88164	0	0.821386
0	0.102881	0.494764	0
0	0.701459	0	0
0	0.07086	0.162443	0.708843
0	0.619232	0.426257	0.685871
0.173611		0.227505	1.00075
0		0.220313	0.974659
0		0.078333	0.27185
0.08652		0	0.328785
0		0	0.206857
0		0	0.706814
0		0	0.61723
0.214408		0.179115	0.151707
0.5437		0.071726	0.734592
0		0	0.813692
0		0.200763	0.853679
0.096932		0.03887
0		0.493913
0		0
0		0
0.268348		0
0.10175		0
0.190872		0
0.158253		0.058228
0		0.080515
0		0.070111
0		0.071205
0		0
0		0
0		0
0.105152		0
0		0
0		0.190494
0		0.49561
0		0.132153
0		0.514139
0		0.822084
0		0.45938
0		0.33976
0		0.373472
0		0.577923
0		0.112841
0		0
0		0
0		0
0		0
0		0
0		0.30447
0		0.289352
0.117931		0.225683
0.135397		0
0.045167		0
0		0
0		0
0		0
0		0
0		0
0		0.225555
0		0
0		0.064288
0		0
0		0.077149
0		0.128584
0		0
0		0
0		0
0		0.083417
0		0
0		0
0		0
0		0
0		0
0		0
0		0
0.048092		0
0		0
0		0
0		0
0		0.154297
0		0.451671
0		0
0		0
0		0
0.215193		0
0.031068		0
0		0
0		0
0.679194		0
0		0
0		0
0		0.521387
0		0.059233
0.10842		0
0		0
0		0
0		0
0		0
0		0
0		0
0		0
0		0
0		0
0		0.188964
0		0.032362
0		0
0		0.091676
0		0
0		0.361507
0		0
0		0
0		0.673009
0		0.274801
0		0.068083
0		0
0		0
0
0
0.150943
0.253445
0
0.090777
0
0
0.046296
0
0.05787
0
0
0
0
0.124003
