# Supplementary material for: The INO80 chromatin remodeller facilitates DNA damage bypass via postreplicative gap repair
Source: EMBO J. 2025 Oct 13;44(22):6626–48. doi: 10.1038/s44318-025-00580-4 (PMC12624141; doi:10.1038/s44318-025-00580-4)
Supplement: Supplementary file 8 — EV Figure Source Data [file 44318_2025_580_MOESM8_ESM.zip › SD EV figures/Figure EV3/E/Figure EV3E_RPA foci number quantification.csv]

	Foci Count	strain	condition	treatment	timepoint	replicate	nucleus
3869	0	Ino80aid	withIno80	MMS	0	1	0
3870	0	Ino80aid	withIno80	MMS	0	1	1
3871	0	Ino80aid	withIno80	MMS	0	1	2
3872	0	Ino80aid	withIno80	MMS	0	1	3
3873	0	Ino80aid	withIno80	MMS	0	1	4
3874	0	Ino80aid	withIno80	MMS	0	1	5
3875	0	Ino80aid	withIno80	MMS	0	1	6
3876	0	Ino80aid	withIno80	MMS	0	1	7
3877	0	Ino80aid	withIno80	MMS	0	1	8
3878	0	Ino80aid	withIno80	MMS	0	1	9
3879	0	Ino80aid	withIno80	MMS	0	1	10
3880	0	Ino80aid	withIno80	MMS	0	1	11
3881	0	Ino80aid	withIno80	MMS	0	1	12
3882	0	Ino80aid	withIno80	MMS	0	1	13
3883	0	Ino80aid	withIno80	MMS	0	1	14
3884	0	Ino80aid	withIno80	MMS	0	1	15
3885	0	Ino80aid	withIno80	MMS	0	1	16
3886	0	Ino80aid	withIno80	MMS	0	1	17
3887	0	Ino80aid	withIno80	MMS	0	1	18
3888	0	Ino80aid	withIno80	MMS	0	1	19
3889	0	Ino80aid	withIno80	MMS	0	1	20
3890	1	Ino80aid	withIno80	MMS	0	1	21
3891	0	Ino80aid	withIno80	MMS	0	1	22
3892	0	Ino80aid	withIno80	MMS	0	1	23
3893	0	Ino80aid	withIno80	MMS	0	1	24
3894	0	Ino80aid	withIno80	MMS	0	1	25
3895	0	Ino80aid	withIno80	MMS	0	1	26
3896	1	Ino80aid	withIno80	MMS	0	1	27
3897	0	Ino80aid	withIno80	MMS	0	1	28
3898	0	Ino80aid	withIno80	MMS	0	1	29
3899	0	Ino80aid	withIno80	MMS	0	1	30
3900	0	Ino80aid	withIno80	MMS	0	1	31
3901	0	Ino80aid	withIno80	MMS	0	1	32
3902	0	Ino80aid	withIno80	MMS	0	1	33
3903	0	Ino80aid	withIno80	MMS	0	1	34
3904	0	Ino80aid	withIno80	MMS	0	1	35
3905	0	Ino80aid	withIno80	MMS	0	1	36
3906	0	Ino80aid	withIno80	MMS	0	1	37
3907	0	Ino80aid	withIno80	MMS	0	1	38
3908	0	Ino80aid	withIno80	MMS	0	1	39
3909	0	Ino80aid	withIno80	MMS	0	1	40
3910	0	Ino80aid	withIno80	MMS	0	1	41
3911	0	Ino80aid	withIno80	MMS	0	1	42
3912	0	Ino80aid	withIno80	MMS	0	1	43
3913	0	Ino80aid	withIno80	MMS	0	1	44
3914	0	Ino80aid	withIno80	MMS	0	1	45
3915	0	Ino80aid	withIno80	MMS	0	1	46
3916	0	Ino80aid	withIno80	MMS	0	1	47
3917	0	Ino80aid	withIno80	MMS	0	1	48
3918	0	Ino80aid	withIno80	MMS	0	1	49
3919	0	Ino80aid	withIno80	MMS	0	1	50
3920	0	Ino80aid	withIno80	MMS	0	1	51
3921	0	Ino80aid	withIno80	MMS	0	1	52
3922	0	Ino80aid	withIno80	MMS	0	1	53
3923	0	Ino80aid	withIno80	MMS	0	1	54
3924	0	Ino80aid	withIno80	MMS	0	1	55
3925	0	Ino80aid	withIno80	MMS	0	1	56
3926	0	Ino80aid	withIno80	MMS	0	1	57
3927	0	Ino80aid	withIno80	MMS	0	1	58
3928	0	Ino80aid	withIno80	MMS	0	1	59
3929	0	Ino80aid	withIno80	MMS	0	1	60
3930	0	Ino80aid	withIno80	MMS	0	1	61
3931	0	Ino80aid	withIno80	MMS	0	1	62
3932	0	Ino80aid	withIno80	MMS	0	1	63
3933	0	Ino80aid	withIno80	MMS	0	1	64
3934	0	Ino80aid	withIno80	MMS	0	1	65
3935	0	Ino80aid	withIno80	MMS	0	1	66
3936	0	Ino80aid	withIno80	MMS	0	1	67
3937	0	Ino80aid	withIno80	MMS	0	1	68
3938	0	Ino80aid	withIno80	MMS	0	1	69
3939	0	Ino80aid	withIno80	MMS	0	1	70
3940	0	Ino80aid	withIno80	MMS	0	1	71
3941	0	Ino80aid	withIno80	MMS	0	1	72
3942	0	Ino80aid	withIno80	MMS	0	1	73
3943	0	Ino80aid	withIno80	MMS	0	1	74
3944	0	Ino80aid	withIno80	MMS	0	1	75
3945	0	Ino80aid	withIno80	MMS	0	1	76
3946	0	Ino80aid	withIno80	MMS	0	1	77
3947	0	Ino80aid	withIno80	MMS	0	1	78
3948	0	Ino80aid	withIno80	MMS	0	1	79
3949	0	Ino80aid	withIno80	MMS	0	1	80
3950	0	Ino80aid	withIno80	MMS	0	1	81
3951	0	Ino80aid	withIno80	MMS	0	1	82
3952	0	Ino80aid	withIno80	MMS	0	1	83
3953	1	Ino80aid	withIno80	MMS	0	1	84
3954	0	Ino80aid	withIno80	MMS	0	1	85
3955	0	Ino80aid	withIno80	MMS	0	1	86
3956	0	Ino80aid	withIno80	MMS	0	1	87
3957	0	Ino80aid	withIno80	MMS	0	1	88
3958	0	Ino80aid	withIno80	MMS	0	1	89
3959	0	Ino80aid	withIno80	MMS	0	1	90
3960	0	Ino80aid	withIno80	MMS	0	1	91
3961	0	Ino80aid	withIno80	MMS	0	1	92
3962	0	Ino80aid	withIno80	MMS	0	1	93
3963	0	Ino80aid	withIno80	MMS	0	1	94
3964	1	Ino80aid	withIno80	MMS	0	1	95
3965	0	Ino80aid	withIno80	MMS	0	1	96
3966	0	Ino80aid	withIno80	MMS	0	1	97
3967	0	Ino80aid	withIno80	MMS	0	1	98
3968	0	Ino80aid	withIno80	MMS	0	1	99
3969	0	Ino80aid	withIno80	MMS	0	1	100
3970	0	Ino80aid	withIno80	MMS	0	1	101
3971	0	Ino80aid	withIno80	MMS	0	1	102
3972	0	Ino80aid	withIno80	MMS	0	1	103
3973	0	Ino80aid	withIno80	MMS	0	1	104
3974	0	Ino80aid	withIno80	MMS	0	1	105
3975	0	Ino80aid	withIno80	MMS	0	1	106
3976	0	Ino80aid	withIno80	MMS	0	1	107
3977	0	Ino80aid	withIno80	MMS	0	1	108
3978	0	Ino80aid	withIno80	MMS	0	1	109
3979	0	Ino80aid	withIno80	MMS	0	1	110
3980	0	Ino80aid	withIno80	MMS	0	1	111
3981	0	Ino80aid	withIno80	MMS	0	1	112
3982	0	Ino80aid	withIno80	MMS	0	1	113
3983	0	Ino80aid	withIno80	MMS	0	1	114
3984	0	Ino80aid	withIno80	MMS	0	1	115
3985	0	Ino80aid	withIno80	MMS	0	1	116
3986	0	Ino80aid	withIno80	MMS	0	1	117
3987	0	Ino80aid	withIno80	MMS	0	1	118
3988	0	Ino80aid	withIno80	MMS	0	1	119
3989	0	Ino80aid	withIno80	MMS	0	1	120
3990	0	Ino80aid	withIno80	MMS	0	1	121
3991	0	Ino80aid	withIno80	MMS	0	1	122
3992	0	Ino80aid	withIno80	MMS	0	1	123
3993	0	Ino80aid	withIno80	MMS	0	1	124
3994	0	Ino80aid	withIno80	MMS	0	1	125
3995	0	Ino80aid	withIno80	MMS	0	1	126
3996	0	Ino80aid	withIno80	MMS	0	1	127
3997	0	Ino80aid	withIno80	MMS	0	1	128
3998	0	Ino80aid	withIno80	MMS	0	1	129
3999	0	Ino80aid	withIno80	MMS	0	1	130
4000	0	Ino80aid	withIno80	MMS	0	1	131
4001	0	Ino80aid	withIno80	MMS	0	1	132
4002	0	Ino80aid	withIno80	MMS	0	1	133
4003	0	Ino80aid	withIno80	MMS	0	1	134
4004	0	Ino80aid	withIno80	MMS	0	1	135
4005	0	Ino80aid	withIno80	MMS	0	1	136
4006	0	Ino80aid	withIno80	MMS	0	1	137
4007	0	Ino80aid	withIno80	MMS	0	1	138
4008	0	Ino80aid	withIno80	MMS	0	1	139
4009	0	Ino80aid	withIno80	MMS	0	1	140
4010	0	Ino80aid	withIno80	MMS	0	1	141
4011	0	Ino80aid	withIno80	MMS	0	1	142
4012	0	Ino80aid	withIno80	MMS	0	1	143
4013	0	Ino80aid	withIno80	MMS	0	1	144
4014	0	Ino80aid	withIno80	MMS	0	1	145
4015	0	Ino80aid	withIno80	MMS	0	1	146
4016	0	Ino80aid	withIno80	MMS	0	2	0
4017	0	Ino80aid	withIno80	MMS	0	2	1
4018	0	Ino80aid	withIno80	MMS	0	2	2
4019	0	Ino80aid	withIno80	MMS	0	2	3
4020	0	Ino80aid	withIno80	MMS	0	2	4
4021	0	Ino80aid	withIno80	MMS	0	2	5
4022	0	Ino80aid	withIno80	MMS	0	2	6
4023	0	Ino80aid	withIno80	MMS	0	2	7
4024	0	Ino80aid	withIno80	MMS	0	2	8
4025	0	Ino80aid	withIno80	MMS	0	2	9
4026	0	Ino80aid	withIno80	MMS	0	2	10
4027	0	Ino80aid	withIno80	MMS	0	2	11
4028	0	Ino80aid	withIno80	MMS	0	2	12
4029	0	Ino80aid	withIno80	MMS	0	2	13
4030	0	Ino80aid	withIno80	MMS	0	2	14
4031	1	Ino80aid	withIno80	MMS	0	2	15
4032	0	Ino80aid	withIno80	MMS	0	2	16
4033	0	Ino80aid	withIno80	MMS	0	2	17
4034	0	Ino80aid	withIno80	MMS	0	2	18
4035	0	Ino80aid	withIno80	MMS	0	2	19
4036	0	Ino80aid	withIno80	MMS	0	2	20
4037	0	Ino80aid	withIno80	MMS	0	2	21
4038	0	Ino80aid	withIno80	MMS	0	2	22
4039	0	Ino80aid	withIno80	MMS	0	2	23
4040	0	Ino80aid	withIno80	MMS	0	2	24
4041	0	Ino80aid	withIno80	MMS	0	2	25
4042	0	Ino80aid	withIno80	MMS	0	2	26
4043	0	Ino80aid	withIno80	MMS	0	2	27
4044	0	Ino80aid	withIno80	MMS	0	2	28
4045	0	Ino80aid	withIno80	MMS	0	2	29
4046	0	Ino80aid	withIno80	MMS	0	2	30
4047	0	Ino80aid	withIno80	MMS	0	2	31
4048	0	Ino80aid	withIno80	MMS	0	2	32
4049	1	Ino80aid	withIno80	MMS	0	2	33
4050	0	Ino80aid	withIno80	MMS	0	2	34
4051	0	Ino80aid	withIno80	MMS	0	2	35
4052	0	Ino80aid	withIno80	MMS	0	2	36
4053	0	Ino80aid	withIno80	MMS	0	2	37
4054	0	Ino80aid	withIno80	MMS	0	2	38
4055	0	Ino80aid	withIno80	MMS	0	2	39
4056	0	Ino80aid	withIno80	MMS	0	2	40
4057	0	Ino80aid	withIno80	MMS	0	2	41
4058	0	Ino80aid	withIno80	MMS	0	2	42
4059	0	Ino80aid	withIno80	MMS	0	2	43
4060	0	Ino80aid	withIno80	MMS	0	2	44
4061	0	Ino80aid	withIno80	MMS	0	2	45
4062	0	Ino80aid	withIno80	MMS	0	2	46
4063	0	Ino80aid	withIno80	MMS	0	2	47
4064	0	Ino80aid	withIno80	MMS	0	2	48
4065	0	Ino80aid	withIno80	MMS	0	2	49
4066	0	Ino80aid	withIno80	MMS	0	2	50
4067	0	Ino80aid	withIno80	MMS	0	2	51
4068	0	Ino80aid	withIno80	MMS	0	2	52
4069	0	Ino80aid	withIno80	MMS	0	2	53
4070	0	Ino80aid	withIno80	MMS	0	2	54
4071	0	Ino80aid	withIno80	MMS	0	2	55
4072	0	Ino80aid	withIno80	MMS	0	2	56
4073	0	Ino80aid	withIno80	MMS	0	2	57
4074	0	Ino80aid	withIno80	MMS	0	2	58
4075	0	Ino80aid	withIno80	MMS	0	2	59
4076	0	Ino80aid	withIno80	MMS	0	2	60
4077	0	Ino80aid	withIno80	MMS	0	2	61
4078	0	Ino80aid	withIno80	MMS	0	2	62
4079	0	Ino80aid	withIno80	MMS	0	2	63
4080	0	Ino80aid	withIno80	MMS	0	2	64
4081	0	Ino80aid	withIno80	MMS	0	2	65
4082	0	Ino80aid	withIno80	MMS	0	2	66
4083	0	Ino80aid	withIno80	MMS	0	2	67
4084	1	Ino80aid	withIno80	MMS	0	2	68
4085	0	Ino80aid	withIno80	MMS	0	2	69
4086	1	Ino80aid	withIno80	MMS	0	2	70
4087	0	Ino80aid	withIno80	MMS	0	2	71
4088	0	Ino80aid	withIno80	MMS	0	2	72
4089	0	Ino80aid	withIno80	MMS	0	2	73
4090	0	Ino80aid	withIno80	MMS	0	2	74
4091	0	Ino80aid	withIno80	MMS	0	2	75
4092	0	Ino80aid	withIno80	MMS	0	2	76
4093	0	Ino80aid	withIno80	MMS	0	2	77
4094	0	Ino80aid	withIno80	MMS	0	2	78
4095	0	Ino80aid	withIno80	MMS	0	2	79
4096	0	Ino80aid	withIno80	MMS	0	2	80
4097	0	Ino80aid	withIno80	MMS	0	2	81
4098	0	Ino80aid	withIno80	MMS	0	2	82
4099	0	Ino80aid	withIno80	MMS	0	2	83
4100	0	Ino80aid	withIno80	MMS	0	2	84
4101	0	Ino80aid	withIno80	MMS	0	2	85
4102	0	Ino80aid	withIno80	MMS	0	2	86
4103	0	Ino80aid	withIno80	MMS	0	2	87
4104	0	Ino80aid	withIno80	MMS	0	2	88
4105	0	Ino80aid	withIno80	MMS	0	2	89
4106	0	Ino80aid	withIno80	MMS	0	2	90
4107	0	Ino80aid	withIno80	MMS	0	2	91
4108	0	Ino80aid	withIno80	MMS	0	2	92
4109	0	Ino80aid	withIno80	MMS	0	2	93
4110	0	Ino80aid	withIno80	MMS	0	2	94
4111	0	Ino80aid	withIno80	MMS	0	2	95
4112	0	Ino80aid	withIno80	MMS	0	2	96
4113	0	Ino80aid	withIno80	MMS	0	2	97
4114	0	Ino80aid	withIno80	MMS	0	2	98
4115	0	Ino80aid	withIno80	MMS	0	2	99
4116	0	Ino80aid	withIno80	MMS	0	2	100
4117	0	Ino80aid	withIno80	MMS	0	2	101
4118	0	Ino80aid	withIno80	MMS	0	2	102
4119	0	Ino80aid	withIno80	MMS	0	2	103
4120	0	Ino80aid	withIno80	MMS	0	2	104
4121	0	Ino80aid	withIno80	MMS	0	2	105
4122	0	Ino80aid	withIno80	MMS	0	2	106
4123	0	Ino80aid	withIno80	MMS	0	2	107
4124	0	Ino80aid	withIno80	MMS	0	2	108
4125	1	Ino80aid	withIno80	MMS	0	2	109
4126	0	Ino80aid	withIno80	MMS	0	2	110
4127	0	Ino80aid	withIno80	MMS	0	2	111
4128	0	Ino80aid	withIno80	MMS	0	2	112
4129	0	Ino80aid	withIno80	MMS	0	2	113
4130	0	Ino80aid	withIno80	MMS	0	2	114
4131	0	Ino80aid	withIno80	MMS	0	2	115
4132	0	Ino80aid	withIno80	MMS	0	2	116
4133	0	Ino80aid	withIno80	MMS	0	2	117
4134	0	Ino80aid	withIno80	MMS	0	2	118
4135	0	Ino80aid	withIno80	MMS	0	2	119
4136	0	Ino80aid	withIno80	MMS	0	2	120
4137	0	Ino80aid	withIno80	MMS	0	2	121
4138	0	Ino80aid	withIno80	MMS	0	2	122
4139	0	Ino80aid	withIno80	MMS	0	2	123
4140	0	Ino80aid	withIno80	MMS	0	2	124
4141	0	Ino80aid	withIno80	MMS	0	2	125
4142	0	Ino80aid	withIno80	MMS	0	2	126
4143	0	Ino80aid	withIno80	MMS	0	2	127
4144	0	Ino80aid	withIno80	MMS	0	2	128
4145	0	Ino80aid	withIno80	MMS	0	2	129
4146	0	Ino80aid	withIno80	MMS	0	2	130
4147	0	Ino80aid	withIno80	MMS	0	2	131
4148	0	Ino80aid	withIno80	MMS	0	2	132
4149	0	Ino80aid	withIno80	MMS	0	2	133
4150	0	Ino80aid	withIno80	MMS	0	2	134
4151	0	Ino80aid	withIno80	MMS	0	2	135
4152	0	Ino80aid	withIno80	MMS	0	2	136
4153	0	Ino80aid	withIno80	MMS	0	2	137
4154	0	Ino80aid	withIno80	MMS	0	2	138
4155	0	Ino80aid	withIno80	MMS	0	2	139
4156	0	Ino80aid	withIno80	MMS	0	2	140
4157	0	Ino80aid	withIno80	MMS	0	2	141
4158	0	Ino80aid	withIno80	MMS	0	2	142
4159	0	Ino80aid	withIno80	MMS	0	2	143
4160	0	Ino80aid	withIno80	MMS	0	2	144
4161	0	Ino80aid	withIno80	MMS	0	2	145
4162	0	Ino80aid	withIno80	MMS	0	2	146
4163	0	Ino80aid	withIno80	MMS	0	2	147
4164	0	Ino80aid	withIno80	MMS	0	2	148
4165	0	Ino80aid	withIno80	MMS	0	2	149
4166	1	Ino80aid	withIno80	MMS	0	2	150
4167	0	Ino80aid	withIno80	MMS	0	2	151
4168	0	Ino80aid	withIno80	MMS	0	2	152
4169	0	Ino80aid	withIno80	MMS	0	2	153
4170	0	Ino80aid	withIno80	MMS	0	2	154
4171	0	Ino80aid	withIno80	MMS	0	2	155
4172	0	Ino80aid	withIno80	MMS	0	2	156
4173	0	Ino80aid	withIno80	MMS	0	2	157
4174	0	Ino80aid	withIno80	MMS	0	2	158
4175	0	Ino80aid	withIno80	MMS	0	2	159
4176	0	Ino80aid	withIno80	MMS	0	2	160
4177	1	Ino80aid	withIno80	MMS	0	2	161
4178	0	Ino80aid	withIno80	MMS	0	2	162
4179	0	Ino80aid	withIno80	MMS	0	2	163
4180	0	Ino80aid	withIno80	MMS	0	2	164
4181	0	Ino80aid	withIno80	MMS	0	3	0
4182	0	Ino80aid	withIno80	MMS	0	3	1
4183	0	Ino80aid	withIno80	MMS	0	3	2
4184	0	Ino80aid	withIno80	MMS	0	3	3
4185	0	Ino80aid	withIno80	MMS	0	3	4
4186	0	Ino80aid	withIno80	MMS	0	3	5
4187	0	Ino80aid	withIno80	MMS	0	3	6
4188	0	Ino80aid	withIno80	MMS	0	3	7
4189	0	Ino80aid	withIno80	MMS	0	3	8
4190	1	Ino80aid	withIno80	MMS	0	3	9
4191	0	Ino80aid	withIno80	MMS	0	3	10
4192	0	Ino80aid	withIno80	MMS	0	3	11
4193	0	Ino80aid	withIno80	MMS	0	3	12
4194	0	Ino80aid	withIno80	MMS	0	3	13
4195	0	Ino80aid	withIno80	MMS	0	3	14
4196	0	Ino80aid	withIno80	MMS	0	3	15
4197	0	Ino80aid	withIno80	MMS	0	3	16
4198	0	Ino80aid	withIno80	MMS	0	3	17
4199	0	Ino80aid	withIno80	MMS	0	3	18
4200	0	Ino80aid	withIno80	MMS	0	3	19
4201	0	Ino80aid	withIno80	MMS	0	3	20
4202	0	Ino80aid	withIno80	MMS	0	3	21
4203	0	Ino80aid	withIno80	MMS	0	3	22
4204	0	Ino80aid	withIno80	MMS	0	3	23
4205	0	Ino80aid	withIno80	MMS	0	3	24
4206	0	Ino80aid	withIno80	MMS	0	3	25
4207	0	Ino80aid	withIno80	MMS	0	3	26
4208	0	Ino80aid	withIno80	MMS	0	3	27
4209	0	Ino80aid	withIno80	MMS	0	3	28
4210	1	Ino80aid	withIno80	MMS	0	3	29
4211	0	Ino80aid	withIno80	MMS	0	3	30
4212	2	Ino80aid	withIno80	MMS	0	3	31
4213	0	Ino80aid	withIno80	MMS	0	3	32
4214	0	Ino80aid	withIno80	MMS	0	3	33
4215	0	Ino80aid	withIno80	MMS	0	3	34
4216	0	Ino80aid	withIno80	MMS	0	3	35
4217	0	Ino80aid	withIno80	MMS	0	3	36
4218	0	Ino80aid	withIno80	MMS	0	3	37
4219	0	Ino80aid	withIno80	MMS	0	3	38
4220	0	Ino80aid	withIno80	MMS	0	3	39
4221	1	Ino80aid	withIno80	MMS	0	3	40
4222	0	Ino80aid	withIno80	MMS	0	3	41
4223	0	Ino80aid	withIno80	MMS	0	3	42
4224	0	Ino80aid	withIno80	MMS	0	3	43
4225	0	Ino80aid	withIno80	MMS	0	3	44
4226	0	Ino80aid	withIno80	MMS	0	3	45
4227	0	Ino80aid	withIno80	MMS	0	3	46
4228	0	Ino80aid	withIno80	MMS	0	3	47
4229	1	Ino80aid	withIno80	MMS	0	3	48
4230	0	Ino80aid	withIno80	MMS	0	3	49
4231	0	Ino80aid	withIno80	MMS	0	3	50
4232	0	Ino80aid	withIno80	MMS	0	3	51
4233	0	Ino80aid	withIno80	MMS	0	3	52
4234	0	Ino80aid	withIno80	MMS	0	3	53
4235	0	Ino80aid	withIno80	MMS	0	3	54
4236	0	Ino80aid	withIno80	MMS	0	3	55
4237	0	Ino80aid	withIno80	MMS	0	3	56
4238	0	Ino80aid	withIno80	MMS	0	3	57
4239	0	Ino80aid	withIno80	MMS	0	3	58
4240	0	Ino80aid	withIno80	MMS	0	3	59
4241	0	Ino80aid	withIno80	MMS	0	3	60
4242	0	Ino80aid	withIno80	MMS	0	3	61
4243	0	Ino80aid	withIno80	MMS	0	3	62
4244	0	Ino80aid	withIno80	MMS	0	3	63
4245	0	Ino80aid	withIno80	MMS	0	3	64
4246	0	Ino80aid	withIno80	MMS	0	3	65
4247	0	Ino80aid	withIno80	MMS	0	3	66
4248	0	Ino80aid	withIno80	MMS	0	3	67
4249	0	Ino80aid	withIno80	MMS	0	3	68
4250	0	Ino80aid	withIno80	MMS	0	3	69
4251	0	Ino80aid	withIno80	MMS	0	3	70
4252	0	Ino80aid	withIno80	MMS	0	3	71
4253	0	Ino80aid	withIno80	MMS	0	3	72
4254	0	Ino80aid	withIno80	MMS	0	3	73
4255	0	Ino80aid	withIno80	MMS	0	3	74
4256	0	Ino80aid	withIno80	MMS	0	3	75
4257	0	Ino80aid	withIno80	MMS	0	3	76
4258	0	Ino80aid	withIno80	MMS	0	3	77
4259	0	Ino80aid	withIno80	MMS	0	3	78
4260	0	Ino80aid	withIno80	MMS	0	3	79
4261	0	Ino80aid	withIno80	MMS	0	3	80
4262	0	Ino80aid	withIno80	MMS	0	3	81
4263	0	Ino80aid	withIno80	MMS	0	3	82
4264	2	Ino80aid	withIno80	MMS	0	3	83
4265	0	Ino80aid	withIno80	MMS	0	3	84
4266	0	Ino80aid	withIno80	MMS	0	3	85
4267	0	Ino80aid	withIno80	MMS	0	3	86
4268	0	Ino80aid	withIno80	MMS	0	3	87
4269	0	Ino80aid	withIno80	MMS	0	3	88
4270	0	Ino80aid	withIno80	MMS	0	3	89
4271	0	Ino80aid	withIno80	MMS	0	3	90
4272	0	Ino80aid	withIno80	MMS	0	3	91
4273	0	Ino80aid	withIno80	MMS	0	3	92
4274	0	Ino80aid	withIno80	MMS	0	3	93
4275	0	Ino80aid	withIno80	MMS	0	3	94
4276	0	Ino80aid	withIno80	MMS	0	3	95
4277	0	Ino80aid	withIno80	MMS	0	3	96
4278	0	Ino80aid	withIno80	MMS	0	3	97
4279	0	Ino80aid	withIno80	MMS	0	3	98
4280	0	Ino80aid	withIno80	MMS	0	3	99
4281	0	Ino80aid	withIno80	MMS	0	3	100
4282	0	Ino80aid	withIno80	MMS	0	3	101
4283	0	Ino80aid	withIno80	MMS	0	3	102
4284	0	Ino80aid	withIno80	MMS	0	3	103
4285	0	Ino80aid	withIno80	MMS	0	3	104
4286	0	Ino80aid	withIno80	MMS	0	3	105
4287	0	Ino80aid	withIno80	MMS	0	3	106
4288	0	Ino80aid	withIno80	MMS	0	3	107
4289	0	Ino80aid	withIno80	MMS	0	3	108
4290	0	Ino80aid	withIno80	MMS	0	3	109
4291	0	Ino80aid	withIno80	MMS	0	3	110
4292	0	Ino80aid	withIno80	MMS	0	3	111
4293	1	Ino80aid	withIno80	MMS	0	3	112
4294	0	Ino80aid	withIno80	MMS	0	3	113
4295	0	Ino80aid	withIno80	MMS	0	3	114
4296	1	Ino80aid	withIno80	MMS	0	3	115
4297	0	Ino80aid	withIno80	MMS	0	3	116
4298	0	Ino80aid	withIno80	MMS	0	3	117
4299	0	Ino80aid	withIno80	MMS	0	3	118
4300	0	Ino80aid	withIno80	MMS	0	3	119
4301	0	Ino80aid	withIno80	MMS	0	3	120
4302	0	Ino80aid	withIno80	MMS	0	3	121
4303	0	Ino80aid	withIno80	MMS	0	3	122
4304	0	Ino80aid	withIno80	MMS	0	3	123
4305	0	Ino80aid	withIno80	MMS	0	3	124
4306	1	Ino80aid	withIno80	MMS	0	3	125
4307	0	Ino80aid	withIno80	MMS	0	3	126
4308	1	Ino80aid	withIno80	MMS	0	3	127
4309	0	Ino80aid	withIno80	MMS	0	3	128
4310	0	Ino80aid	withIno80	MMS	0	3	129
4311	0	Ino80aid	withIno80	MMS	0	3	130
4312	0	Ino80aid	withIno80	MMS	0	3	131
4313	0	Ino80aid	withIno80	MMS	0	3	132
4314	0	Ino80aid	withIno80	MMS	0	3	133
4315	0	Ino80aid	withIno80	MMS	0	3	134
4316	0	Ino80aid	withIno80	MMS	0	3	135
4317	0	Ino80aid	withIno80	MMS	0	3	136
4318	0	Ino80aid	withIno80	MMS	0	3	137
4319	0	Ino80aid	withIno80	MMS	0	3	138
4320	0	Ino80aid	withIno80	MMS	0	3	139
4321	0	Ino80aid	withIno80	MMS	0	3	140
4322	3	Ino80aid	withIno80	MMS	0	3	141
4323	0	Ino80aid	withIno80	MMS	0	3	142
4324	0	Ino80aid	withIno80	MMS	0	3	143
4325	0	Ino80aid	withIno80	MMS	0	3	144
4326	0	Ino80aid	withIno80	MMS	0	3	145
4327	0	Ino80aid	withIno80	MMS	0	3	146
4328	0	Ino80aid	withIno80	MMS	0	3	147
4329	0	Ino80aid	withIno80	MMS	0	3	148
4330	0	Ino80aid	withIno80	MMS	0	3	149
4331	0	Ino80aid	withIno80	MMS	0	3	150
4332	0	Ino80aid	withIno80	MMS	0	3	151
4333	0	Ino80aid	withIno80	MMS	0	3	152
4334	0	Ino80aid	withIno80	MMS	0	3	153
4335	2	Ino80aid	withIno80	MMS	0	3	154
4336	1	Ino80aid	withIno80	MMS	0	3	155
4337	0	Ino80aid	withIno80	MMS	0	3	156
4879	0	Ino80aid	withIno80	MMS	30	1	0
4880	0	Ino80aid	withIno80	MMS	30	1	1
4881	2	Ino80aid	withIno80	MMS	30	1	2
4882	0	Ino80aid	withIno80	MMS	30	1	3
4883	0	Ino80aid	withIno80	MMS	30	1	4
4884	1	Ino80aid	withIno80	MMS	30	1	5
4885	1	Ino80aid	withIno80	MMS	30	1	6
4886	0	Ino80aid	withIno80	MMS	30	1	7
4887	1	Ino80aid	withIno80	MMS	30	1	8
4888	0	Ino80aid	withIno80	MMS	30	1	9
4889	2	Ino80aid	withIno80	MMS	30	1	10
4890	1	Ino80aid	withIno80	MMS	30	1	11
4891	1	Ino80aid	withIno80	MMS	30	1	12
4892	1	Ino80aid	withIno80	MMS	30	1	13
4893	3	Ino80aid	withIno80	MMS	30	1	14
4894	0	Ino80aid	withIno80	MMS	30	1	15
4895	1	Ino80aid	withIno80	MMS	30	1	16
4896	0	Ino80aid	withIno80	MMS	30	1	17
4897	2	Ino80aid	withIno80	MMS	30	1	18
4898	0	Ino80aid	withIno80	MMS	30	1	19
4899	1	Ino80aid	withIno80	MMS	30	1	20
4900	0	Ino80aid	withIno80	MMS	30	1	21
4901	0	Ino80aid	withIno80	MMS	30	1	22
4902	1	Ino80aid	withIno80	MMS	30	1	23
4903	1	Ino80aid	withIno80	MMS	30	1	24
4904	2	Ino80aid	withIno80	MMS	30	1	25
4905	0	Ino80aid	withIno80	MMS	30	1	26
4906	0	Ino80aid	withIno80	MMS	30	1	27
4907	1	Ino80aid	withIno80	MMS	30	1	28
4908	1	Ino80aid	withIno80	MMS	30	1	29
4909	0	Ino80aid	withIno80	MMS	30	1	30
4910	0	Ino80aid	withIno80	MMS	30	1	31
4911	0	Ino80aid	withIno80	MMS	30	1	32
4912	1	Ino80aid	withIno80	MMS	30	1	33
4913	0	Ino80aid	withIno80	MMS	30	1	34
4914	0	Ino80aid	withIno80	MMS	30	1	35
4915	0	Ino80aid	withIno80	MMS	30	1	36
4916	0	Ino80aid	withIno80	MMS	30	1	37
4917	0	Ino80aid	withIno80	MMS	30	1	38
4918	1	Ino80aid	withIno80	MMS	30	1	39
4919	1	Ino80aid	withIno80	MMS	30	1	40
4920	0	Ino80aid	withIno80	MMS	30	1	41
4921	1	Ino80aid	withIno80	MMS	30	1	42
4922	1	Ino80aid	withIno80	MMS	30	1	43
4923	1	Ino80aid	withIno80	MMS	30	1	44
4924	1	Ino80aid	withIno80	MMS	30	1	45
4925	2	Ino80aid	withIno80	MMS	30	1	46
4926	1	Ino80aid	withIno80	MMS	30	1	47
4927	0	Ino80aid	withIno80	MMS	30	1	48
4928	0	Ino80aid	withIno80	MMS	30	1	49
4929	0	Ino80aid	withIno80	MMS	30	1	50
4930	0	Ino80aid	withIno80	MMS	30	1	51
4931	0	Ino80aid	withIno80	MMS	30	1	52
4932	1	Ino80aid	withIno80	MMS	30	1	53
4933	1	Ino80aid	withIno80	MMS	30	1	54
4934	1	Ino80aid	withIno80	MMS	30	1	55
4935	1	Ino80aid	withIno80	MMS	30	1	56
4936	1	Ino80aid	withIno80	MMS	30	1	57
4937	1	Ino80aid	withIno80	MMS	30	1	58
4938	0	Ino80aid	withIno80	MMS	30	1	59
4939	1	Ino80aid	withIno80	MMS	30	1	60
4940	1	Ino80aid	withIno80	MMS	30	1	61
4941	1	Ino80aid	withIno80	MMS	30	1	62
4942	0	Ino80aid	withIno80	MMS	30	1	63
4943	2	Ino80aid	withIno80	MMS	30	1	64
4944	0	Ino80aid	withIno80	MMS	30	1	65
4945	2	Ino80aid	withIno80	MMS	30	1	66
4946	0	Ino80aid	withIno80	MMS	30	1	67
4947	1	Ino80aid	withIno80	MMS	30	1	68
4948	0	Ino80aid	withIno80	MMS	30	1	69
4949	1	Ino80aid	withIno80	MMS	30	1	70
4950	2	Ino80aid	withIno80	MMS	30	1	71
4951	0	Ino80aid	withIno80	MMS	30	1	72
4952	1	Ino80aid	withIno80	MMS	30	1	73
4953	2	Ino80aid	withIno80	MMS	30	1	74
4954	0	Ino80aid	withIno80	MMS	30	1	75
4955	1	Ino80aid	withIno80	MMS	30	1	76
4956	1	Ino80aid	withIno80	MMS	30	1	77
4957	0	Ino80aid	withIno80	MMS	30	1	78
4958	0	Ino80aid	withIno80	MMS	30	1	79
4959	1	Ino80aid	withIno80	MMS	30	1	80
4960	1	Ino80aid	withIno80	MMS	30	1	81
4961	0	Ino80aid	withIno80	MMS	30	1	82
4962	1	Ino80aid	withIno80	MMS	30	1	83
4963	1	Ino80aid	withIno80	MMS	30	1	84
4964	0	Ino80aid	withIno80	MMS	30	1	85
4965	0	Ino80aid	withIno80	MMS	30	1	86
4966	1	Ino80aid	withIno80	MMS	30	1	87
4967	1	Ino80aid	withIno80	MMS	30	1	88
4968	1	Ino80aid	withIno80	MMS	30	1	89
4969	1	Ino80aid	withIno80	MMS	30	1	90
4970	0	Ino80aid	withIno80	MMS	30	1	91
4971	0	Ino80aid	withIno80	MMS	30	1	92
4972	0	Ino80aid	withIno80	MMS	30	1	93
4973	0	Ino80aid	withIno80	MMS	30	1	94
4974	1	Ino80aid	withIno80	MMS	30	1	95
4975	1	Ino80aid	withIno80	MMS	30	1	96
4976	2	Ino80aid	withIno80	MMS	30	1	97
4977	0	Ino80aid	withIno80	MMS	30	1	98
4978	0	Ino80aid	withIno80	MMS	30	1	99
4979	0	Ino80aid	withIno80	MMS	30	1	100
4980	0	Ino80aid	withIno80	MMS	30	1	101
4981	0	Ino80aid	withIno80	MMS	30	1	102
4982	2	Ino80aid	withIno80	MMS	30	1	103
4983	0	Ino80aid	withIno80	MMS	30	1	104
4984	0	Ino80aid	withIno80	MMS	30	1	105
4985	1	Ino80aid	withIno80	MMS	30	1	106
4986	0	Ino80aid	withIno80	MMS	30	1	107
4987	0	Ino80aid	withIno80	MMS	30	1	108
4988	0	Ino80aid	withIno80	MMS	30	1	109
4989	1	Ino80aid	withIno80	MMS	30	1	110
4990	0	Ino80aid	withIno80	MMS	30	1	111
4991	0	Ino80aid	withIno80	MMS	30	1	112
4992	2	Ino80aid	withIno80	MMS	30	1	113
4993	0	Ino80aid	withIno80	MMS	30	1	114
4994	0	Ino80aid	withIno80	MMS	30	1	115
4995	1	Ino80aid	withIno80	MMS	30	1	116
4996	0	Ino80aid	withIno80	MMS	30	1	117
4997	0	Ino80aid	withIno80	MMS	30	1	118
4998	0	Ino80aid	withIno80	MMS	30	1	119
4999	1	Ino80aid	withIno80	MMS	30	1	120
5000	0	Ino80aid	withIno80	MMS	30	1	121
5001	2	Ino80aid	withIno80	MMS	30	1	122
5002	0	Ino80aid	withIno80	MMS	30	1	123
5003	0	Ino80aid	withIno80	MMS	30	1	124
5004	0	Ino80aid	withIno80	MMS	30	1	125
5005	0	Ino80aid	withIno80	MMS	30	1	126
5006	1	Ino80aid	withIno80	MMS	30	1	127
5007	1	Ino80aid	withIno80	MMS	30	1	128
5008	1	Ino80aid	withIno80	MMS	30	1	129
5009	0	Ino80aid	withIno80	MMS	30	1	130
5010	0	Ino80aid	withIno80	MMS	30	1	131
5011	0	Ino80aid	withIno80	MMS	30	1	132
5012	0	Ino80aid	withIno80	MMS	30	1	133
5013	0	Ino80aid	withIno80	MMS	30	1	134
5014	0	Ino80aid	withIno80	MMS	30	2	0
5015	0	Ino80aid	withIno80	MMS	30	2	1
5016	0	Ino80aid	withIno80	MMS	30	2	2
5017	0	Ino80aid	withIno80	MMS	30	2	3
5018	0	Ino80aid	withIno80	MMS	30	2	4
5019	1	Ino80aid	withIno80	MMS	30	2	5
5020	0	Ino80aid	withIno80	MMS	30	2	6
5021	1	Ino80aid	withIno80	MMS	30	2	7
5022	0	Ino80aid	withIno80	MMS	30	2	8
5023	0	Ino80aid	withIno80	MMS	30	2	9
5024	2	Ino80aid	withIno80	MMS	30	2	10
5025	0	Ino80aid	withIno80	MMS	30	2	11
5026	1	Ino80aid	withIno80	MMS	30	2	12
5027	0	Ino80aid	withIno80	MMS	30	2	13
5028	1	Ino80aid	withIno80	MMS	30	2	14
5029	2	Ino80aid	withIno80	MMS	30	2	15
5030	0	Ino80aid	withIno80	MMS	30	2	16
5031	0	Ino80aid	withIno80	MMS	30	2	17
5032	1	Ino80aid	withIno80	MMS	30	2	18
5033	1	Ino80aid	withIno80	MMS	30	2	19
5034	2	Ino80aid	withIno80	MMS	30	2	20
5035	1	Ino80aid	withIno80	MMS	30	2	21
5036	1	Ino80aid	withIno80	MMS	30	2	22
5037	0	Ino80aid	withIno80	MMS	30	2	23
5038	1	Ino80aid	withIno80	MMS	30	2	24
5039	1	Ino80aid	withIno80	MMS	30	2	25
5040	1	Ino80aid	withIno80	MMS	30	2	26
5041	0	Ino80aid	withIno80	MMS	30	2	27
5042	1	Ino80aid	withIno80	MMS	30	2	28
5043	1	Ino80aid	withIno80	MMS	30	2	29
5044	0	Ino80aid	withIno80	MMS	30	2	30
5045	0	Ino80aid	withIno80	MMS	30	2	31
5046	0	Ino80aid	withIno80	MMS	30	2	32
5047	0	Ino80aid	withIno80	MMS	30	2	33
5048	1	Ino80aid	withIno80	MMS	30	2	34
5049	0	Ino80aid	withIno80	MMS	30	2	35
5050	1	Ino80aid	withIno80	MMS	30	2	36
5051	0	Ino80aid	withIno80	MMS	30	2	37
5052	1	Ino80aid	withIno80	MMS	30	2	38
5053	0	Ino80aid	withIno80	MMS	30	2	39
5054	0	Ino80aid	withIno80	MMS	30	2	40
5055	0	Ino80aid	withIno80	MMS	30	2	41
5056	0	Ino80aid	withIno80	MMS	30	2	42
5057	0	Ino80aid	withIno80	MMS	30	2	43
5058	1	Ino80aid	withIno80	MMS	30	2	44
5059	1	Ino80aid	withIno80	MMS	30	2	45
5060	0	Ino80aid	withIno80	MMS	30	2	46
5061	0	Ino80aid	withIno80	MMS	30	2	47
5062	0	Ino80aid	withIno80	MMS	30	2	48
5063	1	Ino80aid	withIno80	MMS	30	2	49
5064	1	Ino80aid	withIno80	MMS	30	2	50
5065	1	Ino80aid	withIno80	MMS	30	2	51
5066	1	Ino80aid	withIno80	MMS	30	2	52
5067	1	Ino80aid	withIno80	MMS	30	2	53
5068	1	Ino80aid	withIno80	MMS	30	2	54
5069	0	Ino80aid	withIno80	MMS	30	2	55
5070	0	Ino80aid	withIno80	MMS	30	2	56
5071	0	Ino80aid	withIno80	MMS	30	2	57
5072	0	Ino80aid	withIno80	MMS	30	2	58
5073	0	Ino80aid	withIno80	MMS	30	2	59
5074	0	Ino80aid	withIno80	MMS	30	2	60
5075	0	Ino80aid	withIno80	MMS	30	2	61
5076	0	Ino80aid	withIno80	MMS	30	2	62
5077	0	Ino80aid	withIno80	MMS	30	2	63
5078	0	Ino80aid	withIno80	MMS	30	2	64
5079	1	Ino80aid	withIno80	MMS	30	2	65
5080	0	Ino80aid	withIno80	MMS	30	2	66
5081	2	Ino80aid	withIno80	MMS	30	2	67
5082	0	Ino80aid	withIno80	MMS	30	2	68
5083	2	Ino80aid	withIno80	MMS	30	2	69
5084	0	Ino80aid	withIno80	MMS	30	2	70
5085	0	Ino80aid	withIno80	MMS	30	2	71
5086	1	Ino80aid	withIno80	MMS	30	2	72
5087	0	Ino80aid	withIno80	MMS	30	2	73
5088	3	Ino80aid	withIno80	MMS	30	2	74
5089	1	Ino80aid	withIno80	MMS	30	2	75
5090	1	Ino80aid	withIno80	MMS	30	2	76
5091	0	Ino80aid	withIno80	MMS	30	2	77
5092	1	Ino80aid	withIno80	MMS	30	2	78
5093	0	Ino80aid	withIno80	MMS	30	2	79
5094	0	Ino80aid	withIno80	MMS	30	2	80
5095	1	Ino80aid	withIno80	MMS	30	2	81
5096	0	Ino80aid	withIno80	MMS	30	2	82
5097	0	Ino80aid	withIno80	MMS	30	2	83
5098	1	Ino80aid	withIno80	MMS	30	2	84
5099	1	Ino80aid	withIno80	MMS	30	2	85
5100	0	Ino80aid	withIno80	MMS	30	2	86
5101	0	Ino80aid	withIno80	MMS	30	2	87
5102	1	Ino80aid	withIno80	MMS	30	2	88
5103	0	Ino80aid	withIno80	MMS	30	2	89
5104	0	Ino80aid	withIno80	MMS	30	2	90
5105	0	Ino80aid	withIno80	MMS	30	2	91
5106	1	Ino80aid	withIno80	MMS	30	2	92
5107	3	Ino80aid	withIno80	MMS	30	2	93
5108	0	Ino80aid	withIno80	MMS	30	2	94
5109	1	Ino80aid	withIno80	MMS	30	2	95
5110	1	Ino80aid	withIno80	MMS	30	2	96
5111	0	Ino80aid	withIno80	MMS	30	2	97
5112	1	Ino80aid	withIno80	MMS	30	2	98
5113	1	Ino80aid	withIno80	MMS	30	2	99
5114	5	Ino80aid	withIno80	MMS	30	2	100
5115	0	Ino80aid	withIno80	MMS	30	2	101
5116	1	Ino80aid	withIno80	MMS	30	2	102
5117	0	Ino80aid	withIno80	MMS	30	2	103
5118	1	Ino80aid	withIno80	MMS	30	2	104
5119	0	Ino80aid	withIno80	MMS	30	2	105
5120	0	Ino80aid	withIno80	MMS	30	2	106
5121	0	Ino80aid	withIno80	MMS	30	2	107
5122	1	Ino80aid	withIno80	MMS	30	2	108
5123	1	Ino80aid	withIno80	MMS	30	2	109
5124	0	Ino80aid	withIno80	MMS	30	2	110
5125	0	Ino80aid	withIno80	MMS	30	2	111
5126	1	Ino80aid	withIno80	MMS	30	2	112
5127	1	Ino80aid	withIno80	MMS	30	2	113
5128	0	Ino80aid	withIno80	MMS	30	2	114
5129	1	Ino80aid	withIno80	MMS	30	2	115
5130	0	Ino80aid	withIno80	MMS	30	2	116
5131	0	Ino80aid	withIno80	MMS	30	2	117
5132	1	Ino80aid	withIno80	MMS	30	2	118
5133	2	Ino80aid	withIno80	MMS	30	2	119
5134	0	Ino80aid	withIno80	MMS	30	2	120
5135	1	Ino80aid	withIno80	MMS	30	2	121
5136	1	Ino80aid	withIno80	MMS	30	2	122
5137	2	Ino80aid	withIno80	MMS	30	2	123
5138	1	Ino80aid	withIno80	MMS	30	2	124
5139	0	Ino80aid	withIno80	MMS	30	2	125
5140	0	Ino80aid	withIno80	MMS	30	2	126
5141	1	Ino80aid	withIno80	MMS	30	2	127
5142	0	Ino80aid	withIno80	MMS	30	2	128
5143	0	Ino80aid	withIno80	MMS	30	2	129
5144	1	Ino80aid	withIno80	MMS	30	2	130
5145	1	Ino80aid	withIno80	MMS	30	2	131
5146	1	Ino80aid	withIno80	MMS	30	2	132
5147	0	Ino80aid	withIno80	MMS	30	2	133
5148	0	Ino80aid	withIno80	MMS	30	2	134
5149	0	Ino80aid	withIno80	MMS	30	2	135
5150	1	Ino80aid	withIno80	MMS	30	2	136
5151	1	Ino80aid	withIno80	MMS	30	2	137
5152	1	Ino80aid	withIno80	MMS	30	2	138
5153	1	Ino80aid	withIno80	MMS	30	2	139
5154	1	Ino80aid	withIno80	MMS	30	2	140
5155	0	Ino80aid	withIno80	MMS	30	3	0
5156	1	Ino80aid	withIno80	MMS	30	3	1
5157	0	Ino80aid	withIno80	MMS	30	3	2
5158	0	Ino80aid	withIno80	MMS	30	3	3
5159	0	Ino80aid	withIno80	MMS	30	3	4
5160	2	Ino80aid	withIno80	MMS	30	3	5
5161	0	Ino80aid	withIno80	MMS	30	3	6
5162	1	Ino80aid	withIno80	MMS	30	3	7
5163	1	Ino80aid	withIno80	MMS	30	3	8
5164	0	Ino80aid	withIno80	MMS	30	3	9
5165	1	Ino80aid	withIno80	MMS	30	3	10
5166	1	Ino80aid	withIno80	MMS	30	3	11
5167	0	Ino80aid	withIno80	MMS	30	3	12
5168	0	Ino80aid	withIno80	MMS	30	3	13
5169	1	Ino80aid	withIno80	MMS	30	3	14
5170	0	Ino80aid	withIno80	MMS	30	3	15
5171	0	Ino80aid	withIno80	MMS	30	3	16
5172	0	Ino80aid	withIno80	MMS	30	3	17
5173	0	Ino80aid	withIno80	MMS	30	3	18
5174	1	Ino80aid	withIno80	MMS	30	3	19
5175	0	Ino80aid	withIno80	MMS	30	3	20
5176	1	Ino80aid	withIno80	MMS	30	3	21
5177	1	Ino80aid	withIno80	MMS	30	3	22
5178	0	Ino80aid	withIno80	MMS	30	3	23
5179	1	Ino80aid	withIno80	MMS	30	3	24
5180	1	Ino80aid	withIno80	MMS	30	3	25
5181	1	Ino80aid	withIno80	MMS	30	3	26
5182	1	Ino80aid	withIno80	MMS	30	3	27
5183	0	Ino80aid	withIno80	MMS	30	3	28
5184	0	Ino80aid	withIno80	MMS	30	3	29
5185	1	Ino80aid	withIno80	MMS	30	3	30
5186	1	Ino80aid	withIno80	MMS	30	3	31
5187	2	Ino80aid	withIno80	MMS	30	3	32
5188	1	Ino80aid	withIno80	MMS	30	3	33
5189	2	Ino80aid	withIno80	MMS	30	3	34
5190	2	Ino80aid	withIno80	MMS	30	3	35
5191	2	Ino80aid	withIno80	MMS	30	3	36
5192	1	Ino80aid	withIno80	MMS	30	3	37
5193	0	Ino80aid	withIno80	MMS	30	3	38
5194	0	Ino80aid	withIno80	MMS	30	3	39
5195	0	Ino80aid	withIno80	MMS	30	3	40
5196	0	Ino80aid	withIno80	MMS	30	3	41
5197	1	Ino80aid	withIno80	MMS	30	3	42
5198	1	Ino80aid	withIno80	MMS	30	3	43
5199	0	Ino80aid	withIno80	MMS	30	3	44
5200	0	Ino80aid	withIno80	MMS	30	3	45
5201	0	Ino80aid	withIno80	MMS	30	3	46
5202	1	Ino80aid	withIno80	MMS	30	3	47
5203	0	Ino80aid	withIno80	MMS	30	3	48
5204	1	Ino80aid	withIno80	MMS	30	3	49
5205	1	Ino80aid	withIno80	MMS	30	3	50
5206	1	Ino80aid	withIno80	MMS	30	3	51
5207	1	Ino80aid	withIno80	MMS	30	3	52
5208	0	Ino80aid	withIno80	MMS	30	3	53
5209	1	Ino80aid	withIno80	MMS	30	3	54
5210	0	Ino80aid	withIno80	MMS	30	3	55
5211	0	Ino80aid	withIno80	MMS	30	3	56
5212	1	Ino80aid	withIno80	MMS	30	3	57
5213	0	Ino80aid	withIno80	MMS	30	3	58
5214	1	Ino80aid	withIno80	MMS	30	3	59
5215	1	Ino80aid	withIno80	MMS	30	3	60
5216	1	Ino80aid	withIno80	MMS	30	3	61
5217	1	Ino80aid	withIno80	MMS	30	3	62
5218	1	Ino80aid	withIno80	MMS	30	3	63
5219	0	Ino80aid	withIno80	MMS	30	3	64
5220	1	Ino80aid	withIno80	MMS	30	3	65
5221	0	Ino80aid	withIno80	MMS	30	3	66
5222	0	Ino80aid	withIno80	MMS	30	3	67
5223	1	Ino80aid	withIno80	MMS	30	3	68
5224	0	Ino80aid	withIno80	MMS	30	3	69
5225	0	Ino80aid	withIno80	MMS	30	3	70
5226	1	Ino80aid	withIno80	MMS	30	3	71
5227	1	Ino80aid	withIno80	MMS	30	3	72
5228	0	Ino80aid	withIno80	MMS	30	3	73
5229	1	Ino80aid	withIno80	MMS	30	3	74
5230	0	Ino80aid	withIno80	MMS	30	3	75
5231	1	Ino80aid	withIno80	MMS	30	3	76
5232	1	Ino80aid	withIno80	MMS	30	3	77
5233	0	Ino80aid	withIno80	MMS	30	3	78
5234	0	Ino80aid	withIno80	MMS	30	3	79
5235	1	Ino80aid	withIno80	MMS	30	3	80
5236	1	Ino80aid	withIno80	MMS	30	3	81
5237	0	Ino80aid	withIno80	MMS	30	3	82
5238	0	Ino80aid	withIno80	MMS	30	3	83
5239	1	Ino80aid	withIno80	MMS	30	3	84
5240	0	Ino80aid	withIno80	MMS	30	3	85
5241	1	Ino80aid	withIno80	MMS	30	3	86
5242	1	Ino80aid	withIno80	MMS	30	3	87
5243	0	Ino80aid	withIno80	MMS	30	3	88
5244	1	Ino80aid	withIno80	MMS	30	3	89
5245	0	Ino80aid	withIno80	MMS	30	3	90
5246	0	Ino80aid	withIno80	MMS	30	3	91
5247	0	Ino80aid	withIno80	MMS	30	3	92
5248	0	Ino80aid	withIno80	MMS	30	3	93
5249	0	Ino80aid	withIno80	MMS	30	3	94
5250	1	Ino80aid	withIno80	MMS	30	3	95
5251	0	Ino80aid	withIno80	MMS	30	3	96
5252	2	Ino80aid	withIno80	MMS	30	3	97
5253	0	Ino80aid	withIno80	MMS	30	3	98
5254	0	Ino80aid	withIno80	MMS	30	3	99
5255	0	Ino80aid	withIno80	MMS	30	3	100
5256	1	Ino80aid	withIno80	MMS	30	3	101
5257	1	Ino80aid	withIno80	MMS	30	3	102
5258	1	Ino80aid	withIno80	MMS	30	3	103
5259	1	Ino80aid	withIno80	MMS	30	3	104
5260	0	Ino80aid	withIno80	MMS	30	3	105
5261	1	Ino80aid	withIno80	MMS	30	3	106
5262	0	Ino80aid	withIno80	MMS	30	3	107
5263	0	Ino80aid	withIno80	MMS	30	3	108
5264	1	Ino80aid	withIno80	MMS	30	3	109
5265	0	Ino80aid	withIno80	MMS	30	3	110
5266	2	Ino80aid	withIno80	MMS	30	3	111
5267	1	Ino80aid	withIno80	MMS	30	3	112
5268	1	Ino80aid	withIno80	MMS	30	3	113
5269	1	Ino80aid	withIno80	MMS	30	3	114
5270	0	Ino80aid	withIno80	MMS	30	3	115
5271	0	Ino80aid	withIno80	MMS	30	3	116
5272	0	Ino80aid	withIno80	MMS	30	3	117
5273	1	Ino80aid	withIno80	MMS	30	3	118
5274	2	Ino80aid	withIno80	MMS	30	3	119
5275	1	Ino80aid	withIno80	MMS	30	3	120
5276	0	Ino80aid	withIno80	MMS	30	3	121
5277	0	Ino80aid	withIno80	MMS	30	3	122
5278	0	Ino80aid	withIno80	MMS	30	3	123
5279	1	Ino80aid	withIno80	MMS	30	3	124
5280	0	Ino80aid	withIno80	MMS	30	3	125
5281	0	Ino80aid	withIno80	MMS	30	3	126
5282	1	Ino80aid	withIno80	MMS	30	3	127
5283	1	Ino80aid	withIno80	MMS	30	3	128
5284	2	Ino80aid	withIno80	MMS	30	3	129
5285	0	Ino80aid	withIno80	MMS	30	3	130
5286	0	Ino80aid	withIno80	MMS	30	3	131
5287	1	Ino80aid	withIno80	MMS	30	3	132
5288	1	Ino80aid	withIno80	MMS	30	3	133
5289	1	Ino80aid	withIno80	MMS	30	3	134
5290	1	Ino80aid	withIno80	MMS	30	3	135
5291	0	Ino80aid	withIno80	MMS	30	3	136
5292	0	Ino80aid	withIno80	MMS	30	3	137
5293	1	Ino80aid	withIno80	MMS	30	3	138
5294	1	Ino80aid	withIno80	MMS	30	3	139
5295	1	Ino80aid	withIno80	MMS	30	3	140
5296	0	Ino80aid	withIno80	MMS	30	3	141
5297	1	Ino80aid	withIno80	MMS	30	3	142
5298	0	Ino80aid	withIno80	MMS	30	3	143
5299	0	Ino80aid	withIno80	MMS	30	3	144
5300	0	Ino80aid	withIno80	MMS	30	3	145
5301	0	Ino80aid	withIno80	MMS	30	3	146
5302	1	Ino80aid	withIno80	MMS	30	3	147
5303	0	Ino80aid	withIno80	MMS	30	3	148
5304	1	Ino80aid	withIno80	MMS	30	3	149
5305	0	Ino80aid	withIno80	MMS	30	3	150
5306	1	Ino80aid	withIno80	MMS	30	3	151
5307	0	Ino80aid	withIno80	MMS	30	3	152
5308	1	Ino80aid	withIno80	MMS	30	3	153
5309	1	Ino80aid	withIno80	MMS	30	3	154
5310	1	Ino80aid	withIno80	MMS	30	3	155
5311	1	Ino80aid	withIno80	MMS	30	3	156
5312	0	Ino80aid	withIno80	MMS	30	3	157
5313	0	Ino80aid	withIno80	MMS	30	3	158
5314	0	Ino80aid	withIno80	MMS	30	3	159
5315	0	Ino80aid	withIno80	MMS	30	3	160
5316	1	Ino80aid	withIno80	MMS	30	3	161
5317	0	Ino80aid	withIno80	MMS	30	3	162
5318	2	Ino80aid	withIno80	MMS	45	1	0
5319	5	Ino80aid	withIno80	MMS	45	1	1
5320	1	Ino80aid	withIno80	MMS	45	1	2
5321	2	Ino80aid	withIno80	MMS	45	1	3
5322	1	Ino80aid	withIno80	MMS	45	1	4
5323	1	Ino80aid	withIno80	MMS	45	1	5
5324	0	Ino80aid	withIno80	MMS	45	1	6
5325	1	Ino80aid	withIno80	MMS	45	1	7
5326	0	Ino80aid	withIno80	MMS	45	1	8
5327	0	Ino80aid	withIno80	MMS	45	1	9
5328	0	Ino80aid	withIno80	MMS	45	1	10
5329	1	Ino80aid	withIno80	MMS	45	1	11
5330	1	Ino80aid	withIno80	MMS	45	1	12
5331	0	Ino80aid	withIno80	MMS	45	1	13
5332	1	Ino80aid	withIno80	MMS	45	1	14
5333	1	Ino80aid	withIno80	MMS	45	1	15
5334	1	Ino80aid	withIno80	MMS	45	1	16
5335	2	Ino80aid	withIno80	MMS	45	1	17
5336	2	Ino80aid	withIno80	MMS	45	1	18
5337	0	Ino80aid	withIno80	MMS	45	1	19
5338	1	Ino80aid	withIno80	MMS	45	1	20
5339	1	Ino80aid	withIno80	MMS	45	1	21
5340	0	Ino80aid	withIno80	MMS	45	1	22
5341	3	Ino80aid	withIno80	MMS	45	1	23
5342	1	Ino80aid	withIno80	MMS	45	1	24
5343	4	Ino80aid	withIno80	MMS	45	1	25
5344	1	Ino80aid	withIno80	MMS	45	1	26
5345	2	Ino80aid	withIno80	MMS	45	1	27
5346	1	Ino80aid	withIno80	MMS	45	1	28
5347	2	Ino80aid	withIno80	MMS	45	1	29
5348	0	Ino80aid	withIno80	MMS	45	1	30
5349	1	Ino80aid	withIno80	MMS	45	1	31
5350	3	Ino80aid	withIno80	MMS	45	1	32
5351	2	Ino80aid	withIno80	MMS	45	1	33
5352	1	Ino80aid	withIno80	MMS	45	1	34
5353	0	Ino80aid	withIno80	MMS	45	1	35
5354	1	Ino80aid	withIno80	MMS	45	1	36
5355	1	Ino80aid	withIno80	MMS	45	1	37
5356	2	Ino80aid	withIno80	MMS	45	1	38
5357	0	Ino80aid	withIno80	MMS	45	1	39
5358	2	Ino80aid	withIno80	MMS	45	1	40
5359	0	Ino80aid	withIno80	MMS	45	1	41
5360	1	Ino80aid	withIno80	MMS	45	1	42
5361	0	Ino80aid	withIno80	MMS	45	1	43
5362	1	Ino80aid	withIno80	MMS	45	1	44
5363	1	Ino80aid	withIno80	MMS	45	1	45
5364	2	Ino80aid	withIno80	MMS	45	1	46
5365	3	Ino80aid	withIno80	MMS	45	1	47
5366	2	Ino80aid	withIno80	MMS	45	1	48
5367	1	Ino80aid	withIno80	MMS	45	1	49
5368	0	Ino80aid	withIno80	MMS	45	1	50
5369	1	Ino80aid	withIno80	MMS	45	1	51
5370	1	Ino80aid	withIno80	MMS	45	1	52
5371	3	Ino80aid	withIno80	MMS	45	1	53
5372	0	Ino80aid	withIno80	MMS	45	1	54
5373	3	Ino80aid	withIno80	MMS	45	1	55
5374	1	Ino80aid	withIno80	MMS	45	1	56
5375	1	Ino80aid	withIno80	MMS	45	1	57
5376	4	Ino80aid	withIno80	MMS	45	1	58
5377	0	Ino80aid	withIno80	MMS	45	1	59
5378	1	Ino80aid	withIno80	MMS	45	1	60
5379	0	Ino80aid	withIno80	MMS	45	1	61
5380	2	Ino80aid	withIno80	MMS	45	1	62
5381	0	Ino80aid	withIno80	MMS	45	1	63
5382	2	Ino80aid	withIno80	MMS	45	1	64
5383	2	Ino80aid	withIno80	MMS	45	1	65
5384	1	Ino80aid	withIno80	MMS	45	1	66
5385	2	Ino80aid	withIno80	MMS	45	1	67
5386	7	Ino80aid	withIno80	MMS	45	1	68
5387	1	Ino80aid	withIno80	MMS	45	1	69
5388	2	Ino80aid	withIno80	MMS	45	1	70
5389	1	Ino80aid	withIno80	MMS	45	1	71
5390	2	Ino80aid	withIno80	MMS	45	1	72
5391	5	Ino80aid	withIno80	MMS	45	1	73
5392	0	Ino80aid	withIno80	MMS	45	1	74
5393	0	Ino80aid	withIno80	MMS	45	1	75
5394	1	Ino80aid	withIno80	MMS	45	1	76
5395	1	Ino80aid	withIno80	MMS	45	1	77
5396	0	Ino80aid	withIno80	MMS	45	1	78
5397	2	Ino80aid	withIno80	MMS	45	1	79
5398	1	Ino80aid	withIno80	MMS	45	1	80
5399	2	Ino80aid	withIno80	MMS	45	1	81
5400	3	Ino80aid	withIno80	MMS	45	1	82
5401	1	Ino80aid	withIno80	MMS	45	1	83
5402	3	Ino80aid	withIno80	MMS	45	1	84
5403	1	Ino80aid	withIno80	MMS	45	1	85
5404	0	Ino80aid	withIno80	MMS	45	1	86
5405	0	Ino80aid	withIno80	MMS	45	1	87
5406	1	Ino80aid	withIno80	MMS	45	1	88
5407	1	Ino80aid	withIno80	MMS	45	1	89
5408	1	Ino80aid	withIno80	MMS	45	1	90
5409	1	Ino80aid	withIno80	MMS	45	1	91
5410	1	Ino80aid	withIno80	MMS	45	1	92
5411	2	Ino80aid	withIno80	MMS	45	1	93
5412	1	Ino80aid	withIno80	MMS	45	1	94
5413	2	Ino80aid	withIno80	MMS	45	1	95
5414	1	Ino80aid	withIno80	MMS	45	1	96
5415	1	Ino80aid	withIno80	MMS	45	1	97
5416	1	Ino80aid	withIno80	MMS	45	1	98
5417	0	Ino80aid	withIno80	MMS	45	1	99
5418	3	Ino80aid	withIno80	MMS	45	1	100
5419	1	Ino80aid	withIno80	MMS	45	1	101
5420	1	Ino80aid	withIno80	MMS	45	1	102
5421	3	Ino80aid	withIno80	MMS	45	1	103
5422	2	Ino80aid	withIno80	MMS	45	1	104
5423	2	Ino80aid	withIno80	MMS	45	1	105
5424	1	Ino80aid	withIno80	MMS	45	1	106
5425	1	Ino80aid	withIno80	MMS	45	1	107
5426	0	Ino80aid	withIno80	MMS	45	1	108
5427	1	Ino80aid	withIno80	MMS	45	1	109
5428	1	Ino80aid	withIno80	MMS	45	1	110
5429	3	Ino80aid	withIno80	MMS	45	1	111
5430	1	Ino80aid	withIno80	MMS	45	1	112
5431	2	Ino80aid	withIno80	MMS	45	1	113
5432	1	Ino80aid	withIno80	MMS	45	1	114
5433	3	Ino80aid	withIno80	MMS	45	1	115
5434	1	Ino80aid	withIno80	MMS	45	1	116
5435	0	Ino80aid	withIno80	MMS	45	1	117
5436	1	Ino80aid	withIno80	MMS	45	1	118
5437	3	Ino80aid	withIno80	MMS	45	1	119
5438	0	Ino80aid	withIno80	MMS	45	1	120
5439	3	Ino80aid	withIno80	MMS	45	1	121
5440	2	Ino80aid	withIno80	MMS	45	1	122
5441	1	Ino80aid	withIno80	MMS	45	1	123
5442	2	Ino80aid	withIno80	MMS	45	1	124
5443	2	Ino80aid	withIno80	MMS	45	1	125
5444	2	Ino80aid	withIno80	MMS	45	1	126
5445	1	Ino80aid	withIno80	MMS	45	2	0
5446	1	Ino80aid	withIno80	MMS	45	2	1
5447	1	Ino80aid	withIno80	MMS	45	2	2
5448	2	Ino80aid	withIno80	MMS	45	2	3
5449	3	Ino80aid	withIno80	MMS	45	2	4
5450	2	Ino80aid	withIno80	MMS	45	2	5
5451	0	Ino80aid	withIno80	MMS	45	2	6
5452	0	Ino80aid	withIno80	MMS	45	2	7
5453	1	Ino80aid	withIno80	MMS	45	2	8
5454	1	Ino80aid	withIno80	MMS	45	2	9
5455	3	Ino80aid	withIno80	MMS	45	2	10
5456	2	Ino80aid	withIno80	MMS	45	2	11
5457	1	Ino80aid	withIno80	MMS	45	2	12
5458	0	Ino80aid	withIno80	MMS	45	2	13
5459	1	Ino80aid	withIno80	MMS	45	2	14
5460	0	Ino80aid	withIno80	MMS	45	2	15
5461	4	Ino80aid	withIno80	MMS	45	2	16
5462	3	Ino80aid	withIno80	MMS	45	2	17
5463	2	Ino80aid	withIno80	MMS	45	2	18
5464	1	Ino80aid	withIno80	MMS	45	2	19
5465	3	Ino80aid	withIno80	MMS	45	2	20
5466	2	Ino80aid	withIno80	MMS	45	2	21
5467	2	Ino80aid	withIno80	MMS	45	2	22
5468	1	Ino80aid	withIno80	MMS	45	2	23
5469	1	Ino80aid	withIno80	MMS	45	2	24
5470	3	Ino80aid	withIno80	MMS	45	2	25
5471	0	Ino80aid	withIno80	MMS	45	2	26
5472	0	Ino80aid	withIno80	MMS	45	2	27
5473	4	Ino80aid	withIno80	MMS	45	2	28
5474	2	Ino80aid	withIno80	MMS	45	2	29
5475	1	Ino80aid	withIno80	MMS	45	2	30
5476	2	Ino80aid	withIno80	MMS	45	2	31
5477	1	Ino80aid	withIno80	MMS	45	2	32
5478	0	Ino80aid	withIno80	MMS	45	2	33
5479	2	Ino80aid	withIno80	MMS	45	2	34
5480	3	Ino80aid	withIno80	MMS	45	2	35
5481	1	Ino80aid	withIno80	MMS	45	2	36
5482	1	Ino80aid	withIno80	MMS	45	2	37
5483	1	Ino80aid	withIno80	MMS	45	2	38
5484	2	Ino80aid	withIno80	MMS	45	2	39
5485	1	Ino80aid	withIno80	MMS	45	2	40
5486	0	Ino80aid	withIno80	MMS	45	2	41
5487	1	Ino80aid	withIno80	MMS	45	2	42
5488	1	Ino80aid	withIno80	MMS	45	2	43
5489	2	Ino80aid	withIno80	MMS	45	2	44
5490	1	Ino80aid	withIno80	MMS	45	2	45
5491	0	Ino80aid	withIno80	MMS	45	2	46
5492	2	Ino80aid	withIno80	MMS	45	2	47
5493	0	Ino80aid	withIno80	MMS	45	2	48
5494	1	Ino80aid	withIno80	MMS	45	2	49
5495	0	Ino80aid	withIno80	MMS	45	2	50
5496	4	Ino80aid	withIno80	MMS	45	2	51
5497	1	Ino80aid	withIno80	MMS	45	2	52
5498	0	Ino80aid	withIno80	MMS	45	2	53
5499	2	Ino80aid	withIno80	MMS	45	2	54
5500	1	Ino80aid	withIno80	MMS	45	2	55
5501	1	Ino80aid	withIno80	MMS	45	2	56
5502	3	Ino80aid	withIno80	MMS	45	2	57
5503	2	Ino80aid	withIno80	MMS	45	2	58
5504	3	Ino80aid	withIno80	MMS	45	2	59
5505	0	Ino80aid	withIno80	MMS	45	2	60
5506	2	Ino80aid	withIno80	MMS	45	2	61
5507	2	Ino80aid	withIno80	MMS	45	2	62
5508	0	Ino80aid	withIno80	MMS	45	2	63
5509	2	Ino80aid	withIno80	MMS	45	2	64
5510	3	Ino80aid	withIno80	MMS	45	2	65
5511	0	Ino80aid	withIno80	MMS	45	2	66
5512	1	Ino80aid	withIno80	MMS	45	2	67
5513	2	Ino80aid	withIno80	MMS	45	2	68
5514	0	Ino80aid	withIno80	MMS	45	2	69
5515	2	Ino80aid	withIno80	MMS	45	2	70
5516	2	Ino80aid	withIno80	MMS	45	2	71
5517	2	Ino80aid	withIno80	MMS	45	2	72
5518	0	Ino80aid	withIno80	MMS	45	2	73
5519	3	Ino80aid	withIno80	MMS	45	2	74
5520	3	Ino80aid	withIno80	MMS	45	2	75
5521	1	Ino80aid	withIno80	MMS	45	2	76
5522	3	Ino80aid	withIno80	MMS	45	2	77
5523	1	Ino80aid	withIno80	MMS	45	2	78
5524	0	Ino80aid	withIno80	MMS	45	2	79
5525	2	Ino80aid	withIno80	MMS	45	2	80
5526	0	Ino80aid	withIno80	MMS	45	2	81
5527	1	Ino80aid	withIno80	MMS	45	2	82
5528	1	Ino80aid	withIno80	MMS	45	2	83
5529	1	Ino80aid	withIno80	MMS	45	2	84
5530	0	Ino80aid	withIno80	MMS	45	2	85
5531	1	Ino80aid	withIno80	MMS	45	2	86
5532	1	Ino80aid	withIno80	MMS	45	2	87
5533	1	Ino80aid	withIno80	MMS	45	2	88
5534	0	Ino80aid	withIno80	MMS	45	2	89
5535	2	Ino80aid	withIno80	MMS	45	2	90
5536	1	Ino80aid	withIno80	MMS	45	2	91
5537	1	Ino80aid	withIno80	MMS	45	2	92
5538	1	Ino80aid	withIno80	MMS	45	2	93
5539	1	Ino80aid	withIno80	MMS	45	2	94
5540	2	Ino80aid	withIno80	MMS	45	2	95
5541	1	Ino80aid	withIno80	MMS	45	2	96
5542	2	Ino80aid	withIno80	MMS	45	2	97
5543	2	Ino80aid	withIno80	MMS	45	2	98
5544	0	Ino80aid	withIno80	MMS	45	2	99
5545	3	Ino80aid	withIno80	MMS	45	2	100
5546	0	Ino80aid	withIno80	MMS	45	2	101
5547	0	Ino80aid	withIno80	MMS	45	2	102
5548	3	Ino80aid	withIno80	MMS	45	2	103
5549	1	Ino80aid	withIno80	MMS	45	2	104
5550	1	Ino80aid	withIno80	MMS	45	2	105
5551	2	Ino80aid	withIno80	MMS	45	2	106
5552	2	Ino80aid	withIno80	MMS	45	2	107
5553	0	Ino80aid	withIno80	MMS	45	2	108
5554	2	Ino80aid	withIno80	MMS	45	2	109
5555	0	Ino80aid	withIno80	MMS	45	2	110
5556	3	Ino80aid	withIno80	MMS	45	2	111
5557	1	Ino80aid	withIno80	MMS	45	2	112
5558	0	Ino80aid	withIno80	MMS	45	2	113
5559	0	Ino80aid	withIno80	MMS	45	2	114
5560	1	Ino80aid	withIno80	MMS	45	2	115
5561	1	Ino80aid	withIno80	MMS	45	2	116
5562	2	Ino80aid	withIno80	MMS	45	2	117
5563	0	Ino80aid	withIno80	MMS	45	2	118
5564	2	Ino80aid	withIno80	MMS	45	2	119
5565	1	Ino80aid	withIno80	MMS	45	2	120
5566	2	Ino80aid	withIno80	MMS	45	2	121
5567	2	Ino80aid	withIno80	MMS	45	2	122
5568	1	Ino80aid	withIno80	MMS	45	2	123
5569	4	Ino80aid	withIno80	MMS	45	2	124
5570	2	Ino80aid	withIno80	MMS	45	2	125
5571	1	Ino80aid	withIno80	MMS	45	2	126
5572	0	Ino80aid	withIno80	MMS	45	2	127
5573	1	Ino80aid	withIno80	MMS	45	2	128
5574	0	Ino80aid	withIno80	MMS	45	2	129
5575	1	Ino80aid	withIno80	MMS	45	2	130
5576	2	Ino80aid	withIno80	MMS	45	2	131
5577	2	Ino80aid	withIno80	MMS	45	2	132
5578	0	Ino80aid	withIno80	MMS	45	2	133
5579	1	Ino80aid	withIno80	MMS	45	2	134
5580	1	Ino80aid	withIno80	MMS	45	2	135
5581	1	Ino80aid	withIno80	MMS	45	3	0
5582	2	Ino80aid	withIno80	MMS	45	3	1
5583	3	Ino80aid	withIno80	MMS	45	3	2
5584	1	Ino80aid	withIno80	MMS	45	3	3
5585	2	Ino80aid	withIno80	MMS	45	3	4
5586	0	Ino80aid	withIno80	MMS	45	3	5
5587	2	Ino80aid	withIno80	MMS	45	3	6
5588	2	Ino80aid	withIno80	MMS	45	3	7
5589	0	Ino80aid	withIno80	MMS	45	3	8
5590	3	Ino80aid	withIno80	MMS	45	3	9
5591	1	Ino80aid	withIno80	MMS	45	3	10
5592	0	Ino80aid	withIno80	MMS	45	3	11
5593	2	Ino80aid	withIno80	MMS	45	3	12
5594	3	Ino80aid	withIno80	MMS	45	3	13
5595	1	Ino80aid	withIno80	MMS	45	3	14
5596	1	Ino80aid	withIno80	MMS	45	3	15
5597	1	Ino80aid	withIno80	MMS	45	3	16
5598	1	Ino80aid	withIno80	MMS	45	3	17
5599	3	Ino80aid	withIno80	MMS	45	3	18
5600	0	Ino80aid	withIno80	MMS	45	3	19
5601	4	Ino80aid	withIno80	MMS	45	3	20
5602	1	Ino80aid	withIno80	MMS	45	3	21
5603	1	Ino80aid	withIno80	MMS	45	3	22
5604	2	Ino80aid	withIno80	MMS	45	3	23
5605	1	Ino80aid	withIno80	MMS	45	3	24
5606	1	Ino80aid	withIno80	MMS	45	3	25
5607	1	Ino80aid	withIno80	MMS	45	3	26
5608	0	Ino80aid	withIno80	MMS	45	3	27
5609	1	Ino80aid	withIno80	MMS	45	3	28
5610	1	Ino80aid	withIno80	MMS	45	3	29
5611	0	Ino80aid	withIno80	MMS	45	3	30
5612	3	Ino80aid	withIno80	MMS	45	3	31
5613	1	Ino80aid	withIno80	MMS	45	3	32
5614	2	Ino80aid	withIno80	MMS	45	3	33
5615	1	Ino80aid	withIno80	MMS	45	3	34
5616	2	Ino80aid	withIno80	MMS	45	3	35
5617	1	Ino80aid	withIno80	MMS	45	3	36
5618	2	Ino80aid	withIno80	MMS	45	3	37
5619	2	Ino80aid	withIno80	MMS	45	3	38
5620	1	Ino80aid	withIno80	MMS	45	3	39
5621	3	Ino80aid	withIno80	MMS	45	3	40
5622	2	Ino80aid	withIno80	MMS	45	3	41
5623	1	Ino80aid	withIno80	MMS	45	3	42
5624	0	Ino80aid	withIno80	MMS	45	3	43
5625	4	Ino80aid	withIno80	MMS	45	3	44
5626	2	Ino80aid	withIno80	MMS	45	3	45
5627	1	Ino80aid	withIno80	MMS	45	3	46
5628	1	Ino80aid	withIno80	MMS	45	3	47
5629	1	Ino80aid	withIno80	MMS	45	3	48
5630	0	Ino80aid	withIno80	MMS	45	3	49
5631	0	Ino80aid	withIno80	MMS	45	3	50
5632	0	Ino80aid	withIno80	MMS	45	3	51
5633	1	Ino80aid	withIno80	MMS	45	3	52
5634	0	Ino80aid	withIno80	MMS	45	3	53
5635	2	Ino80aid	withIno80	MMS	45	3	54
5636	3	Ino80aid	withIno80	MMS	45	3	55
5637	0	Ino80aid	withIno80	MMS	45	3	56
5638	2	Ino80aid	withIno80	MMS	45	3	57
5639	3	Ino80aid	withIno80	MMS	45	3	58
5640	2	Ino80aid	withIno80	MMS	45	3	59
5641	1	Ino80aid	withIno80	MMS	45	3	60
5642	0	Ino80aid	withIno80	MMS	45	3	61
5643	3	Ino80aid	withIno80	MMS	45	3	62
5644	4	Ino80aid	withIno80	MMS	45	3	63
5645	0	Ino80aid	withIno80	MMS	45	3	64
5646	3	Ino80aid	withIno80	MMS	45	3	65
5647	2	Ino80aid	withIno80	MMS	45	3	66
5648	0	Ino80aid	withIno80	MMS	45	3	67
5649	2	Ino80aid	withIno80	MMS	45	3	68
5650	1	Ino80aid	withIno80	MMS	45	3	69
5651	1	Ino80aid	withIno80	MMS	45	3	70
5652	1	Ino80aid	withIno80	MMS	45	3	71
5653	1	Ino80aid	withIno80	MMS	45	3	72
5654	1	Ino80aid	withIno80	MMS	45	3	73
5655	1	Ino80aid	withIno80	MMS	45	3	74
5656	0	Ino80aid	withIno80	MMS	45	3	75
5657	2	Ino80aid	withIno80	MMS	45	3	76
5658	2	Ino80aid	withIno80	MMS	45	3	77
5659	2	Ino80aid	withIno80	MMS	45	3	78
5660	1	Ino80aid	withIno80	MMS	45	3	79
5661	1	Ino80aid	withIno80	MMS	45	3	80
5662	1	Ino80aid	withIno80	MMS	45	3	81
5663	1	Ino80aid	withIno80	MMS	45	3	82
5664	3	Ino80aid	withIno80	MMS	45	3	83
5665	3	Ino80aid	withIno80	MMS	45	3	84
5666	2	Ino80aid	withIno80	MMS	45	3	85
5667	4	Ino80aid	withIno80	MMS	45	3	86
5668	2	Ino80aid	withIno80	MMS	45	3	87
5669	1	Ino80aid	withIno80	MMS	45	3	88
5670	0	Ino80aid	withIno80	MMS	45	3	89
5671	2	Ino80aid	withIno80	MMS	45	3	90
5672	1	Ino80aid	withIno80	MMS	45	3	91
5673	1	Ino80aid	withIno80	MMS	45	3	92
5674	4	Ino80aid	withIno80	MMS	45	3	93
5675	1	Ino80aid	withIno80	MMS	45	3	94
5676	0	Ino80aid	withIno80	MMS	45	3	95
5677	1	Ino80aid	withIno80	MMS	45	3	96
5678	2	Ino80aid	withIno80	MMS	45	3	97
5679	1	Ino80aid	withIno80	MMS	45	3	98
5680	1	Ino80aid	withIno80	MMS	45	3	99
5681	2	Ino80aid	withIno80	MMS	45	3	100
5682	2	Ino80aid	withIno80	MMS	45	3	101
5683	2	Ino80aid	withIno80	MMS	45	3	102
5684	2	Ino80aid	withIno80	MMS	45	3	103
5685	3	Ino80aid	withIno80	MMS	45	3	104
5686	1	Ino80aid	withIno80	MMS	45	3	105
5687	5	Ino80aid	withIno80	MMS	45	3	106
5688	0	Ino80aid	withIno80	MMS	45	3	107
5689	2	Ino80aid	withIno80	MMS	45	3	108
5690	0	Ino80aid	withIno80	MMS	45	3	109
5691	1	Ino80aid	withIno80	MMS	45	3	110
5692	1	Ino80aid	withIno80	MMS	45	3	111
5693	2	Ino80aid	withIno80	MMS	45	3	112
5694	1	Ino80aid	withIno80	MMS	45	3	113
5695	0	Ino80aid	withIno80	MMS	45	3	114
5696	0	Ino80aid	withIno80	MMS	45	3	115
5697	0	Ino80aid	withIno80	MMS	45	3	116
5698	1	Ino80aid	withIno80	MMS	45	3	117
5699	1	Ino80aid	withIno80	MMS	45	3	118
5700	1	Ino80aid	withIno80	MMS	45	3	119
5701	2	Ino80aid	withIno80	MMS	45	3	120
5702	1	Ino80aid	withIno80	MMS	45	3	121
5703	1	Ino80aid	withIno80	MMS	45	3	122
5704	1	Ino80aid	withIno80	MMS	45	3	123
5705	1	Ino80aid	withIno80	MMS	45	3	124
5706	1	Ino80aid	withIno80	MMS	45	3	125
5707	2	Ino80aid	withIno80	MMS	45	3	126
5708	1	Ino80aid	withIno80	MMS	45	3	127
5709	2	Ino80aid	withIno80	MMS	45	3	128
5710	1	Ino80aid	withIno80	MMS	45	3	129
5711	1	Ino80aid	withIno80	MMS	45	3	130
5712	2	Ino80aid	withIno80	MMS	45	3	131
5713	1	Ino80aid	withIno80	MMS	45	3	132
5714	1	Ino80aid	withIno80	MMS	45	3	133
5715	1	Ino80aid	withIno80	MMS	45	3	134
5716	2	Ino80aid	withIno80	MMS	45	3	135
5717	0	Ino80aid	withIno80	MMS	45	3	136
5718	2	Ino80aid	withIno80	MMS	45	3	137
5719	2	Ino80aid	withIno80	MMS	45	3	138
5720	4	Ino80aid	withIno80	MMS	60	1	0
5721	1	Ino80aid	withIno80	MMS	60	1	1
5722	1	Ino80aid	withIno80	MMS	60	1	2
5723	0	Ino80aid	withIno80	MMS	60	1	3
5724	0	Ino80aid	withIno80	MMS	60	1	4
5725	1	Ino80aid	withIno80	MMS	60	1	5
5726	2	Ino80aid	withIno80	MMS	60	1	6
5727	1	Ino80aid	withIno80	MMS	60	1	7
5728	3	Ino80aid	withIno80	MMS	60	1	8
5729	1	Ino80aid	withIno80	MMS	60	1	9
5730	1	Ino80aid	withIno80	MMS	60	1	10
5731	2	Ino80aid	withIno80	MMS	60	1	11
5732	1	Ino80aid	withIno80	MMS	60	1	12
5733	1	Ino80aid	withIno80	MMS	60	1	13
5734	2	Ino80aid	withIno80	MMS	60	1	14
5735	3	Ino80aid	withIno80	MMS	60	1	15
5736	1	Ino80aid	withIno80	MMS	60	1	16
5737	3	Ino80aid	withIno80	MMS	60	1	17
5738	1	Ino80aid	withIno80	MMS	60	1	18
5739	2	Ino80aid	withIno80	MMS	60	1	19
5740	1	Ino80aid	withIno80	MMS	60	1	20
5741	1	Ino80aid	withIno80	MMS	60	1	21
5742	1	Ino80aid	withIno80	MMS	60	1	22
5743	3	Ino80aid	withIno80	MMS	60	1	23
5744	3	Ino80aid	withIno80	MMS	60	1	24
5745	2	Ino80aid	withIno80	MMS	60	1	25
5746	1	Ino80aid	withIno80	MMS	60	1	26
5747	3	Ino80aid	withIno80	MMS	60	1	27
5748	1	Ino80aid	withIno80	MMS	60	1	28
5749	2	Ino80aid	withIno80	MMS	60	1	29
5750	1	Ino80aid	withIno80	MMS	60	1	30
5751	2	Ino80aid	withIno80	MMS	60	1	31
5752	3	Ino80aid	withIno80	MMS	60	1	32
5753	1	Ino80aid	withIno80	MMS	60	1	33
5754	1	Ino80aid	withIno80	MMS	60	1	34
5755	1	Ino80aid	withIno80	MMS	60	1	35
5756	2	Ino80aid	withIno80	MMS	60	1	36
5757	3	Ino80aid	withIno80	MMS	60	1	37
5758	1	Ino80aid	withIno80	MMS	60	1	38
5759	1	Ino80aid	withIno80	MMS	60	1	39
5760	1	Ino80aid	withIno80	MMS	60	1	40
5761	1	Ino80aid	withIno80	MMS	60	1	41
5762	4	Ino80aid	withIno80	MMS	60	1	42
5763	2	Ino80aid	withIno80	MMS	60	1	43
5764	3	Ino80aid	withIno80	MMS	60	1	44
5765	1	Ino80aid	withIno80	MMS	60	1	45
5766	3	Ino80aid	withIno80	MMS	60	1	46
5767	2	Ino80aid	withIno80	MMS	60	1	47
5768	1	Ino80aid	withIno80	MMS	60	1	48
5769	1	Ino80aid	withIno80	MMS	60	1	49
5770	3	Ino80aid	withIno80	MMS	60	1	50
5771	3	Ino80aid	withIno80	MMS	60	1	51
5772	3	Ino80aid	withIno80	MMS	60	1	52
5773	1	Ino80aid	withIno80	MMS	60	1	53
5774	0	Ino80aid	withIno80	MMS	60	1	54
5775	1	Ino80aid	withIno80	MMS	60	1	55
5776	1	Ino80aid	withIno80	MMS	60	1	56
5777	1	Ino80aid	withIno80	MMS	60	1	57
5778	3	Ino80aid	withIno80	MMS	60	1	58
5779	1	Ino80aid	withIno80	MMS	60	1	59
5780	1	Ino80aid	withIno80	MMS	60	1	60
5781	1	Ino80aid	withIno80	MMS	60	1	61
5782	2	Ino80aid	withIno80	MMS	60	1	62
5783	2	Ino80aid	withIno80	MMS	60	1	63
5784	2	Ino80aid	withIno80	MMS	60	1	64
5785	1	Ino80aid	withIno80	MMS	60	1	65
5786	2	Ino80aid	withIno80	MMS	60	1	66
5787	1	Ino80aid	withIno80	MMS	60	1	67
5788	1	Ino80aid	withIno80	MMS	60	1	68
5789	2	Ino80aid	withIno80	MMS	60	1	69
5790	2	Ino80aid	withIno80	MMS	60	1	70
5791	1	Ino80aid	withIno80	MMS	60	1	71
5792	2	Ino80aid	withIno80	MMS	60	1	72
5793	1	Ino80aid	withIno80	MMS	60	1	73
5794	1	Ino80aid	withIno80	MMS	60	1	74
5795	1	Ino80aid	withIno80	MMS	60	1	75
5796	2	Ino80aid	withIno80	MMS	60	1	76
5797	1	Ino80aid	withIno80	MMS	60	1	77
5798	1	Ino80aid	withIno80	MMS	60	1	78
5799	1	Ino80aid	withIno80	MMS	60	1	79
5800	1	Ino80aid	withIno80	MMS	60	1	80
5801	1	Ino80aid	withIno80	MMS	60	1	81
5802	1	Ino80aid	withIno80	MMS	60	1	82
5803	1	Ino80aid	withIno80	MMS	60	1	83
5804	3	Ino80aid	withIno80	MMS	60	1	84
5805	1	Ino80aid	withIno80	MMS	60	1	85
5806	1	Ino80aid	withIno80	MMS	60	1	86
5807	1	Ino80aid	withIno80	MMS	60	1	87
5808	2	Ino80aid	withIno80	MMS	60	1	88
5809	1	Ino80aid	withIno80	MMS	60	1	89
5810	1	Ino80aid	withIno80	MMS	60	1	90
5811	1	Ino80aid	withIno80	MMS	60	1	91
5812	0	Ino80aid	withIno80	MMS	60	1	92
5813	1	Ino80aid	withIno80	MMS	60	1	93
5814	2	Ino80aid	withIno80	MMS	60	1	94
5815	1	Ino80aid	withIno80	MMS	60	1	95
5816	2	Ino80aid	withIno80	MMS	60	1	96
5817	1	Ino80aid	withIno80	MMS	60	1	97
5818	1	Ino80aid	withIno80	MMS	60	1	98
5819	1	Ino80aid	withIno80	MMS	60	1	99
5820	1	Ino80aid	withIno80	MMS	60	1	100
5821	1	Ino80aid	withIno80	MMS	60	1	101
5822	1	Ino80aid	withIno80	MMS	60	1	102
5823	2	Ino80aid	withIno80	MMS	60	1	103
5824	1	Ino80aid	withIno80	MMS	60	1	104
5825	3	Ino80aid	withIno80	MMS	60	1	105
5826	1	Ino80aid	withIno80	MMS	60	1	106
5827	1	Ino80aid	withIno80	MMS	60	1	107
5828	1	Ino80aid	withIno80	MMS	60	1	108
5829	1	Ino80aid	withIno80	MMS	60	1	109
5830	1	Ino80aid	withIno80	MMS	60	1	110
5831	1	Ino80aid	withIno80	MMS	60	1	111
5832	3	Ino80aid	withIno80	MMS	60	1	112
5833	1	Ino80aid	withIno80	MMS	60	1	113
5834	0	Ino80aid	withIno80	MMS	60	1	114
5835	1	Ino80aid	withIno80	MMS	60	1	115
5836	2	Ino80aid	withIno80	MMS	60	1	116
5837	1	Ino80aid	withIno80	MMS	60	1	117
5838	1	Ino80aid	withIno80	MMS	60	1	118
5839	1	Ino80aid	withIno80	MMS	60	1	119
5840	2	Ino80aid	withIno80	MMS	60	1	120
5841	2	Ino80aid	withIno80	MMS	60	1	121
5842	0	Ino80aid	withIno80	MMS	60	1	122
5843	1	Ino80aid	withIno80	MMS	60	1	123
5844	1	Ino80aid	withIno80	MMS	60	1	124
5845	2	Ino80aid	withIno80	MMS	60	1	125
5846	0	Ino80aid	withIno80	MMS	60	1	126
5847	1	Ino80aid	withIno80	MMS	60	1	127
5848	1	Ino80aid	withIno80	MMS	60	1	128
5849	1	Ino80aid	withIno80	MMS	60	1	129
5850	1	Ino80aid	withIno80	MMS	60	1	130
5851	1	Ino80aid	withIno80	MMS	60	1	131
5852	2	Ino80aid	withIno80	MMS	60	1	132
5853	1	Ino80aid	withIno80	MMS	60	1	133
5854	1	Ino80aid	withIno80	MMS	60	1	134
5855	1	Ino80aid	withIno80	MMS	60	1	135
5856	1	Ino80aid	withIno80	MMS	60	1	136
5857	1	Ino80aid	withIno80	MMS	60	1	137
5858	0	Ino80aid	withIno80	MMS	60	1	138
5859	2	Ino80aid	withIno80	MMS	60	1	139
5860	3	Ino80aid	withIno80	MMS	60	1	140
5861	1	Ino80aid	withIno80	MMS	60	1	141
5862	1	Ino80aid	withIno80	MMS	60	1	142
5863	1	Ino80aid	withIno80	MMS	60	1	143
5864	1	Ino80aid	withIno80	MMS	60	1	144
5865	2	Ino80aid	withIno80	MMS	60	1	145
5866	4	Ino80aid	withIno80	MMS	60	1	146
5867	2	Ino80aid	withIno80	MMS	60	1	147
5868	1	Ino80aid	withIno80	MMS	60	1	148
5869	2	Ino80aid	withIno80	MMS	60	1	149
5870	3	Ino80aid	withIno80	MMS	60	1	150
5871	1	Ino80aid	withIno80	MMS	60	1	151
5872	1	Ino80aid	withIno80	MMS	60	1	152
5873	2	Ino80aid	withIno80	MMS	60	1	153
5874	1	Ino80aid	withIno80	MMS	60	1	154
5875	1	Ino80aid	withIno80	MMS	60	2	0
5876	1	Ino80aid	withIno80	MMS	60	2	1
5877	3	Ino80aid	withIno80	MMS	60	2	2
5878	1	Ino80aid	withIno80	MMS	60	2	3
5879	4	Ino80aid	withIno80	MMS	60	2	4
5880	2	Ino80aid	withIno80	MMS	60	2	5
5881	1	Ino80aid	withIno80	MMS	60	2	6
5882	2	Ino80aid	withIno80	MMS	60	2	7
5883	4	Ino80aid	withIno80	MMS	60	2	8
5884	1	Ino80aid	withIno80	MMS	60	2	9
5885	1	Ino80aid	withIno80	MMS	60	2	10
5886	1	Ino80aid	withIno80	MMS	60	2	11
5887	3	Ino80aid	withIno80	MMS	60	2	12
5888	1	Ino80aid	withIno80	MMS	60	2	13
5889	1	Ino80aid	withIno80	MMS	60	2	14
5890	1	Ino80aid	withIno80	MMS	60	2	15
5891	2	Ino80aid	withIno80	MMS	60	2	16
5892	2	Ino80aid	withIno80	MMS	60	2	17
5893	3	Ino80aid	withIno80	MMS	60	2	18
5894	2	Ino80aid	withIno80	MMS	60	2	19
5895	2	Ino80aid	withIno80	MMS	60	2	20
5896	1	Ino80aid	withIno80	MMS	60	2	21
5897	1	Ino80aid	withIno80	MMS	60	2	22
5898	1	Ino80aid	withIno80	MMS	60	2	23
5899	3	Ino80aid	withIno80	MMS	60	2	24
5900	1	Ino80aid	withIno80	MMS	60	2	25
5901	1	Ino80aid	withIno80	MMS	60	2	26
5902	1	Ino80aid	withIno80	MMS	60	2	27
5903	1	Ino80aid	withIno80	MMS	60	2	28
5904	1	Ino80aid	withIno80	MMS	60	2	29
5905	1	Ino80aid	withIno80	MMS	60	2	30
5906	1	Ino80aid	withIno80	MMS	60	2	31
5907	1	Ino80aid	withIno80	MMS	60	2	32
5908	2	Ino80aid	withIno80	MMS	60	2	33
5909	4	Ino80aid	withIno80	MMS	60	2	34
5910	1	Ino80aid	withIno80	MMS	60	2	35
5911	1	Ino80aid	withIno80	MMS	60	2	36
5912	2	Ino80aid	withIno80	MMS	60	2	37
5913	2	Ino80aid	withIno80	MMS	60	2	38
5914	2	Ino80aid	withIno80	MMS	60	2	39
5915	1	Ino80aid	withIno80	MMS	60	2	40
5916	1	Ino80aid	withIno80	MMS	60	2	41
5917	1	Ino80aid	withIno80	MMS	60	2	42
5918	2	Ino80aid	withIno80	MMS	60	2	43
5919	1	Ino80aid	withIno80	MMS	60	2	44
5920	2	Ino80aid	withIno80	MMS	60	2	45
5921	2	Ino80aid	withIno80	MMS	60	2	46
5922	1	Ino80aid	withIno80	MMS	60	2	47
5923	2	Ino80aid	withIno80	MMS	60	2	48
5924	1	Ino80aid	withIno80	MMS	60	2	49
5925	2	Ino80aid	withIno80	MMS	60	2	50
5926	1	Ino80aid	withIno80	MMS	60	2	51
5927	2	Ino80aid	withIno80	MMS	60	2	52
5928	3	Ino80aid	withIno80	MMS	60	2	53
5929	2	Ino80aid	withIno80	MMS	60	2	54
5930	1	Ino80aid	withIno80	MMS	60	2	55
5931	1	Ino80aid	withIno80	MMS	60	2	56
5932	1	Ino80aid	withIno80	MMS	60	2	57
5933	1	Ino80aid	withIno80	MMS	60	2	58
5934	3	Ino80aid	withIno80	MMS	60	2	59
5935	1	Ino80aid	withIno80	MMS	60	2	60
5936	2	Ino80aid	withIno80	MMS	60	2	61
5937	1	Ino80aid	withIno80	MMS	60	2	62
5938	0	Ino80aid	withIno80	MMS	60	2	63
5939	2	Ino80aid	withIno80	MMS	60	2	64
5940	2	Ino80aid	withIno80	MMS	60	2	65
5941	1	Ino80aid	withIno80	MMS	60	2	66
5942	2	Ino80aid	withIno80	MMS	60	2	67
5943	2	Ino80aid	withIno80	MMS	60	2	68
5944	0	Ino80aid	withIno80	MMS	60	2	69
5945	1	Ino80aid	withIno80	MMS	60	2	70
5946	1	Ino80aid	withIno80	MMS	60	2	71
5947	1	Ino80aid	withIno80	MMS	60	2	72
5948	2	Ino80aid	withIno80	MMS	60	2	73
5949	3	Ino80aid	withIno80	MMS	60	2	74
5950	1	Ino80aid	withIno80	MMS	60	2	75
5951	0	Ino80aid	withIno80	MMS	60	2	76
5952	1	Ino80aid	withIno80	MMS	60	2	77
5953	2	Ino80aid	withIno80	MMS	60	2	78
5954	1	Ino80aid	withIno80	MMS	60	2	79
5955	2	Ino80aid	withIno80	MMS	60	2	80
5956	1	Ino80aid	withIno80	MMS	60	2	81
5957	2	Ino80aid	withIno80	MMS	60	2	82
5958	1	Ino80aid	withIno80	MMS	60	2	83
5959	1	Ino80aid	withIno80	MMS	60	2	84
5960	1	Ino80aid	withIno80	MMS	60	2	85
5961	1	Ino80aid	withIno80	MMS	60	2	86
5962	2	Ino80aid	withIno80	MMS	60	2	87
5963	0	Ino80aid	withIno80	MMS	60	2	88
5964	2	Ino80aid	withIno80	MMS	60	2	89
5965	2	Ino80aid	withIno80	MMS	60	2	90
5966	1	Ino80aid	withIno80	MMS	60	2	91
5967	2	Ino80aid	withIno80	MMS	60	2	92
5968	0	Ino80aid	withIno80	MMS	60	2	93
5969	1	Ino80aid	withIno80	MMS	60	2	94
5970	0	Ino80aid	withIno80	MMS	60	2	95
5971	1	Ino80aid	withIno80	MMS	60	2	96
5972	0	Ino80aid	withIno80	MMS	60	2	97
5973	4	Ino80aid	withIno80	MMS	60	2	98
5974	1	Ino80aid	withIno80	MMS	60	2	99
5975	1	Ino80aid	withIno80	MMS	60	2	100
5976	1	Ino80aid	withIno80	MMS	60	2	101
5977	1	Ino80aid	withIno80	MMS	60	2	102
5978	1	Ino80aid	withIno80	MMS	60	2	103
5979	1	Ino80aid	withIno80	MMS	60	2	104
5980	0	Ino80aid	withIno80	MMS	60	2	105
5981	3	Ino80aid	withIno80	MMS	60	2	106
5982	2	Ino80aid	withIno80	MMS	60	2	107
5983	1	Ino80aid	withIno80	MMS	60	2	108
5984	2	Ino80aid	withIno80	MMS	60	2	109
5985	1	Ino80aid	withIno80	MMS	60	2	110
5986	1	Ino80aid	withIno80	MMS	60	2	111
5987	1	Ino80aid	withIno80	MMS	60	2	112
5988	1	Ino80aid	withIno80	MMS	60	2	113
5989	3	Ino80aid	withIno80	MMS	60	2	114
5990	1	Ino80aid	withIno80	MMS	60	2	115
5991	1	Ino80aid	withIno80	MMS	60	2	116
5992	1	Ino80aid	withIno80	MMS	60	2	117
5993	1	Ino80aid	withIno80	MMS	60	2	118
5994	2	Ino80aid	withIno80	MMS	60	2	119
5995	1	Ino80aid	withIno80	MMS	60	2	120
5996	2	Ino80aid	withIno80	MMS	60	2	121
5997	2	Ino80aid	withIno80	MMS	60	2	122
5998	1	Ino80aid	withIno80	MMS	60	2	123
5999	3	Ino80aid	withIno80	MMS	60	2	124
6000	1	Ino80aid	withIno80	MMS	60	2	125
6001	1	Ino80aid	withIno80	MMS	60	2	126
6002	1	Ino80aid	withIno80	MMS	60	2	127
6003	1	Ino80aid	withIno80	MMS	60	2	128
6004	1	Ino80aid	withIno80	MMS	60	2	129
6005	3	Ino80aid	withIno80	MMS	60	2	130
6006	4	Ino80aid	withIno80	MMS	60	2	131
6007	1	Ino80aid	withIno80	MMS	60	2	132
6008	2	Ino80aid	withIno80	MMS	60	2	133
6009	1	Ino80aid	withIno80	MMS	60	2	134
6010	2	Ino80aid	withIno80	MMS	60	2	135
6011	1	Ino80aid	withIno80	MMS	60	2	136
6012	1	Ino80aid	withIno80	MMS	60	2	137
6013	2	Ino80aid	withIno80	MMS	60	2	138
6014	4	Ino80aid	withIno80	MMS	60	2	139
6015	1	Ino80aid	withIno80	MMS	60	2	140
6016	1	Ino80aid	withIno80	MMS	60	2	141
6017	0	Ino80aid	withIno80	MMS	60	2	142
6018	1	Ino80aid	withIno80	MMS	60	2	143
6019	1	Ino80aid	withIno80	MMS	60	3	0
6020	1	Ino80aid	withIno80	MMS	60	3	1
6021	1	Ino80aid	withIno80	MMS	60	3	2
6022	1	Ino80aid	withIno80	MMS	60	3	3
6023	2	Ino80aid	withIno80	MMS	60	3	4
6024	2	Ino80aid	withIno80	MMS	60	3	5
6025	2	Ino80aid	withIno80	MMS	60	3	6
6026	4	Ino80aid	withIno80	MMS	60	3	7
6027	1	Ino80aid	withIno80	MMS	60	3	8
6028	0	Ino80aid	withIno80	MMS	60	3	9
6029	2	Ino80aid	withIno80	MMS	60	3	10
6030	2	Ino80aid	withIno80	MMS	60	3	11
6031	1	Ino80aid	withIno80	MMS	60	3	12
6032	4	Ino80aid	withIno80	MMS	60	3	13
6033	1	Ino80aid	withIno80	MMS	60	3	14
6034	0	Ino80aid	withIno80	MMS	60	3	15
6035	0	Ino80aid	withIno80	MMS	60	3	16
6036	1	Ino80aid	withIno80	MMS	60	3	17
6037	1	Ino80aid	withIno80	MMS	60	3	18
6038	1	Ino80aid	withIno80	MMS	60	3	19
6039	0	Ino80aid	withIno80	MMS	60	3	20
6040	1	Ino80aid	withIno80	MMS	60	3	21
6041	1	Ino80aid	withIno80	MMS	60	3	22
6042	2	Ino80aid	withIno80	MMS	60	3	23
6043	1	Ino80aid	withIno80	MMS	60	3	24
6044	2	Ino80aid	withIno80	MMS	60	3	25
6045	1	Ino80aid	withIno80	MMS	60	3	26
6046	1	Ino80aid	withIno80	MMS	60	3	27
6047	1	Ino80aid	withIno80	MMS	60	3	28
6048	1	Ino80aid	withIno80	MMS	60	3	29
6049	1	Ino80aid	withIno80	MMS	60	3	30
6050	0	Ino80aid	withIno80	MMS	60	3	31
6051	1	Ino80aid	withIno80	MMS	60	3	32
6052	1	Ino80aid	withIno80	MMS	60	3	33
6053	2	Ino80aid	withIno80	MMS	60	3	34
6054	2	Ino80aid	withIno80	MMS	60	3	35
6055	2	Ino80aid	withIno80	MMS	60	3	36
6056	1	Ino80aid	withIno80	MMS	60	3	37
6057	1	Ino80aid	withIno80	MMS	60	3	38
6058	1	Ino80aid	withIno80	MMS	60	3	39
6059	1	Ino80aid	withIno80	MMS	60	3	40
6060	1	Ino80aid	withIno80	MMS	60	3	41
6061	2	Ino80aid	withIno80	MMS	60	3	42
6062	0	Ino80aid	withIno80	MMS	60	3	43
6063	1	Ino80aid	withIno80	MMS	60	3	44
6064	1	Ino80aid	withIno80	MMS	60	3	45
6065	0	Ino80aid	withIno80	MMS	60	3	46
6066	1	Ino80aid	withIno80	MMS	60	3	47
6067	2	Ino80aid	withIno80	MMS	60	3	48
6068	3	Ino80aid	withIno80	MMS	60	3	49
6069	1	Ino80aid	withIno80	MMS	60	3	50
6070	2	Ino80aid	withIno80	MMS	60	3	51
6071	1	Ino80aid	withIno80	MMS	60	3	52
6072	0	Ino80aid	withIno80	MMS	60	3	53
6073	1	Ino80aid	withIno80	MMS	60	3	54
6074	2	Ino80aid	withIno80	MMS	60	3	55
6075	2	Ino80aid	withIno80	MMS	60	3	56
6076	2	Ino80aid	withIno80	MMS	60	3	57
6077	1	Ino80aid	withIno80	MMS	60	3	58
6078	1	Ino80aid	withIno80	MMS	60	3	59
6079	1	Ino80aid	withIno80	MMS	60	3	60
6080	1	Ino80aid	withIno80	MMS	60	3	61
6081	2	Ino80aid	withIno80	MMS	60	3	62
6082	1	Ino80aid	withIno80	MMS	60	3	63
6083	1	Ino80aid	withIno80	MMS	60	3	64
6084	1	Ino80aid	withIno80	MMS	60	3	65
6085	3	Ino80aid	withIno80	MMS	60	3	66
6086	1	Ino80aid	withIno80	MMS	60	3	67
6087	1	Ino80aid	withIno80	MMS	60	3	68
6088	2	Ino80aid	withIno80	MMS	60	3	69
6089	2	Ino80aid	withIno80	MMS	60	3	70
6090	2	Ino80aid	withIno80	MMS	60	3	71
6091	2	Ino80aid	withIno80	MMS	60	3	72
6092	2	Ino80aid	withIno80	MMS	60	3	73
6093	1	Ino80aid	withIno80	MMS	60	3	74
6094	3	Ino80aid	withIno80	MMS	60	3	75
6095	2	Ino80aid	withIno80	MMS	60	3	76
6096	2	Ino80aid	withIno80	MMS	60	3	77
6097	1	Ino80aid	withIno80	MMS	60	3	78
6098	3	Ino80aid	withIno80	MMS	60	3	79
6099	2	Ino80aid	withIno80	MMS	60	3	80
6100	2	Ino80aid	withIno80	MMS	60	3	81
6101	1	Ino80aid	withIno80	MMS	60	3	82
6102	0	Ino80aid	withIno80	MMS	60	3	83
6103	2	Ino80aid	withIno80	MMS	60	3	84
6104	0	Ino80aid	withIno80	MMS	60	3	85
6105	3	Ino80aid	withIno80	MMS	60	3	86
6106	2	Ino80aid	withIno80	MMS	60	3	87
6107	1	Ino80aid	withIno80	MMS	60	3	88
6108	1	Ino80aid	withIno80	MMS	60	3	89
6109	1	Ino80aid	withIno80	MMS	60	3	90
6110	1	Ino80aid	withIno80	MMS	60	3	91
6111	1	Ino80aid	withIno80	MMS	60	3	92
6112	2	Ino80aid	withIno80	MMS	60	3	93
6113	2	Ino80aid	withIno80	MMS	60	3	94
6114	1	Ino80aid	withIno80	MMS	60	3	95
6115	2	Ino80aid	withIno80	MMS	60	3	96
6116	1	Ino80aid	withIno80	MMS	60	3	97
6117	2	Ino80aid	withIno80	MMS	60	3	98
6118	1	Ino80aid	withIno80	MMS	60	3	99
6119	0	Ino80aid	withIno80	MMS	60	3	100
6120	1	Ino80aid	withIno80	MMS	60	3	101
6121	3	Ino80aid	withIno80	MMS	60	3	102
6122	2	Ino80aid	withIno80	MMS	60	3	103
6123	3	Ino80aid	withIno80	MMS	60	3	104
6124	1	Ino80aid	withIno80	MMS	60	3	105
6125	2	Ino80aid	withIno80	MMS	60	3	106
6126	1	Ino80aid	withIno80	MMS	60	3	107
6127	1	Ino80aid	withIno80	MMS	60	3	108
6128	4	Ino80aid	withIno80	MMS	60	3	109
6129	1	Ino80aid	withIno80	MMS	60	3	110
6130	1	Ino80aid	withIno80	MMS	60	3	111
6131	1	Ino80aid	withIno80	MMS	60	3	112
6132	5	Ino80aid	withIno80	MMS	60	3	113
6133	1	Ino80aid	withIno80	MMS	60	3	114
6134	1	Ino80aid	withIno80	MMS	60	3	115
6135	2	Ino80aid	withIno80	MMS	60	3	116
6136	1	Ino80aid	withIno80	MMS	60	3	117
6137	2	Ino80aid	withIno80	MMS	60	3	118
6138	2	Ino80aid	withIno80	MMS	60	3	119
6139	1	Ino80aid	withIno80	MMS	60	3	120
6140	2	Ino80aid	withIno80	MMS	60	3	121
6141	2	Ino80aid	withIno80	MMS	60	3	122
6142	1	Ino80aid	withIno80	MMS	60	3	123
6143	1	Ino80aid	withIno80	MMS	60	3	124
6144	1	Ino80aid	withIno80	MMS	60	3	125
6145	2	Ino80aid	withIno80	MMS	60	3	126
6146	0	Ino80aid	withIno80	MMS	60	3	127
6147	2	Ino80aid	withIno80	MMS	60	3	128
6148	3	Ino80aid	withIno80	MMS	60	3	129
6149	1	Ino80aid	withIno80	MMS	60	3	130
6150	1	Ino80aid	withIno80	MMS	60	3	131
6151	2	Ino80aid	withIno80	MMS	60	3	132
6152	2	Ino80aid	withIno80	MMS	60	3	133
6153	2	Ino80aid	withIno80	MMS	60	3	134
6154	1	Ino80aid	withIno80	MMS	60	3	135
6155	0	Ino80aid	withIno80	MMS	60	3	136
6156	2	Ino80aid	withIno80	MMS	60	3	137
6157	3	Ino80aid	withIno80	MMS	60	3	138
6158	1	Ino80aid	withIno80	MMS	60	3	139
6159	1	Ino80aid	withIno80	MMS	60	3	140
6160	1	Ino80aid	withIno80	MMS	60	3	141
6161	3	Ino80aid	withIno80	MMS	60	3	142
6162	1	Ino80aid	withIno80	MMS	75	1	0
6163	2	Ino80aid	withIno80	MMS	75	1	1
6164	4	Ino80aid	withIno80	MMS	75	1	2
6165	1	Ino80aid	withIno80	MMS	75	1	3
6166	1	Ino80aid	withIno80	MMS	75	1	4
6167	1	Ino80aid	withIno80	MMS	75	1	5
6168	0	Ino80aid	withIno80	MMS	75	1	6
6169	1	Ino80aid	withIno80	MMS	75	1	7
6170	2	Ino80aid	withIno80	MMS	75	1	8
6171	1	Ino80aid	withIno80	MMS	75	1	9
6172	1	Ino80aid	withIno80	MMS	75	1	10
6173	1	Ino80aid	withIno80	MMS	75	1	11
6174	1	Ino80aid	withIno80	MMS	75	1	12
6175	1	Ino80aid	withIno80	MMS	75	1	13
6176	4	Ino80aid	withIno80	MMS	75	1	14
6177	2	Ino80aid	withIno80	MMS	75	1	15
6178	2	Ino80aid	withIno80	MMS	75	1	16
6179	2	Ino80aid	withIno80	MMS	75	1	17
6180	4	Ino80aid	withIno80	MMS	75	1	18
6181	1	Ino80aid	withIno80	MMS	75	1	19
6182	1	Ino80aid	withIno80	MMS	75	1	20
6183	1	Ino80aid	withIno80	MMS	75	1	21
6184	1	Ino80aid	withIno80	MMS	75	1	22
6185	2	Ino80aid	withIno80	MMS	75	1	23
6186	1	Ino80aid	withIno80	MMS	75	1	24
6187	1	Ino80aid	withIno80	MMS	75	1	25
6188	2	Ino80aid	withIno80	MMS	75	1	26
6189	1	Ino80aid	withIno80	MMS	75	1	27
6190	3	Ino80aid	withIno80	MMS	75	1	28
6191	0	Ino80aid	withIno80	MMS	75	1	29
6192	0	Ino80aid	withIno80	MMS	75	1	30
6193	2	Ino80aid	withIno80	MMS	75	1	31
6194	1	Ino80aid	withIno80	MMS	75	1	32
6195	2	Ino80aid	withIno80	MMS	75	1	33
6196	1	Ino80aid	withIno80	MMS	75	1	34
6197	1	Ino80aid	withIno80	MMS	75	1	35
6198	1	Ino80aid	withIno80	MMS	75	1	36
6199	1	Ino80aid	withIno80	MMS	75	1	37
6200	2	Ino80aid	withIno80	MMS	75	1	38
6201	1	Ino80aid	withIno80	MMS	75	1	39
6202	2	Ino80aid	withIno80	MMS	75	1	40
6203	1	Ino80aid	withIno80	MMS	75	1	41
6204	1	Ino80aid	withIno80	MMS	75	1	42
6205	1	Ino80aid	withIno80	MMS	75	1	43
6206	1	Ino80aid	withIno80	MMS	75	1	44
6207	2	Ino80aid	withIno80	MMS	75	1	45
6208	1	Ino80aid	withIno80	MMS	75	1	46
6209	2	Ino80aid	withIno80	MMS	75	1	47
6210	1	Ino80aid	withIno80	MMS	75	1	48
6211	2	Ino80aid	withIno80	MMS	75	1	49
6212	3	Ino80aid	withIno80	MMS	75	1	50
6213	2	Ino80aid	withIno80	MMS	75	1	51
6214	1	Ino80aid	withIno80	MMS	75	1	52
6215	1	Ino80aid	withIno80	MMS	75	1	53
6216	1	Ino80aid	withIno80	MMS	75	1	54
6217	2	Ino80aid	withIno80	MMS	75	1	55
6218	1	Ino80aid	withIno80	MMS	75	1	56
6219	2	Ino80aid	withIno80	MMS	75	1	57
6220	2	Ino80aid	withIno80	MMS	75	1	58
6221	1	Ino80aid	withIno80	MMS	75	1	59
6222	1	Ino80aid	withIno80	MMS	75	1	60
6223	4	Ino80aid	withIno80	MMS	75	1	61
6224	2	Ino80aid	withIno80	MMS	75	1	62
6225	0	Ino80aid	withIno80	MMS	75	1	63
6226	2	Ino80aid	withIno80	MMS	75	1	64
6227	3	Ino80aid	withIno80	MMS	75	1	65
6228	2	Ino80aid	withIno80	MMS	75	1	66
6229	2	Ino80aid	withIno80	MMS	75	1	67
6230	2	Ino80aid	withIno80	MMS	75	1	68
6231	0	Ino80aid	withIno80	MMS	75	1	69
6232	0	Ino80aid	withIno80	MMS	75	1	70
6233	1	Ino80aid	withIno80	MMS	75	1	71
6234	1	Ino80aid	withIno80	MMS	75	1	72
6235	3	Ino80aid	withIno80	MMS	75	1	73
6236	2	Ino80aid	withIno80	MMS	75	1	74
6237	2	Ino80aid	withIno80	MMS	75	1	75
6238	1	Ino80aid	withIno80	MMS	75	1	76
6239	2	Ino80aid	withIno80	MMS	75	1	77
6240	2	Ino80aid	withIno80	MMS	75	1	78
6241	1	Ino80aid	withIno80	MMS	75	1	79
6242	1	Ino80aid	withIno80	MMS	75	1	80
6243	3	Ino80aid	withIno80	MMS	75	1	81
6244	0	Ino80aid	withIno80	MMS	75	1	82
6245	1	Ino80aid	withIno80	MMS	75	1	83
6246	1	Ino80aid	withIno80	MMS	75	1	84
6247	1	Ino80aid	withIno80	MMS	75	1	85
6248	2	Ino80aid	withIno80	MMS	75	1	86
6249	2	Ino80aid	withIno80	MMS	75	1	87
6250	1	Ino80aid	withIno80	MMS	75	1	88
6251	1	Ino80aid	withIno80	MMS	75	1	89
6252	3	Ino80aid	withIno80	MMS	75	1	90
6253	2	Ino80aid	withIno80	MMS	75	1	91
6254	2	Ino80aid	withIno80	MMS	75	1	92
6255	3	Ino80aid	withIno80	MMS	75	1	93
6256	1	Ino80aid	withIno80	MMS	75	1	94
6257	0	Ino80aid	withIno80	MMS	75	1	95
6258	1	Ino80aid	withIno80	MMS	75	1	96
6259	2	Ino80aid	withIno80	MMS	75	1	97
6260	1	Ino80aid	withIno80	MMS	75	1	98
6261	1	Ino80aid	withIno80	MMS	75	1	99
6262	1	Ino80aid	withIno80	MMS	75	1	100
6263	1	Ino80aid	withIno80	MMS	75	1	101
6264	1	Ino80aid	withIno80	MMS	75	1	102
6265	1	Ino80aid	withIno80	MMS	75	1	103
6266	1	Ino80aid	withIno80	MMS	75	1	104
6267	1	Ino80aid	withIno80	MMS	75	1	105
6268	1	Ino80aid	withIno80	MMS	75	1	106
6269	1	Ino80aid	withIno80	MMS	75	1	107
6270	2	Ino80aid	withIno80	MMS	75	1	108
6271	1	Ino80aid	withIno80	MMS	75	1	109
6272	2	Ino80aid	withIno80	MMS	75	1	110
6273	1	Ino80aid	withIno80	MMS	75	1	111
6274	1	Ino80aid	withIno80	MMS	75	1	112
6275	1	Ino80aid	withIno80	MMS	75	1	113
6276	2	Ino80aid	withIno80	MMS	75	1	114
6277	1	Ino80aid	withIno80	MMS	75	1	115
6278	2	Ino80aid	withIno80	MMS	75	1	116
6279	4	Ino80aid	withIno80	MMS	75	1	117
6280	1	Ino80aid	withIno80	MMS	75	1	118
6281	2	Ino80aid	withIno80	MMS	75	1	119
6282	2	Ino80aid	withIno80	MMS	75	1	120
6283	2	Ino80aid	withIno80	MMS	75	1	121
6284	2	Ino80aid	withIno80	MMS	75	1	122
6285	0	Ino80aid	withIno80	MMS	75	1	123
6286	2	Ino80aid	withIno80	MMS	75	1	124
6287	2	Ino80aid	withIno80	MMS	75	1	125
6288	1	Ino80aid	withIno80	MMS	75	1	126
6289	2	Ino80aid	withIno80	MMS	75	1	127
6290	2	Ino80aid	withIno80	MMS	75	1	128
6291	1	Ino80aid	withIno80	MMS	75	1	129
6292	1	Ino80aid	withIno80	MMS	75	1	130
6293	1	Ino80aid	withIno80	MMS	75	1	131
6294	3	Ino80aid	withIno80	MMS	75	1	132
6295	2	Ino80aid	withIno80	MMS	75	1	133
6296	1	Ino80aid	withIno80	MMS	75	1	134
6297	0	Ino80aid	withIno80	MMS	75	1	135
6298	1	Ino80aid	withIno80	MMS	75	1	136
6299	1	Ino80aid	withIno80	MMS	75	1	137
6300	0	Ino80aid	withIno80	MMS	75	1	138
6301	2	Ino80aid	withIno80	MMS	75	1	139
6302	2	Ino80aid	withIno80	MMS	75	1	140
6303	1	Ino80aid	withIno80	MMS	75	1	141
6304	0	Ino80aid	withIno80	MMS	75	1	142
6305	1	Ino80aid	withIno80	MMS	75	1	143
6306	1	Ino80aid	withIno80	MMS	75	1	144
6307	1	Ino80aid	withIno80	MMS	75	1	145
6308	1	Ino80aid	withIno80	MMS	75	1	146
6309	1	Ino80aid	withIno80	MMS	75	1	147
6310	2	Ino80aid	withIno80	MMS	75	1	148
6311	2	Ino80aid	withIno80	MMS	75	1	149
6312	2	Ino80aid	withIno80	MMS	75	1	150
6313	1	Ino80aid	withIno80	MMS	75	1	151
6314	1	Ino80aid	withIno80	MMS	75	1	152
6315	1	Ino80aid	withIno80	MMS	75	1	153
6316	3	Ino80aid	withIno80	MMS	75	2	0
6317	1	Ino80aid	withIno80	MMS	75	2	1
6318	0	Ino80aid	withIno80	MMS	75	2	2
6319	0	Ino80aid	withIno80	MMS	75	2	3
6320	2	Ino80aid	withIno80	MMS	75	2	4
6321	1	Ino80aid	withIno80	MMS	75	2	5
6322	2	Ino80aid	withIno80	MMS	75	2	6
6323	1	Ino80aid	withIno80	MMS	75	2	7
6324	5	Ino80aid	withIno80	MMS	75	2	8
6325	4	Ino80aid	withIno80	MMS	75	2	9
6326	1	Ino80aid	withIno80	MMS	75	2	10
6327	1	Ino80aid	withIno80	MMS	75	2	11
6328	2	Ino80aid	withIno80	MMS	75	2	12
6329	0	Ino80aid	withIno80	MMS	75	2	13
6330	3	Ino80aid	withIno80	MMS	75	2	14
6331	1	Ino80aid	withIno80	MMS	75	2	15
6332	1	Ino80aid	withIno80	MMS	75	2	16
6333	1	Ino80aid	withIno80	MMS	75	2	17
6334	2	Ino80aid	withIno80	MMS	75	2	18
6335	1	Ino80aid	withIno80	MMS	75	2	19
6336	0	Ino80aid	withIno80	MMS	75	2	20
6337	1	Ino80aid	withIno80	MMS	75	2	21
6338	2	Ino80aid	withIno80	MMS	75	2	22
6339	1	Ino80aid	withIno80	MMS	75	2	23
6340	3	Ino80aid	withIno80	MMS	75	2	24
6341	3	Ino80aid	withIno80	MMS	75	2	25
6342	1	Ino80aid	withIno80	MMS	75	2	26
6343	1	Ino80aid	withIno80	MMS	75	2	27
6344	3	Ino80aid	withIno80	MMS	75	2	28
6345	1	Ino80aid	withIno80	MMS	75	2	29
6346	1	Ino80aid	withIno80	MMS	75	2	30
6347	2	Ino80aid	withIno80	MMS	75	2	31
6348	2	Ino80aid	withIno80	MMS	75	2	32
6349	1	Ino80aid	withIno80	MMS	75	2	33
6350	1	Ino80aid	withIno80	MMS	75	2	34
6351	1	Ino80aid	withIno80	MMS	75	2	35
6352	2	Ino80aid	withIno80	MMS	75	2	36
6353	1	Ino80aid	withIno80	MMS	75	2	37
6354	1	Ino80aid	withIno80	MMS	75	2	38
6355	1	Ino80aid	withIno80	MMS	75	2	39
6356	4	Ino80aid	withIno80	MMS	75	2	40
6357	1	Ino80aid	withIno80	MMS	75	2	41
6358	1	Ino80aid	withIno80	MMS	75	2	42
6359	0	Ino80aid	withIno80	MMS	75	2	43
6360	1	Ino80aid	withIno80	MMS	75	2	44
6361	1	Ino80aid	withIno80	MMS	75	2	45
6362	2	Ino80aid	withIno80	MMS	75	2	46
6363	3	Ino80aid	withIno80	MMS	75	2	47
6364	1	Ino80aid	withIno80	MMS	75	2	48
6365	1	Ino80aid	withIno80	MMS	75	2	49
6366	1	Ino80aid	withIno80	MMS	75	2	50
6367	1	Ino80aid	withIno80	MMS	75	2	51
6368	1	Ino80aid	withIno80	MMS	75	2	52
6369	2	Ino80aid	withIno80	MMS	75	2	53
6370	2	Ino80aid	withIno80	MMS	75	2	54
6371	4	Ino80aid	withIno80	MMS	75	2	55
6372	2	Ino80aid	withIno80	MMS	75	2	56
6373	1	Ino80aid	withIno80	MMS	75	2	57
6374	2	Ino80aid	withIno80	MMS	75	2	58
6375	3	Ino80aid	withIno80	MMS	75	2	59
6376	1	Ino80aid	withIno80	MMS	75	2	60
6377	2	Ino80aid	withIno80	MMS	75	2	61
6378	2	Ino80aid	withIno80	MMS	75	2	62
6379	2	Ino80aid	withIno80	MMS	75	2	63
6380	3	Ino80aid	withIno80	MMS	75	2	64
6381	1	Ino80aid	withIno80	MMS	75	2	65
6382	2	Ino80aid	withIno80	MMS	75	2	66
6383	3	Ino80aid	withIno80	MMS	75	2	67
6384	3	Ino80aid	withIno80	MMS	75	2	68
6385	1	Ino80aid	withIno80	MMS	75	2	69
6386	1	Ino80aid	withIno80	MMS	75	2	70
6387	1	Ino80aid	withIno80	MMS	75	2	71
6388	1	Ino80aid	withIno80	MMS	75	2	72
6389	1	Ino80aid	withIno80	MMS	75	2	73
6390	0	Ino80aid	withIno80	MMS	75	2	74
6391	4	Ino80aid	withIno80	MMS	75	2	75
6392	2	Ino80aid	withIno80	MMS	75	2	76
6393	2	Ino80aid	withIno80	MMS	75	2	77
6394	1	Ino80aid	withIno80	MMS	75	2	78
6395	2	Ino80aid	withIno80	MMS	75	2	79
6396	1	Ino80aid	withIno80	MMS	75	2	80
6397	1	Ino80aid	withIno80	MMS	75	2	81
6398	1	Ino80aid	withIno80	MMS	75	2	82
6399	2	Ino80aid	withIno80	MMS	75	2	83
6400	2	Ino80aid	withIno80	MMS	75	2	84
6401	1	Ino80aid	withIno80	MMS	75	2	85
6402	1	Ino80aid	withIno80	MMS	75	2	86
6403	1	Ino80aid	withIno80	MMS	75	2	87
6404	1	Ino80aid	withIno80	MMS	75	2	88
6405	0	Ino80aid	withIno80	MMS	75	2	89
6406	1	Ino80aid	withIno80	MMS	75	2	90
6407	1	Ino80aid	withIno80	MMS	75	2	91
6408	1	Ino80aid	withIno80	MMS	75	2	92
[truncated: 1,653 more rows]
