# Supplementary material for: The INO80 chromatin remodeller facilitates DNA damage bypass via postreplicative gap repair
Source: EMBO J. 2025 Oct 13;44(22):6626–48. doi: 10.1038/s44318-025-00580-4 (PMC12624141; doi:10.1038/s44318-025-00580-4)
Supplement: Supplementary file 8 — EV Figure Source Data [file 44318_2025_580_MOESM8_ESM.zip › SD EV figures/Figure EV3/F/FigureEV3 RPA foci quantification.csv]

Bin Center	tR G1	tR G2	tR -I 0	tR -I 60	tR -I 120	tR -I 180	tR +I 0	tR +I 60	tR +I 120	tR +I 180	tR-A G1	tR-A G2	tR-A -I 0	tR-A -I 60	tR-A -I 120	tR-A -I 180	tR-A +I 0	tR-A +I 60	tR-A +I 120	tR-A +I 180
0	192	9	17	12	32	52	13	20	29	41	193	16	16	15	23	50	13	29	40	62
1	25	65	53	63	52	70	47	48	61	63	31	83	51	59	58	69	55	44	67	75
2	6	89	48	61	44	36	57	59	31	37	13	71	54	62	53	35	44	47	43	39
3	1	44	50	40	20	16	36	44	21	17	2	42	36	38	25	7	38	25	29	20
4	0	18	24	11	9	6	17	14	10	6	1	15	14	9	12	6	13	17	11	3
5	0	2	12	6	4	3	4	3	3	0	0	6	6	5	2	3	6	0	4	0
6	0	2	4	2	0	0	1	0	0	1	0	0	0	1	0	0	2	1	0	0
7	0	0	0	0	0	0	0	1	0	0	0	0	0	0	0	0	0	0	0	0
	224	229	208	195	161	183	175	189	155	165	240	233	177	189	173	170	171	163	194	199
0	85.71428571	3.930131004	8.173076923	6.153846154	19.8757764	28.41530055	7.428571429	10.58201058	18.70967742	24.84848485	80.41666667	6.86695279	9.039548023	7.936507937	13.29479769	29.41176471	7.602339181	17.79141104	20.6185567	31.15577889
1	11.16071429	28.38427948	25.48076923	32.30769231	32.29813665	38.25136612	26.85714286	25.3968254	39.35483871	38.18181818	12.91666667	35.6223176	28.81355932	31.21693122	33.52601156	40.58823529	32.16374269	26.99386503	34.53608247	37.68844221
2	2.678571429	38.86462882	23.07692308	31.28205128	27.32919255	19.67213115	32.57142857	31.21693122	20	22.42424242	5.416666667	30.472103	30.50847458	32.8042328	30.63583815	20.58823529	25.73099415	28.83435583	22.16494845	19.59798995
3	0.446428571	19.2139738	24.03846154	20.51282051	12.42236025	8.743169399	20.57142857	23.28042328	13.5483871	10.3030303	0.833333333	18.02575107	20.33898305	20.10582011	14.45086705	4.117647059	22.22222222	15.33742331	14.94845361	10.05025126
4	0	7.860262009	11.53846154	5.641025641	5.590062112	3.278688525	9.714285714	7.407407407	6.451612903	3.636363636	0.416666667	6.43776824	7.90960452	4.761904762	6.936416185	3.529411765	7.602339181	10.42944785	5.670103093	1.507537688
5	0	0.873362445	5.769230769	3.076923077	2.48447205	1.639344262	2.285714286	1.587301587	1.935483871	0	0	2.575107296	3.389830508	2.645502646	1.156069364	1.764705882	3.50877193	0	2.06185567	0
6	0	0.873362445	1.923076923	1.025641026	0	0	0.571428571	0	0	0.606060606	0	0	0	0.529100529	0	0	1.169590643	0.613496933	0	0
7	0	0	0	0	0	0	0	0.529100529	0	0	0	0	0	0	0	0	0	0	0	0
	tR G1	tR G2	tR -I 0	tR -I 60	tR -I 120	tR -I 180	tR +I 0	tR +I 60	tR +I 120	tR +I 180	tR-A G1	tR-A G2	tR-A -I 0	tR-A -I 60	tR-A -I 120	tR-A -I 180	tR-A +I 0	tR-A +I 60	tR-A +I 120	tR-A +I 180
?3	0.446428571	28.8209607	43.26923077	30.25641026	20.49689441	13.66120219	33.14285714	32.8042328	21.93548387	14.54545455	1.25	27.03862661	31.63841808	28.04232804	22.5433526	9.411764706	34.50292398	26.3803681	22.68041237	11.55778894
2	2.678571429	38.86462882	23.07692308	31.28205128	27.32919255	19.67213115	32.57142857	31.21693122	20	22.42424242	5.416666667	30.472103	30.50847458	32.8042328	30.63583815	20.58823529	25.73099415	28.83435583	22.16494845	19.59798995
1	11.16071429	28.38427948	25.48076923	32.30769231	32.29813665	38.25136612	26.85714286	25.3968254	39.35483871	38.18181818	12.91666667	35.6223176	28.81355932	31.21693122	33.52601156	40.58823529	32.16374269	26.99386503	34.53608247	37.68844221
0	85.71428571	3.930131004	8.173076923	6.153846154	19.8757764	28.41530055	7.428571429	10.58201058	18.70967742	24.84848485	80.41666667	6.86695279	9.039548023	7.936507937	13.29479769	29.41176471	7.602339181	17.79141104	20.6185567	31.15577889
