# Supplementary material for: The INO80 chromatin remodeller facilitates DNA damage bypass via postreplicative gap repair
Source: EMBO J. 2025 Oct 13;44(22):6626–48. doi: 10.1038/s44318-025-00580-4 (PMC12624141; doi:10.1038/s44318-025-00580-4)
Supplement: Supplementary file 8 — EV Figure Source Data [file 44318_2025_580_MOESM8_ESM.zip › SD EV figures/Figure EV3/H/FigureEV3H_RPA foci quantification.csv]

	Foci Count	strain	treatment	point	replicate	nucleus	time frame
4594	0	Ino80aid	withoutRad18-withIno80	3	1	0	G1
4595	0	Ino80aid	withoutRad18-withIno80	3	1	1	G1
4596	0	Ino80aid	withoutRad18-withIno80	3	1	2	G1
4597	0	Ino80aid	withoutRad18-withIno80	3	1	3	G1
4598	0	Ino80aid	withoutRad18-withIno80	3	1	4	G1
4599	0	Ino80aid	withoutRad18-withIno80	3	1	5	G1
4600	0	Ino80aid	withoutRad18-withIno80	3	1	6	G1
4601	0	Ino80aid	withoutRad18-withIno80	3	1	7	G1
4602	0	Ino80aid	withoutRad18-withIno80	3	1	8	G1
4603	1	Ino80aid	withoutRad18-withIno80	3	1	9	G1
4604	0	Ino80aid	withoutRad18-withIno80	3	1	10	G1
4605	0	Ino80aid	withoutRad18-withIno80	3	1	11	G1
4606	0	Ino80aid	withoutRad18-withIno80	3	1	12	G1
4607	0	Ino80aid	withoutRad18-withIno80	3	1	13	G1
4608	0	Ino80aid	withoutRad18-withIno80	3	1	14	G1
4609	1	Ino80aid	withoutRad18-withIno80	3	1	15	G1
4610	0	Ino80aid	withoutRad18-withIno80	3	1	16	G1
4611	0	Ino80aid	withoutRad18-withIno80	3	1	17	G1
4612	0	Ino80aid	withoutRad18-withIno80	3	1	18	G1
4613	0	Ino80aid	withoutRad18-withIno80	3	1	19	G1
4614	0	Ino80aid	withoutRad18-withIno80	3	1	20	G1
4615	0	Ino80aid	withoutRad18-withIno80	3	1	21	G1
4616	0	Ino80aid	withoutRad18-withIno80	3	1	22	G1
4617	0	Ino80aid	withoutRad18-withIno80	3	1	23	G1
4618	0	Ino80aid	withoutRad18-withIno80	3	1	24	G1
4619	0	Ino80aid	withoutRad18-withIno80	3	1	25	G1
4620	0	Ino80aid	withoutRad18-withIno80	3	1	26	G1
4621	0	Ino80aid	withoutRad18-withIno80	3	1	27	G1
4622	0	Ino80aid	withoutRad18-withIno80	3	1	28	G1
4623	0	Ino80aid	withoutRad18-withIno80	3	1	29	G1
4624	0	Ino80aid	withoutRad18-withIno80	3	1	30	G1
4625	0	Ino80aid	withoutRad18-withIno80	3	1	31	G1
4626	0	Ino80aid	withoutRad18-withIno80	3	1	32	G1
4627	0	Ino80aid	withoutRad18-withIno80	3	1	33	G1
4628	0	Ino80aid	withoutRad18-withIno80	3	1	34	G1
4629	0	Ino80aid	withoutRad18-withIno80	3	1	35	G1
4630	0	Ino80aid	withoutRad18-withIno80	3	1	36	G1
4631	0	Ino80aid	withoutRad18-withIno80	3	1	37	G1
4632	0	Ino80aid	withoutRad18-withIno80	3	1	38	G1
4633	0	Ino80aid	withoutRad18-withIno80	3	1	39	G1
4634	0	Ino80aid	withoutRad18-withIno80	3	1	40	G1
4635	0	Ino80aid	withoutRad18-withIno80	3	1	41	G1
4636	0	Ino80aid	withoutRad18-withIno80	3	1	42	G1
4637	0	Ino80aid	withoutRad18-withIno80	3	1	43	G1
4638	0	Ino80aid	withoutRad18-withIno80	3	1	44	G1
4639	0	Ino80aid	withoutRad18-withIno80	3	1	45	G1
4640	1	Ino80aid	withoutRad18-withIno80	3	1	46	G1
4641	0	Ino80aid	withoutRad18-withIno80	3	1	47	G1
4642	0	Ino80aid	withoutRad18-withIno80	3	1	48	G1
4643	0	Ino80aid	withoutRad18-withIno80	3	1	49	G1
4644	0	Ino80aid	withoutRad18-withIno80	3	1	50	G1
4645	0	Ino80aid	withoutRad18-withIno80	3	1	51	G1
4646	0	Ino80aid	withoutRad18-withIno80	3	1	52	G1
4647	0	Ino80aid	withoutRad18-withIno80	3	1	53	G1
4648	0	Ino80aid	withoutRad18-withIno80	3	1	54	G1
4649	0	Ino80aid	withoutRad18-withIno80	3	1	55	G1
4650	0	Ino80aid	withoutRad18-withIno80	3	1	56	G1
4651	0	Ino80aid	withoutRad18-withIno80	3	1	57	G1
4652	0	Ino80aid	withoutRad18-withIno80	3	1	58	G1
4653	1	Ino80aid	withoutRad18-withIno80	3	1	59	G1
4654	0	Ino80aid	withoutRad18-withIno80	3	1	60	G1
4655	0	Ino80aid	withoutRad18-withIno80	3	1	61	G1
4656	0	Ino80aid	withoutRad18-withIno80	3	1	62	G1
4657	0	Ino80aid	withoutRad18-withIno80	3	1	63	G1
4658	0	Ino80aid	withoutRad18-withIno80	3	1	64	G1
4659	0	Ino80aid	withoutRad18-withIno80	3	1	65	G1
4660	0	Ino80aid	withoutRad18-withIno80	3	1	66	G1
4661	0	Ino80aid	withoutRad18-withIno80	3	1	67	G1
4662	0	Ino80aid	withoutRad18-withIno80	3	1	68	G1
4663	0	Ino80aid	withoutRad18-withIno80	3	1	69	G1
4664	0	Ino80aid	withoutRad18-withIno80	3	1	70	G1
4665	0	Ino80aid	withoutRad18-withIno80	3	1	71	G1
4666	0	Ino80aid	withoutRad18-withIno80	3	1	72	G1
4667	0	Ino80aid	withoutRad18-withIno80	3	1	73	G1
4668	0	Ino80aid	withoutRad18-withIno80	3	1	74	G1
4669	0	Ino80aid	withoutRad18-withIno80	3	1	75	G1
4670	0	Ino80aid	withoutRad18-withIno80	3	1	76	G1
4671	0	Ino80aid	withoutRad18-withIno80	3	1	77	G1
4672	0	Ino80aid	withoutRad18-withIno80	3	1	78	G1
4673	0	Ino80aid	withoutRad18-withIno80	3	1	79	G1
4674	0	Ino80aid	withoutRad18-withIno80	3	1	80	G1
4675	0	Ino80aid	withoutRad18-withIno80	3	1	81	G1
4676	0	Ino80aid	withoutRad18-withIno80	3	1	82	G1
4677	1	Ino80aid	withoutRad18-withIno80	3	1	83	G1
4678	0	Ino80aid	withoutRad18-withIno80	3	1	84	G1
4679	0	Ino80aid	withoutRad18-withIno80	3	1	85	G1
4680	0	Ino80aid	withoutRad18-withIno80	3	1	86	G1
4681	0	Ino80aid	withoutRad18-withIno80	3	1	87	G1
4682	0	Ino80aid	withoutRad18-withIno80	3	1	88	G1
4683	0	Ino80aid	withoutRad18-withIno80	3	1	89	G1
4684	0	Ino80aid	withoutRad18-withIno80	3	1	90	G1
4685	0	Ino80aid	withoutRad18-withIno80	3	1	91	G1
4686	0	Ino80aid	withoutRad18-withIno80	3	1	92	G1
4687	0	Ino80aid	withoutRad18-withIno80	3	1	93	G1
4688	0	Ino80aid	withoutRad18-withIno80	3	1	94	G1
4689	0	Ino80aid	withoutRad18-withIno80	3	1	95	G1
4690	0	Ino80aid	withoutRad18-withIno80	3	1	96	G1
4691	0	Ino80aid	withoutRad18-withIno80	3	1	97	G1
4692	1	Ino80aid	withoutRad18-withIno80	3	1	98	G1
4693	0	Ino80aid	withoutRad18-withIno80	3	1	99	G1
4694	0	Ino80aid	withoutRad18-withIno80	3	1	100	G1
4695	1	Ino80aid	withoutRad18-withIno80	3	1	101	G1
4696	0	Ino80aid	withoutRad18-withIno80	3	1	102	G1
4697	0	Ino80aid	withoutRad18-withIno80	3	1	103	G1
4698	1	Ino80aid	withoutRad18-withIno80	3	1	104	G1
4699	0	Ino80aid	withoutRad18-withIno80	3	1	105	G1
4700	0	Ino80aid	withoutRad18-withIno80	3	1	106	G1
4701	0	Ino80aid	withoutRad18-withIno80	3	1	107	G1
4702	1	Ino80aid	withoutRad18-withIno80	3	1	108	G1
4703	0	Ino80aid	withoutRad18-withIno80	3	1	109	G1
4704	0	Ino80aid	withoutRad18-withIno80	3	1	110	G1
4705	0	Ino80aid	withoutRad18-withIno80	3	1	111	G1
4706	0	Ino80aid	withoutRad18-withIno80	3	1	112	G1
4707	0	Ino80aid	withoutRad18-withIno80	3	1	113	G1
4708	0	Ino80aid	withoutRad18-withIno80	3	1	114	G1
4412	0	Ino80aid	withoutRad18-withIno80	1	2	0	G1
4413	0	Ino80aid	withoutRad18-withIno80	1	2	1	G1
4414	0	Ino80aid	withoutRad18-withIno80	1	2	2	G1
4415	0	Ino80aid	withoutRad18-withIno80	1	2	3	G1
4416	0	Ino80aid	withoutRad18-withIno80	1	2	4	G1
4417	0	Ino80aid	withoutRad18-withIno80	1	2	5	G1
4418	0	Ino80aid	withoutRad18-withIno80	1	2	6	G1
4419	0	Ino80aid	withoutRad18-withIno80	1	2	7	G1
4420	0	Ino80aid	withoutRad18-withIno80	1	2	8	G1
4421	1	Ino80aid	withoutRad18-withIno80	1	2	9	G1
4422	0	Ino80aid	withoutRad18-withIno80	1	2	10	G1
4423	0	Ino80aid	withoutRad18-withIno80	1	2	11	G1
4424	0	Ino80aid	withoutRad18-withIno80	1	2	12	G1
4425	0	Ino80aid	withoutRad18-withIno80	1	2	13	G1
4426	0	Ino80aid	withoutRad18-withIno80	1	2	14	G1
4427	0	Ino80aid	withoutRad18-withIno80	1	2	15	G1
4428	0	Ino80aid	withoutRad18-withIno80	1	2	16	G1
4429	0	Ino80aid	withoutRad18-withIno80	1	2	17	G1
4430	0	Ino80aid	withoutRad18-withIno80	1	2	18	G1
4431	0	Ino80aid	withoutRad18-withIno80	1	2	19	G1
4432	0	Ino80aid	withoutRad18-withIno80	1	2	20	G1
4433	2	Ino80aid	withoutRad18-withIno80	1	2	21	G1
4434	1	Ino80aid	withoutRad18-withIno80	1	2	22	G1
4435	0	Ino80aid	withoutRad18-withIno80	1	2	23	G1
4436	0	Ino80aid	withoutRad18-withIno80	1	2	24	G1
4437	0	Ino80aid	withoutRad18-withIno80	1	2	25	G1
4438	0	Ino80aid	withoutRad18-withIno80	1	2	26	G1
4439	1	Ino80aid	withoutRad18-withIno80	1	2	27	G1
4440	0	Ino80aid	withoutRad18-withIno80	1	2	28	G1
4441	0	Ino80aid	withoutRad18-withIno80	1	2	29	G1
4442	0	Ino80aid	withoutRad18-withIno80	1	2	30	G1
4443	0	Ino80aid	withoutRad18-withIno80	1	2	31	G1
4444	0	Ino80aid	withoutRad18-withIno80	1	2	32	G1
4445	0	Ino80aid	withoutRad18-withIno80	1	2	33	G1
4446	0	Ino80aid	withoutRad18-withIno80	1	2	34	G1
4447	1	Ino80aid	withoutRad18-withIno80	1	2	35	G1
4448	0	Ino80aid	withoutRad18-withIno80	1	2	36	G1
4449	0	Ino80aid	withoutRad18-withIno80	1	2	37	G1
4450	0	Ino80aid	withoutRad18-withIno80	1	2	38	G1
4451	1	Ino80aid	withoutRad18-withIno80	1	2	39	G1
4452	1	Ino80aid	withoutRad18-withIno80	1	2	40	G1
4453	0	Ino80aid	withoutRad18-withIno80	1	2	41	G1
4454	0	Ino80aid	withoutRad18-withIno80	1	2	42	G1
4455	1	Ino80aid	withoutRad18-withIno80	1	2	43	G1
4456	1	Ino80aid	withoutRad18-withIno80	1	2	44	G1
4457	0	Ino80aid	withoutRad18-withIno80	1	2	45	G1
4458	0	Ino80aid	withoutRad18-withIno80	1	2	46	G1
4459	0	Ino80aid	withoutRad18-withIno80	1	2	47	G1
4460	0	Ino80aid	withoutRad18-withIno80	1	2	48	G1
4461	0	Ino80aid	withoutRad18-withIno80	1	2	49	G1
4462	0	Ino80aid	withoutRad18-withIno80	1	2	50	G1
4463	0	Ino80aid	withoutRad18-withIno80	1	2	51	G1
4464	0	Ino80aid	withoutRad18-withIno80	1	2	52	G1
4465	0	Ino80aid	withoutRad18-withIno80	1	2	53	G1
4466	0	Ino80aid	withoutRad18-withIno80	1	2	54	G1
4467	0	Ino80aid	withoutRad18-withIno80	1	2	55	G1
4468	0	Ino80aid	withoutRad18-withIno80	1	2	56	G1
4469	0	Ino80aid	withoutRad18-withIno80	1	2	57	G1
4470	0	Ino80aid	withoutRad18-withIno80	1	2	58	G1
4471	0	Ino80aid	withoutRad18-withIno80	1	2	59	G1
4472	0	Ino80aid	withoutRad18-withIno80	1	2	60	G1
4473	0	Ino80aid	withoutRad18-withIno80	1	2	61	G1
4474	0	Ino80aid	withoutRad18-withIno80	1	2	62	G1
4475	0	Ino80aid	withoutRad18-withIno80	1	2	63	G1
4476	0	Ino80aid	withoutRad18-withIno80	1	2	64	G1
4477	0	Ino80aid	withoutRad18-withIno80	1	2	65	G1
4478	0	Ino80aid	withoutRad18-withIno80	1	2	66	G1
4479	0	Ino80aid	withoutRad18-withIno80	1	2	67	G1
4480	0	Ino80aid	withoutRad18-withIno80	1	2	68	G1
4481	0	Ino80aid	withoutRad18-withIno80	1	2	69	G1
4482	0	Ino80aid	withoutRad18-withIno80	1	2	70	G1
4483	0	Ino80aid	withoutRad18-withIno80	1	2	71	G1
4484	0	Ino80aid	withoutRad18-withIno80	1	2	72	G1
4485	0	Ino80aid	withoutRad18-withIno80	1	2	73	G1
4486	2	Ino80aid	withoutRad18-withIno80	1	2	74	G1
4487	0	Ino80aid	withoutRad18-withIno80	1	2	75	G1
4488	0	Ino80aid	withoutRad18-withIno80	1	2	76	G1
4489	0	Ino80aid	withoutRad18-withIno80	1	2	77	G1
4490	0	Ino80aid	withoutRad18-withIno80	1	2	78	G1
4491	0	Ino80aid	withoutRad18-withIno80	1	2	79	G1
4492	1	Ino80aid	withoutRad18-withIno80	1	2	80	G1
4493	0	Ino80aid	withoutRad18-withIno80	1	2	81	G1
4494	0	Ino80aid	withoutRad18-withIno80	1	2	82	G1
4495	0	Ino80aid	withoutRad18-withIno80	1	2	83	G1
4496	0	Ino80aid	withoutRad18-withIno80	1	2	84	G1
4497	0	Ino80aid	withoutRad18-withIno80	1	2	85	G1
4498	0	Ino80aid	withoutRad18-withIno80	1	2	86	G1
4499	0	Ino80aid	withoutRad18-withIno80	1	2	87	G1
4500	0	Ino80aid	withoutRad18-withIno80	1	2	88	G1
4501	0	Ino80aid	withoutRad18-withIno80	1	2	89	G1
4502	0	Ino80aid	withoutRad18-withIno80	1	2	90	G1
4503	0	Ino80aid	withoutRad18-withIno80	1	2	91	G1
4504	0	Ino80aid	withoutRad18-withIno80	1	2	92	G1
4505	0	Ino80aid	withoutRad18-withIno80	1	2	93	G1
4506	0	Ino80aid	withoutRad18-withIno80	1	2	94	G1
4507	0	Ino80aid	withoutRad18-withIno80	1	2	95	G1
4508	0	Ino80aid	withoutRad18-withIno80	1	2	96	G1
4509	0	Ino80aid	withoutRad18-withIno80	1	2	97	G1
4510	0	Ino80aid	withoutRad18-withIno80	1	2	98	G1
4511	0	Ino80aid	withoutRad18-withIno80	1	2	99	G1
4512	0	Ino80aid	withoutRad18-withIno80	1	2	100	G1
4513	0	Ino80aid	withoutRad18-withIno80	1	2	101	G1
4514	0	Ino80aid	withoutRad18-withIno80	2	3	0	G1
4515	0	Ino80aid	withoutRad18-withIno80	2	3	1	G1
4516	0	Ino80aid	withoutRad18-withIno80	2	3	2	G1
4517	0	Ino80aid	withoutRad18-withIno80	2	3	3	G1
4518	0	Ino80aid	withoutRad18-withIno80	2	3	4	G1
4519	0	Ino80aid	withoutRad18-withIno80	2	3	5	G1
4520	0	Ino80aid	withoutRad18-withIno80	2	3	6	G1
4521	0	Ino80aid	withoutRad18-withIno80	2	3	7	G1
4522	0	Ino80aid	withoutRad18-withIno80	2	3	8	G1
4523	0	Ino80aid	withoutRad18-withIno80	2	3	9	G1
4524	0	Ino80aid	withoutRad18-withIno80	2	3	10	G1
4525	0	Ino80aid	withoutRad18-withIno80	2	3	11	G1
4526	0	Ino80aid	withoutRad18-withIno80	2	3	12	G1
4527	0	Ino80aid	withoutRad18-withIno80	2	3	13	G1
4528	0	Ino80aid	withoutRad18-withIno80	2	3	14	G1
4529	0	Ino80aid	withoutRad18-withIno80	2	3	15	G1
4530	0	Ino80aid	withoutRad18-withIno80	2	3	16	G1
4531	0	Ino80aid	withoutRad18-withIno80	2	3	17	G1
4532	0	Ino80aid	withoutRad18-withIno80	2	3	18	G1
4533	0	Ino80aid	withoutRad18-withIno80	2	3	19	G1
4534	0	Ino80aid	withoutRad18-withIno80	2	3	20	G1
4535	0	Ino80aid	withoutRad18-withIno80	2	3	21	G1
4536	0	Ino80aid	withoutRad18-withIno80	2	3	22	G1
4537	1	Ino80aid	withoutRad18-withIno80	2	3	23	G1
4538	0	Ino80aid	withoutRad18-withIno80	2	3	24	G1
4539	0	Ino80aid	withoutRad18-withIno80	2	3	25	G1
4540	0	Ino80aid	withoutRad18-withIno80	2	3	26	G1
4541	2	Ino80aid	withoutRad18-withIno80	2	3	27	G1
4542	0	Ino80aid	withoutRad18-withIno80	2	3	28	G1
4543	0	Ino80aid	withoutRad18-withIno80	2	3	29	G1
4544	1	Ino80aid	withoutRad18-withIno80	2	3	30	G1
4545	0	Ino80aid	withoutRad18-withIno80	2	3	31	G1
4546	0	Ino80aid	withoutRad18-withIno80	2	3	32	G1
4547	0	Ino80aid	withoutRad18-withIno80	2	3	33	G1
4548	0	Ino80aid	withoutRad18-withIno80	2	3	34	G1
4549	0	Ino80aid	withoutRad18-withIno80	2	3	35	G1
4550	1	Ino80aid	withoutRad18-withIno80	2	3	36	G1
4551	0	Ino80aid	withoutRad18-withIno80	2	3	37	G1
4552	0	Ino80aid	withoutRad18-withIno80	2	3	38	G1
4553	0	Ino80aid	withoutRad18-withIno80	2	3	39	G1
4554	0	Ino80aid	withoutRad18-withIno80	2	3	40	G1
4555	0	Ino80aid	withoutRad18-withIno80	2	3	41	G1
4556	0	Ino80aid	withoutRad18-withIno80	2	3	42	G1
4557	0	Ino80aid	withoutRad18-withIno80	2	3	43	G1
4558	0	Ino80aid	withoutRad18-withIno80	2	3	44	G1
4559	0	Ino80aid	withoutRad18-withIno80	2	3	45	G1
4560	0	Ino80aid	withoutRad18-withIno80	2	3	46	G1
4561	0	Ino80aid	withoutRad18-withIno80	2	3	47	G1
4562	0	Ino80aid	withoutRad18-withIno80	2	3	48	G1
4563	0	Ino80aid	withoutRad18-withIno80	2	3	49	G1
4564	0	Ino80aid	withoutRad18-withIno80	2	3	50	G1
4565	0	Ino80aid	withoutRad18-withIno80	2	3	51	G1
4566	0	Ino80aid	withoutRad18-withIno80	2	3	52	G1
4567	0	Ino80aid	withoutRad18-withIno80	2	3	53	G1
4568	0	Ino80aid	withoutRad18-withIno80	2	3	54	G1
4569	1	Ino80aid	withoutRad18-withIno80	2	3	55	G1
4570	0	Ino80aid	withoutRad18-withIno80	2	3	56	G1
4571	0	Ino80aid	withoutRad18-withIno80	2	3	57	G1
4572	0	Ino80aid	withoutRad18-withIno80	2	3	58	G1
4573	0	Ino80aid	withoutRad18-withIno80	2	3	59	G1
4574	0	Ino80aid	withoutRad18-withIno80	2	3	60	G1
4575	0	Ino80aid	withoutRad18-withIno80	2	3	61	G1
4576	2	Ino80aid	withoutRad18-withIno80	2	3	62	G1
4577	0	Ino80aid	withoutRad18-withIno80	2	3	63	G1
4578	0	Ino80aid	withoutRad18-withIno80	2	3	64	G1
4579	0	Ino80aid	withoutRad18-withIno80	2	3	65	G1
4580	0	Ino80aid	withoutRad18-withIno80	2	3	66	G1
4581	0	Ino80aid	withoutRad18-withIno80	2	3	67	G1
4582	0	Ino80aid	withoutRad18-withIno80	2	3	68	G1
4583	0	Ino80aid	withoutRad18-withIno80	2	3	69	G1
4584	0	Ino80aid	withoutRad18-withIno80	2	3	70	G1
4585	0	Ino80aid	withoutRad18-withIno80	2	3	71	G1
4586	0	Ino80aid	withoutRad18-withIno80	2	3	72	G1
4587	0	Ino80aid	withoutRad18-withIno80	2	3	73	G1
4588	0	Ino80aid	withoutRad18-withIno80	2	3	74	G1
4589	0	Ino80aid	withoutRad18-withIno80	2	3	75	G1
4590	0	Ino80aid	withoutRad18-withIno80	2	3	76	G1
4591	0	Ino80aid	withoutRad18-withIno80	2	3	77	G1
4592	0	Ino80aid	withoutRad18-withIno80	2	3	78	G1
4593	0	Ino80aid	withoutRad18-withIno80	2	3	79	G1
4754	0	Ino80aid	withoutRad18-withIno80	3	1	0	S-120
4755	2	Ino80aid	withoutRad18-withIno80	3	1	1	S-120
4756	3	Ino80aid	withoutRad18-withIno80	3	1	2	S-120
4757	2	Ino80aid	withoutRad18-withIno80	3	1	3	S-120
4758	2	Ino80aid	withoutRad18-withIno80	3	1	4	S-120
4759	4	Ino80aid	withoutRad18-withIno80	3	1	5	S-120
4760	2	Ino80aid	withoutRad18-withIno80	3	1	6	S-120
4761	1	Ino80aid	withoutRad18-withIno80	3	1	7	S-120
4762	1	Ino80aid	withoutRad18-withIno80	3	1	8	S-120
4763	0	Ino80aid	withoutRad18-withIno80	3	1	9	S-120
4764	2	Ino80aid	withoutRad18-withIno80	3	1	10	S-120
4765	0	Ino80aid	withoutRad18-withIno80	3	1	11	S-120
4766	3	Ino80aid	withoutRad18-withIno80	3	1	12	S-120
4767	0	Ino80aid	withoutRad18-withIno80	3	1	13	S-120
4768	0	Ino80aid	withoutRad18-withIno80	3	1	14	S-120
4769	2	Ino80aid	withoutRad18-withIno80	3	1	15	S-120
4770	3	Ino80aid	withoutRad18-withIno80	3	1	16	S-120
4771	3	Ino80aid	withoutRad18-withIno80	3	1	17	S-120
4772	3	Ino80aid	withoutRad18-withIno80	3	1	18	S-120
4773	1	Ino80aid	withoutRad18-withIno80	3	1	19	S-120
4774	2	Ino80aid	withoutRad18-withIno80	3	1	20	S-120
4775	1	Ino80aid	withoutRad18-withIno80	3	1	21	S-120
4776	0	Ino80aid	withoutRad18-withIno80	3	1	22	S-120
4777	2	Ino80aid	withoutRad18-withIno80	3	1	23	S-120
4778	3	Ino80aid	withoutRad18-withIno80	3	1	24	S-120
4779	3	Ino80aid	withoutRad18-withIno80	3	1	25	S-120
4780	1	Ino80aid	withoutRad18-withIno80	3	1	26	S-120
4781	0	Ino80aid	withoutRad18-withIno80	3	1	27	S-120
4782	1	Ino80aid	withoutRad18-withIno80	3	1	28	S-120
4783	0	Ino80aid	withoutRad18-withIno80	3	1	29	S-120
4784	0	Ino80aid	withoutRad18-withIno80	3	1	30	S-120
4785	1	Ino80aid	withoutRad18-withIno80	3	1	31	S-120
4786	1	Ino80aid	withoutRad18-withIno80	3	1	32	S-120
4787	0	Ino80aid	withoutRad18-withIno80	3	1	33	S-120
4709	2	Ino80aid	withoutRad18-withIno80	1	2	0	S-120
4788	1	Ino80aid	withoutRad18-withIno80	4	2	0	S-120
4710	2	Ino80aid	withoutRad18-withIno80	1	2	1	S-120
4789	3	Ino80aid	withoutRad18-withIno80	4	2	1	S-120
4711	1	Ino80aid	withoutRad18-withIno80	1	2	2	S-120
4790	1	Ino80aid	withoutRad18-withIno80	4	2	2	S-120
4712	2	Ino80aid	withoutRad18-withIno80	1	2	3	S-120
4791	0	Ino80aid	withoutRad18-withIno80	4	2	3	S-120
4713	2	Ino80aid	withoutRad18-withIno80	1	2	4	S-120
4792	0	Ino80aid	withoutRad18-withIno80	4	2	4	S-120
4714	1	Ino80aid	withoutRad18-withIno80	1	2	5	S-120
4793	0	Ino80aid	withoutRad18-withIno80	4	2	5	S-120
4715	2	Ino80aid	withoutRad18-withIno80	1	2	6	S-120
4794	2	Ino80aid	withoutRad18-withIno80	4	2	6	S-120
4716	2	Ino80aid	withoutRad18-withIno80	1	2	7	S-120
4795	2	Ino80aid	withoutRad18-withIno80	4	2	7	S-120
4717	1	Ino80aid	withoutRad18-withIno80	1	2	8	S-120
4796	2	Ino80aid	withoutRad18-withIno80	4	2	8	S-120
4718	4	Ino80aid	withoutRad18-withIno80	1	2	9	S-120
4797	1	Ino80aid	withoutRad18-withIno80	4	2	9	S-120
4719	1	Ino80aid	withoutRad18-withIno80	1	2	10	S-120
4798	0	Ino80aid	withoutRad18-withIno80	4	2	10	S-120
4720	3	Ino80aid	withoutRad18-withIno80	1	2	11	S-120
4799	2	Ino80aid	withoutRad18-withIno80	4	2	11	S-120
4721	3	Ino80aid	withoutRad18-withIno80	1	2	12	S-120
4800	2	Ino80aid	withoutRad18-withIno80	4	2	12	S-120
4722	2	Ino80aid	withoutRad18-withIno80	1	2	13	S-120
4801	2	Ino80aid	withoutRad18-withIno80	4	2	13	S-120
4723	2	Ino80aid	withoutRad18-withIno80	1	2	14	S-120
4802	2	Ino80aid	withoutRad18-withIno80	4	2	14	S-120
4724	2	Ino80aid	withoutRad18-withIno80	1	2	15	S-120
4803	2	Ino80aid	withoutRad18-withIno80	4	2	15	S-120
4725	1	Ino80aid	withoutRad18-withIno80	1	2	16	S-120
4804	3	Ino80aid	withoutRad18-withIno80	4	2	16	S-120
4726	4	Ino80aid	withoutRad18-withIno80	1	2	17	S-120
4805	3	Ino80aid	withoutRad18-withIno80	4	2	17	S-120
4727	1	Ino80aid	withoutRad18-withIno80	1	2	18	S-120
4806	1	Ino80aid	withoutRad18-withIno80	4	2	18	S-120
4728	1	Ino80aid	withoutRad18-withIno80	1	2	19	S-120
4807	4	Ino80aid	withoutRad18-withIno80	4	2	19	S-120
4808	3	Ino80aid	withoutRad18-withIno80	4	2	20	S-120
4809	2	Ino80aid	withoutRad18-withIno80	4	2	21	S-120
4810	3	Ino80aid	withoutRad18-withIno80	4	2	22	S-120
4811	4	Ino80aid	withoutRad18-withIno80	4	2	23	S-120
4812	1	Ino80aid	withoutRad18-withIno80	4	2	24	S-120
4813	4	Ino80aid	withoutRad18-withIno80	4	2	25	S-120
4814	3	Ino80aid	withoutRad18-withIno80	4	2	26	S-120
4815	1	Ino80aid	withoutRad18-withIno80	4	2	27	S-120
4729	4	Ino80aid	withoutRad18-withIno80	2	3	0	S-120
4816	2	Ino80aid	withoutRad18-withIno80	5	3	0	S-120
4730	0	Ino80aid	withoutRad18-withIno80	2	3	1	S-120
4817	1	Ino80aid	withoutRad18-withIno80	5	3	1	S-120
4731	1	Ino80aid	withoutRad18-withIno80	2	3	2	S-120
4818	2	Ino80aid	withoutRad18-withIno80	5	3	2	S-120
4732	0	Ino80aid	withoutRad18-withIno80	2	3	3	S-120
4819	2	Ino80aid	withoutRad18-withIno80	5	3	3	S-120
4733	2	Ino80aid	withoutRad18-withIno80	2	3	4	S-120
4820	1	Ino80aid	withoutRad18-withIno80	5	3	4	S-120
4734	4	Ino80aid	withoutRad18-withIno80	2	3	5	S-120
4821	1	Ino80aid	withoutRad18-withIno80	5	3	5	S-120
4735	4	Ino80aid	withoutRad18-withIno80	2	3	6	S-120
4822	2	Ino80aid	withoutRad18-withIno80	5	3	6	S-120
4736	5	Ino80aid	withoutRad18-withIno80	2	3	7	S-120
4823	1	Ino80aid	withoutRad18-withIno80	5	3	7	S-120
4737	3	Ino80aid	withoutRad18-withIno80	2	3	8	S-120
4824	2	Ino80aid	withoutRad18-withIno80	5	3	8	S-120
4738	3	Ino80aid	withoutRad18-withIno80	2	3	9	S-120
4825	1	Ino80aid	withoutRad18-withIno80	5	3	9	S-120
4739	2	Ino80aid	withoutRad18-withIno80	2	3	10	S-120
4826	3	Ino80aid	withoutRad18-withIno80	5	3	10	S-120
4740	2	Ino80aid	withoutRad18-withIno80	2	3	11	S-120
4827	1	Ino80aid	withoutRad18-withIno80	5	3	11	S-120
4741	2	Ino80aid	withoutRad18-withIno80	2	3	12	S-120
4828	4	Ino80aid	withoutRad18-withIno80	5	3	12	S-120
4742	1	Ino80aid	withoutRad18-withIno80	2	3	13	S-120
4829	4	Ino80aid	withoutRad18-withIno80	5	3	13	S-120
4743	0	Ino80aid	withoutRad18-withIno80	2	3	14	S-120
4830	1	Ino80aid	withoutRad18-withIno80	5	3	14	S-120
4744	2	Ino80aid	withoutRad18-withIno80	2	3	15	S-120
4831	2	Ino80aid	withoutRad18-withIno80	5	3	15	S-120
4745	2	Ino80aid	withoutRad18-withIno80	2	3	16	S-120
4832	1	Ino80aid	withoutRad18-withIno80	5	3	16	S-120
4746	2	Ino80aid	withoutRad18-withIno80	2	3	17	S-120
4833	1	Ino80aid	withoutRad18-withIno80	5	3	17	S-120
4747	2	Ino80aid	withoutRad18-withIno80	2	3	18	S-120
4748	2	Ino80aid	withoutRad18-withIno80	2	3	19	S-120
4749	2	Ino80aid	withoutRad18-withIno80	2	3	20	S-120
4750	0	Ino80aid	withoutRad18-withIno80	2	3	21	S-120
4751	0	Ino80aid	withoutRad18-withIno80	2	3	22	S-120
4752	3	Ino80aid	withoutRad18-withIno80	2	3	23	S-120
4753	4	Ino80aid	withoutRad18-withIno80	2	3	24	S-120
4907	0	Ino80aid	withoutRad18-withIno80	3	1	0	S-30
4908	3	Ino80aid	withoutRad18-withIno80	3	1	1	S-30
4909	0	Ino80aid	withoutRad18-withIno80	3	1	2	S-30
4910	0	Ino80aid	withoutRad18-withIno80	3	1	3	S-30
4911	1	Ino80aid	withoutRad18-withIno80	3	1	4	S-30
4912	0	Ino80aid	withoutRad18-withIno80	3	1	5	S-30
4913	1	Ino80aid	withoutRad18-withIno80	3	1	6	S-30
4914	0	Ino80aid	withoutRad18-withIno80	3	1	7	S-30
4915	0	Ino80aid	withoutRad18-withIno80	3	1	8	S-30
4916	0	Ino80aid	withoutRad18-withIno80	3	1	9	S-30
4917	0	Ino80aid	withoutRad18-withIno80	3	1	10	S-30
4918	0	Ino80aid	withoutRad18-withIno80	3	1	11	S-30
4919	0	Ino80aid	withoutRad18-withIno80	3	1	12	S-30
4920	3	Ino80aid	withoutRad18-withIno80	3	1	13	S-30
4921	1	Ino80aid	withoutRad18-withIno80	3	1	14	S-30
4922	1	Ino80aid	withoutRad18-withIno80	3	1	15	S-30
4923	0	Ino80aid	withoutRad18-withIno80	3	1	16	S-30
4924	0	Ino80aid	withoutRad18-withIno80	3	1	17	S-30
4925	0	Ino80aid	withoutRad18-withIno80	3	1	18	S-30
4926	0	Ino80aid	withoutRad18-withIno80	3	1	19	S-30
4927	0	Ino80aid	withoutRad18-withIno80	3	1	20	S-30
4928	0	Ino80aid	withoutRad18-withIno80	3	1	21	S-30
4929	0	Ino80aid	withoutRad18-withIno80	3	1	22	S-30
4930	0	Ino80aid	withoutRad18-withIno80	3	1	23	S-30
4931	0	Ino80aid	withoutRad18-withIno80	3	1	24	S-30
4932	0	Ino80aid	withoutRad18-withIno80	3	1	25	S-30
4933	0	Ino80aid	withoutRad18-withIno80	3	1	26	S-30
4934	0	Ino80aid	withoutRad18-withIno80	3	1	27	S-30
4935	0	Ino80aid	withoutRad18-withIno80	3	1	28	S-30
4936	0	Ino80aid	withoutRad18-withIno80	3	1	29	S-30
4937	0	Ino80aid	withoutRad18-withIno80	3	1	30	S-30
4938	1	Ino80aid	withoutRad18-withIno80	3	1	31	S-30
4939	0	Ino80aid	withoutRad18-withIno80	3	1	32	S-30
4834	0	Ino80aid	withoutRad18-withIno80	1	2	0	S-30
4940	1	Ino80aid	withoutRad18-withIno80	4	2	0	S-30
4835	0	Ino80aid	withoutRad18-withIno80	1	2	1	S-30
4941	1	Ino80aid	withoutRad18-withIno80	4	2	1	S-30
4836	0	Ino80aid	withoutRad18-withIno80	1	2	2	S-30
4942	0	Ino80aid	withoutRad18-withIno80	4	2	2	S-30
4837	0	Ino80aid	withoutRad18-withIno80	1	2	3	S-30
4943	0	Ino80aid	withoutRad18-withIno80	4	2	3	S-30
4838	0	Ino80aid	withoutRad18-withIno80	1	2	4	S-30
4944	0	Ino80aid	withoutRad18-withIno80	4	2	4	S-30
4839	0	Ino80aid	withoutRad18-withIno80	1	2	5	S-30
4945	0	Ino80aid	withoutRad18-withIno80	4	2	5	S-30
4840	0	Ino80aid	withoutRad18-withIno80	1	2	6	S-30
4946	0	Ino80aid	withoutRad18-withIno80	4	2	6	S-30
4841	0	Ino80aid	withoutRad18-withIno80	1	2	7	S-30
4947	2	Ino80aid	withoutRad18-withIno80	4	2	7	S-30
4842	0	Ino80aid	withoutRad18-withIno80	1	2	8	S-30
4948	0	Ino80aid	withoutRad18-withIno80	4	2	8	S-30
4843	0	Ino80aid	withoutRad18-withIno80	1	2	9	S-30
4949	0	Ino80aid	withoutRad18-withIno80	4	2	9	S-30
4844	0	Ino80aid	withoutRad18-withIno80	1	2	10	S-30
4950	1	Ino80aid	withoutRad18-withIno80	4	2	10	S-30
4845	0	Ino80aid	withoutRad18-withIno80	1	2	11	S-30
4951	0	Ino80aid	withoutRad18-withIno80	4	2	11	S-30
4846	2	Ino80aid	withoutRad18-withIno80	1	2	12	S-30
4952	0	Ino80aid	withoutRad18-withIno80	4	2	12	S-30
4847	0	Ino80aid	withoutRad18-withIno80	1	2	13	S-30
4953	3	Ino80aid	withoutRad18-withIno80	4	2	13	S-30
4848	2	Ino80aid	withoutRad18-withIno80	1	2	14	S-30
4954	0	Ino80aid	withoutRad18-withIno80	4	2	14	S-30
4849	0	Ino80aid	withoutRad18-withIno80	1	2	15	S-30
4955	0	Ino80aid	withoutRad18-withIno80	4	2	15	S-30
4850	2	Ino80aid	withoutRad18-withIno80	1	2	16	S-30
4956	2	Ino80aid	withoutRad18-withIno80	4	2	16	S-30
4851	0	Ino80aid	withoutRad18-withIno80	1	2	17	S-30
4957	0	Ino80aid	withoutRad18-withIno80	4	2	17	S-30
4852	0	Ino80aid	withoutRad18-withIno80	1	2	18	S-30
4958	1	Ino80aid	withoutRad18-withIno80	4	2	18	S-30
4853	2	Ino80aid	withoutRad18-withIno80	1	2	19	S-30
4959	0	Ino80aid	withoutRad18-withIno80	4	2	19	S-30
4854	4	Ino80aid	withoutRad18-withIno80	1	2	20	S-30
4960	0	Ino80aid	withoutRad18-withIno80	4	2	20	S-30
4855	0	Ino80aid	withoutRad18-withIno80	1	2	21	S-30
4961	1	Ino80aid	withoutRad18-withIno80	4	2	21	S-30
4856	1	Ino80aid	withoutRad18-withIno80	1	2	22	S-30
4962	0	Ino80aid	withoutRad18-withIno80	4	2	22	S-30
4857	1	Ino80aid	withoutRad18-withIno80	1	2	23	S-30
4963	0	Ino80aid	withoutRad18-withIno80	4	2	23	S-30
4858	5	Ino80aid	withoutRad18-withIno80	1	2	24	S-30
4964	0	Ino80aid	withoutRad18-withIno80	4	2	24	S-30
4859	2	Ino80aid	withoutRad18-withIno80	1	2	25	S-30
4860	1	Ino80aid	withoutRad18-withIno80	1	2	26	S-30
4861	0	Ino80aid	withoutRad18-withIno80	1	2	27	S-30
4862	0	Ino80aid	withoutRad18-withIno80	1	2	28	S-30
4863	0	Ino80aid	withoutRad18-withIno80	1	2	29	S-30
4864	1	Ino80aid	withoutRad18-withIno80	1	2	30	S-30
4865	0	Ino80aid	withoutRad18-withIno80	1	2	31	S-30
4866	0	Ino80aid	withoutRad18-withIno80	2	3	0	S-30
4867	1	Ino80aid	withoutRad18-withIno80	2	3	1	S-30
4868	0	Ino80aid	withoutRad18-withIno80	2	3	2	S-30
4869	0	Ino80aid	withoutRad18-withIno80	2	3	3	S-30
4870	0	Ino80aid	withoutRad18-withIno80	2	3	4	S-30
4871	2	Ino80aid	withoutRad18-withIno80	2	3	5	S-30
4872	0	Ino80aid	withoutRad18-withIno80	2	3	6	S-30
4873	0	Ino80aid	withoutRad18-withIno80	2	3	7	S-30
4874	3	Ino80aid	withoutRad18-withIno80	2	3	8	S-30
4875	2	Ino80aid	withoutRad18-withIno80	2	3	9	S-30
4876	0	Ino80aid	withoutRad18-withIno80	2	3	10	S-30
4877	2	Ino80aid	withoutRad18-withIno80	2	3	11	S-30
4878	0	Ino80aid	withoutRad18-withIno80	2	3	12	S-30
4879	2	Ino80aid	withoutRad18-withIno80	2	3	13	S-30
4880	0	Ino80aid	withoutRad18-withIno80	2	3	14	S-30
4881	0	Ino80aid	withoutRad18-withIno80	2	3	15	S-30
4882	1	Ino80aid	withoutRad18-withIno80	2	3	16	S-30
4883	2	Ino80aid	withoutRad18-withIno80	2	3	17	S-30
4884	0	Ino80aid	withoutRad18-withIno80	2	3	18	S-30
4885	0	Ino80aid	withoutRad18-withIno80	2	3	19	S-30
4886	1	Ino80aid	withoutRad18-withIno80	2	3	20	S-30
4887	1	Ino80aid	withoutRad18-withIno80	2	3	21	S-30
4888	0	Ino80aid	withoutRad18-withIno80	2	3	22	S-30
4889	0	Ino80aid	withoutRad18-withIno80	2	3	23	S-30
4890	0	Ino80aid	withoutRad18-withIno80	2	3	24	S-30
4891	0	Ino80aid	withoutRad18-withIno80	2	3	25	S-30
4892	0	Ino80aid	withoutRad18-withIno80	2	3	26	S-30
4893	1	Ino80aid	withoutRad18-withIno80	2	3	27	S-30
4894	1	Ino80aid	withoutRad18-withIno80	2	3	28	S-30
4895	2	Ino80aid	withoutRad18-withIno80	2	3	29	S-30
4896	1	Ino80aid	withoutRad18-withIno80	2	3	30	S-30
4897	0	Ino80aid	withoutRad18-withIno80	2	3	31	S-30
4898	2	Ino80aid	withoutRad18-withIno80	2	3	32	S-30
4899	2	Ino80aid	withoutRad18-withIno80	2	3	33	S-30
4900	3	Ino80aid	withoutRad18-withIno80	2	3	34	S-30
4901	0	Ino80aid	withoutRad18-withIno80	2	3	35	S-30
4902	0	Ino80aid	withoutRad18-withIno80	2	3	36	S-30
4903	0	Ino80aid	withoutRad18-withIno80	2	3	37	S-30
4904	3	Ino80aid	withoutRad18-withIno80	2	3	38	S-30
4905	2	Ino80aid	withoutRad18-withIno80	2	3	39	S-30
4906	1	Ino80aid	withoutRad18-withIno80	2	3	40	S-30
5114	0	Ino80aid	withoutRad18-withIno80	3	1	0	S-60
5115	1	Ino80aid	withoutRad18-withIno80	3	1	1	S-60
5116	0	Ino80aid	withoutRad18-withIno80	3	1	2	S-60
5117	2	Ino80aid	withoutRad18-withIno80	3	1	3	S-60
5118	1	Ino80aid	withoutRad18-withIno80	3	1	4	S-60
5119	0	Ino80aid	withoutRad18-withIno80	3	1	5	S-60
5120	1	Ino80aid	withoutRad18-withIno80	3	1	6	S-60
5121	1	Ino80aid	withoutRad18-withIno80	3	1	7	S-60
5122	3	Ino80aid	withoutRad18-withIno80	3	1	8	S-60
5123	2	Ino80aid	withoutRad18-withIno80	3	1	9	S-60
5124	2	Ino80aid	withoutRad18-withIno80	3	1	10	S-60
5125	1	Ino80aid	withoutRad18-withIno80	3	1	11	S-60
5126	0	Ino80aid	withoutRad18-withIno80	3	1	12	S-60
5127	1	Ino80aid	withoutRad18-withIno80	3	1	13	S-60
5128	3	Ino80aid	withoutRad18-withIno80	3	1	14	S-60
5129	3	Ino80aid	withoutRad18-withIno80	3	1	15	S-60
5130	4	Ino80aid	withoutRad18-withIno80	3	1	16	S-60
5131	0	Ino80aid	withoutRad18-withIno80	3	1	17	S-60
5132	3	Ino80aid	withoutRad18-withIno80	3	1	18	S-60
5133	0	Ino80aid	withoutRad18-withIno80	3	1	19	S-60
5134	1	Ino80aid	withoutRad18-withIno80	3	1	20	S-60
5135	2	Ino80aid	withoutRad18-withIno80	3	1	21	S-60
5136	3	Ino80aid	withoutRad18-withIno80	3	1	22	S-60
5137	1	Ino80aid	withoutRad18-withIno80	3	1	23	S-60
5138	1	Ino80aid	withoutRad18-withIno80	3	1	24	S-60
5139	0	Ino80aid	withoutRad18-withIno80	3	1	25	S-60
5140	2	Ino80aid	withoutRad18-withIno80	3	1	26	S-60
5141	0	Ino80aid	withoutRad18-withIno80	3	1	27	S-60
5142	1	Ino80aid	withoutRad18-withIno80	3	1	28	S-60
5143	1	Ino80aid	withoutRad18-withIno80	3	1	29	S-60
5144	1	Ino80aid	withoutRad18-withIno80	3	1	30	S-60
5145	2	Ino80aid	withoutRad18-withIno80	3	1	31	S-60
5146	1	Ino80aid	withoutRad18-withIno80	3	1	32	S-60
5147	2	Ino80aid	withoutRad18-withIno80	3	1	33	S-60
5148	1	Ino80aid	withoutRad18-withIno80	3	1	34	S-60
5149	0	Ino80aid	withoutRad18-withIno80	3	1	35	S-60
5150	1	Ino80aid	withoutRad18-withIno80	3	1	36	S-60
5151	4	Ino80aid	withoutRad18-withIno80	3	1	37	S-60
5152	3	Ino80aid	withoutRad18-withIno80	3	1	38	S-60
5153	4	Ino80aid	withoutRad18-withIno80	3	1	39	S-60
5154	4	Ino80aid	withoutRad18-withIno80	3	1	40	S-60
5155	1	Ino80aid	withoutRad18-withIno80	3	1	41	S-60
5156	2	Ino80aid	withoutRad18-withIno80	3	1	42	S-60
5157	2	Ino80aid	withoutRad18-withIno80	3	1	43	S-60
5158	3	Ino80aid	withoutRad18-withIno80	3	1	44	S-60
5159	4	Ino80aid	withoutRad18-withIno80	3	1	45	S-60
5160	2	Ino80aid	withoutRad18-withIno80	3	1	46	S-60
5161	0	Ino80aid	withoutRad18-withIno80	3	1	47	S-60
5162	0	Ino80aid	withoutRad18-withIno80	3	1	48	S-60
5163	0	Ino80aid	withoutRad18-withIno80	3	1	49	S-60
5164	0	Ino80aid	withoutRad18-withIno80	3	1	50	S-60
5165	2	Ino80aid	withoutRad18-withIno80	3	1	51	S-60
5166	0	Ino80aid	withoutRad18-withIno80	3	1	52	S-60
5167	0	Ino80aid	withoutRad18-withIno80	3	1	53	S-60
5168	0	Ino80aid	withoutRad18-withIno80	3	1	54	S-60
5169	0	Ino80aid	withoutRad18-withIno80	3	1	55	S-60
5170	3	Ino80aid	withoutRad18-withIno80	3	1	56	S-60
5171	1	Ino80aid	withoutRad18-withIno80	3	1	57	S-60
5172	3	Ino80aid	withoutRad18-withIno80	3	1	58	S-60
5173	0	Ino80aid	withoutRad18-withIno80	3	1	59	S-60
5174	1	Ino80aid	withoutRad18-withIno80	3	1	60	S-60
5175	2	Ino80aid	withoutRad18-withIno80	3	1	61	S-60
5176	1	Ino80aid	withoutRad18-withIno80	3	1	62	S-60
5177	2	Ino80aid	withoutRad18-withIno80	3	1	63	S-60
5178	2	Ino80aid	withoutRad18-withIno80	3	1	64	S-60
5179	3	Ino80aid	withoutRad18-withIno80	3	1	65	S-60
5180	2	Ino80aid	withoutRad18-withIno80	3	1	66	S-60
4965	3	Ino80aid	withoutRad18-withIno80	1	2	0	S-60
4966	3	Ino80aid	withoutRad18-withIno80	1	2	1	S-60
4967	2	Ino80aid	withoutRad18-withIno80	1	2	2	S-60
4968	0	Ino80aid	withoutRad18-withIno80	1	2	3	S-60
4969	0	Ino80aid	withoutRad18-withIno80	1	2	4	S-60
4970	1	Ino80aid	withoutRad18-withIno80	1	2	5	S-60
4971	2	Ino80aid	withoutRad18-withIno80	1	2	6	S-60
4972	5	Ino80aid	withoutRad18-withIno80	1	2	7	S-60
4973	1	Ino80aid	withoutRad18-withIno80	1	2	8	S-60
4974	4	Ino80aid	withoutRad18-withIno80	1	2	9	S-60
4975	2	Ino80aid	withoutRad18-withIno80	1	2	10	S-60
4976	2	Ino80aid	withoutRad18-withIno80	1	2	11	S-60
4977	2	Ino80aid	withoutRad18-withIno80	1	2	12	S-60
4978	3	Ino80aid	withoutRad18-withIno80	1	2	13	S-60
4979	2	Ino80aid	withoutRad18-withIno80	1	2	14	S-60
4980	2	Ino80aid	withoutRad18-withIno80	1	2	15	S-60
4981	1	Ino80aid	withoutRad18-withIno80	1	2	16	S-60
4982	3	Ino80aid	withoutRad18-withIno80	1	2	17	S-60
4983	0	Ino80aid	withoutRad18-withIno80	1	2	18	S-60
4984	1	Ino80aid	withoutRad18-withIno80	1	2	19	S-60
4985	1	Ino80aid	withoutRad18-withIno80	1	2	20	S-60
4986	2	Ino80aid	withoutRad18-withIno80	1	2	21	S-60
4987	2	Ino80aid	withoutRad18-withIno80	1	2	22	S-60
4988	2	Ino80aid	withoutRad18-withIno80	1	2	23	S-60
4989	4	Ino80aid	withoutRad18-withIno80	1	2	24	S-60
4990	1	Ino80aid	withoutRad18-withIno80	1	2	25	S-60
4991	0	Ino80aid	withoutRad18-withIno80	1	2	26	S-60
4992	3	Ino80aid	withoutRad18-withIno80	1	2	27	S-60
4993	0	Ino80aid	withoutRad18-withIno80	1	2	28	S-60
4994	0	Ino80aid	withoutRad18-withIno80	1	2	29	S-60
4995	0	Ino80aid	withoutRad18-withIno80	1	2	30	S-60
4996	3	Ino80aid	withoutRad18-withIno80	1	2	31	S-60
4997	2	Ino80aid	withoutRad18-withIno80	1	2	32	S-60
4998	1	Ino80aid	withoutRad18-withIno80	1	2	33	S-60
4999	0	Ino80aid	withoutRad18-withIno80	1	2	34	S-60
5000	2	Ino80aid	withoutRad18-withIno80	1	2	35	S-60
5001	3	Ino80aid	withoutRad18-withIno80	1	2	36	S-60
5002	2	Ino80aid	withoutRad18-withIno80	1	2	37	S-60
5003	2	Ino80aid	withoutRad18-withIno80	1	2	38	S-60
5004	1	Ino80aid	withoutRad18-withIno80	1	2	39	S-60
5005	0	Ino80aid	withoutRad18-withIno80	1	2	40	S-60
5006	0	Ino80aid	withoutRad18-withIno80	1	2	41	S-60
5007	1	Ino80aid	withoutRad18-withIno80	1	2	42	S-60
5008	2	Ino80aid	withoutRad18-withIno80	1	2	43	S-60
5009	0	Ino80aid	withoutRad18-withIno80	1	2	44	S-60
5010	0	Ino80aid	withoutRad18-withIno80	1	2	45	S-60
5011	2	Ino80aid	withoutRad18-withIno80	1	2	46	S-60
5012	3	Ino80aid	withoutRad18-withIno80	1	2	47	S-60
5013	1	Ino80aid	withoutRad18-withIno80	1	2	48	S-60
5014	4	Ino80aid	withoutRad18-withIno80	1	2	49	S-60
5015	1	Ino80aid	withoutRad18-withIno80	1	2	50	S-60
5016	3	Ino80aid	withoutRad18-withIno80	1	2	51	S-60
5017	3	Ino80aid	withoutRad18-withIno80	1	2	52	S-60
5018	2	Ino80aid	withoutRad18-withIno80	1	2	53	S-60
5019	0	Ino80aid	withoutRad18-withIno80	1	2	54	S-60
5020	0	Ino80aid	withoutRad18-withIno80	1	2	55	S-60
5021	1	Ino80aid	withoutRad18-withIno80	1	2	56	S-60
5022	0	Ino80aid	withoutRad18-withIno80	1	2	57	S-60
5023	1	Ino80aid	withoutRad18-withIno80	1	2	58	S-60
5024	1	Ino80aid	withoutRad18-withIno80	1	2	59	S-60
5025	0	Ino80aid	withoutRad18-withIno80	1	2	60	S-60
5026	2	Ino80aid	withoutRad18-withIno80	1	2	61	S-60
5027	1	Ino80aid	withoutRad18-withIno80	1	2	62	S-60
5028	3	Ino80aid	withoutRad18-withIno80	1	2	63	S-60
5029	1	Ino80aid	withoutRad18-withIno80	1	2	64	S-60
5030	2	Ino80aid	withoutRad18-withIno80	1	2	65	S-60
5031	3	Ino80aid	withoutRad18-withIno80	1	2	66	S-60
5032	3	Ino80aid	withoutRad18-withIno80	1	2	67	S-60
5033	2	Ino80aid	withoutRad18-withIno80	1	2	68	S-60
5034	3	Ino80aid	withoutRad18-withIno80	1	2	69	S-60
5035	1	Ino80aid	withoutRad18-withIno80	1	2	70	S-60
5036	0	Ino80aid	withoutRad18-withIno80	1	2	71	S-60
5037	2	Ino80aid	withoutRad18-withIno80	1	2	72	S-60
5038	0	Ino80aid	withoutRad18-withIno80	1	2	73	S-60
5039	0	Ino80aid	withoutRad18-withIno80	1	2	74	S-60
5040	0	Ino80aid	withoutRad18-withIno80	1	2	75	S-60
5041	3	Ino80aid	withoutRad18-withIno80	1	2	76	S-60
5042	0	Ino80aid	withoutRad18-withIno80	1	2	77	S-60
5043	2	Ino80aid	withoutRad18-withIno80	1	2	78	S-60
5044	3	Ino80aid	withoutRad18-withIno80	1	2	79	S-60
5045	2	Ino80aid	withoutRad18-withIno80	1	2	80	S-60
5046	1	Ino80aid	withoutRad18-withIno80	1	2	81	S-60
5047	3	Ino80aid	withoutRad18-withIno80	2	3	0	S-60
5048	1	Ino80aid	withoutRad18-withIno80	2	3	1	S-60
5049	2	Ino80aid	withoutRad18-withIno80	2	3	2	S-60
5050	1	Ino80aid	withoutRad18-withIno80	2	3	3	S-60
5051	0	Ino80aid	withoutRad18-withIno80	2	3	4	S-60
5052	0	Ino80aid	withoutRad18-withIno80	2	3	5	S-60
5053	1	Ino80aid	withoutRad18-withIno80	2	3	6	S-60
5054	3	Ino80aid	withoutRad18-withIno80	2	3	7	S-60
5055	4	Ino80aid	withoutRad18-withIno80	2	3	8	S-60
5056	1	Ino80aid	withoutRad18-withIno80	2	3	9	S-60
5057	2	Ino80aid	withoutRad18-withIno80	2	3	10	S-60
5058	1	Ino80aid	withoutRad18-withIno80	2	3	11	S-60
5059	1	Ino80aid	withoutRad18-withIno80	2	3	12	S-60
5060	1	Ino80aid	withoutRad18-withIno80	2	3	13	S-60
5061	2	Ino80aid	withoutRad18-withIno80	2	3	14	S-60
5062	2	Ino80aid	withoutRad18-withIno80	2	3	15	S-60
5063	3	Ino80aid	withoutRad18-withIno80	2	3	16	S-60
5064	3	Ino80aid	withoutRad18-withIno80	2	3	17	S-60
5065	1	Ino80aid	withoutRad18-withIno80	2	3	18	S-60
5066	3	Ino80aid	withoutRad18-withIno80	2	3	19	S-60
5067	0	Ino80aid	withoutRad18-withIno80	2	3	20	S-60
5068	2	Ino80aid	withoutRad18-withIno80	2	3	21	S-60
5069	3	Ino80aid	withoutRad18-withIno80	2	3	22	S-60
5070	1	Ino80aid	withoutRad18-withIno80	2	3	23	S-60
5071	1	Ino80aid	withoutRad18-withIno80	2	3	24	S-60
5072	1	Ino80aid	withoutRad18-withIno80	2	3	25	S-60
5073	3	Ino80aid	withoutRad18-withIno80	2	3	26	S-60
5074	0	Ino80aid	withoutRad18-withIno80	2	3	27	S-60
5075	4	Ino80aid	withoutRad18-withIno80	2	3	28	S-60
5076	1	Ino80aid	withoutRad18-withIno80	2	3	29	S-60
5077	2	Ino80aid	withoutRad18-withIno80	2	3	30	S-60
5078	1	Ino80aid	withoutRad18-withIno80	2	3	31	S-60
5079	1	Ino80aid	withoutRad18-withIno80	2	3	32	S-60
5080	1	Ino80aid	withoutRad18-withIno80	2	3	33	S-60
5081	1	Ino80aid	withoutRad18-withIno80	2	3	34	S-60
5082	1	Ino80aid	withoutRad18-withIno80	2	3	35	S-60
5083	2	Ino80aid	withoutRad18-withIno80	2	3	36	S-60
5084	3	Ino80aid	withoutRad18-withIno80	2	3	37	S-60
5085	0	Ino80aid	withoutRad18-withIno80	2	3	38	S-60
5086	1	Ino80aid	withoutRad18-withIno80	2	3	39	S-60
5087	0	Ino80aid	withoutRad18-withIno80	2	3	40	S-60
5088	1	Ino80aid	withoutRad18-withIno80	2	3	41	S-60
5089	5	Ino80aid	withoutRad18-withIno80	2	3	42	S-60
5090	0	Ino80aid	withoutRad18-withIno80	2	3	43	S-60
5091	3	Ino80aid	withoutRad18-withIno80	2	3	44	S-60
5092	0	Ino80aid	withoutRad18-withIno80	2	3	45	S-60
5093	3	Ino80aid	withoutRad18-withIno80	2	3	46	S-60
5094	1	Ino80aid	withoutRad18-withIno80	2	3	47	S-60
5095	2	Ino80aid	withoutRad18-withIno80	2	3	48	S-60
5096	2	Ino80aid	withoutRad18-withIno80	2	3	49	S-60
5097	2	Ino80aid	withoutRad18-withIno80	2	3	50	S-60
5098	2	Ino80aid	withoutRad18-withIno80	2	3	51	S-60
5099	1	Ino80aid	withoutRad18-withIno80	2	3	52	S-60
5100	0	Ino80aid	withoutRad18-withIno80	2	3	53	S-60
5101	1	Ino80aid	withoutRad18-withIno80	2	3	54	S-60
5102	0	Ino80aid	withoutRad18-withIno80	2	3	55	S-60
5103	3	Ino80aid	withoutRad18-withIno80	2	3	56	S-60
5104	3	Ino80aid	withoutRad18-withIno80	2	3	57	S-60
5105	3	Ino80aid	withoutRad18-withIno80	2	3	58	S-60
5106	2	Ino80aid	withoutRad18-withIno80	2	3	59	S-60
5107	2	Ino80aid	withoutRad18-withIno80	2	3	60	S-60
5108	1	Ino80aid	withoutRad18-withIno80	2	3	61	S-60
5109	0	Ino80aid	withoutRad18-withIno80	2	3	62	S-60
5110	4	Ino80aid	withoutRad18-withIno80	2	3	63	S-60
5111	0	Ino80aid	withoutRad18-withIno80	2	3	64	S-60
5112	3	Ino80aid	withoutRad18-withIno80	2	3	65	S-60
5113	0	Ino80aid	withoutRad18-withIno80	2	3	66	S-60
11034	2	Ino80aid	withRad18-withIno80	3	1	0	0
11035	2	Ino80aid	withRad18-withIno80	3	1	1	0
11036	3	Ino80aid	withRad18-withIno80	3	1	2	0
11037	3	Ino80aid	withRad18-withIno80	3	1	3	0
11038	1	Ino80aid	withRad18-withIno80	3	1	4	0
11039	2	Ino80aid	withRad18-withIno80	3	1	5	0
11040	3	Ino80aid	withRad18-withIno80	3	1	6	0
11041	3	Ino80aid	withRad18-withIno80	3	1	7	0
11042	3	Ino80aid	withRad18-withIno80	3	1	8	0
11043	4	Ino80aid	withRad18-withIno80	3	1	9	0
11044	2	Ino80aid	withRad18-withIno80	3	1	10	0
11045	3	Ino80aid	withRad18-withIno80	3	1	11	0
11046	3	Ino80aid	withRad18-withIno80	3	1	12	0
11047	0	Ino80aid	withRad18-withIno80	3	1	13	0
11048	2	Ino80aid	withRad18-withIno80	3	1	14	0
11049	2	Ino80aid	withRad18-withIno80	3	1	15	0
11050	1	Ino80aid	withRad18-withIno80	3	1	16	0
11051	4	Ino80aid	withRad18-withIno80	3	1	17	0
11052	1	Ino80aid	withRad18-withIno80	3	1	18	0
11053	2	Ino80aid	withRad18-withIno80	3	1	19	0
11054	2	Ino80aid	withRad18-withIno80	3	1	20	0
11055	2	Ino80aid	withRad18-withIno80	3	1	21	0
11056	2	Ino80aid	withRad18-withIno80	3	1	22	0
11057	1	Ino80aid	withRad18-withIno80	3	1	23	0
11058	3	Ino80aid	withRad18-withIno80	3	1	24	0
11059	0	Ino80aid	withRad18-withIno80	3	1	25	0
11060	4	Ino80aid	withRad18-withIno80	3	1	26	0
11061	3	Ino80aid	withRad18-withIno80	3	1	27	0
11062	0	Ino80aid	withRad18-withIno80	3	1	28	0
11063	4	Ino80aid	withRad18-withIno80	3	1	29	0
11064	1	Ino80aid	withRad18-withIno80	3	1	30	0
11065	0	Ino80aid	withRad18-withIno80	3	1	31	0
11066	1	Ino80aid	withRad18-withIno80	3	1	32	0
11067	5	Ino80aid	withRad18-withIno80	3	1	33	0
11068	2	Ino80aid	withRad18-withIno80	3	1	34	0
11069	2	Ino80aid	withRad18-withIno80	3	1	35	0
11070	2	Ino80aid	withRad18-withIno80	3	1	36	0
11071	4	Ino80aid	withRad18-withIno80	3	1	37	0
11072	3	Ino80aid	withRad18-withIno80	3	1	38	0
11073	2	Ino80aid	withRad18-withIno80	3	1	39	0
11074	2	Ino80aid	withRad18-withIno80	3	1	40	0
11075	0	Ino80aid	withRad18-withIno80	3	1	41	0
11076	2	Ino80aid	withRad18-withIno80	3	1	42	0
11077	3	Ino80aid	withRad18-withIno80	3	1	43	0
11078	2	Ino80aid	withRad18-withIno80	3	1	44	0
11079	1	Ino80aid	withRad18-withIno80	3	1	45	0
11080	3	Ino80aid	withRad18-withIno80	3	1	46	0
11081	0	Ino80aid	withRad18-withIno80	3	1	47	0
11082	1	Ino80aid	withRad18-withIno80	3	1	48	0
11083	2	Ino80aid	withRad18-withIno80	3	1	49	0
11084	1	Ino80aid	withRad18-withIno80	3	1	50	0
11085	3	Ino80aid	withRad18-withIno80	3	1	51	0
11086	2	Ino80aid	withRad18-withIno80	3	1	52	0
11087	1	Ino80aid	withRad18-withIno80	3	1	53	0
11088	2	Ino80aid	withRad18-withIno80	3	1	54	0
11089	1	Ino80aid	withRad18-withIno80	3	1	55	0
11090	5	Ino80aid	withRad18-withIno80	3	1	56	0
11091	3	Ino80aid	withRad18-withIno80	3	1	57	0
11092	0	Ino80aid	withRad18-withIno80	3	1	58	0
11093	3	Ino80aid	withRad18-withIno80	3	1	59	0
11094	1	Ino80aid	withRad18-withIno80	3	1	60	0
11095	1	Ino80aid	withRad18-withIno80	3	1	61	0
11096	1	Ino80aid	withRad18-withIno80	3	1	62	0
11097	3	Ino80aid	withRad18-withIno80	3	1	63	0
11098	2	Ino80aid	withRad18-withIno80	3	1	64	0
11099	3	Ino80aid	withRad18-withIno80	3	1	65	0
10884	1	Ino80aid	withRad18-withIno80	1	2	0	0
10885	2	Ino80aid	withRad18-withIno80	1	2	1	0
10886	1	Ino80aid	withRad18-withIno80	1	2	2	0
10887	0	Ino80aid	withRad18-withIno80	1	2	3	0
10888	3	Ino80aid	withRad18-withIno80	1	2	4	0
10889	5	Ino80aid	withRad18-withIno80	1	2	5	0
10890	2	Ino80aid	withRad18-withIno80	1	2	6	0
10891	2	Ino80aid	withRad18-withIno80	1	2	7	0
10892	3	Ino80aid	withRad18-withIno80	1	2	8	0
10893	2	Ino80aid	withRad18-withIno80	1	2	9	0
10894	4	Ino80aid	withRad18-withIno80	1	2	10	0
10895	2	Ino80aid	withRad18-withIno80	1	2	11	0
10896	2	Ino80aid	withRad18-withIno80	1	2	12	0
10897	3	Ino80aid	withRad18-withIno80	1	2	13	0
10898	5	Ino80aid	withRad18-withIno80	1	2	14	0
10899	3	Ino80aid	withRad18-withIno80	1	2	15	0
10900	1	Ino80aid	withRad18-withIno80	1	2	16	0
10901	3	Ino80aid	withRad18-withIno80	1	2	17	0
10902	1	Ino80aid	withRad18-withIno80	1	2	18	0
10903	1	Ino80aid	withRad18-withIno80	1	2	19	0
10904	3	Ino80aid	withRad18-withIno80	1	2	20	0
10905	2	Ino80aid	withRad18-withIno80	1	2	21	0
10906	6	Ino80aid	withRad18-withIno80	1	2	22	0
10907	4	Ino80aid	withRad18-withIno80	1	2	23	0
10908	1	Ino80aid	withRad18-withIno80	1	2	24	0
10909	1	Ino80aid	withRad18-withIno80	1	2	25	0
10910	3	Ino80aid	withRad18-withIno80	1	2	26	0
10911	3	Ino80aid	withRad18-withIno80	1	2	27	0
10912	2	Ino80aid	withRad18-withIno80	1	2	28	0
10913	4	Ino80aid	withRad18-withIno80	1	2	29	0
10914	1	Ino80aid	withRad18-withIno80	1	2	30	0
10915	3	Ino80aid	withRad18-withIno80	1	2	31	0
10916	3	Ino80aid	withRad18-withIno80	1	2	32	0
10917	1	Ino80aid	withRad18-withIno80	1	2	33	0
10918	3	Ino80aid	withRad18-withIno80	1	2	34	0
10919	0	Ino80aid	withRad18-withIno80	1	2	35	0
10920	3	Ino80aid	withRad18-withIno80	1	2	36	0
10921	1	Ino80aid	withRad18-withIno80	1	2	37	0
10922	2	Ino80aid	withRad18-withIno80	1	2	38	0
10923	2	Ino80aid	withRad18-withIno80	1	2	39	0
10924	2	Ino80aid	withRad18-withIno80	1	2	40	0
10925	4	Ino80aid	withRad18-withIno80	1	2	41	0
10926	2	Ino80aid	withRad18-withIno80	1	2	42	0
10927	2	Ino80aid	withRad18-withIno80	1	2	43	0
10928	2	Ino80aid	withRad18-withIno80	1	2	44	0
10929	6	Ino80aid	withRad18-withIno80	1	2	45	0
10930	2	Ino80aid	withRad18-withIno80	1	2	46	0
10931	1	Ino80aid	withRad18-withIno80	1	2	47	0
10932	3	Ino80aid	withRad18-withIno80	1	2	48	0
10933	3	Ino80aid	withRad18-withIno80	1	2	49	0
10934	1	Ino80aid	withRad18-withIno80	1	2	50	0
10935	1	Ino80aid	withRad18-withIno80	1	2	51	0
10936	2	Ino80aid	withRad18-withIno80	1	2	52	0
10937	1	Ino80aid	withRad18-withIno80	1	2	53	0
10938	2	Ino80aid	withRad18-withIno80	1	2	54	0
10939	1	Ino80aid	withRad18-withIno80	1	2	55	0
10940	2	Ino80aid	withRad18-withIno80	1	2	56	0
10941	2	Ino80aid	withRad18-withIno80	1	2	57	0
10942	3	Ino80aid	withRad18-withIno80	1	2	58	0
10943	3	Ino80aid	withRad18-withIno80	1	2	59	0
10944	2	Ino80aid	withRad18-withIno80	1	2	60	0
10945	4	Ino80aid	withRad18-withIno80	1	2	61	0
10946	2	Ino80aid	withRad18-withIno80	1	2	62	0
10947	4	Ino80aid	withRad18-withIno80	1	2	63	0
10948	3	Ino80aid	withRad18-withIno80	1	2	64	0
10949	1	Ino80aid	withRad18-withIno80	1	2	65	0
10950	2	Ino80aid	withRad18-withIno80	1	2	66	0
10951	2	Ino80aid	withRad18-withIno80	1	2	67	0
10952	3	Ino80aid	withRad18-withIno80	1	2	68	0
10953	1	Ino80aid	withRad18-withIno80	1	2	69	0
10954	0	Ino80aid	withRad18-withIno80	1	2	70	0
10955	2	Ino80aid	withRad18-withIno80	1	2	71	0
10956	2	Ino80aid	withRad18-withIno80	1	2	72	0
10957	4	Ino80aid	withRad18-withIno80	1	2	73	0
10958	1	Ino80aid	withRad18-withIno80	1	2	74	0
10959	5	Ino80aid	withRad18-withIno80	1	2	75	0
10960	1	Ino80aid	withRad18-withIno80	2	3	0	0
10961	3	Ino80aid	withRad18-withIno80	2	3	1	0
10962	5	Ino80aid	withRad18-withIno80	2	3	2	0
10963	2	Ino80aid	withRad18-withIno80	2	3	3	0
10964	4	Ino80aid	withRad18-withIno80	2	3	4	0
10965	2	Ino80aid	withRad18-withIno80	2	3	5	0
10966	3	Ino80aid	withRad18-withIno80	2	3	6	0
10967	2	Ino80aid	withRad18-withIno80	2	3	7	0
10968	1	Ino80aid	withRad18-withIno80	2	3	8	0
10969	2	Ino80aid	withRad18-withIno80	2	3	9	0
10970	2	Ino80aid	withRad18-withIno80	2	3	10	0
10971	1	Ino80aid	withRad18-withIno80	2	3	11	0
10972	0	Ino80aid	withRad18-withIno80	2	3	12	0
10973	3	Ino80aid	withRad18-withIno80	2	3	13	0
10974	2	Ino80aid	withRad18-withIno80	2	3	14	0
10975	4	Ino80aid	withRad18-withIno80	2	3	15	0
10976	1	Ino80aid	withRad18-withIno80	2	3	16	0
10977	3	Ino80aid	withRad18-withIno80	2	3	17	0
10978	3	Ino80aid	withRad18-withIno80	2	3	18	0
10979	2	Ino80aid	withRad18-withIno80	2	3	19	0
10980	0	Ino80aid	withRad18-withIno80	2	3	20	0
10981	2	Ino80aid	withRad18-withIno80	2	3	21	0
10982	1	Ino80aid	withRad18-withIno80	2	3	22	0
10983	0	Ino80aid	withRad18-withIno80	2	3	23	0
10984	0	Ino80aid	withRad18-withIno80	2	3	24	0
10985	1	Ino80aid	withRad18-withIno80	2	3	25	0
10986	3	Ino80aid	withRad18-withIno80	2	3	26	0
10987	3	Ino80aid	withRad18-withIno80	2	3	27	0
10988	3	Ino80aid	withRad18-withIno80	2	3	28	0
10989	1	Ino80aid	withRad18-withIno80	2	3	29	0
10990	6	Ino80aid	withRad18-withIno80	2	3	30	0
10991	3	Ino80aid	withRad18-withIno80	2	3	31	0
10992	2	Ino80aid	withRad18-withIno80	2	3	32	0
10993	2	Ino80aid	withRad18-withIno80	2	3	33	0
10994	0	Ino80aid	withRad18-withIno80	2	3	34	0
10995	1	Ino80aid	withRad18-withIno80	2	3	35	0
10996	0	Ino80aid	withRad18-withIno80	2	3	36	0
10997	3	Ino80aid	withRad18-withIno80	2	3	37	0
10998	2	Ino80aid	withRad18-withIno80	2	3	38	0
10999	3	Ino80aid	withRad18-withIno80	2	3	39	0
11000	2	Ino80aid	withRad18-withIno80	2	3	40	0
11001	3	Ino80aid	withRad18-withIno80	2	3	41	0
11002	0	Ino80aid	withRad18-withIno80	2	3	42	0
11003	4	Ino80aid	withRad18-withIno80	2	3	43	0
11004	2	Ino80aid	withRad18-withIno80	2	3	44	0
11005	5	Ino80aid	withRad18-withIno80	2	3	45	0
11006	3	Ino80aid	withRad18-withIno80	2	3	46	0
11007	1	Ino80aid	withRad18-withIno80	2	3	47	0
11008	2	Ino80aid	withRad18-withIno80	2	3	48	0
11009	3	Ino80aid	withRad18-withIno80	2	3	49	0
11010	0	Ino80aid	withRad18-withIno80	2	3	50	0
11011	4	Ino80aid	withRad18-withIno80	2	3	51	0
11012	3	Ino80aid	withRad18-withIno80	2	3	52	0
11013	2	Ino80aid	withRad18-withIno80	2	3	53	0
11014	3	Ino80aid	withRad18-withIno80	2	3	54	0
11015	2	Ino80aid	withRad18-withIno80	2	3	55	0
11016	1	Ino80aid	withRad18-withIno80	2	3	56	0
11017	2	Ino80aid	withRad18-withIno80	2	3	57	0
11018	3	Ino80aid	withRad18-withIno80	2	3	58	0
11019	4	Ino80aid	withRad18-withIno80	2	3	59	0
11020	2	Ino80aid	withRad18-withIno80	2	3	60	0
11021	3	Ino80aid	withRad18-withIno80	2	3	61	0
11022	2	Ino80aid	withRad18-withIno80	2	3	62	0
11023	2	Ino80aid	withRad18-withIno80	2	3	63	0
11024	0	Ino80aid	withRad18-withIno80	2	3	64	0
11025	3	Ino80aid	withRad18-withIno80	2	3	65	0
11026	3	Ino80aid	withRad18-withIno80	2	3	66	0
11027	0	Ino80aid	withRad18-withIno80	2	3	67	0
11028	1	Ino80aid	withRad18-withIno80	2	3	68	0
11029	2	Ino80aid	withRad18-withIno80	2	3	69	0
11030	1	Ino80aid	withRad18-withIno80	2	3	70	0
11031	2	Ino80aid	withRad18-withIno80	2	3	71	0
11032	2	Ino80aid	withRad18-withIno80	2	3	72	0
11033	2	Ino80aid	withRad18-withIno80	2	3	73	0
11643	3	Ino80aid	withRad18-withIno80	3	1	0	60
11644	0	Ino80aid	withRad18-withIno80	3	1	1	60
11645	3	Ino80aid	withRad18-withIno80	3	1	2	60
11646	2	Ino80aid	withRad18-withIno80	3	1	3	60
11647	2	Ino80aid	withRad18-withIno80	3	1	4	60
11648	0	Ino80aid	withRad18-withIno80	3	1	5	60
11649	3	Ino80aid	withRad18-withIno80	3	1	6	60
11650	3	Ino80aid	withRad18-withIno80	3	1	7	60
11651	1	Ino80aid	withRad18-withIno80	3	1	8	60
11652	3	Ino80aid	withRad18-withIno80	3	1	9	60
11653	1	Ino80aid	withRad18-withIno80	3	1	10	60
11654	2	Ino80aid	withRad18-withIno80	3	1	11	60
11655	5	Ino80aid	withRad18-withIno80	3	1	12	60
11656	1	Ino80aid	withRad18-withIno80	3	1	13	60
11657	0	Ino80aid	withRad18-withIno80	3	1	14	60
11658	2	Ino80aid	withRad18-withIno80	3	1	15	60
11659	2	Ino80aid	withRad18-withIno80	3	1	16	60
11660	3	Ino80aid	withRad18-withIno80	3	1	17	60
11661	2	Ino80aid	withRad18-withIno80	3	1	18	60
11662	2	Ino80aid	withRad18-withIno80	3	1	19	60
11663	2	Ino80aid	withRad18-withIno80	3	1	20	60
11664	3	Ino80aid	withRad18-withIno80	3	1	21	60
11665	2	Ino80aid	withRad18-withIno80	3	1	22	60
11666	2	Ino80aid	withRad18-withIno80	3	1	23	60
11667	1	Ino80aid	withRad18-withIno80	3	1	24	60
11668	1	Ino80aid	withRad18-withIno80	3	1	25	60
11669	4	Ino80aid	withRad18-withIno80	3	1	26	60
11670	2	Ino80aid	withRad18-withIno80	3	1	27	60
11671	1	Ino80aid	withRad18-withIno80	3	1	28	60
11672	2	Ino80aid	withRad18-withIno80	3	1	29	60
11673	0	Ino80aid	withRad18-withIno80	3	1	30	60
11674	2	Ino80aid	withRad18-withIno80	3	1	31	60
11675	1	Ino80aid	withRad18-withIno80	3	1	32	60
11676	2	Ino80aid	withRad18-withIno80	3	1	33	60
11677	2	Ino80aid	withRad18-withIno80	3	1	34	60
11678	2	Ino80aid	withRad18-withIno80	3	1	35	60
11679	0	Ino80aid	withRad18-withIno80	3	1	36	60
11680	2	Ino80aid	withRad18-withIno80	3	1	37	60
11681	5	Ino80aid	withRad18-withIno80	3	1	38	60
11682	1	Ino80aid	withRad18-withIno80	3	1	39	60
11683	3	Ino80aid	withRad18-withIno80	3	1	40	60
11684	2	Ino80aid	withRad18-withIno80	3	1	41	60
11685	4	Ino80aid	withRad18-withIno80	3	1	42	60
11686	1	Ino80aid	withRad18-withIno80	3	1	43	60
11687	3	Ino80aid	withRad18-withIno80	3	1	44	60
11688	3	Ino80aid	withRad18-withIno80	3	1	45	60
11689	3	Ino80aid	withRad18-withIno80	3	1	46	60
11690	3	Ino80aid	withRad18-withIno80	3	1	47	60
11691	2	Ino80aid	withRad18-withIno80	3	1	48	60
11692	1	Ino80aid	withRad18-withIno80	3	1	49	60
11693	1	Ino80aid	withRad18-withIno80	3	1	50	60
11694	1	Ino80aid	withRad18-withIno80	3	1	51	60
11695	1	Ino80aid	withRad18-withIno80	3	1	52	60
11696	2	Ino80aid	withRad18-withIno80	3	1	53	60
11697	0	Ino80aid	withRad18-withIno80	3	1	54	60
11698	1	Ino80aid	withRad18-withIno80	3	1	55	60
11699	3	Ino80aid	withRad18-withIno80	3	1	56	60
11700	2	Ino80aid	withRad18-withIno80	3	1	57	60
11701	0	Ino80aid	withRad18-withIno80	3	1	58	60
11702	2	Ino80aid	withRad18-withIno80	3	1	59	60
11703	0	Ino80aid	withRad18-withIno80	3	1	60	60
11704	1	Ino80aid	withRad18-withIno80	3	1	61	60
11705	2	Ino80aid	withRad18-withIno80	3	1	62	60
11706	1	Ino80aid	withRad18-withIno80	3	1	63	60
11707	2	Ino80aid	withRad18-withIno80	3	1	64	60
11708	0	Ino80aid	withRad18-withIno80	3	1	65	60
11709	1	Ino80aid	withRad18-withIno80	3	1	66	60
11710	3	Ino80aid	withRad18-withIno80	3	1	67	60
11711	1	Ino80aid	withRad18-withIno80	3	1	68	60
11712	2	Ino80aid	withRad18-withIno80	3	1	69	60
11713	3	Ino80aid	withRad18-withIno80	3	1	70	60
11714	0	Ino80aid	withRad18-withIno80	3	1	71	60
11715	4	Ino80aid	withRad18-withIno80	3	1	72	60
11716	0	Ino80aid	withRad18-withIno80	3	1	73	60
11717	3	Ino80aid	withRad18-withIno80	3	1	74	60
11718	0	Ino80aid	withRad18-withIno80	3	1	75	60
11719	1	Ino80aid	withRad18-withIno80	3	1	76	60
11720	2	Ino80aid	withRad18-withIno80	3	1	77	60
11721	0	Ino80aid	withRad18-withIno80	3	1	78	60
11722	4	Ino80aid	withRad18-withIno80	3	1	79	60
11723	3	Ino80aid	withRad18-withIno80	3	1	80	60
11724	2	Ino80aid	withRad18-withIno80	3	1	81	60
11725	2	Ino80aid	withRad18-withIno80	3	1	82	60
11726	3	Ino80aid	withRad18-withIno80	3	1	83	60
11727	1	Ino80aid	withRad18-withIno80	3	1	84	60
11728	1	Ino80aid	withRad18-withIno80	3	1	85	60
11729	3	Ino80aid	withRad18-withIno80	3	1	86	60
11730	4	Ino80aid	withRad18-withIno80	3	1	87	60
11731	1	Ino80aid	withRad18-withIno80	3	1	88	60
11732	6	Ino80aid	withRad18-withIno80	3	1	89	60
11733	3	Ino80aid	withRad18-withIno80	3	1	90	60
11734	4	Ino80aid	withRad18-withIno80	3	1	91	60
11735	2	Ino80aid	withRad18-withIno80	3	1	92	60
11736	0	Ino80aid	withRad18-withIno80	3	1	93	60
11737	5	Ino80aid	withRad18-withIno80	3	1	94	60
11738	2	Ino80aid	withRad18-withIno80	3	1	95	60
11739	0	Ino80aid	withRad18-withIno80	3	1	96	60
11740	1	Ino80aid	withRad18-withIno80	3	1	97	60
11741	0	Ino80aid	withRad18-withIno80	3	1	98	60
11742	1	Ino80aid	withRad18-withIno80	3	1	99	60
11743	0	Ino80aid	withRad18-withIno80	3	1	100	60
11744	0	Ino80aid	withRad18-withIno80	3	1	101	60
11745	1	Ino80aid	withRad18-withIno80	3	1	102	60
11746	0	Ino80aid	withRad18-withIno80	3	1	103	60
11461	2	Ino80aid	withRad18-withIno80	1	2	0	60
11462	1	Ino80aid	withRad18-withIno80	1	2	1	60
11463	3	Ino80aid	withRad18-withIno80	1	2	2	60
11464	1	Ino80aid	withRad18-withIno80	1	2	3	60
11465	2	Ino80aid	withRad18-withIno80	1	2	4	60
11466	1	Ino80aid	withRad18-withIno80	1	2	5	60
11467	1	Ino80aid	withRad18-withIno80	1	2	6	60
11468	2	Ino80aid	withRad18-withIno80	1	2	7	60
11469	2	Ino80aid	withRad18-withIno80	1	2	8	60
11470	2	Ino80aid	withRad18-withIno80	1	2	9	60
11471	2	Ino80aid	withRad18-withIno80	1	2	10	60
11472	0	Ino80aid	withRad18-withIno80	1	2	11	60
11473	1	Ino80aid	withRad18-withIno80	1	2	12	60
11474	2	Ino80aid	withRad18-withIno80	1	2	13	60
11475	1	Ino80aid	withRad18-withIno80	1	2	14	60
11476	1	Ino80aid	withRad18-withIno80	1	2	15	60
11477	0	Ino80aid	withRad18-withIno80	1	2	16	60
11478	2	Ino80aid	withRad18-withIno80	1	2	17	60
11479	2	Ino80aid	withRad18-withIno80	1	2	18	60
11480	3	Ino80aid	withRad18-withIno80	1	2	19	60
11481	2	Ino80aid	withRad18-withIno80	1	2	20	60
11482	3	Ino80aid	withRad18-withIno80	1	2	21	60
11483	2	Ino80aid	withRad18-withIno80	1	2	22	60
11484	5	Ino80aid	withRad18-withIno80	1	2	23	60
11485	2	Ino80aid	withRad18-withIno80	1	2	24	60
11486	2	Ino80aid	withRad18-withIno80	1	2	25	60
11487	3	Ino80aid	withRad18-withIno80	1	2	26	60
11488	1	Ino80aid	withRad18-withIno80	1	2	27	60
11489	3	Ino80aid	withRad18-withIno80	1	2	28	60
11490	0	Ino80aid	withRad18-withIno80	1	2	29	60
11491	0	Ino80aid	withRad18-withIno80	1	2	30	60
11492	2	Ino80aid	withRad18-withIno80	1	2	31	60
11493	2	Ino80aid	withRad18-withIno80	1	2	32	60
11494	1	Ino80aid	withRad18-withIno80	1	2	33	60
11495	2	Ino80aid	withRad18-withIno80	1	2	34	60
11496	1	Ino80aid	withRad18-withIno80	1	2	35	60
11497	1	Ino80aid	withRad18-withIno80	1	2	36	60
11498	4	Ino80aid	withRad18-withIno80	1	2	37	60
11499	3	Ino80aid	withRad18-withIno80	1	2	38	60
11500	1	Ino80aid	withRad18-withIno80	1	2	39	60
11501	5	Ino80aid	withRad18-withIno80	1	2	40	60
11502	1	Ino80aid	withRad18-withIno80	1	2	41	60
11503	0	Ino80aid	withRad18-withIno80	1	2	42	60
11504	3	Ino80aid	withRad18-withIno80	1	2	43	60
11505	0	Ino80aid	withRad18-withIno80	1	2	44	60
11506	4	Ino80aid	withRad18-withIno80	1	2	45	60
11507	2	Ino80aid	withRad18-withIno80	1	2	46	60
11508	4	Ino80aid	withRad18-withIno80	1	2	47	60
11509	0	Ino80aid	withRad18-withIno80	1	2	48	60
11510	3	Ino80aid	withRad18-withIno80	1	2	49	60
11511	0	Ino80aid	withRad18-withIno80	1	2	50	60
11512	1	Ino80aid	withRad18-withIno80	1	2	51	60
11513	1	Ino80aid	withRad18-withIno80	1	2	52	60
11514	0	Ino80aid	withRad18-withIno80	1	2	53	60
11515	3	Ino80aid	withRad18-withIno80	1	2	54	60
11516	0	Ino80aid	withRad18-withIno80	1	2	55	60
11517	2	Ino80aid	withRad18-withIno80	1	2	56	60
11518	3	Ino80aid	withRad18-withIno80	1	2	57	60
11519	1	Ino80aid	withRad18-withIno80	1	2	58	60
11520	1	Ino80aid	withRad18-withIno80	1	2	59	60
11521	2	Ino80aid	withRad18-withIno80	1	2	60	60
11522	2	Ino80aid	withRad18-withIno80	1	2	61	60
11523	2	Ino80aid	withRad18-withIno80	1	2	62	60
11524	1	Ino80aid	withRad18-withIno80	1	2	63	60
11525	2	Ino80aid	withRad18-withIno80	1	2	64	60
11526	2	Ino80aid	withRad18-withIno80	1	2	65	60
11527	2	Ino80aid	withRad18-withIno80	1	2	66	60
11528	2	Ino80aid	withRad18-withIno80	1	2	67	60
11529	2	Ino80aid	withRad18-withIno80	1	2	68	60
11530	2	Ino80aid	withRad18-withIno80	1	2	69	60
11531	1	Ino80aid	withRad18-withIno80	1	2	70	60
11532	0	Ino80aid	withRad18-withIno80	1	2	71	60
11533	2	Ino80aid	withRad18-withIno80	1	2	72	60
11534	2	Ino80aid	withRad18-withIno80	1	2	73	60
11535	4	Ino80aid	withRad18-withIno80	1	2	74	60
11536	2	Ino80aid	withRad18-withIno80	1	2	75	60
11537	1	Ino80aid	withRad18-withIno80	1	2	76	60
11538	3	Ino80aid	withRad18-withIno80	1	2	77	60
11539	3	Ino80aid	withRad18-withIno80	1	2	78	60
11540	2	Ino80aid	withRad18-withIno80	1	2	79	60
11541	1	Ino80aid	withRad18-withIno80	1	2	80	60
11542	0	Ino80aid	withRad18-withIno80	1	2	81	60
11543	3	Ino80aid	withRad18-withIno80	1	2	82	60
11544	1	Ino80aid	withRad18-withIno80	1	2	83	60
11545	2	Ino80aid	withRad18-withIno80	1	2	84	60
11546	1	Ino80aid	withRad18-withIno80	1	2	85	60
11547	1	Ino80aid	withRad18-withIno80	1	2	86	60
11548	0	Ino80aid	withRad18-withIno80	1	2	87	60
11549	0	Ino80aid	withRad18-withIno80	1	2	88	60
11550	4	Ino80aid	withRad18-withIno80	1	2	89	60
11551	2	Ino80aid	withRad18-withIno80	2	3	0	60
11552	1	Ino80aid	withRad18-withIno80	2	3	1	60
11553	1	Ino80aid	withRad18-withIno80	2	3	2	60
11554	3	Ino80aid	withRad18-withIno80	2	3	3	60
11555	3	Ino80aid	withRad18-withIno80	2	3	4	60
11556	0	Ino80aid	withRad18-withIno80	2	3	5	60
11557	0	Ino80aid	withRad18-withIno80	2	3	6	60
11558	0	Ino80aid	withRad18-withIno80	2	3	7	60
11559	3	Ino80aid	withRad18-withIno80	2	3	8	60
11560	0	Ino80aid	withRad18-withIno80	2	3	9	60
11561	0	Ino80aid	withRad18-withIno80	2	3	10	60
11562	0	Ino80aid	withRad18-withIno80	2	3	11	60
11563	2	Ino80aid	withRad18-withIno80	2	3	12	60
11564	1	Ino80aid	withRad18-withIno80	2	3	13	60
11565	0	Ino80aid	withRad18-withIno80	2	3	14	60
11566	2	Ino80aid	withRad18-withIno80	2	3	15	60
11567	1	Ino80aid	withRad18-withIno80	2	3	16	60
11568	3	Ino80aid	withRad18-withIno80	2	3	17	60
11569	3	Ino80aid	withRad18-withIno80	2	3	18	60
11570	2	Ino80aid	withRad18-withIno80	2	3	19	60
11571	1	Ino80aid	withRad18-withIno80	2	3	20	60
11572	2	Ino80aid	withRad18-withIno80	2	3	21	60
11573	1	Ino80aid	withRad18-withIno80	2	3	22	60
11574	2	Ino80aid	withRad18-withIno80	2	3	23	60
11575	1	Ino80aid	withRad18-withIno80	2	3	24	60
11576	2	Ino80aid	withRad18-withIno80	2	3	25	60
11577	2	Ino80aid	withRad18-withIno80	2	3	26	60
11578	2	Ino80aid	withRad18-withIno80	2	3	27	60
11579	1	Ino80aid	withRad18-withIno80	2	3	28	60
11580	0	Ino80aid	withRad18-withIno80	2	3	29	60
11581	0	Ino80aid	withRad18-withIno80	2	3	30	60
11582	1	Ino80aid	withRad18-withIno80	2	3	31	60
11583	0	Ino80aid	withRad18-withIno80	2	3	32	60
11584	0	Ino80aid	withRad18-withIno80	2	3	33	60
11585	1	Ino80aid	withRad18-withIno80	2	3	34	60
11586	2	Ino80aid	withRad18-withIno80	2	3	35	60
11587	2	Ino80aid	withRad18-withIno80	2	3	36	60
11588	3	Ino80aid	withRad18-withIno80	2	3	37	60
11589	4	Ino80aid	withRad18-withIno80	2	3	38	60
11590	2	Ino80aid	withRad18-withIno80	2	3	39	60
11591	1	Ino80aid	withRad18-withIno80	2	3	40	60
11592	2	Ino80aid	withRad18-withIno80	2	3	41	60
11593	2	Ino80aid	withRad18-withIno80	2	3	42	60
11594	0	Ino80aid	withRad18-withIno80	2	3	43	60
11595	2	Ino80aid	withRad18-withIno80	2	3	44	60
11596	3	Ino80aid	withRad18-withIno80	2	3	45	60
11597	2	Ino80aid	withRad18-withIno80	2	3	46	60
11598	1	Ino80aid	withRad18-withIno80	2	3	47	60
11599	2	Ino80aid	withRad18-withIno80	2	3	48	60
11600	2	Ino80aid	withRad18-withIno80	2	3	49	60
11601	3	Ino80aid	withRad18-withIno80	2	3	50	60
11602	2	Ino80aid	withRad18-withIno80	2	3	51	60
11603	1	Ino80aid	withRad18-withIno80	2	3	52	60
11604	2	Ino80aid	withRad18-withIno80	2	3	53	60
11605	1	Ino80aid	withRad18-withIno80	2	3	54	60
11606	2	Ino80aid	withRad18-withIno80	2	3	55	60
11607	0	Ino80aid	withRad18-withIno80	2	3	56	60
11608	2	Ino80aid	withRad18-withIno80	2	3	57	60
11609	2	Ino80aid	withRad18-withIno80	2	3	58	60
11610	2	Ino80aid	withRad18-withIno80	2	3	59	60
11611	0	Ino80aid	withRad18-withIno80	2	3	60	60
11612	2	Ino80aid	withRad18-withIno80	2	3	61	60
11613	4	Ino80aid	withRad18-withIno80	2	3	62	60
11614	0	Ino80aid	withRad18-withIno80	2	3	63	60
11615	2	Ino80aid	withRad18-withIno80	2	3	64	60
11616	1	Ino80aid	withRad18-withIno80	2	3	65	60
11617	1	Ino80aid	withRad18-withIno80	2	3	66	60
11618	0	Ino80aid	withRad18-withIno80	2	3	67	60
11619	1	Ino80aid	withRad18-withIno80	2	3	68	60
11620	1	Ino80aid	withRad18-withIno80	2	3	69	60
11621	2	Ino80aid	withRad18-withIno80	2	3	70	60
11622	2	Ino80aid	withRad18-withIno80	2	3	71	60
11623	2	Ino80aid	withRad18-withIno80	2	3	72	60
11624	0	Ino80aid	withRad18-withIno80	2	3	73	60
11625	0	Ino80aid	withRad18-withIno80	2	3	74	60
11626	4	Ino80aid	withRad18-withIno80	2	3	75	60
11627	1	Ino80aid	withRad18-withIno80	2	3	76	60
11628	1	Ino80aid	withRad18-withIno80	2	3	77	60
11629	3	Ino80aid	withRad18-withIno80	2	3	78	60
11630	0	Ino80aid	withRad18-withIno80	2	3	79	60
11631	0	Ino80aid	withRad18-withIno80	2	3	80	60
11632	0	Ino80aid	withRad18-withIno80	2	3	81	60
11633	0	Ino80aid	withRad18-withIno80	2	3	82	60
11634	3	Ino80aid	withRad18-withIno80	2	3	83	60
11635	0	Ino80aid	withRad18-withIno80	2	3	84	60
11636	0	Ino80aid	withRad18-withIno80	2	3	85	60
11637	1	Ino80aid	withRad18-withIno80	2	3	86	60
11638	2	Ino80aid	withRad18-withIno80	2	3	87	60
11639	3	Ino80aid	withRad18-withIno80	2	3	88	60
11640	2	Ino80aid	withRad18-withIno80	2	3	89	60
11641	3	Ino80aid	withRad18-withIno80	2	3	90	60
11642	1	Ino80aid	withRad18-withIno80	2	3	91	60
11192	1	Ino80aid	withRad18-withIno80	3	1	0	120
11193	1	Ino80aid	withRad18-withIno80	3	1	1	120
11194	2	Ino80aid	withRad18-withIno80	3	1	2	120
11195	0	Ino80aid	withRad18-withIno80	3	1	3	120
11196	1	Ino80aid	withRad18-withIno80	3	1	4	120
11197	1	Ino80aid	withRad18-withIno80	3	1	5	120
11198	1	Ino80aid	withRad18-withIno80	3	1	6	120
11199	1	Ino80aid	withRad18-withIno80	3	1	7	120
11200	0	Ino80aid	withRad18-withIno80	3	1	8	120
11201	0	Ino80aid	withRad18-withIno80	3	1	9	120
11202	0	Ino80aid	withRad18-withIno80	3	1	10	120
11203	1	Ino80aid	withRad18-withIno80	3	1	11	120
11204	2	Ino80aid	withRad18-withIno80	3	1	12	120
11205	2	Ino80aid	withRad18-withIno80	3	1	13	120
11206	0	Ino80aid	withRad18-withIno80	3	1	14	120
11207	0	Ino80aid	withRad18-withIno80	3	1	15	120
11208	1	Ino80aid	withRad18-withIno80	3	1	16	120
11209	1	Ino80aid	withRad18-withIno80	3	1	17	120
11210	2	Ino80aid	withRad18-withIno80	3	1	18	120
11211	0	Ino80aid	withRad18-withIno80	3	1	19	120
11212	0	Ino80aid	withRad18-withIno80	3	1	20	120
11213	1	Ino80aid	withRad18-withIno80	3	1	21	120
11214	0	Ino80aid	withRad18-withIno80	3	1	22	120
11215	0	Ino80aid	withRad18-withIno80	3	1	23	120
11216	0	Ino80aid	withRad18-withIno80	3	1	24	120
11217	4	Ino80aid	withRad18-withIno80	3	1	25	120
11218	2	Ino80aid	withRad18-withIno80	3	1	26	120
11219	1	Ino80aid	withRad18-withIno80	3	1	27	120
11220	0	Ino80aid	withRad18-withIno80	3	1	28	120
11221	1	Ino80aid	withRad18-withIno80	3	1	29	120
11222	4	Ino80aid	withRad18-withIno80	3	1	30	120
11223	3	Ino80aid	withRad18-withIno80	3	1	31	120
11224	0	Ino80aid	withRad18-withIno80	3	1	32	120
11225	0	Ino80aid	withRad18-withIno80	3	1	33	120
11226	1	Ino80aid	withRad18-withIno80	3	1	34	120
11227	2	Ino80aid	withRad18-withIno80	3	1	35	120
11228	2	Ino80aid	withRad18-withIno80	3	1	36	120
11229	1	Ino80aid	withRad18-withIno80	3	1	37	120
11230	0	Ino80aid	withRad18-withIno80	3	1	38	120
11231	1	Ino80aid	withRad18-withIno80	3	1	39	120
11232	1	Ino80aid	withRad18-withIno80	3	1	40	120
11233	1	Ino80aid	withRad18-withIno80	3	1	41	120
11234	3	Ino80aid	withRad18-withIno80	3	1	42	120
11235	0	Ino80aid	withRad18-withIno80	3	1	43	120
11236	0	Ino80aid	withRad18-withIno80	3	1	44	120
11237	0	Ino80aid	withRad18-withIno80	3	1	45	120
11238	0	Ino80aid	withRad18-withIno80	3	1	46	120
11100	1	Ino80aid	withRad18-withIno80	1	2	0	120
11239	1	Ino80aid	withRad18-withIno80	4	2	0	120
11101	0	Ino80aid	withRad18-withIno80	1	2	1	120
11240	2	Ino80aid	withRad18-withIno80	4	2	1	120
11102	0	Ino80aid	withRad18-withIno80	1	2	2	120
11241	2	Ino80aid	withRad18-withIno80	4	2	2	120
11103	0	Ino80aid	withRad18-withIno80	1	2	3	120
11242	1	Ino80aid	withRad18-withIno80	4	2	3	120
11104	0	Ino80aid	withRad18-withIno80	1	2	4	120
11243	1	Ino80aid	withRad18-withIno80	4	2	4	120
11105	0	Ino80aid	withRad18-withIno80	1	2	5	120
11244	0	Ino80aid	withRad18-withIno80	4	2	5	120
11106	1	Ino80aid	withRad18-withIno80	1	2	6	120
11245	0	Ino80aid	withRad18-withIno80	4	2	6	120
11107	0	Ino80aid	withRad18-withIno80	1	2	7	120
11246	1	Ino80aid	withRad18-withIno80	4	2	7	120
11108	2	Ino80aid	withRad18-withIno80	1	2	8	120
11247	1	Ino80aid	withRad18-withIno80	4	2	8	120
11109	0	Ino80aid	withRad18-withIno80	1	2	9	120
11248	3	Ino80aid	withRad18-withIno80	4	2	9	120
11110	0	Ino80aid	withRad18-withIno80	1	2	10	120
11249	2	Ino80aid	withRad18-withIno80	4	2	10	120
11111	0	Ino80aid	withRad18-withIno80	1	2	11	120
11250	1	Ino80aid	withRad18-withIno80	4	2	11	120
11112	0	Ino80aid	withRad18-withIno80	1	2	12	120
11251	1	Ino80aid	withRad18-withIno80	4	2	12	120
11113	1	Ino80aid	withRad18-withIno80	1	2	13	120
11252	0	Ino80aid	withRad18-withIno80	4	2	13	120
11114	2	Ino80aid	withRad18-withIno80	1	2	14	120
11253	2	Ino80aid	withRad18-withIno80	4	2	14	120
11115	2	Ino80aid	withRad18-withIno80	1	2	15	120
11254	0	Ino80aid	withRad18-withIno80	4	2	15	120
11116	2	Ino80aid	withRad18-withIno80	1	2	16	120
11255	0	Ino80aid	withRad18-withIno80	4	2	16	120
11117	1	Ino80aid	withRad18-withIno80	1	2	17	120
11256	1	Ino80aid	withRad18-withIno80	4	2	17	120
11118	0	Ino80aid	withRad18-withIno80	1	2	18	120
11257	0	Ino80aid	withRad18-withIno80	4	2	18	120
11119	1	Ino80aid	withRad18-withIno80	1	2	19	120
11258	3	Ino80aid	withRad18-withIno80	4	2	19	120
11120	4	Ino80aid	withRad18-withIno80	1	2	20	120
11259	1	Ino80aid	withRad18-withIno80	4	2	20	120
11121	3	Ino80aid	withRad18-withIno80	1	2	21	120
11260	2	Ino80aid	withRad18-withIno80	4	2	21	120
11122	1	Ino80aid	withRad18-withIno80	1	2	22	120
11261	1	Ino80aid	withRad18-withIno80	4	2	22	120
11123	1	Ino80aid	withRad18-withIno80	1	2	23	120
11262	1	Ino80aid	withRad18-withIno80	4	2	23	120
11124	0	Ino80aid	withRad18-withIno80	1	2	24	120
11263	2	Ino80aid	withRad18-withIno80	4	2	24	120
11125	2	Ino80aid	withRad18-withIno80	1	2	25	120
11264	3	Ino80aid	withRad18-withIno80	4	2	25	120
11126	2	Ino80aid	withRad18-withIno80	1	2	26	120
11265	1	Ino80aid	withRad18-withIno80	4	2	26	120
11127	1	Ino80aid	withRad18-withIno80	1	2	27	120
11266	0	Ino80aid	withRad18-withIno80	4	2	27	120
11128	1	Ino80aid	withRad18-withIno80	1	2	28	120
11267	0	Ino80aid	withRad18-withIno80	4	2	28	120
11129	1	Ino80aid	withRad18-withIno80	1	2	29	120
11268	0	Ino80aid	withRad18-withIno80	4	2	29	120
11130	1	Ino80aid	withRad18-withIno80	1	2	30	120
11269	1	Ino80aid	withRad18-withIno80	4	2	30	120
11131	1	Ino80aid	withRad18-withIno80	1	2	31	120
11270	1	Ino80aid	withRad18-withIno80	4	2	31	120
11132	0	Ino80aid	withRad18-withIno80	1	2	32	120
11271	0	Ino80aid	withRad18-withIno80	4	2	32	120
11133	0	Ino80aid	withRad18-withIno80	1	2	33	120
11272	3	Ino80aid	withRad18-withIno80	4	2	33	120
11134	0	Ino80aid	withRad18-withIno80	1	2	34	120
11273	0	Ino80aid	withRad18-withIno80	4	2	34	120
11135	2	Ino80aid	withRad18-withIno80	1	2	35	120
11136	2	Ino80aid	withRad18-withIno80	1	2	36	120
11137	1	Ino80aid	withRad18-withIno80	1	2	37	120
11138	1	Ino80aid	withRad18-withIno80	1	2	38	120
11139	3	Ino80aid	withRad18-withIno80	1	2	39	120
11140	0	Ino80aid	withRad18-withIno80	1	2	40	120
11141	0	Ino80aid	withRad18-withIno80	1	2	41	120
11142	2	Ino80aid	withRad18-withIno80	1	2	42	120
11143	0	Ino80aid	withRad18-withIno80	1	2	43	120
11144	0	Ino80aid	withRad18-withIno80	1	2	44	120
11145	0	Ino80aid	withRad18-withIno80	1	2	45	120
11146	0	Ino80aid	withRad18-withIno80	1	2	46	120
11147	2	Ino80aid	withRad18-withIno80	2	3	0	120
11148	2	Ino80aid	withRad18-withIno80	2	3	1	120
11149	0	Ino80aid	withRad18-withIno80	2	3	2	120
11150	0	Ino80aid	withRad18-withIno80	2	3	3	120
11151	0	Ino80aid	withRad18-withIno80	2	3	4	120
11152	0	Ino80aid	withRad18-withIno80	2	3	5	120
11153	0	Ino80aid	withRad18-withIno80	2	3	6	120
11154	0	Ino80aid	withRad18-withIno80	2	3	7	120
11155	0	Ino80aid	withRad18-withIno80	2	3	8	120
11156	0	Ino80aid	withRad18-withIno80	2	3	9	120
11157	0	Ino80aid	withRad18-withIno80	2	3	10	120
11158	0	Ino80aid	withRad18-withIno80	2	3	11	120
11159	2	Ino80aid	withRad18-withIno80	2	3	12	120
11160	0	Ino80aid	withRad18-withIno80	2	3	13	120
11161	1	Ino80aid	withRad18-withIno80	2	3	14	120
11162	2	Ino80aid	withRad18-withIno80	2	3	15	120
11163	2	Ino80aid	withRad18-withIno80	2	3	16	120
11164	2	Ino80aid	withRad18-withIno80	2	3	17	120
11165	2	Ino80aid	withRad18-withIno80	2	3	18	120
11166	0	Ino80aid	withRad18-withIno80	2	3	19	120
11167	0	Ino80aid	withRad18-withIno80	2	3	20	120
11168	3	Ino80aid	withRad18-withIno80	2	3	21	120
11169	0	Ino80aid	withRad18-withIno80	2	3	22	120
11170	0	Ino80aid	withRad18-withIno80	2	3	23	120
11171	3	Ino80aid	withRad18-withIno80	2	3	24	120
11172	1	Ino80aid	withRad18-withIno80	2	3	25	120
11173	2	Ino80aid	withRad18-withIno80	2	3	26	120
11174	3	Ino80aid	withRad18-withIno80	2	3	27	120
11175	0	Ino80aid	withRad18-withIno80	2	3	28	120
11176	0	Ino80aid	withRad18-withIno80	2	3	29	120
11177	2	Ino80aid	withRad18-withIno80	2	3	30	120
11178	0	Ino80aid	withRad18-withIno80	2	3	31	120
11179	2	Ino80aid	withRad18-withIno80	2	3	32	120
11180	1	Ino80aid	withRad18-withIno80	2	3	33	120
11181	0	Ino80aid	withRad18-withIno80	2	3	34	120
11182	0	Ino80aid	withRad18-withIno80	2	3	35	120
11183	2	Ino80aid	withRad18-withIno80	2	3	36	120
11184	1	Ino80aid	withRad18-withIno80	2	3	37	120
11185	2	Ino80aid	withRad18-withIno80	2	3	38	120
11186	2	Ino80aid	withRad18-withIno80	2	3	39	120
11187	2	Ino80aid	withRad18-withIno80	2	3	40	120
11188	4	Ino80aid	withRad18-withIno80	2	3	41	120
11189	0	Ino80aid	withRad18-withIno80	2	3	42	120
11190	0	Ino80aid	withRad18-withIno80	2	3	43	120
11191	0	Ino80aid	withRad18-withIno80	2	3	44	120
11362	1	Ino80aid	withRad18-withIno80	3	1	0	180
11363	1	Ino80aid	withRad18-withIno80	3	1	1	180
11364	0	Ino80aid	withRad18-withIno80	3	1	2	180
11365	0	Ino80aid	withRad18-withIno80	3	1	3	180
11366	0	Ino80aid	withRad18-withIno80	3	1	4	180
11367	0	Ino80aid	withRad18-withIno80	3	1	5	180
11368	0	Ino80aid	withRad18-withIno80	3	1	6	180
11369	2	Ino80aid	withRad18-withIno80	3	1	7	180
11370	0	Ino80aid	withRad18-withIno80	3	1	8	180
11371	3	Ino80aid	withRad18-withIno80	3	1	9	180
11372	0	Ino80aid	withRad18-withIno80	3	1	10	180
11373	1	Ino80aid	withRad18-withIno80	3	1	11	180
11374	0	Ino80aid	withRad18-withIno80	3	1	12	180
11375	1	Ino80aid	withRad18-withIno80	3	1	13	180
11376	0	Ino80aid	withRad18-withIno80	3	1	14	180
11377	0	Ino80aid	withRad18-withIno80	3	1	15	180
11378	2	Ino80aid	withRad18-withIno80	3	1	16	180
11379	0	Ino80aid	withRad18-withIno80	3	1	17	180
11380	2	Ino80aid	withRad18-withIno80	3	1	18	180
11381	2	Ino80aid	withRad18-withIno80	3	1	19	180
11382	0	Ino80aid	withRad18-withIno80	3	1	20	180
11383	3	Ino80aid	withRad18-withIno80	3	1	21	180
11384	2	Ino80aid	withRad18-withIno80	3	1	22	180
11385	0	Ino80aid	withRad18-withIno80	3	1	23	180
11386	0	Ino80aid	withRad18-withIno80	3	1	24	180
11387	0	Ino80aid	withRad18-withIno80	3	1	25	180
11388	1	Ino80aid	withRad18-withIno80	3	1	26	180
11389	1	Ino80aid	withRad18-withIno80	3	1	27	180
11390	5	Ino80aid	withRad18-withIno80	3	1	28	180
11391	0	Ino80aid	withRad18-withIno80	3	1	29	180
11392	0	Ino80aid	withRad18-withIno80	3	1	30	180
11393	0	Ino80aid	withRad18-withIno80	3	1	31	180
11394	2	Ino80aid	withRad18-withIno80	3	1	32	180
11395	0	Ino80aid	withRad18-withIno80	3	1	33	180
11396	2	Ino80aid	withRad18-withIno80	3	1	34	180
11397	1	Ino80aid	withRad18-withIno80	3	1	35	180
11398	0	Ino80aid	withRad18-withIno80	3	1	36	180
11399	2	Ino80aid	withRad18-withIno80	3	1	37	180
11400	0	Ino80aid	withRad18-withIno80	3	1	38	180
11401	0	Ino80aid	withRad18-withIno80	3	1	39	180
11402	2	Ino80aid	withRad18-withIno80	3	1	40	180
11403	3	Ino80aid	withRad18-withIno80	3	1	41	180
11404	0	Ino80aid	withRad18-withIno80	3	1	42	180
11405	4	Ino80aid	withRad18-withIno80	3	1	43	180
11406	1	Ino80aid	withRad18-withIno80	3	1	44	180
11407	0	Ino80aid	withRad18-withIno80	3	1	45	180
11408	0	Ino80aid	withRad18-withIno80	3	1	46	180
11409	0	Ino80aid	withRad18-withIno80	3	1	47	180
11410	0	Ino80aid	withRad18-withIno80	3	1	48	180
11411	0	Ino80aid	withRad18-withIno80	3	1	49	180
11412	1	Ino80aid	withRad18-withIno80	3	1	50	180
11413	1	Ino80aid	withRad18-withIno80	3	1	51	180
11414	2	Ino80aid	withRad18-withIno80	3	1	52	180
11415	2	Ino80aid	withRad18-withIno80	3	1	53	180
11274	1	Ino80aid	withRad18-withIno80	1	2	0	180
11416	2	Ino80aid	withRad18-withIno80	4	2	0	180
11275	0	Ino80aid	withRad18-withIno80	1	2	1	180
11417	1	Ino80aid	withRad18-withIno80	4	2	1	180
11276	2	Ino80aid	withRad18-withIno80	1	2	2	180
11418	0	Ino80aid	withRad18-withIno80	4	2	2	180
11277	0	Ino80aid	withRad18-withIno80	1	2	3	180
11419	0	Ino80aid	withRad18-withIno80	4	2	3	180
11278	0	Ino80aid	withRad18-withIno80	1	2	4	180
11420	0	Ino80aid	withRad18-withIno80	4	2	4	180
11279	1	Ino80aid	withRad18-withIno80	1	2	5	180
11421	0	Ino80aid	withRad18-withIno80	4	2	5	180
11280	0	Ino80aid	withRad18-withIno80	1	2	6	180
11422	0	Ino80aid	withRad18-withIno80	4	2	6	180
11281	0	Ino80aid	withRad18-withIno80	1	2	7	180
11423	0	Ino80aid	withRad18-withIno80	4	2	7	180
11282	2	Ino80aid	withRad18-withIno80	1	2	8	180
11424	2	Ino80aid	withRad18-withIno80	4	2	8	180
11283	2	Ino80aid	withRad18-withIno80	1	2	9	180
11425	0	Ino80aid	withRad18-withIno80	4	2	9	180
11284	0	Ino80aid	withRad18-withIno80	1	2	10	180
11426	1	Ino80aid	withRad18-withIno80	4	2	10	180
11285	0	Ino80aid	withRad18-withIno80	1	2	11	180
11427	1	Ino80aid	withRad18-withIno80	4	2	11	180
11286	0	Ino80aid	withRad18-withIno80	1	2	12	180
11428	1	Ino80aid	withRad18-withIno80	4	2	12	180
11287	3	Ino80aid	withRad18-withIno80	1	2	13	180
11429	4	Ino80aid	withRad18-withIno80	4	2	13	180
11288	1	Ino80aid	withRad18-withIno80	1	2	14	180
11430	0	Ino80aid	withRad18-withIno80	4	2	14	180
11289	1	Ino80aid	withRad18-withIno80	1	2	15	180
11431	0	Ino80aid	withRad18-withIno80	4	2	15	180
11290	1	Ino80aid	withRad18-withIno80	1	2	16	180
11432	3	Ino80aid	withRad18-withIno80	4	2	16	180
11291	0	Ino80aid	withRad18-withIno80	1	2	17	180
11433	0	Ino80aid	withRad18-withIno80	4	2	17	180
11292	2	Ino80aid	withRad18-withIno80	1	2	18	180
11434	3	Ino80aid	withRad18-withIno80	4	2	18	180
11293	0	Ino80aid	withRad18-withIno80	1	2	19	180
11435	0	Ino80aid	withRad18-withIno80	4	2	19	180
11294	0	Ino80aid	withRad18-withIno80	1	2	20	180
11436	0	Ino80aid	withRad18-withIno80	4	2	20	180
11295	1	Ino80aid	withRad18-withIno80	1	2	21	180
11437	0	Ino80aid	withRad18-withIno80	4	2	21	180
11296	2	Ino80aid	withRad18-withIno80	1	2	22	180
11438	1	Ino80aid	withRad18-withIno80	4	2	22	180
11297	0	Ino80aid	withRad18-withIno80	1	2	23	180
11439	1	Ino80aid	withRad18-withIno80	4	2	23	180
11298	1	Ino80aid	withRad18-withIno80	1	2	24	180
11440	0	Ino80aid	withRad18-withIno80	4	2	24	180
11299	3	Ino80aid	withRad18-withIno80	1	2	25	180
11441	0	Ino80aid	withRad18-withIno80	4	2	25	180
11300	0	Ino80aid	withRad18-withIno80	1	2	26	180
11442	0	Ino80aid	withRad18-withIno80	4	2	26	180
11301	2	Ino80aid	withRad18-withIno80	1	2	27	180
11443	2	Ino80aid	withRad18-withIno80	4	2	27	180
11302	1	Ino80aid	withRad18-withIno80	1	2	28	180
11444	2	Ino80aid	withRad18-withIno80	4	2	28	180
11303	0	Ino80aid	withRad18-withIno80	1	2	29	180
11445	1	Ino80aid	withRad18-withIno80	4	2	29	180
11304	2	Ino80aid	withRad18-withIno80	1	2	30	180
11446	0	Ino80aid	withRad18-withIno80	4	2	30	180
11305	1	Ino80aid	withRad18-withIno80	1	2	31	180
11447	0	Ino80aid	withRad18-withIno80	4	2	31	180
11306	4	Ino80aid	withRad18-withIno80	1	2	32	180
11448	1	Ino80aid	withRad18-withIno80	4	2	32	180
11307	0	Ino80aid	withRad18-withIno80	1	2	33	180
11449	0	Ino80aid	withRad18-withIno80	4	2	33	180
11308	0	Ino80aid	withRad18-withIno80	1	2	34	180
11450	0	Ino80aid	withRad18-withIno80	4	2	34	180
11309	0	Ino80aid	withRad18-withIno80	1	2	35	180
11451	2	Ino80aid	withRad18-withIno80	4	2	35	180
11310	2	Ino80aid	withRad18-withIno80	1	2	36	180
11452	0	Ino80aid	withRad18-withIno80	4	2	36	180
11311	1	Ino80aid	withRad18-withIno80	1	2	37	180
11453	0	Ino80aid	withRad18-withIno80	4	2	37	180
11312	0	Ino80aid	withRad18-withIno80	1	2	38	180
11454	1	Ino80aid	withRad18-withIno80	4	2	38	180
11313	0	Ino80aid	withRad18-withIno80	1	2	39	180
11455	1	Ino80aid	withRad18-withIno80	4	2	39	180
11314	1	Ino80aid	withRad18-withIno80	1	2	40	180
11456	2	Ino80aid	withRad18-withIno80	4	2	40	180
11457	3	Ino80aid	withRad18-withIno80	4	2	41	180
11458	0	Ino80aid	withRad18-withIno80	4	2	42	180
11459	2	Ino80aid	withRad18-withIno80	4	2	43	180
11460	3	Ino80aid	withRad18-withIno80	4	2	44	180
11315	0	Ino80aid	withRad18-withIno80	2	3	0	180
11316	0	Ino80aid	withRad18-withIno80	2	3	1	180
11317	1	Ino80aid	withRad18-withIno80	2	3	2	180
11318	1	Ino80aid	withRad18-withIno80	2	3	3	180
11319	0	Ino80aid	withRad18-withIno80	2	3	4	180
11320	0	Ino80aid	withRad18-withIno80	2	3	5	180
11321	2	Ino80aid	withRad18-withIno80	2	3	6	180
11322	1	Ino80aid	withRad18-withIno80	2	3	7	180
11323	0	Ino80aid	withRad18-withIno80	2	3	8	180
11324	1	Ino80aid	withRad18-withIno80	2	3	9	180
11325	2	Ino80aid	withRad18-withIno80	2	3	10	180
11326	0	Ino80aid	withRad18-withIno80	2	3	11	180
11327	1	Ino80aid	withRad18-withIno80	2	3	12	180
11328	2	Ino80aid	withRad18-withIno80	2	3	13	180
11329	0	Ino80aid	withRad18-withIno80	2	3	14	180
11330	1	Ino80aid	withRad18-withIno80	2	3	15	180
11331	1	Ino80aid	withRad18-withIno80	2	3	16	180
11332	0	Ino80aid	withRad18-withIno80	2	3	17	180
11333	2	Ino80aid	withRad18-withIno80	2	3	18	180
11334	0	Ino80aid	withRad18-withIno80	2	3	19	180
11335	2	Ino80aid	withRad18-withIno80	2	3	20	180
11336	2	Ino80aid	withRad18-withIno80	2	3	21	180
11337	0	Ino80aid	withRad18-withIno80	2	3	22	180
11338	0	Ino80aid	withRad18-withIno80	2	3	23	180
11339	0	Ino80aid	withRad18-withIno80	2	3	24	180
11340	2	Ino80aid	withRad18-withIno80	2	3	25	180
11341	3	Ino80aid	withRad18-withIno80	2	3	26	180
11342	0	Ino80aid	withRad18-withIno80	2	3	27	180
11343	1	Ino80aid	withRad18-withIno80	2	3	28	180
11344	0	Ino80aid	withRad18-withIno80	2	3	29	180
11345	2	Ino80aid	withRad18-withIno80	2	3	30	180
11346	1	Ino80aid	withRad18-withIno80	2	3	31	180
11347	1	Ino80aid	withRad18-withIno80	2	3	32	180
11348	2	Ino80aid	withRad18-withIno80	2	3	33	180
11349	0	Ino80aid	withRad18-withIno80	2	3	34	180
11350	0	Ino80aid	withRad18-withIno80	2	3	35	180
11351	0	Ino80aid	withRad18-withIno80	2	3	36	180
11352	4	Ino80aid	withRad18-withIno80	2	3	37	180
11353	3	Ino80aid	withRad18-withIno80	2	3	38	180
11354	3	Ino80aid	withRad18-withIno80	2	3	39	180
11355	0	Ino80aid	withRad18-withIno80	2	3	40	180
11356	0	Ino80aid	withRad18-withIno80	2	3	41	180
11357	2	Ino80aid	withRad18-withIno80	2	3	42	180
11358	1	Ino80aid	withRad18-withIno80	2	3	43	180
11359	0	Ino80aid	withRad18-withIno80	2	3	44	180
11360	1	Ino80aid	withRad18-withIno80	2	3	45	180
11361	0	Ino80aid	withRad18-withIno80	2	3	46	180
11924	1	Ino80aid	withRad18-withoutIno80	3	1	0	0
11925	0	Ino80aid	withRad18-withoutIno80	3	1	1	0
11926	3	Ino80aid	withRad18-withoutIno80	3	1	2	0
11927	2	Ino80aid	withRad18-withoutIno80	3	1	3	0
11928	4	Ino80aid	withRad18-withoutIno80	3	1	4	0
11929	1	Ino80aid	withRad18-withoutIno80	3	1	5	0
11930	4	Ino80aid	withRad18-withoutIno80	3	1	6	0
11931	2	Ino80aid	withRad18-withoutIno80	3	1	7	0
11932	3	Ino80aid	withRad18-withoutIno80	3	1	8	0
11933	3	Ino80aid	withRad18-withoutIno80	3	1	9	0
11934	0	Ino80aid	withRad18-withoutIno80	3	1	10	0
11935	3	Ino80aid	withRad18-withoutIno80	3	1	11	0
11936	1	Ino80aid	withRad18-withoutIno80	3	1	12	0
11937	1	Ino80aid	withRad18-withoutIno80	3	1	13	0
11938	4	Ino80aid	withRad18-withoutIno80	3	1	14	0
11939	3	Ino80aid	withRad18-withoutIno80	3	1	15	0
11940	4	Ino80aid	withRad18-withoutIno80	3	1	16	0
11941	5	Ino80aid	withRad18-withoutIno80	3	1	17	0
11942	0	Ino80aid	withRad18-withoutIno80	3	1	18	0
11943	3	Ino80aid	withRad18-withoutIno80	3	1	19	0
11944	4	Ino80aid	withRad18-withoutIno80	3	1	20	0
11945	2	Ino80aid	withRad18-withoutIno80	3	1	21	0
11946	2	Ino80aid	withRad18-withoutIno80	3	1	22	0
11947	1	Ino80aid	withRad18-withoutIno80	3	1	23	0
11948	3	Ino80aid	withRad18-withoutIno80	3	1	24	0
11949	1	Ino80aid	withRad18-withoutIno80	3	1	25	0
11950	1	Ino80aid	withRad18-withoutIno80	3	1	26	0
11951	2	Ino80aid	withRad18-withoutIno80	3	1	27	0
11952	2	Ino80aid	withRad18-withoutIno80	3	1	28	0
11953	0	Ino80aid	withRad18-withoutIno80	3	1	29	0
11954	1	Ino80aid	withRad18-withoutIno80	3	1	30	0
11955	3	Ino80aid	withRad18-withoutIno80	3	1	31	0
11956	2	Ino80aid	withRad18-withoutIno80	3	1	32	0
11957	0	Ino80aid	withRad18-withoutIno80	3	1	33	0
11958	2	Ino80aid	withRad18-withoutIno80	3	1	34	0
11959	3	Ino80aid	withRad18-withoutIno80	3	1	35	0
11960	2	Ino80aid	withRad18-withoutIno80	3	1	36	0
11961	2	Ino80aid	withRad18-withoutIno80	3	1	37	0
11962	1	Ino80aid	withRad18-withoutIno80	3	1	38	0
11963	0	Ino80aid	withRad18-withoutIno80	3	1	39	0
11964	0	Ino80aid	withRad18-withoutIno80	3	1	40	0
11965	1	Ino80aid	withRad18-withoutIno80	3	1	41	0
11966	1	Ino80aid	withRad18-withoutIno80	3	1	42	0
11967	1	Ino80aid	withRad18-withoutIno80	3	1	43	0
11968	1	Ino80aid	withRad18-withoutIno80	3	1	44	0
11969	2	Ino80aid	withRad18-withoutIno80	3	1	45	0
11970	4	Ino80aid	withRad18-withoutIno80	3	1	46	0
11971	2	Ino80aid	withRad18-withoutIno80	3	1	47	0
11972	3	Ino80aid	withRad18-withoutIno80	3	1	48	0
11973	3	Ino80aid	withRad18-withoutIno80	3	1	49	0
11974	1	Ino80aid	withRad18-withoutIno80	3	1	50	0
11975	2	Ino80aid	withRad18-withoutIno80	3	1	51	0
11976	1	Ino80aid	withRad18-withoutIno80	3	1	52	0
11977	1	Ino80aid	withRad18-withoutIno80	3	1	53	0
11978	3	Ino80aid	withRad18-withoutIno80	3	1	54	0
11979	3	Ino80aid	withRad18-withoutIno80	3	1	55	0
11980	1	Ino80aid	withRad18-withoutIno80	3	1	56	0
11981	1	Ino80aid	withRad18-withoutIno80	3	1	57	0
11982	2	Ino80aid	withRad18-withoutIno80	3	1	58	0
11983	0	Ino80aid	withRad18-withoutIno80	3	1	59	0
11984	0	Ino80aid	withRad18-withoutIno80	3	1	60	0
11985	4	Ino80aid	withRad18-withoutIno80	3	1	61	0
11986	2	Ino80aid	withRad18-withoutIno80	3	1	62	0
11987	2	Ino80aid	withRad18-withoutIno80	3	1	63	0
11988	2	Ino80aid	withRad18-withoutIno80	3	1	64	0
11989	2	Ino80aid	withRad18-withoutIno80	3	1	65	0
11990	3	Ino80aid	withRad18-withoutIno80	3	1	66	0
11991	4	Ino80aid	withRad18-withoutIno80	3	1	67	0
11992	2	Ino80aid	withRad18-withoutIno80	3	1	68	0
11993	2	Ino80aid	withRad18-withoutIno80	3	1	69	0
11994	0	Ino80aid	withRad18-withoutIno80	3	1	70	0
11995	1	Ino80aid	withRad18-withoutIno80	3	1	71	0
11996	1	Ino80aid	withRad18-withoutIno80	3	1	72	0
11997	2	Ino80aid	withRad18-withoutIno80	3	1	73	0
11998	1	Ino80aid	withRad18-withoutIno80	3	1	74	0
11999	3	Ino80aid	withRad18-withoutIno80	3	1	75	0
12000	0	Ino80aid	withRad18-withoutIno80	3	1	76	0
12001	4	Ino80aid	withRad18-withoutIno80	3	1	77	0
12002	3	Ino80aid	withRad18-withoutIno80	3	1	78	0
12003	4	Ino80aid	withRad18-withoutIno80	3	1	79	0
12004	2	Ino80aid	withRad18-withoutIno80	3	1	80	0
12005	2	Ino80aid	withRad18-withoutIno80	3	1	81	0
12006	2	Ino80aid	withRad18-withoutIno80	3	1	82	0
12007	2	Ino80aid	withRad18-withoutIno80	3	1	83	0
12008	1	Ino80aid	withRad18-withoutIno80	3	1	84	0
12009	2	Ino80aid	withRad18-withoutIno80	3	1	85	0
12010	3	Ino80aid	withRad18-withoutIno80	3	1	86	0
12011	2	Ino80aid	withRad18-withoutIno80	3	1	87	0
12012	3	Ino80aid	withRad18-withoutIno80	3	1	88	0
12013	1	Ino80aid	withRad18-withoutIno80	3	1	89	0
12014	3	Ino80aid	withRad18-withoutIno80	3	1	90	0
12015	2	Ino80aid	withRad18-withoutIno80	3	1	91	0
12016	3	Ino80aid	withRad18-withoutIno80	3	1	92	0
12017	1	Ino80aid	withRad18-withoutIno80	3	1	93	0
12018	2	Ino80aid	withRad18-withoutIno80	3	1	94	0
12019	0	Ino80aid	withRad18-withoutIno80	3	1	95	0
12020	2	Ino80aid	withRad18-withoutIno80	3	1	96	0
12021	0	Ino80aid	withRad18-withoutIno80	3	1	97	0
12022	0	Ino80aid	withRad18-withoutIno80	3	1	98	0
12023	1	Ino80aid	withRad18-withoutIno80	3	1	99	0
12024	4	Ino80aid	withRad18-withoutIno80	3	1	100	0
12025	3	Ino80aid	withRad18-withoutIno80	3	1	101	0
12026	2	Ino80aid	withRad18-withoutIno80	3	1	102	0
12027	3	Ino80aid	withRad18-withoutIno80	3	1	103	0
12028	2	Ino80aid	withRad18-withoutIno80	3	1	104	0
12029	2	Ino80aid	withRad18-withoutIno80	3	1	105	0
12030	1	Ino80aid	withRad18-withoutIno80	3	1	106	0
12031	3	Ino80aid	withRad18-withoutIno80	3	1	107	0
12032	2	Ino80aid	withRad18-withoutIno80	3	1	108	0
12033	2	Ino80aid	withRad18-withoutIno80	3	1	109	0
12034	3	Ino80aid	withRad18-withoutIno80	3	1	110	0
12035	3	Ino80aid	withRad18-withoutIno80	3	1	111	0
12036	0	Ino80aid	withRad18-withoutIno80	3	1	112	0
12037	4	Ino80aid	withRad18-withoutIno80	3	1	113	0
12038	2	Ino80aid	withRad18-withoutIno80	3	1	114	0
12039	3	Ino80aid	withRad18-withoutIno80	3	1	115	0
12040	1	Ino80aid	withRad18-withoutIno80	3	1	116	0
12041	4	Ino80aid	withRad18-withoutIno80	3	1	117	0
12042	2	Ino80aid	withRad18-withoutIno80	3	1	118	0
11747	1	Ino80aid	withRad18-withoutIno80	1	2	0	0
11748	2	Ino80aid	withRad18-withoutIno80	1	2	1	0
11749	2	Ino80aid	withRad18-withoutIno80	1	2	2	0
11750	4	Ino80aid	withRad18-withoutIno80	1	2	3	0
11751	2	Ino80aid	withRad18-withoutIno80	1	2	4	0
11752	0	Ino80aid	withRad18-withoutIno80	1	2	5	0
11753	3	Ino80aid	withRad18-withoutIno80	1	2	6	0
11754	4	Ino80aid	withRad18-withoutIno80	1	2	7	0
11755	3	Ino80aid	withRad18-withoutIno80	1	2	8	0
11756	1	Ino80aid	withRad18-withoutIno80	1	2	9	0
11757	1	Ino80aid	withRad18-withoutIno80	1	2	10	0
11758	0	Ino80aid	withRad18-withoutIno80	1	2	11	0
11759	0	Ino80aid	withRad18-withoutIno80	1	2	12	0
11760	3	Ino80aid	withRad18-withoutIno80	1	2	13	0
11761	2	Ino80aid	withRad18-withoutIno80	1	2	14	0
11762	1	Ino80aid	withRad18-withoutIno80	1	2	15	0
11763	3	Ino80aid	withRad18-withoutIno80	1	2	16	0
11764	1	Ino80aid	withRad18-withoutIno80	1	2	17	0
11765	5	Ino80aid	withRad18-withoutIno80	1	2	18	0
11766	1	Ino80aid	withRad18-withoutIno80	1	2	19	0
11767	4	Ino80aid	withRad18-withoutIno80	1	2	20	0
11768	3	Ino80aid	withRad18-withoutIno80	1	2	21	0
11769	1	Ino80aid	withRad18-withoutIno80	1	2	22	0
11770	2	Ino80aid	withRad18-withoutIno80	1	2	23	0
11771	4	Ino80aid	withRad18-withoutIno80	1	2	24	0
11772	2	Ino80aid	withRad18-withoutIno80	1	2	25	0
11773	0	Ino80aid	withRad18-withoutIno80	1	2	26	0
11774	2	Ino80aid	withRad18-withoutIno80	1	2	27	0
11775	1	Ino80aid	withRad18-withoutIno80	1	2	28	0
11776	3	Ino80aid	withRad18-withoutIno80	1	2	29	0
11777	1	Ino80aid	withRad18-withoutIno80	1	2	30	0
11778	2	Ino80aid	withRad18-withoutIno80	1	2	31	0
11779	1	Ino80aid	withRad18-withoutIno80	1	2	32	0
11780	3	Ino80aid	withRad18-withoutIno80	1	2	33	0
11781	0	Ino80aid	withRad18-withoutIno80	1	2	34	0
11782	6	Ino80aid	withRad18-withoutIno80	1	2	35	0
11783	3	Ino80aid	withRad18-withoutIno80	1	2	36	0
11784	3	Ino80aid	withRad18-withoutIno80	1	2	37	0
11785	2	Ino80aid	withRad18-withoutIno80	1	2	38	0
11786	2	Ino80aid	withRad18-withoutIno80	1	2	39	0
11787	1	Ino80aid	withRad18-withoutIno80	1	2	40	0
11788	1	Ino80aid	withRad18-withoutIno80	1	2	41	0
11789	0	Ino80aid	withRad18-withoutIno80	1	2	42	0
11790	3	Ino80aid	withRad18-withoutIno80	1	2	43	0
11791	4	Ino80aid	withRad18-withoutIno80	1	2	44	0
11792	0	Ino80aid	withRad18-withoutIno80	1	2	45	0
11793	2	Ino80aid	withRad18-withoutIno80	1	2	46	0
11794	2	Ino80aid	withRad18-withoutIno80	1	2	47	0
11795	2	Ino80aid	withRad18-withoutIno80	1	2	48	0
11796	3	Ino80aid	withRad18-withoutIno80	1	2	49	0
11797	1	Ino80aid	withRad18-withoutIno80	1	2	50	0
11798	0	Ino80aid	withRad18-withoutIno80	1	2	51	0
11799	2	Ino80aid	withRad18-withoutIno80	1	2	52	0
11800	3	Ino80aid	withRad18-withoutIno80	1	2	53	0
11801	2	Ino80aid	withRad18-withoutIno80	1	2	54	0
11802	0	Ino80aid	withRad18-withoutIno80	1	2	55	0
11803	2	Ino80aid	withRad18-withoutIno80	1	2	56	0
11804	4	Ino80aid	withRad18-withoutIno80	1	2	57	0
11805	4	Ino80aid	withRad18-withoutIno80	1	2	58	0
11806	1	Ino80aid	withRad18-withoutIno80	1	2	59	0
11807	4	Ino80aid	withRad18-withoutIno80	1	2	60	0
11808	3	Ino80aid	withRad18-withoutIno80	1	2	61	0
11809	3	Ino80aid	withRad18-withoutIno80	1	2	62	0
11810	3	Ino80aid	withRad18-withoutIno80	1	2	63	0
11811	1	Ino80aid	withRad18-withoutIno80	1	2	64	0
11812	2	Ino80aid	withRad18-withoutIno80	1	2	65	0
11813	3	Ino80aid	withRad18-withoutIno80	1	2	66	0
11814	2	Ino80aid	withRad18-withoutIno80	1	2	67	0
11815	0	Ino80aid	withRad18-withoutIno80	1	2	68	0
11816	1	Ino80aid	withRad18-withoutIno80	1	2	69	0
11817	1	Ino80aid	withRad18-withoutIno80	1	2	70	0
11818	1	Ino80aid	withRad18-withoutIno80	1	2	71	0
11819	2	Ino80aid	withRad18-withoutIno80	1	2	72	0
11820	1	Ino80aid	withRad18-withoutIno80	1	2	73	0
11821	1	Ino80aid	withRad18-withoutIno80	1	2	74	0
11822	4	Ino80aid	withRad18-withoutIno80	1	2	75	0
11823	1	Ino80aid	withRad18-withoutIno80	1	2	76	0
11824	1	Ino80aid	withRad18-withoutIno80	1	2	77	0
11825	3	Ino80aid	withRad18-withoutIno80	1	2	78	0
11826	0	Ino80aid	withRad18-withoutIno80	1	2	79	0
11827	2	Ino80aid	withRad18-withoutIno80	1	2	80	0
11828	3	Ino80aid	withRad18-withoutIno80	1	2	81	0
11829	2	Ino80aid	withRad18-withoutIno80	1	2	82	0
11830	3	Ino80aid	withRad18-withoutIno80	1	2	83	0
11831	3	Ino80aid	withRad18-withoutIno80	1	2	84	0
11832	2	Ino80aid	withRad18-withoutIno80	1	2	85	0
11833	1	Ino80aid	withRad18-withoutIno80	1	2	86	0
11834	2	Ino80aid	withRad18-withoutIno80	1	2	87	0
11835	2	Ino80aid	withRad18-withoutIno80	1	2	88	0
11836	2	Ino80aid	withRad18-withoutIno80	1	2	89	0
11837	0	Ino80aid	withRad18-withoutIno80	1	2	90	0
11838	1	Ino80aid	withRad18-withoutIno80	1	2	91	0
11839	0	Ino80aid	withRad18-withoutIno80	1	2	92	0
11840	4	Ino80aid	withRad18-withoutIno80	1	2	93	0
11841	0	Ino80aid	withRad18-withoutIno80	1	2	94	0
11842	2	Ino80aid	withRad18-withoutIno80	1	2	95	0
11843	1	Ino80aid	withRad18-withoutIno80	1	2	96	0
11844	2	Ino80aid	withRad18-withoutIno80	2	3	0	0
11845	3	Ino80aid	withRad18-withoutIno80	2	3	1	0
11846	3	Ino80aid	withRad18-withoutIno80	2	3	2	0
11847	1	Ino80aid	withRad18-withoutIno80	2	3	3	0
11848	2	Ino80aid	withRad18-withoutIno80	2	3	4	0
11849	3	Ino80aid	withRad18-withoutIno80	2	3	5	0
11850	0	Ino80aid	withRad18-withoutIno80	2	3	6	0
11851	1	Ino80aid	withRad18-withoutIno80	2	3	7	0
11852	2	Ino80aid	withRad18-withoutIno80	2	3	8	0
11853	3	Ino80aid	withRad18-withoutIno80	2	3	9	0
11854	1	Ino80aid	withRad18-withoutIno80	2	3	10	0
11855	4	Ino80aid	withRad18-withoutIno80	2	3	11	0
11856	0	Ino80aid	withRad18-withoutIno80	2	3	12	0
11857	4	Ino80aid	withRad18-withoutIno80	2	3	13	0
11858	1	Ino80aid	withRad18-withoutIno80	2	3	14	0
11859	3	Ino80aid	withRad18-withoutIno80	2	3	15	0
11860	2	Ino80aid	withRad18-withoutIno80	2	3	16	0
11861	3	Ino80aid	withRad18-withoutIno80	2	3	17	0
11862	0	Ino80aid	withRad18-withoutIno80	2	3	18	0
11863	1	Ino80aid	withRad18-withoutIno80	2	3	19	0
11864	2	Ino80aid	withRad18-withoutIno80	2	3	20	0
11865	3	Ino80aid	withRad18-withoutIno80	2	3	21	0
11866	3	Ino80aid	withRad18-withoutIno80	2	3	22	0
11867	1	Ino80aid	withRad18-withoutIno80	2	3	23	0
11868	2	Ino80aid	withRad18-withoutIno80	2	3	24	0
11869	4	Ino80aid	withRad18-withoutIno80	2	3	25	0
11870	2	Ino80aid	withRad18-withoutIno80	2	3	26	0
11871	3	Ino80aid	withRad18-withoutIno80	2	3	27	0
11872	5	Ino80aid	withRad18-withoutIno80	2	3	28	0
11873	1	Ino80aid	withRad18-withoutIno80	2	3	29	0
11874	1	Ino80aid	withRad18-withoutIno80	2	3	30	0
11875	2	Ino80aid	withRad18-withoutIno80	2	3	31	0
11876	5	Ino80aid	withRad18-withoutIno80	2	3	32	0
11877	4	Ino80aid	withRad18-withoutIno80	2	3	33	0
11878	1	Ino80aid	withRad18-withoutIno80	2	3	34	0
11879	2	Ino80aid	withRad18-withoutIno80	2	3	35	0
11880	3	Ino80aid	withRad18-withoutIno80	2	3	36	0
11881	1	Ino80aid	withRad18-withoutIno80	2	3	37	0
11882	1	Ino80aid	withRad18-withoutIno80	2	3	38	0
11883	2	Ino80aid	withRad18-withoutIno80	2	3	39	0
11884	1	Ino80aid	withRad18-withoutIno80	2	3	40	0
11885	5	Ino80aid	withRad18-withoutIno80	2	3	41	0
11886	4	Ino80aid	withRad18-withoutIno80	2	3	42	0
11887	4	Ino80aid	withRad18-withoutIno80	2	3	43	0
11888	0	Ino80aid	withRad18-withoutIno80	2	3	44	0
11889	4	Ino80aid	withRad18-withoutIno80	2	3	45	0
11890	4	Ino80aid	withRad18-withoutIno80	2	3	46	0
11891	3	Ino80aid	withRad18-withoutIno80	2	3	47	0
11892	1	Ino80aid	withRad18-withoutIno80	2	3	48	0
11893	3	Ino80aid	withRad18-withoutIno80	2	3	49	0
11894	3	Ino80aid	withRad18-withoutIno80	2	3	50	0
11895	2	Ino80aid	withRad18-withoutIno80	2	3	51	0
11896	3	Ino80aid	withRad18-withoutIno80	2	3	52	0
11897	1	Ino80aid	withRad18-withoutIno80	2	3	53	0
11898	3	Ino80aid	withRad18-withoutIno80	2	3	54	0
11899	3	Ino80aid	withRad18-withoutIno80	2	3	55	0
11900	1	Ino80aid	withRad18-withoutIno80	2	3	56	0
11901	2	Ino80aid	withRad18-withoutIno80	2	3	57	0
11902	2	Ino80aid	withRad18-withoutIno80	2	3	58	0
11903	4	Ino80aid	withRad18-withoutIno80	2	3	59	0
11904	0	Ino80aid	withRad18-withoutIno80	2	3	60	0
11905	0	Ino80aid	withRad18-withoutIno80	2	3	61	0
11906	2	Ino80aid	withRad18-withoutIno80	2	3	62	0
11907	2	Ino80aid	withRad18-withoutIno80	2	3	63	0
11908	1	Ino80aid	withRad18-withoutIno80	2	3	64	0
11909	2	Ino80aid	withRad18-withoutIno80	2	3	65	0
11910	0	Ino80aid	withRad18-withoutIno80	2	3	66	0
11911	0	Ino80aid	withRad18-withoutIno80	2	3	67	0
11912	1	Ino80aid	withRad18-withoutIno80	2	3	68	0
11913	2	Ino80aid	withRad18-withoutIno80	2	3	69	0
11914	3	Ino80aid	withRad18-withoutIno80	2	3	70	0
11915	2	Ino80aid	withRad18-withoutIno80	2	3	71	0
11916	1	Ino80aid	withRad18-withoutIno80	2	3	72	0
11917	2	Ino80aid	withRad18-withoutIno80	2	3	73	0
11918	2	Ino80aid	withRad18-withoutIno80	2	3	74	0
11919	3	Ino80aid	withRad18-withoutIno80	2	3	75	0
11920	1	Ino80aid	withRad18-withoutIno80	2	3	76	0
11921	1	Ino80aid	withRad18-withoutIno80	2	3	77	0
11922	1	Ino80aid	withRad18-withoutIno80	2	3	78	0
11923	2	Ino80aid	withRad18-withoutIno80	2	3	79	0
12842	4	Ino80aid	withRad18-withoutIno80	3	1	0	60
12843	3	Ino80aid	withRad18-withoutIno80	3	1	1	60
12844	1	Ino80aid	withRad18-withoutIno80	3	1	2	60
12845	2	Ino80aid	withRad18-withoutIno80	3	1	3	60
12846	4	Ino80aid	withRad18-withoutIno80	3	1	4	60
12847	1	Ino80aid	withRad18-withoutIno80	3	1	5	60
12848	3	Ino80aid	withRad18-withoutIno80	3	1	6	60
12849	2	Ino80aid	withRad18-withoutIno80	3	1	7	60
12850	1	Ino80aid	withRad18-withoutIno80	3	1	8	60
12851	2	Ino80aid	withRad18-withoutIno80	3	1	9	60
12852	4	Ino80aid	withRad18-withoutIno80	3	1	10	60
12853	0	Ino80aid	withRad18-withoutIno80	3	1	11	60
12854	0	Ino80aid	withRad18-withoutIno80	3	1	12	60
12855	0	Ino80aid	withRad18-withoutIno80	3	1	13	60
12856	0	Ino80aid	withRad18-withoutIno80	3	1	14	60
12857	1	Ino80aid	withRad18-withoutIno80	3	1	15	60
12858	1	Ino80aid	withRad18-withoutIno80	3	1	16	60
12859	2	Ino80aid	withRad18-withoutIno80	3	1	17	60
12860	2	Ino80aid	withRad18-withoutIno80	3	1	18	60
12861	3	Ino80aid	withRad18-withoutIno80	3	1	19	60
12862	4	Ino80aid	withRad18-withoutIno80	3	1	20	60
12863	3	Ino80aid	withRad18-withoutIno80	3	1	21	60
12864	3	Ino80aid	withRad18-withoutIno80	3	1	22	60
12865	2	Ino80aid	withRad18-withoutIno80	3	1	23	60
12866	1	Ino80aid	withRad18-withoutIno80	3	1	24	60
12867	2	Ino80aid	withRad18-withoutIno80	3	1	25	60
12868	3	Ino80aid	withRad18-withoutIno80	3	1	26	60
12869	0	Ino80aid	withRad18-withoutIno80	3	1	27	60
12870	2	Ino80aid	withRad18-withoutIno80	3	1	28	60
12871	2	Ino80aid	withRad18-withoutIno80	3	1	29	60
12872	3	Ino80aid	withRad18-withoutIno80	3	1	30	60
12873	5	Ino80aid	withRad18-withoutIno80	3	1	31	60
12874	2	Ino80aid	withRad18-withoutIno80	3	1	32	60
12875	2	Ino80aid	withRad18-withoutIno80	3	1	33	60
12876	1	Ino80aid	withRad18-withoutIno80	3	1	34	60
12877	1	Ino80aid	withRad18-withoutIno80	3	1	35	60
12878	3	Ino80aid	withRad18-withoutIno80	3	1	36	60
12879	4	Ino80aid	withRad18-withoutIno80	3	1	37	60
12880	1	Ino80aid	withRad18-withoutIno80	3	1	38	60
12881	2	Ino80aid	withRad18-withoutIno80	3	1	39	60
12882	1	Ino80aid	withRad18-withoutIno80	3	1	40	60
12883	3	Ino80aid	withRad18-withoutIno80	3	1	41	60
12884	2	Ino80aid	withRad18-withoutIno80	3	1	42	60
12885	0	Ino80aid	withRad18-withoutIno80	3	1	43	60
12886	2	Ino80aid	withRad18-withoutIno80	3	1	44	60
12887	0	Ino80aid	withRad18-withoutIno80	3	1	45	60
12888	4	Ino80aid	withRad18-withoutIno80	3	1	46	60
12889	1	Ino80aid	withRad18-withoutIno80	3	1	47	60
12890	0	Ino80aid	withRad18-withoutIno80	3	1	48	60
12891	0	Ino80aid	withRad18-withoutIno80	3	1	49	60
12892	1	Ino80aid	withRad18-withoutIno80	3	1	50	60
12893	1	Ino80aid	withRad18-withoutIno80	3	1	51	60
12894	4	Ino80aid	withRad18-withoutIno80	3	1	52	60
12895	2	Ino80aid	withRad18-withoutIno80	3	1	53	60
12896	3	Ino80aid	withRad18-withoutIno80	3	1	54	60
12897	1	Ino80aid	withRad18-withoutIno80	3	1	55	60
12898	0	Ino80aid	withRad18-withoutIno80	3	1	56	60
12899	0	Ino80aid	withRad18-withoutIno80	3	1	57	60
12900	1	Ino80aid	withRad18-withoutIno80	3	1	58	60
12901	2	Ino80aid	withRad18-withoutIno80	3	1	59	60
12902	0	Ino80aid	withRad18-withoutIno80	3	1	60	60
12903	2	Ino80aid	withRad18-withoutIno80	3	1	61	60
12904	0	Ino80aid	withRad18-withoutIno80	3	1	62	60
12905	1	Ino80aid	withRad18-withoutIno80	3	1	63	60
12906	3	Ino80aid	withRad18-withoutIno80	3	1	64	60
12907	2	Ino80aid	withRad18-withoutIno80	3	1	65	60
12908	1	Ino80aid	withRad18-withoutIno80	3	1	66	60
12909	1	Ino80aid	withRad18-withoutIno80	3	1	67	60
12910	2	Ino80aid	withRad18-withoutIno80	3	1	68	60
12911	4	Ino80aid	withRad18-withoutIno80	3	1	69	60
12912	3	Ino80aid	withRad18-withoutIno80	3	1	70	60
[truncated: 841 more rows]
