# Supplementary material for: The INO80 chromatin remodeller facilitates DNA damage bypass via postreplicative gap repair
Source: EMBO J. 2025 Oct 13;44(22):6626–48. doi: 10.1038/s44318-025-00580-4 (PMC12624141; doi:10.1038/s44318-025-00580-4)
Supplement: Supplementary file 8 — EV Figure Source Data [file 44318_2025_580_MOESM8_ESM.zip › SD EV figures/Figure EV4/A/EV4A_RPA foci quantification.csv]

	Foci Count	strain	condition	treatment	timepoint	replicate	nucleus
1	0	htz1-swr1	withIno80	MMS	0	1	0
2	0	htz1-swr1	withIno80	MMS	0	1	1
3	0	htz1-swr1	withIno80	MMS	0	1	2
4	0	htz1-swr1	withIno80	MMS	0	1	3
5	0	htz1-swr1	withIno80	MMS	0	1	4
6	0	htz1-swr1	withIno80	MMS	0	1	5
7	0	htz1-swr1	withIno80	MMS	0	1	6
8	0	htz1-swr1	withIno80	MMS	0	1	7
9	0	htz1-swr1	withIno80	MMS	0	1	8
10	0	htz1-swr1	withIno80	MMS	0	1	9
11	0	htz1-swr1	withIno80	MMS	0	1	10
12	0	htz1-swr1	withIno80	MMS	0	1	11
13	0	htz1-swr1	withIno80	MMS	0	1	12
14	0	htz1-swr1	withIno80	MMS	0	1	13
15	0	htz1-swr1	withIno80	MMS	0	1	14
16	0	htz1-swr1	withIno80	MMS	0	1	15
17	0	htz1-swr1	withIno80	MMS	0	1	16
18	0	htz1-swr1	withIno80	MMS	0	1	17
19	0	htz1-swr1	withIno80	MMS	0	1	18
20	0	htz1-swr1	withIno80	MMS	0	1	19
21	0	htz1-swr1	withIno80	MMS	0	1	20
22	1	htz1-swr1	withIno80	MMS	0	1	21
23	0	htz1-swr1	withIno80	MMS	0	1	22
24	0	htz1-swr1	withIno80	MMS	0	1	23
25	0	htz1-swr1	withIno80	MMS	0	1	24
26	0	htz1-swr1	withIno80	MMS	0	1	25
27	0	htz1-swr1	withIno80	MMS	0	1	26
28	0	htz1-swr1	withIno80	MMS	0	1	27
29	0	htz1-swr1	withIno80	MMS	0	1	28
30	0	htz1-swr1	withIno80	MMS	0	1	29
31	0	htz1-swr1	withIno80	MMS	0	1	30
32	0	htz1-swr1	withIno80	MMS	0	1	31
33	0	htz1-swr1	withIno80	MMS	0	1	32
34	0	htz1-swr1	withIno80	MMS	0	1	33
35	0	htz1-swr1	withIno80	MMS	0	1	34
36	0	htz1-swr1	withIno80	MMS	0	1	35
37	0	htz1-swr1	withIno80	MMS	0	1	36
38	0	htz1-swr1	withIno80	MMS	0	1	37
39	0	htz1-swr1	withIno80	MMS	0	1	38
40	0	htz1-swr1	withIno80	MMS	0	1	39
41	0	htz1-swr1	withIno80	MMS	0	1	40
42	0	htz1-swr1	withIno80	MMS	0	1	41
43	0	htz1-swr1	withIno80	MMS	0	1	42
44	0	htz1-swr1	withIno80	MMS	0	1	43
45	0	htz1-swr1	withIno80	MMS	0	1	44
46	0	htz1-swr1	withIno80	MMS	0	1	45
47	0	htz1-swr1	withIno80	MMS	0	1	46
48	0	htz1-swr1	withIno80	MMS	0	1	47
49	0	htz1-swr1	withIno80	MMS	0	1	48
50	0	htz1-swr1	withIno80	MMS	0	1	49
51	0	htz1-swr1	withIno80	MMS	0	1	50
52	0	htz1-swr1	withIno80	MMS	0	1	51
53	0	htz1-swr1	withIno80	MMS	0	1	52
54	0	htz1-swr1	withIno80	MMS	0	1	53
55	0	htz1-swr1	withIno80	MMS	0	1	54
56	0	htz1-swr1	withIno80	MMS	0	1	55
57	0	htz1-swr1	withIno80	MMS	0	1	56
58	0	htz1-swr1	withIno80	MMS	0	1	57
59	0	htz1-swr1	withIno80	MMS	0	1	58
60	0	htz1-swr1	withIno80	MMS	0	1	59
61	0	htz1-swr1	withIno80	MMS	0	1	60
62	0	htz1-swr1	withIno80	MMS	0	1	61
63	0	htz1-swr1	withIno80	MMS	0	1	62
64	0	htz1-swr1	withIno80	MMS	0	1	63
65	0	htz1-swr1	withIno80	MMS	0	1	64
66	0	htz1-swr1	withIno80	MMS	0	1	65
67	0	htz1-swr1	withIno80	MMS	0	1	66
68	0	htz1-swr1	withIno80	MMS	0	1	67
69	0	htz1-swr1	withIno80	MMS	0	1	68
70	0	htz1-swr1	withIno80	MMS	0	1	69
71	0	htz1-swr1	withIno80	MMS	0	1	70
72	0	htz1-swr1	withIno80	MMS	0	1	71
73	0	htz1-swr1	withIno80	MMS	0	1	72
74	0	htz1-swr1	withIno80	MMS	0	1	73
75	0	htz1-swr1	withIno80	MMS	0	1	74
76	0	htz1-swr1	withIno80	MMS	0	1	75
77	0	htz1-swr1	withIno80	MMS	0	1	76
78	0	htz1-swr1	withIno80	MMS	0	1	77
79	0	htz1-swr1	withIno80	MMS	0	1	78
80	0	htz1-swr1	withIno80	MMS	0	1	79
81	0	htz1-swr1	withIno80	MMS	0	1	80
82	0	htz1-swr1	withIno80	MMS	0	1	81
83	0	htz1-swr1	withIno80	MMS	0	1	82
84	0	htz1-swr1	withIno80	MMS	0	1	83
85	0	htz1-swr1	withIno80	MMS	0	1	84
86	0	htz1-swr1	withIno80	MMS	0	1	85
87	0	htz1-swr1	withIno80	MMS	0	1	86
88	0	htz1-swr1	withIno80	MMS	0	1	87
89	0	htz1-swr1	withIno80	MMS	0	1	88
90	1	htz1-swr1	withIno80	MMS	0	1	89
91	0	htz1-swr1	withIno80	MMS	0	1	90
92	0	htz1-swr1	withIno80	MMS	0	1	91
93	0	htz1-swr1	withIno80	MMS	0	1	92
94	0	htz1-swr1	withIno80	MMS	0	1	93
95	0	htz1-swr1	withIno80	MMS	0	1	94
96	0	htz1-swr1	withIno80	MMS	0	1	95
97	0	htz1-swr1	withIno80	MMS	0	1	96
98	0	htz1-swr1	withIno80	MMS	0	1	97
99	0	htz1-swr1	withIno80	MMS	0	1	98
100	0	htz1-swr1	withIno80	MMS	0	1	99
101	0	htz1-swr1	withIno80	MMS	0	1	100
102	0	htz1-swr1	withIno80	MMS	0	1	101
103	0	htz1-swr1	withIno80	MMS	0	1	102
104	0	htz1-swr1	withIno80	MMS	0	1	103
105	0	htz1-swr1	withIno80	MMS	0	1	104
106	0	htz1-swr1	withIno80	MMS	0	1	105
107	0	htz1-swr1	withIno80	MMS	0	1	106
108	0	htz1-swr1	withIno80	MMS	0	1	107
109	0	htz1-swr1	withIno80	MMS	0	1	108
110	0	htz1-swr1	withIno80	MMS	0	1	109
111	0	htz1-swr1	withIno80	MMS	0	1	110
112	0	htz1-swr1	withIno80	MMS	0	1	111
113	0	htz1-swr1	withIno80	MMS	0	1	112
114	0	htz1-swr1	withIno80	MMS	0	1	113
115	0	htz1-swr1	withIno80	MMS	0	1	114
116	0	htz1-swr1	withIno80	MMS	0	1	115
117	0	htz1-swr1	withIno80	MMS	0	1	116
118	0	htz1-swr1	withIno80	MMS	0	1	117
119	0	htz1-swr1	withIno80	MMS	0	1	118
120	0	htz1-swr1	withIno80	MMS	0	1	119
121	0	htz1-swr1	withIno80	MMS	0	1	120
122	0	htz1-swr1	withIno80	MMS	0	1	121
123	0	htz1-swr1	withIno80	MMS	0	1	122
124	0	htz1-swr1	withIno80	MMS	0	2	0
125	0	htz1-swr1	withIno80	MMS	0	2	1
126	0	htz1-swr1	withIno80	MMS	0	2	2
127	0	htz1-swr1	withIno80	MMS	0	2	3
128	0	htz1-swr1	withIno80	MMS	0	2	4
129	0	htz1-swr1	withIno80	MMS	0	2	5
130	0	htz1-swr1	withIno80	MMS	0	2	6
131	0	htz1-swr1	withIno80	MMS	0	2	7
132	0	htz1-swr1	withIno80	MMS	0	2	8
133	0	htz1-swr1	withIno80	MMS	0	2	9
134	0	htz1-swr1	withIno80	MMS	0	2	10
135	0	htz1-swr1	withIno80	MMS	0	2	11
136	0	htz1-swr1	withIno80	MMS	0	2	12
137	0	htz1-swr1	withIno80	MMS	0	2	13
138	0	htz1-swr1	withIno80	MMS	0	2	14
139	0	htz1-swr1	withIno80	MMS	0	2	15
140	0	htz1-swr1	withIno80	MMS	0	2	16
141	0	htz1-swr1	withIno80	MMS	0	2	17
142	0	htz1-swr1	withIno80	MMS	0	2	18
143	1	htz1-swr1	withIno80	MMS	0	2	19
144	0	htz1-swr1	withIno80	MMS	0	2	20
145	0	htz1-swr1	withIno80	MMS	0	2	21
146	0	htz1-swr1	withIno80	MMS	0	2	22
147	0	htz1-swr1	withIno80	MMS	0	2	23
148	0	htz1-swr1	withIno80	MMS	0	2	24
149	0	htz1-swr1	withIno80	MMS	0	2	25
150	0	htz1-swr1	withIno80	MMS	0	2	26
151	0	htz1-swr1	withIno80	MMS	0	2	27
152	0	htz1-swr1	withIno80	MMS	0	2	28
153	0	htz1-swr1	withIno80	MMS	0	2	29
154	0	htz1-swr1	withIno80	MMS	0	2	30
155	0	htz1-swr1	withIno80	MMS	0	2	31
156	0	htz1-swr1	withIno80	MMS	0	2	32
157	0	htz1-swr1	withIno80	MMS	0	2	33
158	0	htz1-swr1	withIno80	MMS	0	2	34
159	0	htz1-swr1	withIno80	MMS	0	2	35
160	0	htz1-swr1	withIno80	MMS	0	2	36
161	0	htz1-swr1	withIno80	MMS	0	2	37
162	0	htz1-swr1	withIno80	MMS	0	2	38
163	0	htz1-swr1	withIno80	MMS	0	2	39
164	0	htz1-swr1	withIno80	MMS	0	2	40
165	0	htz1-swr1	withIno80	MMS	0	2	41
166	0	htz1-swr1	withIno80	MMS	0	2	42
167	0	htz1-swr1	withIno80	MMS	0	2	43
168	0	htz1-swr1	withIno80	MMS	0	2	44
169	0	htz1-swr1	withIno80	MMS	0	2	45
170	0	htz1-swr1	withIno80	MMS	0	2	46
171	0	htz1-swr1	withIno80	MMS	0	2	47
172	0	htz1-swr1	withIno80	MMS	0	2	48
173	0	htz1-swr1	withIno80	MMS	0	2	49
174	0	htz1-swr1	withIno80	MMS	0	2	50
175	0	htz1-swr1	withIno80	MMS	0	2	51
176	0	htz1-swr1	withIno80	MMS	0	2	52
177	0	htz1-swr1	withIno80	MMS	0	2	53
178	0	htz1-swr1	withIno80	MMS	0	2	54
179	0	htz1-swr1	withIno80	MMS	0	2	55
180	0	htz1-swr1	withIno80	MMS	0	2	56
181	0	htz1-swr1	withIno80	MMS	0	2	57
182	0	htz1-swr1	withIno80	MMS	0	2	58
183	0	htz1-swr1	withIno80	MMS	0	2	59
184	0	htz1-swr1	withIno80	MMS	0	2	60
185	0	htz1-swr1	withIno80	MMS	0	2	61
186	0	htz1-swr1	withIno80	MMS	0	2	62
187	0	htz1-swr1	withIno80	MMS	0	2	63
188	0	htz1-swr1	withIno80	MMS	0	2	64
189	0	htz1-swr1	withIno80	MMS	0	2	65
190	0	htz1-swr1	withIno80	MMS	0	2	66
191	0	htz1-swr1	withIno80	MMS	0	2	67
192	0	htz1-swr1	withIno80	MMS	0	2	68
193	0	htz1-swr1	withIno80	MMS	0	2	69
194	0	htz1-swr1	withIno80	MMS	0	2	70
195	0	htz1-swr1	withIno80	MMS	0	2	71
196	0	htz1-swr1	withIno80	MMS	0	2	72
197	0	htz1-swr1	withIno80	MMS	0	2	73
198	0	htz1-swr1	withIno80	MMS	0	2	74
199	0	htz1-swr1	withIno80	MMS	0	2	75
200	0	htz1-swr1	withIno80	MMS	0	2	76
201	0	htz1-swr1	withIno80	MMS	0	2	77
202	0	htz1-swr1	withIno80	MMS	0	2	78
203	0	htz1-swr1	withIno80	MMS	0	2	79
204	0	htz1-swr1	withIno80	MMS	0	2	80
205	0	htz1-swr1	withIno80	MMS	0	2	81
206	0	htz1-swr1	withIno80	MMS	0	2	82
207	0	htz1-swr1	withIno80	MMS	0	2	83
208	0	htz1-swr1	withIno80	MMS	0	2	84
209	0	htz1-swr1	withIno80	MMS	0	2	85
210	0	htz1-swr1	withIno80	MMS	0	2	86
211	0	htz1-swr1	withIno80	MMS	0	2	87
212	0	htz1-swr1	withIno80	MMS	0	2	88
213	0	htz1-swr1	withIno80	MMS	0	2	89
214	0	htz1-swr1	withIno80	MMS	0	2	90
215	0	htz1-swr1	withIno80	MMS	0	2	91
216	0	htz1-swr1	withIno80	MMS	0	2	92
217	0	htz1-swr1	withIno80	MMS	0	2	93
218	0	htz1-swr1	withIno80	MMS	0	2	94
219	0	htz1-swr1	withIno80	MMS	0	2	95
220	0	htz1-swr1	withIno80	MMS	0	2	96
221	0	htz1-swr1	withIno80	MMS	0	2	97
222	0	htz1-swr1	withIno80	MMS	0	2	98
223	0	htz1-swr1	withIno80	MMS	0	2	99
224	0	htz1-swr1	withIno80	MMS	0	2	100
225	1	htz1-swr1	withIno80	MMS	0	2	101
226	0	htz1-swr1	withIno80	MMS	0	2	102
227	0	htz1-swr1	withIno80	MMS	0	2	103
228	0	htz1-swr1	withIno80	MMS	0	2	104
229	0	htz1-swr1	withIno80	MMS	0	2	105
230	0	htz1-swr1	withIno80	MMS	0	2	106
231	0	htz1-swr1	withIno80	MMS	0	2	107
232	0	htz1-swr1	withIno80	MMS	0	2	108
233	0	htz1-swr1	withIno80	MMS	0	2	109
234	0	htz1-swr1	withIno80	MMS	0	2	110
235	0	htz1-swr1	withIno80	MMS	0	2	111
236	1	htz1-swr1	withIno80	MMS	105	1	0
237	1	htz1-swr1	withIno80	MMS	105	1	1
238	1	htz1-swr1	withIno80	MMS	105	1	2
239	2	htz1-swr1	withIno80	MMS	105	1	3
240	1	htz1-swr1	withIno80	MMS	105	1	4
241	1	htz1-swr1	withIno80	MMS	105	1	5
242	0	htz1-swr1	withIno80	MMS	105	1	6
243	0	htz1-swr1	withIno80	MMS	105	1	7
244	0	htz1-swr1	withIno80	MMS	105	1	8
245	1	htz1-swr1	withIno80	MMS	105	1	9
246	0	htz1-swr1	withIno80	MMS	105	1	10
247	1	htz1-swr1	withIno80	MMS	105	1	11
248	1	htz1-swr1	withIno80	MMS	105	1	12
249	2	htz1-swr1	withIno80	MMS	105	1	13
250	0	htz1-swr1	withIno80	MMS	105	1	14
251	0	htz1-swr1	withIno80	MMS	105	1	15
252	2	htz1-swr1	withIno80	MMS	105	1	16
253	0	htz1-swr1	withIno80	MMS	105	1	17
254	1	htz1-swr1	withIno80	MMS	105	1	18
255	1	htz1-swr1	withIno80	MMS	105	1	19
256	0	htz1-swr1	withIno80	MMS	105	1	20
257	0	htz1-swr1	withIno80	MMS	105	1	21
258	0	htz1-swr1	withIno80	MMS	105	1	22
259	1	htz1-swr1	withIno80	MMS	105	1	23
260	1	htz1-swr1	withIno80	MMS	105	1	24
261	0	htz1-swr1	withIno80	MMS	105	1	25
262	0	htz1-swr1	withIno80	MMS	105	1	26
263	0	htz1-swr1	withIno80	MMS	105	1	27
264	0	htz1-swr1	withIno80	MMS	105	1	28
265	2	htz1-swr1	withIno80	MMS	105	1	29
266	1	htz1-swr1	withIno80	MMS	105	1	30
267	3	htz1-swr1	withIno80	MMS	105	1	31
268	0	htz1-swr1	withIno80	MMS	105	1	32
269	2	htz1-swr1	withIno80	MMS	105	1	33
270	2	htz1-swr1	withIno80	MMS	105	1	34
271	0	htz1-swr1	withIno80	MMS	105	1	35
272	0	htz1-swr1	withIno80	MMS	105	1	36
273	2	htz1-swr1	withIno80	MMS	105	1	37
274	2	htz1-swr1	withIno80	MMS	105	1	38
275	0	htz1-swr1	withIno80	MMS	105	1	39
276	0	htz1-swr1	withIno80	MMS	105	1	40
277	0	htz1-swr1	withIno80	MMS	105	1	41
278	0	htz1-swr1	withIno80	MMS	105	1	42
279	1	htz1-swr1	withIno80	MMS	105	2	0
280	1	htz1-swr1	withIno80	MMS	105	2	1
281	0	htz1-swr1	withIno80	MMS	105	2	2
282	0	htz1-swr1	withIno80	MMS	105	2	3
283	0	htz1-swr1	withIno80	MMS	105	2	4
284	0	htz1-swr1	withIno80	MMS	105	2	5
285	0	htz1-swr1	withIno80	MMS	105	2	6
286	1	htz1-swr1	withIno80	MMS	105	2	7
287	0	htz1-swr1	withIno80	MMS	105	2	8
288	2	htz1-swr1	withIno80	MMS	105	2	9
289	0	htz1-swr1	withIno80	MMS	105	2	10
290	1	htz1-swr1	withIno80	MMS	105	2	11
291	0	htz1-swr1	withIno80	MMS	105	2	12
292	3	htz1-swr1	withIno80	MMS	105	2	13
293	2	htz1-swr1	withIno80	MMS	105	2	14
294	1	htz1-swr1	withIno80	MMS	105	2	15
295	0	htz1-swr1	withIno80	MMS	105	2	16
296	1	htz1-swr1	withIno80	MMS	105	2	17
297	1	htz1-swr1	withIno80	MMS	105	2	18
298	1	htz1-swr1	withIno80	MMS	105	2	19
299	2	htz1-swr1	withIno80	MMS	105	2	20
300	0	htz1-swr1	withIno80	MMS	105	2	21
301	0	htz1-swr1	withIno80	MMS	105	2	22
302	0	htz1-swr1	withIno80	MMS	105	2	23
303	1	htz1-swr1	withIno80	MMS	105	2	24
304	0	htz1-swr1	withIno80	MMS	105	2	25
305	1	htz1-swr1	withIno80	MMS	105	2	26
306	2	htz1-swr1	withIno80	MMS	105	2	27
307	0	htz1-swr1	withIno80	MMS	105	2	28
308	0	htz1-swr1	withIno80	MMS	105	2	29
309	0	htz1-swr1	withIno80	MMS	105	2	30
310	0	htz1-swr1	withIno80	MMS	105	2	31
311	1	htz1-swr1	withIno80	MMS	105	2	32
312	0	htz1-swr1	withIno80	MMS	105	2	33
313	0	htz1-swr1	withIno80	MMS	105	2	34
314	1	htz1-swr1	withIno80	MMS	105	2	35
315	2	htz1-swr1	withIno80	MMS	105	3	0
316	1	htz1-swr1	withIno80	MMS	105	3	1
317	0	htz1-swr1	withIno80	MMS	105	3	2
318	1	htz1-swr1	withIno80	MMS	105	3	3
319	1	htz1-swr1	withIno80	MMS	105	3	4
320	0	htz1-swr1	withIno80	MMS	105	3	5
321	0	htz1-swr1	withIno80	MMS	105	3	6
322	1	htz1-swr1	withIno80	MMS	105	3	7
323	1	htz1-swr1	withIno80	MMS	105	3	8
324	1	htz1-swr1	withIno80	MMS	105	3	9
325	1	htz1-swr1	withIno80	MMS	105	3	10
326	1	htz1-swr1	withIno80	MMS	105	3	11
327	0	htz1-swr1	withIno80	MMS	105	3	12
328	0	htz1-swr1	withIno80	MMS	105	3	13
329	0	htz1-swr1	withIno80	MMS	105	3	14
330	0	htz1-swr1	withIno80	MMS	105	3	15
331	1	htz1-swr1	withIno80	MMS	105	3	16
332	0	htz1-swr1	withIno80	MMS	105	3	17
333	1	htz1-swr1	withIno80	MMS	105	3	18
334	1	htz1-swr1	withIno80	MMS	105	3	19
335	1	htz1-swr1	withIno80	MMS	105	3	20
336	0	htz1-swr1	withIno80	MMS	105	3	21
337	2	htz1-swr1	withIno80	MMS	105	3	22
338	0	htz1-swr1	withIno80	MMS	105	3	23
339	0	htz1-swr1	withIno80	MMS	105	3	24
340	2	htz1-swr1	withIno80	MMS	105	3	25
341	1	htz1-swr1	withIno80	MMS	105	3	26
342	0	htz1-swr1	withIno80	MMS	105	3	27
343	1	htz1-swr1	withIno80	MMS	105	3	28
344	0	htz1-swr1	withIno80	MMS	105	3	29
345	0	htz1-swr1	withIno80	MMS	105	3	30
346	1	htz1-swr1	withIno80	MMS	105	4	0
347	1	htz1-swr1	withIno80	MMS	105	4	1
348	1	htz1-swr1	withIno80	MMS	105	4	2
349	1	htz1-swr1	withIno80	MMS	105	4	3
350	0	htz1-swr1	withIno80	MMS	105	4	4
351	0	htz1-swr1	withIno80	MMS	105	4	5
352	2	htz1-swr1	withIno80	MMS	105	4	6
353	1	htz1-swr1	withIno80	MMS	105	4	7
354	0	htz1-swr1	withIno80	MMS	105	4	8
355	0	htz1-swr1	withIno80	MMS	105	4	9
356	0	htz1-swr1	withIno80	MMS	105	4	10
357	0	htz1-swr1	withIno80	MMS	105	4	11
358	0	htz1-swr1	withIno80	MMS	105	4	12
359	0	htz1-swr1	withIno80	MMS	105	4	13
360	0	htz1-swr1	withIno80	MMS	105	4	14
361	2	htz1-swr1	withIno80	MMS	105	4	15
362	0	htz1-swr1	withIno80	MMS	105	4	16
363	1	htz1-swr1	withIno80	MMS	105	4	17
364	1	htz1-swr1	withIno80	MMS	105	4	18
365	1	htz1-swr1	withIno80	MMS	105	4	19
366	1	htz1-swr1	withIno80	MMS	105	4	20
367	1	htz1-swr1	withIno80	MMS	105	4	21
368	1	htz1-swr1	withIno80	MMS	105	4	22
369	0	htz1-swr1	withIno80	MMS	105	4	23
370	0	htz1-swr1	withIno80	MMS	105	4	24
371	0	htz1-swr1	withIno80	MMS	105	4	25
372	1	htz1-swr1	withIno80	MMS	105	4	26
373	0	htz1-swr1	withIno80	MMS	105	4	27
374	0	htz1-swr1	withIno80	MMS	105	4	28
375	2	htz1-swr1	withIno80	MMS	105	4	29
376	0	htz1-swr1	withIno80	MMS	105	4	30
377	0	htz1-swr1	withIno80	MMS	105	4	31
378	0	htz1-swr1	withIno80	MMS	105	4	32
379	0	htz1-swr1	withIno80	MMS	105	4	33
380	0	htz1-swr1	withIno80	MMS	105	4	34
381	0	htz1-swr1	withIno80	MMS	105	4	35
382	0	htz1-swr1	withIno80	MMS	105	4	36
383	0	htz1-swr1	withIno80	MMS	105	4	37
384	0	htz1-swr1	withIno80	MMS	105	4	38
385	3	htz1-swr1	withIno80	MMS	105	4	39
386	0	htz1-swr1	withIno80	MMS	105	4	40
387	0	htz1-swr1	withIno80	MMS	105	4	41
388	0	htz1-swr1	withIno80	MMS	105	4	42
389	0	htz1-swr1	withIno80	MMS	105	4	43
390	0	htz1-swr1	withIno80	MMS	105	4	44
391	1	htz1-swr1	withIno80	MMS	105	4	45
392	3	htz1-swr1	withIno80	MMS	105	4	46
393	1	htz1-swr1	withIno80	MMS	105	4	47
394	1	htz1-swr1	withIno80	MMS	105	4	48
395	0	htz1-swr1	withIno80	MMS	105	4	49
396	0	htz1-swr1	withIno80	MMS	105	4	50
397	1	htz1-swr1	withIno80	MMS	105	4	51
398	1	htz1-swr1	withIno80	MMS	105	4	52
399	0	htz1-swr1	withIno80	MMS	105	4	53
400	1	htz1-swr1	withIno80	MMS	105	4	54
401	1	htz1-swr1	withIno80	MMS	105	4	55
402	0	htz1-swr1	withIno80	MMS	105	5	0
403	1	htz1-swr1	withIno80	MMS	105	5	1
404	0	htz1-swr1	withIno80	MMS	105	5	2
405	2	htz1-swr1	withIno80	MMS	105	5	3
406	1	htz1-swr1	withIno80	MMS	105	5	4
407	1	htz1-swr1	withIno80	MMS	105	5	5
408	1	htz1-swr1	withIno80	MMS	105	5	6
409	2	htz1-swr1	withIno80	MMS	105	5	7
410	2	htz1-swr1	withIno80	MMS	105	5	8
411	0	htz1-swr1	withIno80	MMS	105	5	9
412	0	htz1-swr1	withIno80	MMS	105	5	10
413	0	htz1-swr1	withIno80	MMS	105	5	11
414	1	htz1-swr1	withIno80	MMS	105	5	12
415	0	htz1-swr1	withIno80	MMS	105	5	13
416	0	htz1-swr1	withIno80	MMS	105	5	14
417	2	htz1-swr1	withIno80	MMS	105	5	15
418	0	htz1-swr1	withIno80	MMS	105	5	16
419	0	htz1-swr1	withIno80	MMS	105	5	17
420	0	htz1-swr1	withIno80	MMS	105	5	18
421	0	htz1-swr1	withIno80	MMS	105	5	19
422	0	htz1-swr1	withIno80	MMS	105	5	20
423	0	htz1-swr1	withIno80	MMS	105	5	21
424	0	htz1-swr1	withIno80	MMS	105	5	22
425	2	htz1-swr1	withIno80	MMS	105	5	23
426	0	htz1-swr1	withIno80	MMS	105	5	24
427	0	htz1-swr1	withIno80	MMS	105	5	25
428	0	htz1-swr1	withIno80	MMS	105	5	26
429	0	htz1-swr1	withIno80	MMS	105	5	27
430	0	htz1-swr1	withIno80	MMS	105	5	28
431	0	htz1-swr1	withIno80	MMS	105	5	29
432	2	htz1-swr1	withIno80	MMS	105	5	30
433	1	htz1-swr1	withIno80	MMS	105	5	31
434	1	htz1-swr1	withIno80	MMS	105	5	32
435	0	htz1-swr1	withIno80	MMS	105	5	33
436	0	htz1-swr1	withIno80	MMS	105	5	34
437	1	htz1-swr1	withIno80	MMS	105	5	35
438	1	htz1-swr1	withIno80	MMS	105	5	36
439	1	htz1-swr1	withIno80	MMS	105	5	37
440	1	htz1-swr1	withIno80	MMS	105	5	38
441	1	htz1-swr1	withIno80	MMS	105	5	39
442	1	htz1-swr1	withIno80	MMS	105	5	40
443	0	htz1-swr1	withIno80	MMS	105	5	41
444	0	htz1-swr1	withIno80	MMS	105	5	42
445	0	htz1-swr1	withIno80	MMS	105	5	43
446	0	htz1-swr1	withIno80	MMS	105	5	44
447	0	htz1-swr1	withIno80	MMS	105	5	45
448	0	htz1-swr1	withIno80	MMS	105	5	46
449	0	htz1-swr1	withIno80	MMS	105	5	47
450	2	htz1-swr1	withIno80	MMS	105	5	48
451	2	htz1-swr1	withIno80	MMS	105	5	49
452	1	htz1-swr1	withIno80	MMS	105	5	50
453	0	htz1-swr1	withIno80	MMS	105	5	51
454	0	htz1-swr1	withIno80	MMS	105	5	52
455	2	htz1-swr1	withIno80	MMS	105	5	53
456	0	htz1-swr1	withIno80	MMS	120	1	0
457	0	htz1-swr1	withIno80	MMS	120	1	1
458	0	htz1-swr1	withIno80	MMS	120	1	2
459	0	htz1-swr1	withIno80	MMS	120	1	3
460	0	htz1-swr1	withIno80	MMS	120	1	4
461	0	htz1-swr1	withIno80	MMS	120	1	5
462	1	htz1-swr1	withIno80	MMS	120	1	6
463	0	htz1-swr1	withIno80	MMS	120	1	7
464	2	htz1-swr1	withIno80	MMS	120	1	8
465	0	htz1-swr1	withIno80	MMS	120	1	9
466	0	htz1-swr1	withIno80	MMS	120	1	10
467	0	htz1-swr1	withIno80	MMS	120	1	11
468	1	htz1-swr1	withIno80	MMS	120	1	12
469	0	htz1-swr1	withIno80	MMS	120	1	13
470	2	htz1-swr1	withIno80	MMS	120	1	14
471	0	htz1-swr1	withIno80	MMS	120	1	15
472	0	htz1-swr1	withIno80	MMS	120	1	16
473	1	htz1-swr1	withIno80	MMS	120	1	17
474	1	htz1-swr1	withIno80	MMS	120	1	18
475	1	htz1-swr1	withIno80	MMS	120	1	19
476	0	htz1-swr1	withIno80	MMS	120	1	20
477	0	htz1-swr1	withIno80	MMS	120	1	21
478	2	htz1-swr1	withIno80	MMS	120	1	22
479	0	htz1-swr1	withIno80	MMS	120	1	23
480	1	htz1-swr1	withIno80	MMS	120	1	24
481	0	htz1-swr1	withIno80	MMS	120	1	25
482	1	htz1-swr1	withIno80	MMS	120	1	26
483	0	htz1-swr1	withIno80	MMS	120	1	27
484	0	htz1-swr1	withIno80	MMS	120	1	28
485	0	htz1-swr1	withIno80	MMS	120	1	29
486	0	htz1-swr1	withIno80	MMS	120	1	30
487	0	htz1-swr1	withIno80	MMS	120	1	31
488	0	htz1-swr1	withIno80	MMS	120	1	32
489	0	htz1-swr1	withIno80	MMS	120	1	33
490	0	htz1-swr1	withIno80	MMS	120	1	34
491	1	htz1-swr1	withIno80	MMS	120	1	35
492	1	htz1-swr1	withIno80	MMS	120	1	36
493	0	htz1-swr1	withIno80	MMS	120	1	37
494	0	htz1-swr1	withIno80	MMS	120	1	38
495	1	htz1-swr1	withIno80	MMS	120	1	39
496	0	htz1-swr1	withIno80	MMS	120	1	40
497	1	htz1-swr1	withIno80	MMS	120	1	41
498	1	htz1-swr1	withIno80	MMS	120	1	42
499	0	htz1-swr1	withIno80	MMS	120	1	43
500	0	htz1-swr1	withIno80	MMS	120	1	44
501	0	htz1-swr1	withIno80	MMS	120	1	45
502	0	htz1-swr1	withIno80	MMS	120	1	46
503	1	htz1-swr1	withIno80	MMS	120	1	47
504	0	htz1-swr1	withIno80	MMS	120	2	0
505	1	htz1-swr1	withIno80	MMS	120	2	1
506	1	htz1-swr1	withIno80	MMS	120	2	2
507	1	htz1-swr1	withIno80	MMS	120	2	3
508	1	htz1-swr1	withIno80	MMS	120	2	4
509	0	htz1-swr1	withIno80	MMS	120	2	5
510	1	htz1-swr1	withIno80	MMS	120	2	6
511	1	htz1-swr1	withIno80	MMS	120	2	7
512	0	htz1-swr1	withIno80	MMS	120	2	8
513	0	htz1-swr1	withIno80	MMS	120	2	9
514	1	htz1-swr1	withIno80	MMS	120	2	10
515	0	htz1-swr1	withIno80	MMS	120	2	11
516	2	htz1-swr1	withIno80	MMS	120	2	12
517	0	htz1-swr1	withIno80	MMS	120	2	13
518	0	htz1-swr1	withIno80	MMS	120	2	14
519	0	htz1-swr1	withIno80	MMS	120	2	15
520	1	htz1-swr1	withIno80	MMS	120	2	16
521	0	htz1-swr1	withIno80	MMS	120	2	17
522	0	htz1-swr1	withIno80	MMS	120	2	18
523	2	htz1-swr1	withIno80	MMS	120	2	19
524	2	htz1-swr1	withIno80	MMS	120	2	20
525	1	htz1-swr1	withIno80	MMS	120	2	21
526	1	htz1-swr1	withIno80	MMS	120	2	22
527	1	htz1-swr1	withIno80	MMS	120	2	23
528	0	htz1-swr1	withIno80	MMS	120	2	24
529	1	htz1-swr1	withIno80	MMS	120	2	25
530	1	htz1-swr1	withIno80	MMS	120	2	26
531	2	htz1-swr1	withIno80	MMS	120	2	27
532	2	htz1-swr1	withIno80	MMS	120	2	28
533	0	htz1-swr1	withIno80	MMS	120	2	29
534	2	htz1-swr1	withIno80	MMS	120	2	30
535	0	htz1-swr1	withIno80	MMS	120	2	31
536	1	htz1-swr1	withIno80	MMS	120	2	32
537	2	htz1-swr1	withIno80	MMS	120	2	33
538	1	htz1-swr1	withIno80	MMS	120	2	34
539	2	htz1-swr1	withIno80	MMS	120	2	35
540	2	htz1-swr1	withIno80	MMS	120	2	36
541	0	htz1-swr1	withIno80	MMS	120	2	37
542	0	htz1-swr1	withIno80	MMS	120	2	38
543	1	htz1-swr1	withIno80	MMS	120	2	39
544	1	htz1-swr1	withIno80	MMS	120	2	40
545	1	htz1-swr1	withIno80	MMS	120	2	41
546	0	htz1-swr1	withIno80	MMS	120	2	42
547	0	htz1-swr1	withIno80	MMS	120	3	0
548	1	htz1-swr1	withIno80	MMS	120	3	1
549	2	htz1-swr1	withIno80	MMS	120	3	2
550	0	htz1-swr1	withIno80	MMS	120	3	3
551	3	htz1-swr1	withIno80	MMS	120	3	4
552	1	htz1-swr1	withIno80	MMS	120	3	5
553	0	htz1-swr1	withIno80	MMS	120	3	6
554	1	htz1-swr1	withIno80	MMS	120	3	7
555	2	htz1-swr1	withIno80	MMS	120	3	8
556	0	htz1-swr1	withIno80	MMS	120	3	9
557	0	htz1-swr1	withIno80	MMS	120	3	10
558	0	htz1-swr1	withIno80	MMS	120	3	11
559	1	htz1-swr1	withIno80	MMS	120	3	12
560	0	htz1-swr1	withIno80	MMS	120	3	13
561	1	htz1-swr1	withIno80	MMS	120	3	14
562	2	htz1-swr1	withIno80	MMS	120	3	15
563	0	htz1-swr1	withIno80	MMS	120	3	16
564	0	htz1-swr1	withIno80	MMS	120	3	17
565	0	htz1-swr1	withIno80	MMS	120	3	18
566	0	htz1-swr1	withIno80	MMS	120	3	19
567	2	htz1-swr1	withIno80	MMS	120	3	20
568	0	htz1-swr1	withIno80	MMS	120	3	21
569	0	htz1-swr1	withIno80	MMS	120	3	22
570	1	htz1-swr1	withIno80	MMS	120	3	23
571	1	htz1-swr1	withIno80	MMS	120	3	24
572	0	htz1-swr1	withIno80	MMS	120	3	25
573	0	htz1-swr1	withIno80	MMS	120	3	26
574	1	htz1-swr1	withIno80	MMS	120	3	27
575	0	htz1-swr1	withIno80	MMS	120	3	28
576	0	htz1-swr1	withIno80	MMS	120	3	29
577	1	htz1-swr1	withIno80	MMS	120	3	30
578	0	htz1-swr1	withIno80	MMS	120	3	31
579	0	htz1-swr1	withIno80	MMS	120	3	32
580	0	htz1-swr1	withIno80	MMS	120	3	33
581	0	htz1-swr1	withIno80	MMS	120	3	34
582	0	htz1-swr1	withIno80	MMS	120	3	35
583	0	htz1-swr1	withIno80	MMS	120	3	36
584	0	htz1-swr1	withIno80	MMS	120	3	37
585	1	htz1-swr1	withIno80	MMS	120	3	38
586	0	htz1-swr1	withIno80	MMS	120	3	39
587	0	htz1-swr1	withIno80	MMS	120	3	40
588	0	htz1-swr1	withIno80	MMS	120	3	41
589	0	htz1-swr1	withIno80	MMS	120	3	42
590	0	htz1-swr1	withIno80	MMS	120	3	43
591	2	htz1-swr1	withIno80	MMS	120	4	0
592	0	htz1-swr1	withIno80	MMS	120	4	1
593	0	htz1-swr1	withIno80	MMS	120	4	2
594	1	htz1-swr1	withIno80	MMS	120	4	3
595	0	htz1-swr1	withIno80	MMS	120	4	4
596	1	htz1-swr1	withIno80	MMS	120	4	5
597	2	htz1-swr1	withIno80	MMS	120	4	6
598	0	htz1-swr1	withIno80	MMS	120	4	7
599	0	htz1-swr1	withIno80	MMS	120	4	8
600	0	htz1-swr1	withIno80	MMS	120	4	9
601	0	htz1-swr1	withIno80	MMS	120	4	10
602	1	htz1-swr1	withIno80	MMS	120	4	11
603	0	htz1-swr1	withIno80	MMS	120	4	12
604	0	htz1-swr1	withIno80	MMS	120	4	13
605	0	htz1-swr1	withIno80	MMS	120	4	14
606	1	htz1-swr1	withIno80	MMS	120	4	15
607	1	htz1-swr1	withIno80	MMS	120	4	16
608	1	htz1-swr1	withIno80	MMS	120	4	17
609	0	htz1-swr1	withIno80	MMS	120	4	18
610	0	htz1-swr1	withIno80	MMS	120	4	19
611	1	htz1-swr1	withIno80	MMS	120	4	20
612	1	htz1-swr1	withIno80	MMS	120	4	21
613	0	htz1-swr1	withIno80	MMS	120	4	22
614	0	htz1-swr1	withIno80	MMS	120	4	23
615	1	htz1-swr1	withIno80	MMS	120	4	24
616	0	htz1-swr1	withIno80	MMS	120	4	25
617	0	htz1-swr1	withIno80	MMS	120	4	26
618	0	htz1-swr1	withIno80	MMS	120	4	27
619	0	htz1-swr1	withIno80	MMS	120	4	28
620	0	htz1-swr1	withIno80	MMS	120	4	29
621	0	htz1-swr1	withIno80	MMS	120	4	30
622	0	htz1-swr1	withIno80	MMS	120	4	31
623	1	htz1-swr1	withIno80	MMS	120	4	32
624	0	htz1-swr1	withIno80	MMS	120	4	33
625	0	htz1-swr1	withIno80	MMS	120	4	34
626	0	htz1-swr1	withIno80	MMS	120	4	35
627	0	htz1-swr1	withIno80	MMS	120	4	36
628	0	htz1-swr1	withIno80	MMS	120	4	37
629	3	htz1-swr1	withIno80	MMS	120	4	38
630	1	htz1-swr1	withIno80	MMS	120	4	39
631	0	htz1-swr1	withIno80	MMS	120	4	40
632	1	htz1-swr1	withIno80	MMS	120	4	41
633	2	htz1-swr1	withIno80	MMS	120	4	42
634	0	htz1-swr1	withIno80	MMS	120	4	43
635	4	htz1-swr1	withIno80	MMS	120	4	44
636	1	htz1-swr1	withIno80	MMS	120	4	45
637	2	htz1-swr1	withIno80	MMS	120	4	46
638	2	htz1-swr1	withIno80	MMS	120	4	47
639	0	htz1-swr1	withIno80	MMS	120	4	48
640	0	htz1-swr1	withIno80	MMS	120	4	49
641	0	htz1-swr1	withIno80	MMS	120	4	50
642	0	htz1-swr1	withIno80	MMS	120	5	0
643	0	htz1-swr1	withIno80	MMS	30	1	0
644	1	htz1-swr1	withIno80	MMS	30	1	1
645	0	htz1-swr1	withIno80	MMS	30	1	2
646	2	htz1-swr1	withIno80	MMS	30	1	3
647	0	htz1-swr1	withIno80	MMS	30	1	4
648	0	htz1-swr1	withIno80	MMS	30	1	5
649	0	htz1-swr1	withIno80	MMS	30	1	6
650	0	htz1-swr1	withIno80	MMS	30	1	7
651	0	htz1-swr1	withIno80	MMS	30	1	8
652	0	htz1-swr1	withIno80	MMS	30	1	9
653	0	htz1-swr1	withIno80	MMS	30	1	10
654	0	htz1-swr1	withIno80	MMS	30	1	11
655	0	htz1-swr1	withIno80	MMS	30	1	12
656	1	htz1-swr1	withIno80	MMS	30	1	13
657	0	htz1-swr1	withIno80	MMS	30	1	14
658	0	htz1-swr1	withIno80	MMS	30	1	15
659	0	htz1-swr1	withIno80	MMS	30	1	16
660	0	htz1-swr1	withIno80	MMS	30	1	17
661	0	htz1-swr1	withIno80	MMS	30	1	18
662	0	htz1-swr1	withIno80	MMS	30	1	19
663	0	htz1-swr1	withIno80	MMS	30	1	20
664	0	htz1-swr1	withIno80	MMS	30	1	21
665	0	htz1-swr1	withIno80	MMS	30	1	22
666	0	htz1-swr1	withIno80	MMS	30	1	23
667	0	htz1-swr1	withIno80	MMS	30	1	24
668	1	htz1-swr1	withIno80	MMS	30	1	25
669	0	htz1-swr1	withIno80	MMS	30	1	26
670	0	htz1-swr1	withIno80	MMS	30	1	27
671	1	htz1-swr1	withIno80	MMS	30	1	28
672	0	htz1-swr1	withIno80	MMS	30	1	29
673	0	htz1-swr1	withIno80	MMS	30	1	30
674	0	htz1-swr1	withIno80	MMS	30	1	31
675	0	htz1-swr1	withIno80	MMS	30	1	32
676	0	htz1-swr1	withIno80	MMS	30	1	33
677	0	htz1-swr1	withIno80	MMS	30	1	34
678	0	htz1-swr1	withIno80	MMS	30	1	35
679	0	htz1-swr1	withIno80	MMS	30	1	36
680	2	htz1-swr1	withIno80	MMS	30	1	37
681	0	htz1-swr1	withIno80	MMS	30	1	38
682	0	htz1-swr1	withIno80	MMS	30	1	39
683	0	htz1-swr1	withIno80	MMS	30	1	40
684	0	htz1-swr1	withIno80	MMS	30	1	41
685	0	htz1-swr1	withIno80	MMS	30	1	42
686	0	htz1-swr1	withIno80	MMS	30	1	43
687	0	htz1-swr1	withIno80	MMS	30	1	44
688	0	htz1-swr1	withIno80	MMS	30	1	45
689	0	htz1-swr1	withIno80	MMS	30	1	46
690	0	htz1-swr1	withIno80	MMS	30	1	47
691	0	htz1-swr1	withIno80	MMS	30	1	48
692	0	htz1-swr1	withIno80	MMS	30	1	49
693	0	htz1-swr1	withIno80	MMS	30	1	50
694	1	htz1-swr1	withIno80	MMS	30	1	51
695	0	htz1-swr1	withIno80	MMS	30	1	52
696	1	htz1-swr1	withIno80	MMS	30	1	53
697	1	htz1-swr1	withIno80	MMS	30	1	54
698	0	htz1-swr1	withIno80	MMS	30	1	55
699	0	htz1-swr1	withIno80	MMS	30	1	56
700	0	htz1-swr1	withIno80	MMS	30	1	57
701	0	htz1-swr1	withIno80	MMS	30	1	58
702	0	htz1-swr1	withIno80	MMS	30	1	59
703	0	htz1-swr1	withIno80	MMS	30	1	60
704	0	htz1-swr1	withIno80	MMS	30	1	61
705	2	htz1-swr1	withIno80	MMS	30	1	62
706	0	htz1-swr1	withIno80	MMS	30	1	63
707	1	htz1-swr1	withIno80	MMS	30	1	64
708	0	htz1-swr1	withIno80	MMS	30	1	65
709	0	htz1-swr1	withIno80	MMS	30	1	66
710	0	htz1-swr1	withIno80	MMS	30	1	67
711	3	htz1-swr1	withIno80	MMS	30	1	68
712	0	htz1-swr1	withIno80	MMS	30	1	69
713	0	htz1-swr1	withIno80	MMS	30	1	70
714	0	htz1-swr1	withIno80	MMS	30	1	71
715	0	htz1-swr1	withIno80	MMS	30	1	72
716	0	htz1-swr1	withIno80	MMS	30	2	0
717	0	htz1-swr1	withIno80	MMS	30	2	1
718	0	htz1-swr1	withIno80	MMS	30	2	2
719	0	htz1-swr1	withIno80	MMS	30	2	3
720	2	htz1-swr1	withIno80	MMS	30	2	4
721	0	htz1-swr1	withIno80	MMS	30	2	5
722	0	htz1-swr1	withIno80	MMS	30	2	6
723	0	htz1-swr1	withIno80	MMS	30	2	7
724	0	htz1-swr1	withIno80	MMS	30	2	8
725	0	htz1-swr1	withIno80	MMS	30	2	9
726	0	htz1-swr1	withIno80	MMS	30	2	10
727	0	htz1-swr1	withIno80	MMS	30	2	11
728	0	htz1-swr1	withIno80	MMS	30	2	12
729	0	htz1-swr1	withIno80	MMS	30	2	13
730	1	htz1-swr1	withIno80	MMS	30	2	14
731	0	htz1-swr1	withIno80	MMS	30	2	15
732	0	htz1-swr1	withIno80	MMS	30	2	16
733	0	htz1-swr1	withIno80	MMS	30	2	17
734	0	htz1-swr1	withIno80	MMS	30	2	18
735	0	htz1-swr1	withIno80	MMS	30	2	19
736	0	htz1-swr1	withIno80	MMS	30	2	20
737	0	htz1-swr1	withIno80	MMS	30	2	21
738	0	htz1-swr1	withIno80	MMS	30	2	22
739	0	htz1-swr1	withIno80	MMS	30	2	23
740	0	htz1-swr1	withIno80	MMS	30	2	24
741	0	htz1-swr1	withIno80	MMS	30	2	25
742	0	htz1-swr1	withIno80	MMS	30	2	26
743	1	htz1-swr1	withIno80	MMS	30	2	27
744	0	htz1-swr1	withIno80	MMS	30	2	28
745	0	htz1-swr1	withIno80	MMS	30	2	29
746	0	htz1-swr1	withIno80	MMS	30	2	30
747	0	htz1-swr1	withIno80	MMS	30	2	31
748	0	htz1-swr1	withIno80	MMS	30	2	32
749	0	htz1-swr1	withIno80	MMS	30	2	33
750	0	htz1-swr1	withIno80	MMS	30	2	34
751	0	htz1-swr1	withIno80	MMS	30	2	35
752	0	htz1-swr1	withIno80	MMS	30	2	36
753	0	htz1-swr1	withIno80	MMS	30	2	37
754	0	htz1-swr1	withIno80	MMS	30	2	38
755	3	htz1-swr1	withIno80	MMS	30	2	39
756	0	htz1-swr1	withIno80	MMS	30	2	40
757	0	htz1-swr1	withIno80	MMS	30	2	41
758	0	htz1-swr1	withIno80	MMS	30	2	42
759	0	htz1-swr1	withIno80	MMS	30	2	43
760	0	htz1-swr1	withIno80	MMS	30	2	44
761	0	htz1-swr1	withIno80	MMS	30	2	45
762	0	htz1-swr1	withIno80	MMS	30	2	46
763	0	htz1-swr1	withIno80	MMS	30	2	47
764	0	htz1-swr1	withIno80	MMS	30	2	48
765	0	htz1-swr1	withIno80	MMS	30	2	49
766	1	htz1-swr1	withIno80	MMS	30	2	50
767	0	htz1-swr1	withIno80	MMS	30	2	51
768	1	htz1-swr1	withIno80	MMS	30	2	52
769	1	htz1-swr1	withIno80	MMS	30	2	53
770	1	htz1-swr1	withIno80	MMS	30	2	54
771	0	htz1-swr1	withIno80	MMS	30	2	55
772	2	htz1-swr1	withIno80	MMS	30	2	56
773	0	htz1-swr1	withIno80	MMS	30	2	57
774	1	htz1-swr1	withIno80	MMS	30	2	58
775	0	htz1-swr1	withIno80	MMS	30	2	59
776	0	htz1-swr1	withIno80	MMS	30	2	60
777	0	htz1-swr1	withIno80	MMS	30	2	61
778	0	htz1-swr1	withIno80	MMS	30	2	62
779	0	htz1-swr1	withIno80	MMS	30	2	63
780	0	htz1-swr1	withIno80	MMS	30	2	64
781	0	htz1-swr1	withIno80	MMS	30	2	65
782	1	htz1-swr1	withIno80	MMS	30	2	66
783	0	htz1-swr1	withIno80	MMS	30	2	67
784	0	htz1-swr1	withIno80	MMS	30	2	68
785	2	htz1-swr1	withIno80	MMS	30	2	69
786	1	htz1-swr1	withIno80	MMS	30	2	70
787	0	htz1-swr1	withIno80	MMS	30	2	71
788	0	htz1-swr1	withIno80	MMS	30	2	72
789	0	htz1-swr1	withIno80	MMS	30	2	73
790	0	htz1-swr1	withIno80	MMS	30	2	74
791	0	htz1-swr1	withIno80	MMS	30	2	75
792	0	htz1-swr1	withIno80	MMS	30	2	76
793	0	htz1-swr1	withIno80	MMS	30	2	77
794	0	htz1-swr1	withIno80	MMS	30	2	78
795	0	htz1-swr1	withIno80	MMS	30	2	79
796	0	htz1-swr1	withIno80	MMS	30	2	80
797	0	htz1-swr1	withIno80	MMS	30	2	81
798	0	htz1-swr1	withIno80	MMS	30	2	82
799	0	htz1-swr1	withIno80	MMS	30	2	83
800	0	htz1-swr1	withIno80	MMS	30	2	84
801	0	htz1-swr1	withIno80	MMS	30	2	85
802	0	htz1-swr1	withIno80	MMS	30	2	86
803	0	htz1-swr1	withIno80	MMS	30	2	87
804	0	htz1-swr1	withIno80	MMS	30	2	88
805	0	htz1-swr1	withIno80	MMS	30	2	89
806	0	htz1-swr1	withIno80	MMS	30	2	90
807	0	htz1-swr1	withIno80	MMS	30	2	91
808	0	htz1-swr1	withIno80	MMS	30	2	92
809	0	htz1-swr1	withIno80	MMS	30	2	93
810	0	htz1-swr1	withIno80	MMS	30	2	94
811	0	htz1-swr1	withIno80	MMS	30	2	95
812	0	htz1-swr1	withIno80	MMS	30	2	96
813	0	htz1-swr1	withIno80	MMS	30	2	97
814	1	htz1-swr1	withIno80	MMS	30	2	98
815	1	htz1-swr1	withIno80	MMS	30	2	99
816	0	htz1-swr1	withIno80	MMS	30	2	100
817	0	htz1-swr1	withIno80	MMS	30	3	0
818	0	htz1-swr1	withIno80	MMS	30	3	1
819	0	htz1-swr1	withIno80	MMS	30	3	2
820	1	htz1-swr1	withIno80	MMS	30	3	3
821	0	htz1-swr1	withIno80	MMS	30	3	4
822	0	htz1-swr1	withIno80	MMS	30	3	5
823	0	htz1-swr1	withIno80	MMS	30	3	6
824	0	htz1-swr1	withIno80	MMS	30	3	7
825	0	htz1-swr1	withIno80	MMS	30	3	8
826	0	htz1-swr1	withIno80	MMS	30	3	9
827	0	htz1-swr1	withIno80	MMS	30	3	10
828	0	htz1-swr1	withIno80	MMS	30	3	11
829	0	htz1-swr1	withIno80	MMS	30	3	12
830	2	htz1-swr1	withIno80	MMS	30	3	13
831	0	htz1-swr1	withIno80	MMS	30	3	14
832	0	htz1-swr1	withIno80	MMS	30	3	15
833	0	htz1-swr1	withIno80	MMS	30	3	16
834	0	htz1-swr1	withIno80	MMS	30	3	17
835	3	htz1-swr1	withIno80	MMS	30	3	18
836	0	htz1-swr1	withIno80	MMS	30	3	19
837	0	htz1-swr1	withIno80	MMS	30	3	20
838	0	htz1-swr1	withIno80	MMS	30	3	21
839	0	htz1-swr1	withIno80	MMS	30	3	22
840	0	htz1-swr1	withIno80	MMS	30	3	23
841	2	htz1-swr1	withIno80	MMS	30	3	24
842	0	htz1-swr1	withIno80	MMS	30	3	25
843	0	htz1-swr1	withIno80	MMS	30	3	26
844	0	htz1-swr1	withIno80	MMS	30	3	27
845	0	htz1-swr1	withIno80	MMS	30	3	28
846	0	htz1-swr1	withIno80	MMS	30	3	29
847	0	htz1-swr1	withIno80	MMS	30	3	30
848	0	htz1-swr1	withIno80	MMS	30	3	31
849	0	htz1-swr1	withIno80	MMS	30	3	32
850	0	htz1-swr1	withIno80	MMS	30	3	33
851	0	htz1-swr1	withIno80	MMS	30	3	34
852	2	htz1-swr1	withIno80	MMS	30	3	35
853	0	htz1-swr1	withIno80	MMS	30	3	36
854	0	htz1-swr1	withIno80	MMS	30	3	37
855	0	htz1-swr1	withIno80	MMS	30	3	38
856	0	htz1-swr1	withIno80	MMS	30	3	39
857	1	htz1-swr1	withIno80	MMS	30	3	40
858	0	htz1-swr1	withIno80	MMS	30	3	41
859	0	htz1-swr1	withIno80	MMS	30	3	42
860	0	htz1-swr1	withIno80	MMS	30	3	43
861	0	htz1-swr1	withIno80	MMS	30	3	44
862	0	htz1-swr1	withIno80	MMS	30	3	45
863	0	htz1-swr1	withIno80	MMS	30	3	46
864	0	htz1-swr1	withIno80	MMS	30	3	47
865	1	htz1-swr1	withIno80	MMS	30	3	48
866	0	htz1-swr1	withIno80	MMS	30	3	49
867	0	htz1-swr1	withIno80	MMS	30	3	50
868	0	htz1-swr1	withIno80	MMS	30	3	51
869	0	htz1-swr1	withIno80	MMS	30	3	52
870	0	htz1-swr1	withIno80	MMS	30	3	53
871	0	htz1-swr1	withIno80	MMS	30	3	54
872	0	htz1-swr1	withIno80	MMS	30	3	55
873	0	htz1-swr1	withIno80	MMS	30	3	56
874	0	htz1-swr1	withIno80	MMS	30	3	57
875	0	htz1-swr1	withIno80	MMS	30	3	58
876	0	htz1-swr1	withIno80	MMS	30	3	59
877	0	htz1-swr1	withIno80	MMS	30	3	60
878	0	htz1-swr1	withIno80	MMS	30	3	61
879	1	htz1-swr1	withIno80	MMS	30	3	62
880	0	htz1-swr1	withIno80	MMS	30	3	63
881	1	htz1-swr1	withIno80	MMS	30	3	64
882	0	htz1-swr1	withIno80	MMS	30	3	65
883	0	htz1-swr1	withIno80	MMS	30	3	66
884	0	htz1-swr1	withIno80	MMS	30	3	67
885	0	htz1-swr1	withIno80	MMS	30	3	68
886	0	htz1-swr1	withIno80	MMS	30	3	69
887	0	htz1-swr1	withIno80	MMS	30	3	70
888	0	htz1-swr1	withIno80	MMS	30	3	71
889	0	htz1-swr1	withIno80	MMS	30	3	72
890	0	htz1-swr1	withIno80	MMS	30	3	73
891	0	htz1-swr1	withIno80	MMS	30	3	74
892	0	htz1-swr1	withIno80	MMS	30	3	75
893	0	htz1-swr1	withIno80	MMS	30	3	76
894	0	htz1-swr1	withIno80	MMS	30	3	77
895	0	htz1-swr1	withIno80	MMS	30	3	78
896	1	htz1-swr1	withIno80	MMS	30	3	79
897	0	htz1-swr1	withIno80	MMS	30	3	80
898	1	htz1-swr1	withIno80	MMS	30	3	81
899	0	htz1-swr1	withIno80	MMS	30	3	82
900	0	htz1-swr1	withIno80	MMS	30	3	83
901	0	htz1-swr1	withIno80	MMS	30	3	84
902	0	htz1-swr1	withIno80	MMS	30	3	85
903	1	htz1-swr1	withIno80	MMS	30	3	86
904	0	htz1-swr1	withIno80	MMS	30	3	87
905	0	htz1-swr1	withIno80	MMS	30	3	88
906	0	htz1-swr1	withIno80	MMS	30	3	89
907	0	htz1-swr1	withIno80	MMS	30	3	90
908	0	htz1-swr1	withIno80	MMS	30	3	91
909	0	htz1-swr1	withIno80	MMS	45	1	0
910	2	htz1-swr1	withIno80	MMS	45	1	1
911	0	htz1-swr1	withIno80	MMS	45	1	2
912	0	htz1-swr1	withIno80	MMS	45	1	3
913	0	htz1-swr1	withIno80	MMS	45	1	4
914	1	htz1-swr1	withIno80	MMS	45	1	5
915	2	htz1-swr1	withIno80	MMS	45	1	6
916	1	htz1-swr1	withIno80	MMS	45	1	7
917	0	htz1-swr1	withIno80	MMS	45	1	8
918	0	htz1-swr1	withIno80	MMS	45	1	9
919	0	htz1-swr1	withIno80	MMS	45	1	10
920	1	htz1-swr1	withIno80	MMS	45	1	11
921	0	htz1-swr1	withIno80	MMS	45	1	12
922	0	htz1-swr1	withIno80	MMS	45	1	13
923	3	htz1-swr1	withIno80	MMS	45	1	14
924	2	htz1-swr1	withIno80	MMS	45	1	15
925	1	htz1-swr1	withIno80	MMS	45	1	16
926	0	htz1-swr1	withIno80	MMS	45	1	17
927	0	htz1-swr1	withIno80	MMS	45	1	18
928	3	htz1-swr1	withIno80	MMS	45	1	19
929	0	htz1-swr1	withIno80	MMS	45	1	20
930	1	htz1-swr1	withIno80	MMS	45	1	21
931	0	htz1-swr1	withIno80	MMS	45	1	22
932	1	htz1-swr1	withIno80	MMS	45	1	23
933	1	htz1-swr1	withIno80	MMS	45	1	24
934	0	htz1-swr1	withIno80	MMS	45	1	25
935	2	htz1-swr1	withIno80	MMS	45	1	26
936	1	htz1-swr1	withIno80	MMS	45	1	27
937	1	htz1-swr1	withIno80	MMS	45	1	28
938	1	htz1-swr1	withIno80	MMS	45	1	29
939	3	htz1-swr1	withIno80	MMS	45	1	30
940	1	htz1-swr1	withIno80	MMS	45	1	31
941	1	htz1-swr1	withIno80	MMS	45	1	32
942	0	htz1-swr1	withIno80	MMS	45	1	33
943	2	htz1-swr1	withIno80	MMS	45	1	34
944	1	htz1-swr1	withIno80	MMS	45	1	35
945	2	htz1-swr1	withIno80	MMS	45	1	36
946	2	htz1-swr1	withIno80	MMS	45	1	37
947	3	htz1-swr1	withIno80	MMS	45	1	38
948	2	htz1-swr1	withIno80	MMS	45	1	39
949	2	htz1-swr1	withIno80	MMS	45	1	40
950	2	htz1-swr1	withIno80	MMS	45	1	41
951	2	htz1-swr1	withIno80	MMS	45	1	42
952	0	htz1-swr1	withIno80	MMS	45	1	43
953	1	htz1-swr1	withIno80	MMS	45	1	44
954	1	htz1-swr1	withIno80	MMS	45	1	45
955	1	htz1-swr1	withIno80	MMS	45	1	46
956	0	htz1-swr1	withIno80	MMS	45	1	47
957	1	htz1-swr1	withIno80	MMS	45	1	48
958	0	htz1-swr1	withIno80	MMS	45	1	49
959	0	htz1-swr1	withIno80	MMS	45	1	50
960	1	htz1-swr1	withIno80	MMS	45	1	51
961	2	htz1-swr1	withIno80	MMS	45	1	52
962	1	htz1-swr1	withIno80	MMS	45	1	53
963	1	htz1-swr1	withIno80	MMS	45	1	54
964	0	htz1-swr1	withIno80	MMS	45	1	55
965	2	htz1-swr1	withIno80	MMS	45	1	56
966	0	htz1-swr1	withIno80	MMS	45	1	57
967	0	htz1-swr1	withIno80	MMS	45	1	58
968	0	htz1-swr1	withIno80	MMS	45	1	59
969	0	htz1-swr1	withIno80	MMS	45	1	60
970	1	htz1-swr1	withIno80	MMS	45	1	61
971	2	htz1-swr1	withIno80	MMS	45	1	62
972	0	htz1-swr1	withIno80	MMS	45	1	63
973	0	htz1-swr1	withIno80	MMS	45	1	64
974	0	htz1-swr1	withIno80	MMS	45	1	65
975	3	htz1-swr1	withIno80	MMS	45	1	66
976	0	htz1-swr1	withIno80	MMS	45	1	67
977	1	htz1-swr1	withIno80	MMS	45	1	68
978	1	htz1-swr1	withIno80	MMS	45	1	69
979	2	htz1-swr1	withIno80	MMS	45	1	70
980	2	htz1-swr1	withIno80	MMS	45	1	71
981	0	htz1-swr1	withIno80	MMS	45	1	72
982	1	htz1-swr1	withIno80	MMS	45	1	73
983	1	htz1-swr1	withIno80	MMS	45	1	74
984	4	htz1-swr1	withIno80	MMS	45	1	75
985	1	htz1-swr1	withIno80	MMS	45	1	76
986	0	htz1-swr1	withIno80	MMS	45	1	77
987	3	htz1-swr1	withIno80	MMS	45	1	78
988	1	htz1-swr1	withIno80	MMS	45	1	79
989	0	htz1-swr1	withIno80	MMS	45	1	80
990	1	htz1-swr1	withIno80	MMS	45	1	81
991	2	htz1-swr1	withIno80	MMS	45	1	82
992	0	htz1-swr1	withIno80	MMS	45	1	83
993	2	htz1-swr1	withIno80	MMS	45	1	84
994	1	htz1-swr1	withIno80	MMS	45	1	85
995	0	htz1-swr1	withIno80	MMS	45	1	86
996	0	htz1-swr1	withIno80	MMS	45	1	87
997	1	htz1-swr1	withIno80	MMS	45	1	88
998	1	htz1-swr1	withIno80	MMS	45	1	89
999	2	htz1-swr1	withIno80	MMS	45	1	90
1000	1	htz1-swr1	withIno80	MMS	45	1	91
1001	0	htz1-swr1	withIno80	MMS	45	1	92
1002	1	htz1-swr1	withIno80	MMS	45	1	93
1003	2	htz1-swr1	withIno80	MMS	45	1	94
1004	2	htz1-swr1	withIno80	MMS	45	1	95
1005	1	htz1-swr1	withIno80	MMS	45	1	96
1006	0	htz1-swr1	withIno80	MMS	45	1	97
1007	0	htz1-swr1	withIno80	MMS	45	1	98
1008	1	htz1-swr1	withIno80	MMS	45	1	99
1009	1	htz1-swr1	withIno80	MMS	45	1	100
1010	0	htz1-swr1	withIno80	MMS	45	1	101
1011	0	htz1-swr1	withIno80	MMS	45	1	102
1012	0	htz1-swr1	withIno80	MMS	45	1	103
1013	0	htz1-swr1	withIno80	MMS	45	1	104
1014	3	htz1-swr1	withIno80	MMS	45	1	105
1015	0	htz1-swr1	withIno80	MMS	45	1	106
1016	1	htz1-swr1	withIno80	MMS	45	1	107
1017	0	htz1-swr1	withIno80	MMS	45	1	108
1018	1	htz1-swr1	withIno80	MMS	45	1	109
1019	2	htz1-swr1	withIno80	MMS	45	1	110
1020	1	htz1-swr1	withIno80	MMS	45	1	111
1021	0	htz1-swr1	withIno80	MMS	45	1	112
1022	0	htz1-swr1	withIno80	MMS	45	1	113
1023	1	htz1-swr1	withIno80	MMS	45	1	114
1024	0	htz1-swr1	withIno80	MMS	45	1	115
1025	1	htz1-swr1	withIno80	MMS	45	1	116
1026	0	htz1-swr1	withIno80	MMS	45	1	117
1027	1	htz1-swr1	withIno80	MMS	45	1	118
1028	2	htz1-swr1	withIno80	MMS	45	1	119
1029	0	htz1-swr1	withIno80	MMS	45	1	120
1030	2	htz1-swr1	withIno80	MMS	45	1	121
1031	0	htz1-swr1	withIno80	MMS	45	1	122
1032	4	htz1-swr1	withIno80	MMS	45	1	123
1033	0	htz1-swr1	withIno80	MMS	45	1	124
1034	0	htz1-swr1	withIno80	MMS	45	1	125
1035	2	htz1-swr1	withIno80	MMS	45	1	126
1036	2	htz1-swr1	withIno80	MMS	45	1	127
1037	0	htz1-swr1	withIno80	MMS	45	1	128
1038	1	htz1-swr1	withIno80	MMS	45	1	129
1039	1	htz1-swr1	withIno80	MMS	45	1	130
1040	0	htz1-swr1	withIno80	MMS	45	1	131
1041	0	htz1-swr1	withIno80	MMS	45	1	132
1042	1	htz1-swr1	withIno80	MMS	45	1	133
1043	0	htz1-swr1	withIno80	MMS	45	2	0
1044	2	htz1-swr1	withIno80	MMS	45	2	1
1045	1	htz1-swr1	withIno80	MMS	45	2	2
1046	0	htz1-swr1	withIno80	MMS	45	2	3
1047	1	htz1-swr1	withIno80	MMS	45	2	4
1048	3	htz1-swr1	withIno80	MMS	45	2	5
1049	0	htz1-swr1	withIno80	MMS	45	2	6
1050	0	htz1-swr1	withIno80	MMS	45	2	7
1051	1	htz1-swr1	withIno80	MMS	45	2	8
1052	1	htz1-swr1	withIno80	MMS	45	2	9
1053	2	htz1-swr1	withIno80	MMS	45	2	10
1054	0	htz1-swr1	withIno80	MMS	45	2	11
1055	0	htz1-swr1	withIno80	MMS	45	2	12
1056	0	htz1-swr1	withIno80	MMS	45	2	13
1057	2	htz1-swr1	withIno80	MMS	45	2	14
1058	3	htz1-swr1	withIno80	MMS	45	2	15
1059	0	htz1-swr1	withIno80	MMS	45	2	16
1060	1	htz1-swr1	withIno80	MMS	45	2	17
1061	1	htz1-swr1	withIno80	MMS	45	2	18
1062	0	htz1-swr1	withIno80	MMS	45	2	19
1063	2	htz1-swr1	withIno80	MMS	45	2	20
1064	0	htz1-swr1	withIno80	MMS	45	2	21
1065	0	htz1-swr1	withIno80	MMS	45	2	22
1066	2	htz1-swr1	withIno80	MMS	45	2	23
1067	3	htz1-swr1	withIno80	MMS	45	2	24
1068	0	htz1-swr1	withIno80	MMS	45	2	25
1069	1	htz1-swr1	withIno80	MMS	45	2	26
1070	4	htz1-swr1	withIno80	MMS	45	2	27
1071	0	htz1-swr1	withIno80	MMS	45	2	28
1072	0	htz1-swr1	withIno80	MMS	45	2	29
1073	0	htz1-swr1	withIno80	MMS	45	2	30
1074	1	htz1-swr1	withIno80	MMS	45	2	31
1075	0	htz1-swr1	withIno80	MMS	45	2	32
1076	1	htz1-swr1	withIno80	MMS	45	2	33
1077	0	htz1-swr1	withIno80	MMS	45	2	34
1078	0	htz1-swr1	withIno80	MMS	45	2	35
1079	2	htz1-swr1	withIno80	MMS	45	2	36
1080	0	htz1-swr1	withIno80	MMS	45	2	37
1081	0	htz1-swr1	withIno80	MMS	45	2	38
1082	0	htz1-swr1	withIno80	MMS	45	2	39
1083	0	htz1-swr1	withIno80	MMS	45	2	40
1084	2	htz1-swr1	withIno80	MMS	45	2	41
1085	1	htz1-swr1	withIno80	MMS	45	2	42
1086	1	htz1-swr1	withIno80	MMS	45	2	43
1087	0	htz1-swr1	withIno80	MMS	45	2	44
1088	1	htz1-swr1	withIno80	MMS	45	2	45
1089	0	htz1-swr1	withIno80	MMS	45	2	46
1090	2	htz1-swr1	withIno80	MMS	45	2	47
1091	1	htz1-swr1	withIno80	MMS	45	2	48
1092	0	htz1-swr1	withIno80	MMS	45	2	49
1093	0	htz1-swr1	withIno80	MMS	45	2	50
1094	0	htz1-swr1	withIno80	MMS	45	2	51
1095	1	htz1-swr1	withIno80	MMS	45	2	52
1096	0	htz1-swr1	withIno80	MMS	45	2	53
1097	3	htz1-swr1	withIno80	MMS	45	2	54
1098	2	htz1-swr1	withIno80	MMS	45	2	55
1099	1	htz1-swr1	withIno80	MMS	45	2	56
1100	0	htz1-swr1	withIno80	MMS	45	2	57
1101	0	htz1-swr1	withIno80	MMS	45	2	58
1102	0	htz1-swr1	withIno80	MMS	45	2	59
1103	1	htz1-swr1	withIno80	MMS	45	2	60
1104	1	htz1-swr1	withIno80	MMS	45	2	61
1105	3	htz1-swr1	withIno80	MMS	45	2	62
1106	0	htz1-swr1	withIno80	MMS	45	2	63
1107	2	htz1-swr1	withIno80	MMS	45	2	64
1108	1	htz1-swr1	withIno80	MMS	45	2	65
1109	0	htz1-swr1	withIno80	MMS	45	2	66
1110	1	htz1-swr1	withIno80	MMS	45	2	67
1111	0	htz1-swr1	withIno80	MMS	45	2	68
1112	0	htz1-swr1	withIno80	MMS	45	2	69
1113	3	htz1-swr1	withIno80	MMS	45	2	70
1114	0	htz1-swr1	withIno80	MMS	45	2	71
1115	3	htz1-swr1	withIno80	MMS	45	2	72
1116	2	htz1-swr1	withIno80	MMS	45	2	73
1117	2	htz1-swr1	withIno80	MMS	45	2	74
1118	0	htz1-swr1	withIno80	MMS	45	2	75
1119	0	htz1-swr1	withIno80	MMS	45	2	76
1120	0	htz1-swr1	withIno80	MMS	45	2	77
1121	0	htz1-swr1	withIno80	MMS	45	2	78
1122	1	htz1-swr1	withIno80	MMS	45	2	79
1123	0	htz1-swr1	withIno80	MMS	45	2	80
1124	1	htz1-swr1	withIno80	MMS	45	2	81
1125	3	htz1-swr1	withIno80	MMS	45	2	82
1126	0	htz1-swr1	withIno80	MMS	45	2	83
1127	2	htz1-swr1	withIno80	MMS	45	2	84
1128	0	htz1-swr1	withIno80	MMS	45	2	85
1129	0	htz1-swr1	withIno80	MMS	45	2	86
1130	0	htz1-swr1	withIno80	MMS	45	2	87
1131	1	htz1-swr1	withIno80	MMS	45	2	88
1132	1	htz1-swr1	withIno80	MMS	45	2	89
1133	0	htz1-swr1	withIno80	MMS	45	2	90
1134	2	htz1-swr1	withIno80	MMS	45	2	91
1135	0	htz1-swr1	withIno80	MMS	45	2	92
1136	0	htz1-swr1	withIno80	MMS	45	2	93
1137	0	htz1-swr1	withIno80	MMS	45	2	94
1138	0	htz1-swr1	withIno80	MMS	45	2	95
1139	5	htz1-swr1	withIno80	MMS	45	2	96
1140	1	htz1-swr1	withIno80	MMS	45	2	97
1141	1	htz1-swr1	withIno80	MMS	45	2	98
1142	0	htz1-swr1	withIno80	MMS	45	2	99
1143	0	htz1-swr1	withIno80	MMS	45	2	100
1144	1	htz1-swr1	withIno80	MMS	45	2	101
1145	1	htz1-swr1	withIno80	MMS	45	2	102
1146	0	htz1-swr1	withIno80	MMS	45	2	103
1147	2	htz1-swr1	withIno80	MMS	45	2	104
1148	1	htz1-swr1	withIno80	MMS	45	2	105
1149	0	htz1-swr1	withIno80	MMS	45	2	106
1150	3	htz1-swr1	withIno80	MMS	45	2	107
1151	0	htz1-swr1	withIno80	MMS	45	2	108
1152	2	htz1-swr1	withIno80	MMS	45	2	109
1153	3	htz1-swr1	withIno80	MMS	45	2	110
1154	1	htz1-swr1	withIno80	MMS	45	2	111
1155	2	htz1-swr1	withIno80	MMS	45	2	112
1156	2	htz1-swr1	withIno80	MMS	45	2	113
1157	1	htz1-swr1	withIno80	MMS	45	2	114
1158	1	htz1-swr1	withIno80	MMS	45	2	115
1159	1	htz1-swr1	withIno80	MMS	45	2	116
1160	2	htz1-swr1	withIno80	MMS	45	2	117
1161	3	htz1-swr1	withIno80	MMS	45	2	118
1162	4	htz1-swr1	withIno80	MMS	45	2	119
1163	2	htz1-swr1	withIno80	MMS	45	2	120
1164	0	htz1-swr1	withIno80	MMS	45	2	121
1165	1	htz1-swr1	withIno80	MMS	45	2	122
1166	0	htz1-swr1	withIno80	MMS	45	2	123
1167	2	htz1-swr1	withIno80	MMS	45	2	124
1168	0	htz1-swr1	withIno80	MMS	45	2	125
1169	2	htz1-swr1	withIno80	MMS	45	2	126
1170	1	htz1-swr1	withIno80	MMS	45	2	127
1171	0	htz1-swr1	withIno80	MMS	45	2	128
1172	0	htz1-swr1	withIno80	MMS	45	2	129
1173	0	htz1-swr1	withIno80	MMS	45	2	130
1174	1	htz1-swr1	withIno80	MMS	45	2	131
1175	3	htz1-swr1	withIno80	MMS	45	2	132
1176	2	htz1-swr1	withIno80	MMS	45	2	133
1177	2	htz1-swr1	withIno80	MMS	45	2	134
1178	0	htz1-swr1	withIno80	MMS	45	2	135
1179	0	htz1-swr1	withIno80	MMS	45	2	136
1180	0	htz1-swr1	withIno80	MMS	45	2	137
1181	2	htz1-swr1	withIno80	MMS	45	2	138
1182	1	htz1-swr1	withIno80	MMS	45	2	139
1183	1	htz1-swr1	withIno80	MMS	45	2	140
1184	1	htz1-swr1	withIno80	MMS	45	2	141
1185	1	htz1-swr1	withIno80	MMS	45	2	142
1186	1	htz1-swr1	withIno80	MMS	45	2	143
1187	0	htz1-swr1	withIno80	MMS	45	2	144
1188	0	htz1-swr1	withIno80	MMS	45	2	145
1189	0	htz1-swr1	withIno80	MMS	45	3	0
1190	0	htz1-swr1	withIno80	MMS	45	3	1
1191	3	htz1-swr1	withIno80	MMS	45	3	2
1192	0	htz1-swr1	withIno80	MMS	45	3	3
1193	2	htz1-swr1	withIno80	MMS	45	3	4
1194	1	htz1-swr1	withIno80	MMS	45	3	5
1195	0	htz1-swr1	withIno80	MMS	45	3	6
1196	0	htz1-swr1	withIno80	MMS	45	3	7
1197	0	htz1-swr1	withIno80	MMS	45	3	8
1198	3	htz1-swr1	withIno80	MMS	45	3	9
1199	0	htz1-swr1	withIno80	MMS	45	3	10
1200	1	htz1-swr1	withIno80	MMS	45	3	11
1201	0	htz1-swr1	withIno80	MMS	45	3	12
1202	2	htz1-swr1	withIno80	MMS	45	3	13
1203	4	htz1-swr1	withIno80	MMS	45	3	14
1204	0	htz1-swr1	withIno80	MMS	45	3	15
1205	0	htz1-swr1	withIno80	MMS	45	3	16
1206	1	htz1-swr1	withIno80	MMS	45	3	17
1207	3	htz1-swr1	withIno80	MMS	45	3	18
1208	0	htz1-swr1	withIno80	MMS	45	3	19
1209	1	htz1-swr1	withIno80	MMS	45	3	20
1210	0	htz1-swr1	withIno80	MMS	45	3	21
1211	1	htz1-swr1	withIno80	MMS	45	3	22
1212	0	htz1-swr1	withIno80	MMS	45	3	23
1213	0	htz1-swr1	withIno80	MMS	45	3	24
1214	0	htz1-swr1	withIno80	MMS	45	3	25
1215	1	htz1-swr1	withIno80	MMS	45	3	26
1216	3	htz1-swr1	withIno80	MMS	45	3	27
1217	0	htz1-swr1	withIno80	MMS	45	3	28
1218	2	htz1-swr1	withIno80	MMS	45	3	29
1219	2	htz1-swr1	withIno80	MMS	45	3	30
1220	0	htz1-swr1	withIno80	MMS	45	3	31
1221	0	htz1-swr1	withIno80	MMS	45	3	32
1222	1	htz1-swr1	withIno80	MMS	45	3	33
1223	0	htz1-swr1	withIno80	MMS	45	3	34
1224	0	htz1-swr1	withIno80	MMS	45	3	35
1225	0	htz1-swr1	withIno80	MMS	45	3	36
1226	1	htz1-swr1	withIno80	MMS	45	3	37
1227	2	htz1-swr1	withIno80	MMS	45	3	38
1228	1	htz1-swr1	withIno80	MMS	45	3	39
1229	0	htz1-swr1	withIno80	MMS	45	3	40
1230	3	htz1-swr1	withIno80	MMS	45	3	41
1231	1	htz1-swr1	withIno80	MMS	45	3	42
1232	0	htz1-swr1	withIno80	MMS	45	3	43
1233	0	htz1-swr1	withIno80	MMS	45	3	44
1234	1	htz1-swr1	withIno80	MMS	45	3	45
1235	0	htz1-swr1	withIno80	MMS	45	3	46
1236	2	htz1-swr1	withIno80	MMS	45	3	47
1237	3	htz1-swr1	withIno80	MMS	45	3	48
1238	1	htz1-swr1	withIno80	MMS	45	3	49
1239	0	htz1-swr1	withIno80	MMS	45	3	50
1240	0	htz1-swr1	withIno80	MMS	45	3	51
1241	0	htz1-swr1	withIno80	MMS	45	3	52
1242	1	htz1-swr1	withIno80	MMS	45	3	53
1243	0	htz1-swr1	withIno80	MMS	45	3	54
1244	3	htz1-swr1	withIno80	MMS	45	3	55
1245	2	htz1-swr1	withIno80	MMS	45	3	56
1246	1	htz1-swr1	withIno80	MMS	45	3	57
1247	0	htz1-swr1	withIno80	MMS	45	3	58
1248	2	htz1-swr1	withIno80	MMS	45	3	59
1249	0	htz1-swr1	withIno80	MMS	45	3	60
1250	0	htz1-swr1	withIno80	MMS	45	3	61
1251	2	htz1-swr1	withIno80	MMS	45	3	62
1252	2	htz1-swr1	withIno80	MMS	45	3	63
1253	3	htz1-swr1	withIno80	MMS	45	3	64
1254	0	htz1-swr1	withIno80	MMS	45	3	65
1255	0	htz1-swr1	withIno80	MMS	45	3	66
1256	1	htz1-swr1	withIno80	MMS	45	3	67
1257	2	htz1-swr1	withIno80	MMS	45	3	68
1258	2	htz1-swr1	withIno80	MMS	45	3	69
1259	2	htz1-swr1	withIno80	MMS	45	3	70
1260	3	htz1-swr1	withIno80	MMS	45	3	71
1261	0	htz1-swr1	withIno80	MMS	45	3	72
1262	0	htz1-swr1	withIno80	MMS	45	3	73
1263	0	htz1-swr1	withIno80	MMS	45	3	74
1264	0	htz1-swr1	withIno80	MMS	45	3	75
1265	1	htz1-swr1	withIno80	MMS	45	3	76
1266	0	htz1-swr1	withIno80	MMS	45	3	77
1267	0	htz1-swr1	withIno80	MMS	45	3	78
1268	0	htz1-swr1	withIno80	MMS	45	3	79
1269	1	htz1-swr1	withIno80	MMS	45	3	80
1270	0	htz1-swr1	withIno80	MMS	45	3	81
1271	3	htz1-swr1	withIno80	MMS	45	3	82
1272	2	htz1-swr1	withIno80	MMS	45	3	83
1273	2	htz1-swr1	withIno80	MMS	45	3	84
1274	2	htz1-swr1	withIno80	MMS	45	3	85
1275	1	htz1-swr1	withIno80	MMS	45	3	86
1276	0	htz1-swr1	withIno80	MMS	45	3	87
1277	0	htz1-swr1	withIno80	MMS	45	3	88
1278	1	htz1-swr1	withIno80	MMS	45	3	89
1279	2	htz1-swr1	withIno80	MMS	45	3	90
1280	3	htz1-swr1	withIno80	MMS	45	3	91
1281	1	htz1-swr1	withIno80	MMS	45	3	92
1282	0	htz1-swr1	withIno80	MMS	45	3	93
1283	0	htz1-swr1	withIno80	MMS	45	3	94
1284	2	htz1-swr1	withIno80	MMS	45	3	95
1285	0	htz1-swr1	withIno80	MMS	45	3	96
1286	3	htz1-swr1	withIno80	MMS	45	3	97
1287	1	htz1-swr1	withIno80	MMS	45	3	98
1288	0	htz1-swr1	withIno80	MMS	45	3	99
1289	0	htz1-swr1	withIno80	MMS	45	3	100
1290	0	htz1-swr1	withIno80	MMS	45	3	101
1291	0	htz1-swr1	withIno80	MMS	45	3	102
1292	0	htz1-swr1	withIno80	MMS	45	3	103
1293	1	htz1-swr1	withIno80	MMS	45	3	104
1294	1	htz1-swr1	withIno80	MMS	45	3	105
1295	1	htz1-swr1	withIno80	MMS	45	3	106
1296	2	htz1-swr1	withIno80	MMS	45	3	107
1297	1	htz1-swr1	withIno80	MMS	45	3	108
1298	0	htz1-swr1	withIno80	MMS	45	3	109
1299	0	htz1-swr1	withIno80	MMS	45	3	110
1300	3	htz1-swr1	withIno80	MMS	45	3	111
1301	1	htz1-swr1	withIno80	MMS	45	3	112
1302	1	htz1-swr1	withIno80	MMS	45	3	113
1303	0	htz1-swr1	withIno80	MMS	45	3	114
1304	0	htz1-swr1	withIno80	MMS	45	3	115
1305	1	htz1-swr1	withIno80	MMS	45	3	116
1306	0	htz1-swr1	withIno80	MMS	45	3	117
1307	2	htz1-swr1	withIno80	MMS	60	1	0
1308	1	htz1-swr1	withIno80	MMS	60	1	1
1309	0	htz1-swr1	withIno80	MMS	60	1	2
1310	2	htz1-swr1	withIno80	MMS	60	1	3
1311	1	htz1-swr1	withIno80	MMS	60	1	4
1312	1	htz1-swr1	withIno80	MMS	60	1	5
1313	2	htz1-swr1	withIno80	MMS	60	1	6
1314	0	htz1-swr1	withIno80	MMS	60	1	7
1315	3	htz1-swr1	withIno80	MMS	60	1	8
1316	0	htz1-swr1	withIno80	MMS	60	1	9
1317	1	htz1-swr1	withIno80	MMS	60	1	10
1318	2	htz1-swr1	withIno80	MMS	60	1	11
1319	4	htz1-swr1	withIno80	MMS	60	1	12
1320	3	htz1-swr1	withIno80	MMS	60	1	13
1321	2	htz1-swr1	withIno80	MMS	60	1	14
1322	1	htz1-swr1	withIno80	MMS	60	1	15
1323	0	htz1-swr1	withIno80	MMS	60	1	16
1324	3	htz1-swr1	withIno80	MMS	60	1	17
1325	0	htz1-swr1	withIno80	MMS	60	1	18
1326	3	htz1-swr1	withIno80	MMS	60	1	19
1327	2	htz1-swr1	withIno80	MMS	60	1	20
1328	3	htz1-swr1	withIno80	MMS	60	1	21
1329	0	htz1-swr1	withIno80	MMS	60	1	22
1330	1	htz1-swr1	withIno80	MMS	60	1	23
1331	0	htz1-swr1	withIno80	MMS	60	1	24
1332	3	htz1-swr1	withIno80	MMS	60	1	25
1333	0	htz1-swr1	withIno80	MMS	60	1	26
1334	2	htz1-swr1	withIno80	MMS	60	1	27
1335	1	htz1-swr1	withIno80	MMS	60	1	28
1336	2	htz1-swr1	withIno80	MMS	60	1	29
1337	1	htz1-swr1	withIno80	MMS	60	1	30
1338	0	htz1-swr1	withIno80	MMS	60	1	31
1339	3	htz1-swr1	withIno80	MMS	60	1	32
1340	0	htz1-swr1	withIno80	MMS	60	1	33
1341	2	htz1-swr1	withIno80	MMS	60	1	34
1342	1	htz1-swr1	withIno80	MMS	60	1	35
1343	3	htz1-swr1	withIno80	MMS	60	1	36
1344	2	htz1-swr1	withIno80	MMS	60	1	37
1345	0	htz1-swr1	withIno80	MMS	60	1	38
1346	2	htz1-swr1	withIno80	MMS	60	1	39
1347	2	htz1-swr1	withIno80	MMS	60	1	40
1348	5	htz1-swr1	withIno80	MMS	60	1	41
1349	4	htz1-swr1	withIno80	MMS	60	1	42
1350	0	htz1-swr1	withIno80	MMS	60	1	43
1351	1	htz1-swr1	withIno80	MMS	60	1	44
1352	1	htz1-swr1	withIno80	MMS	60	1	45
1353	2	htz1-swr1	withIno80	MMS	60	1	46
1354	0	htz1-swr1	withIno80	MMS	60	1	47
1355	2	htz1-swr1	withIno80	MMS	60	1	48
1356	2	htz1-swr1	withIno80	MMS	60	1	49
1357	4	htz1-swr1	withIno80	MMS	60	1	50
1358	0	htz1-swr1	withIno80	MMS	60	1	51
1359	2	htz1-swr1	withIno80	MMS	60	1	52
1360	2	htz1-swr1	withIno80	MMS	60	1	53
1361	2	htz1-swr1	withIno80	MMS	60	1	54
1362	4	htz1-swr1	withIno80	MMS	60	1	55
1363	1	htz1-swr1	withIno80	MMS	60	1	56
1364	2	htz1-swr1	withIno80	MMS	60	1	57
1365	1	htz1-swr1	withIno80	MMS	60	1	58
1366	1	htz1-swr1	withIno80	MMS	60	1	59
1367	3	htz1-swr1	withIno80	MMS	60	1	60
1368	1	htz1-swr1	withIno80	MMS	60	1	61
1369	0	htz1-swr1	withIno80	MMS	60	1	62
1370	0	htz1-swr1	withIno80	MMS	60	1	63
1371	2	htz1-swr1	withIno80	MMS	60	1	64
1372	0	htz1-swr1	withIno80	MMS	60	1	65
1373	1	htz1-swr1	withIno80	MMS	60	1	66
1374	1	htz1-swr1	withIno80	MMS	60	1	67
1375	1	htz1-swr1	withIno80	MMS	60	1	68
1376	0	htz1-swr1	withIno80	MMS	60	1	69
1377	0	htz1-swr1	withIno80	MMS	60	1	70
1378	4	htz1-swr1	withIno80	MMS	60	1	71
1379	4	htz1-swr1	withIno80	MMS	60	1	72
1380	2	htz1-swr1	withIno80	MMS	60	1	73
1381	2	htz1-swr1	withIno80	MMS	60	1	74
1382	0	htz1-swr1	withIno80	MMS	60	1	75
1383	1	htz1-swr1	withIno80	MMS	60	1	76
1384	2	htz1-swr1	withIno80	MMS	60	1	77
1385	0	htz1-swr1	withIno80	MMS	60	1	78
1386	2	htz1-swr1	withIno80	MMS	60	1	79
1387	0	htz1-swr1	withIno80	MMS	60	1	80
1388	1	htz1-swr1	withIno80	MMS	60	1	81
1389	2	htz1-swr1	withIno80	MMS	60	1	82
1390	3	htz1-swr1	withIno80	MMS	60	1	83
1391	2	htz1-swr1	withIno80	MMS	60	1	84
1392	2	htz1-swr1	withIno80	MMS	60	1	85
1393	0	htz1-swr1	withIno80	MMS	60	1	86
1394	0	htz1-swr1	withIno80	MMS	60	1	87
1395	1	htz1-swr1	withIno80	MMS	60	1	88
1396	3	htz1-swr1	withIno80	MMS	60	1	89
1397	0	htz1-swr1	withIno80	MMS	60	1	90
1398	1	htz1-swr1	withIno80	MMS	60	1	91
1399	1	htz1-swr1	withIno80	MMS	60	2	0
1400	2	htz1-swr1	withIno80	MMS	60	3	0
1401	1	htz1-swr1	withIno80	MMS	60	3	1
1402	1	htz1-swr1	withIno80	MMS	60	3	2
1403	0	htz1-swr1	withIno80	MMS	60	3	3
1404	2	htz1-swr1	withIno80	MMS	60	3	4
1405	4	htz1-swr1	withIno80	MMS	60	3	5
1406	1	htz1-swr1	withIno80	MMS	60	3	6
1407	0	htz1-swr1	withIno80	MMS	60	3	7
1408	2	htz1-swr1	withIno80	MMS	60	3	8
1409	1	htz1-swr1	withIno80	MMS	60	3	9
1410	0	htz1-swr1	withIno80	MMS	60	3	10
1411	0	htz1-swr1	withIno80	MMS	60	3	11
1412	0	htz1-swr1	withIno80	MMS	60	3	12
1413	0	htz1-swr1	withIno80	MMS	60	3	13
1414	0	htz1-swr1	withIno80	MMS	60	3	14
1415	0	htz1-swr1	withIno80	MMS	60	3	15
1416	2	htz1-swr1	withIno80	MMS	60	3	16
1417	2	htz1-swr1	withIno80	MMS	60	3	17
1418	1	htz1-swr1	withIno80	MMS	60	3	18
1419	3	htz1-swr1	withIno80	MMS	60	3	19
1420	1	htz1-swr1	withIno80	MMS	60	3	20
1421	1	htz1-swr1	withIno80	MMS	60	3	21
1422	1	htz1-swr1	withIno80	MMS	60	3	22
1423	1	htz1-swr1	withIno80	MMS	60	3	23
1424	0	htz1-swr1	withIno80	MMS	60	3	24
1425	1	htz1-swr1	withIno80	MMS	60	3	25
1426	0	htz1-swr1	withIno80	MMS	60	3	26
1427	0	htz1-swr1	withIno80	MMS	60	3	27
1428	1	htz1-swr1	withIno80	MMS	60	3	28
1429	2	htz1-swr1	withIno80	MMS	60	3	29
1430	3	htz1-swr1	withIno80	MMS	60	3	30
1431	2	htz1-swr1	withIno80	MMS	60	3	31
1432	0	htz1-swr1	withIno80	MMS	60	3	32
1433	3	htz1-swr1	withIno80	MMS	60	3	33
1434	3	htz1-swr1	withIno80	MMS	60	3	34
1435	0	htz1-swr1	withIno80	MMS	60	3	35
1436	0	htz1-swr1	withIno80	MMS	60	3	36
1437	0	htz1-swr1	withIno80	MMS	60	3	37
1438	0	htz1-swr1	withIno80	MMS	60	3	38
1439	2	htz1-swr1	withIno80	MMS	60	3	39
1440	1	htz1-swr1	withIno80	MMS	60	3	40
1441	1	htz1-swr1	withIno80	MMS	60	3	41
1442	2	htz1-swr1	withIno80	MMS	60	3	42
1443	2	htz1-swr1	withIno80	MMS	60	3	43
1444	0	htz1-swr1	withIno80	MMS	60	3	44
1445	1	htz1-swr1	withIno80	MMS	60	3	45
1446	3	htz1-swr1	withIno80	MMS	60	3	46
1447	1	htz1-swr1	withIno80	MMS	60	3	47
1448	0	htz1-swr1	withIno80	MMS	60	3	48
1449	3	htz1-swr1	withIno80	MMS	60	3	49
1450	2	htz1-swr1	withIno80	MMS	60	3	50
1451	2	htz1-swr1	withIno80	MMS	60	3	51
1452	2	htz1-swr1	withIno80	MMS	60	3	52
1453	0	htz1-swr1	withIno80	MMS	60	3	53
1454	0	htz1-swr1	withIno80	MMS	60	3	54
1455	0	htz1-swr1	withIno80	MMS	60	3	55
1456	1	htz1-swr1	withIno80	MMS	60	3	56
1457	0	htz1-swr1	withIno80	MMS	60	3	57
1458	3	htz1-swr1	withIno80	MMS	60	3	58
1459	0	htz1-swr1	withIno80	MMS	60	3	59
1460	3	htz1-swr1	withIno80	MMS	60	3	60
1461	2	htz1-swr1	withIno80	MMS	60	3	61
1462	1	htz1-swr1	withIno80	MMS	60	3	62
1463	0	htz1-swr1	withIno80	MMS	60	3	63
1464	4	htz1-swr1	withIno80	MMS	60	3	64
1465	0	htz1-swr1	withIno80	MMS	60	3	65
1466	1	htz1-swr1	withIno80	MMS	60	3	66
1467	2	htz1-swr1	withIno80	MMS	60	3	67
1468	2	htz1-swr1	withIno80	MMS	60	3	68
1469	2	htz1-swr1	withIno80	MMS	60	3	69
1470	0	htz1-swr1	withIno80	MMS	60	3	70
1471	0	htz1-swr1	withIno80	MMS	60	3	71
1472	0	htz1-swr1	withIno80	MMS	60	3	72
1473	3	htz1-swr1	withIno80	MMS	60	3	73
1474	3	htz1-swr1	withIno80	MMS	60	3	74
1475	4	htz1-swr1	withIno80	MMS	60	3	75
1476	1	htz1-swr1	withIno80	MMS	60	3	76
1477	2	htz1-swr1	withIno80	MMS	60	3	77
1478	2	htz1-swr1	withIno80	MMS	60	3	78
1479	0	htz1-swr1	withIno80	MMS	60	3	79
1480	1	htz1-swr1	withIno80	MMS	60	3	80
1481	0	htz1-swr1	withIno80	MMS	60	3	81
1482	1	htz1-swr1	withIno80	MMS	60	3	82
1483	0	htz1-swr1	withIno80	MMS	60	3	83
1484	0	htz1-swr1	withIno80	MMS	60	3	84
1485	0	htz1-swr1	withIno80	MMS	75	2	0
1486	0	htz1-swr1	withIno80	MMS	75	2	1
1487	2	htz1-swr1	withIno80	MMS	75	2	2
1488	1	htz1-swr1	withIno80	MMS	75	2	3
1489	0	htz1-swr1	withIno80	MMS	75	2	4
1490	1	htz1-swr1	withIno80	MMS	75	2	5
1491	2	htz1-swr1	withIno80	MMS	75	2	6
1492	2	htz1-swr1	withIno80	MMS	75	2	7
1493	0	htz1-swr1	withIno80	MMS	75	2	8
1494	1	htz1-swr1	withIno80	MMS	75	2	9
1495	0	htz1-swr1	withIno80	MMS	75	2	10
1496	0	htz1-swr1	withIno80	MMS	75	2	11
1497	3	htz1-swr1	withIno80	MMS	75	2	12
1498	4	htz1-swr1	withIno80	MMS	75	2	13
1499	1	htz1-swr1	withIno80	MMS	75	2	14
1500	2	htz1-swr1	withIno80	MMS	75	2	15
1501	2	htz1-swr1	withIno80	MMS	75	2	16
1502	0	htz1-swr1	withIno80	MMS	75	2	17
1503	3	htz1-swr1	withIno80	MMS	75	2	18
1504	0	htz1-swr1	withIno80	MMS	75	2	19
1505	1	htz1-swr1	withIno80	MMS	75	2	20
1506	0	htz1-swr1	withIno80	MMS	75	2	21
1507	2	htz1-swr1	withIno80	MMS	75	2	22
1508	1	htz1-swr1	withIno80	MMS	75	2	23
1509	2	htz1-swr1	withIno80	MMS	75	2	24
1510	1	htz1-swr1	withIno80	MMS	75	2	25
1511	3	htz1-swr1	withIno80	MMS	75	2	26
1512	0	htz1-swr1	withIno80	MMS	75	2	27
1513	2	htz1-swr1	withIno80	MMS	75	2	28
1514	0	htz1-swr1	withIno80	MMS	75	2	29
1515	2	htz1-swr1	withIno80	MMS	75	2	30
1516	1	htz1-swr1	withIno80	MMS	75	2	31
1517	0	htz1-swr1	withIno80	MMS	75	2	32
1518	1	htz1-swr1	withIno80	MMS	75	2	33
1519	1	htz1-swr1	withIno80	MMS	75	2	34
1520	0	htz1-swr1	withIno80	MMS	75	2	35
1521	2	htz1-swr1	withIno80	MMS	75	2	36
1522	2	htz1-swr1	withIno80	MMS	75	2	37
1523	2	htz1-swr1	withIno80	MMS	75	2	38
1524	2	htz1-swr1	withIno80	MMS	75	2	39
1525	1	htz1-swr1	withIno80	MMS	75	2	40
1526	2	htz1-swr1	withIno80	MMS	75	2	41
1527	2	htz1-swr1	withIno80	MMS	75	2	42
1528	3	htz1-swr1	withIno80	MMS	75	2	43
1529	1	htz1-swr1	withIno80	MMS	75	2	44
1530	2	htz1-swr1	withIno80	MMS	75	2	45
1531	0	htz1-swr1	withIno80	MMS	75	2	46
1532	1	htz1-swr1	withIno80	MMS	75	2	47
1533	1	htz1-swr1	withIno80	MMS	75	2	48
1534	1	htz1-swr1	withIno80	MMS	75	2	49
1535	3	htz1-swr1	withIno80	MMS	75	2	50
1536	3	htz1-swr1	withIno80	MMS	75	2	51
1537	0	htz1-swr1	withIno80	MMS	75	2	52
1538	0	htz1-swr1	withIno80	MMS	75	2	53
1539	1	htz1-swr1	withIno80	MMS	75	2	54
1540	0	htz1-swr1	withIno80	MMS	75	2	55
1541	0	htz1-swr1	withIno80	MMS	75	2	56
1542	1	htz1-swr1	withIno80	MMS	75	2	57
1543	2	htz1-swr1	withIno80	MMS	75	2	58
1544	1	htz1-swr1	withIno80	MMS	75	2	59
1545	5	htz1-swr1	withIno80	MMS	75	2	60
1546	0	htz1-swr1	withIno80	MMS	75	2	61
1547	2	htz1-swr1	withIno80	MMS	75	2	62
1548	0	htz1-swr1	withIno80	MMS	75	2	63
1549	3	htz1-swr1	withIno80	MMS	75	2	64
1550	1	htz1-swr1	withIno80	MMS	75	2	65
1551	4	htz1-swr1	withIno80	MMS	75	2	66
1552	2	htz1-swr1	withIno80	MMS	75	2	67
1553	1	htz1-swr1	withIno80	MMS	75	2	68
1554	2	htz1-swr1	withIno80	MMS	75	2	69
1555	0	htz1-swr1	withIno80	MMS	75	2	70
1556	2	htz1-swr1	withIno80	MMS	75	2	71
1557	1	htz1-swr1	withIno80	MMS	75	2	72
1558	2	htz1-swr1	withIno80	MMS	75	2	73
1559	1	htz1-swr1	withIno80	MMS	75	2	74
1560	2	htz1-swr1	withIno80	MMS	75	2	75
1561	0	htz1-swr1	withIno80	MMS	75	2	76
1562	1	htz1-swr1	withIno80	MMS	75	2	77
1563	0	htz1-swr1	withIno80	MMS	75	2	78
1564	2	htz1-swr1	withIno80	MMS	75	2	79
1565	0	htz1-swr1	withIno80	MMS	75	2	80
1566	3	htz1-swr1	withIno80	MMS	75	2	81
1567	2	htz1-swr1	withIno80	MMS	75	2	82
1568	2	htz1-swr1	withIno80	MMS	75	2	83
1569	0	htz1-swr1	withIno80	MMS	75	2	84
1570	2	htz1-swr1	withIno80	MMS	75	2	85
1571	2	htz1-swr1	withIno80	MMS	75	2	86
1572	3	htz1-swr1	withIno80	MMS	75	2	87
1573	3	htz1-swr1	withIno80	MMS	75	2	88
1574	0	htz1-swr1	withIno80	MMS	75	2	89
1575	4	htz1-swr1	withIno80	MMS	75	2	90
1576	1	htz1-swr1	withIno80	MMS	75	2	91
1577	0	htz1-swr1	withIno80	MMS	75	2	92
1578	2	htz1-swr1	withIno80	MMS	75	2	93
1579	2	htz1-swr1	withIno80	MMS	75	2	94
1580	3	htz1-swr1	withIno80	MMS	75	3	0
1581	0	htz1-swr1	withIno80	MMS	75	3	1
1582	1	htz1-swr1	withIno80	MMS	75	3	2
1583	1	htz1-swr1	withIno80	MMS	75	3	3
1584	0	htz1-swr1	withIno80	MMS	75	3	4
1585	2	htz1-swr1	withIno80	MMS	75	3	5
1586	2	htz1-swr1	withIno80	MMS	75	3	6
1587	5	htz1-swr1	withIno80	MMS	75	3	7
1588	2	htz1-swr1	withIno80	MMS	75	3	8
1589	1	htz1-swr1	withIno80	MMS	75	3	9
1590	1	htz1-swr1	withIno80	MMS	75	3	10
1591	3	htz1-swr1	withIno80	MMS	75	3	11
1592	1	htz1-swr1	withIno80	MMS	75	3	12
1593	3	htz1-swr1	withIno80	MMS	75	3	13
1594	1	htz1-swr1	withIno80	MMS	75	3	14
1595	2	htz1-swr1	withIno80	MMS	75	3	15
1596	0	htz1-swr1	withIno80	MMS	75	3	16
1597	3	htz1-swr1	withIno80	MMS	75	3	17
1598	0	htz1-swr1	withIno80	MMS	75	3	18
1599	3	htz1-swr1	withIno80	MMS	75	3	19
1600	2	htz1-swr1	withIno80	MMS	75	3	20
1601	2	htz1-swr1	withIno80	MMS	75	3	21
1602	1	htz1-swr1	withIno80	MMS	75	3	22
1603	2	htz1-swr1	withIno80	MMS	75	3	23
1604	0	htz1-swr1	withIno80	MMS	75	3	24
1605	1	htz1-swr1	withIno80	MMS	75	3	25
1606	0	htz1-swr1	withIno80	MMS	75	3	26
1607	0	htz1-swr1	withIno80	MMS	75	3	27
1608	3	htz1-swr1	withIno80	MMS	75	3	28
1609	0	htz1-swr1	withIno80	MMS	75	3	29
1610	2	htz1-swr1	withIno80	MMS	75	3	30
1611	2	htz1-swr1	withIno80	MMS	75	3	31
1612	3	htz1-swr1	withIno80	MMS	75	3	32
1613	2	htz1-swr1	withIno80	MMS	75	3	33
1614	2	htz1-swr1	withIno80	MMS	75	3	34
1615	2	htz1-swr1	withIno80	MMS	75	3	35
1616	1	htz1-swr1	withIno80	MMS	75	3	36
1617	2	htz1-swr1	withIno80	MMS	75	3	37
1618	2	htz1-swr1	withIno80	MMS	75	3	38
1619	2	htz1-swr1	withIno80	MMS	75	3	39
1620	1	htz1-swr1	withIno80	MMS	75	3	40
1621	0	htz1-swr1	withIno80	MMS	75	3	41
1622	1	htz1-swr1	withIno80	MMS	75	3	42
1623	0	htz1-swr1	withIno80	MMS	75	3	43
1624	2	htz1-swr1	withIno80	MMS	75	3	44
1625	2	htz1-swr1	withIno80	MMS	75	3	45
1626	0	htz1-swr1	withIno80	MMS	75	3	46
1627	1	htz1-swr1	withIno80	MMS	75	3	47
1628	3	htz1-swr1	withIno80	MMS	75	3	48
1629	1	htz1-swr1	withIno80	MMS	75	3	49
1630	1	htz1-swr1	withIno80	MMS	75	3	50
1631	2	htz1-swr1	withIno80	MMS	75	3	51
1632	2	htz1-swr1	withIno80	MMS	75	3	52
1633	1	htz1-swr1	withIno80	MMS	75	3	53
1634	1	htz1-swr1	withIno80	MMS	75	3	54
1635	0	htz1-swr1	withIno80	MMS	75	3	55
1636	0	htz1-swr1	withIno80	MMS	75	3	56
1637	1	htz1-swr1	withIno80	MMS	75	3	57
1638	2	htz1-swr1	withIno80	MMS	75	3	58
1639	2	htz1-swr1	withIno80	MMS	75	3	59
1640	2	htz1-swr1	withIno80	MMS	75	3	60
1641	1	htz1-swr1	withIno80	MMS	75	3	61
1642	2	htz1-swr1	withIno80	MMS	75	3	62
1643	2	htz1-swr1	withIno80	MMS	75	3	63
1644	0	htz1-swr1	withIno80	MMS	75	3	64
1645	2	htz1-swr1	withIno80	MMS	75	3	65
1646	4	htz1-swr1	withIno80	MMS	75	3	66
1647	0	htz1-swr1	withIno80	MMS	75	3	67
1648	0	htz1-swr1	withIno80	MMS	75	3	68
1649	5	htz1-swr1	withIno80	MMS	75	3	69
1650	2	htz1-swr1	withIno80	MMS	75	3	70
1651	2	htz1-swr1	withIno80	MMS	75	3	71
1652	3	htz1-swr1	withIno80	MMS	75	3	72
1653	3	htz1-swr1	withIno80	MMS	75	3	73
1654	2	htz1-swr1	withIno80	MMS	75	3	74
1655	1	htz1-swr1	withIno80	MMS	75	3	75
1656	2	htz1-swr1	withIno80	MMS	75	3	76
1657	1	htz1-swr1	withIno80	MMS	75	3	77
1658	1	htz1-swr1	withIno80	MMS	75	3	78
1659	5	htz1-swr1	withIno80	MMS	75	3	79
1660	4	htz1-swr1	withIno80	MMS	75	3	80
1661	1	htz1-swr1	withIno80	MMS	75	3	81
1662	0	htz1-swr1	withIno80	MMS	75	3	82
1663	1	htz1-swr1	withIno80	MMS	75	3	83
1664	4	htz1-swr1	withIno80	MMS	75	3	84
1665	2	htz1-swr1	withIno80	MMS	75	3	85
1666	3	htz1-swr1	withIno80	MMS	75	3	86
1667	0	htz1-swr1	withIno80	MMS	75	3	87
1668	3	htz1-swr1	withIno80	MMS	75	3	88
1669	0	htz1-swr1	withIno80	MMS	75	3	89
1670	0	htz1-swr1	withIno80	MMS	75	3	90
1671	2	htz1-swr1	withIno80	MMS	75	3	91
1672	1	htz1-swr1	withIno80	MMS	75	3	92
1673	1	htz1-swr1	withIno80	MMS	75	3	93
1674	2	htz1-swr1	withIno80	MMS	75	3	94
1675	3	htz1-swr1	withIno80	MMS	75	3	95
1676	3	htz1-swr1	withIno80	MMS	75	3	96
1677	0	htz1-swr1	withIno80	MMS	75	3	97
1678	0	htz1-swr1	withIno80	MMS	75	3	98
1679	1	htz1-swr1	withIno80	MMS	75	3	99
1680	2	htz1-swr1	withIno80	MMS	75	3	100
1681	0	htz1-swr1	withIno80	MMS	75	3	101
1682	0	htz1-swr1	withIno80	MMS	75	3	102
1683	2	htz1-swr1	withIno80	MMS	75	3	103
1684	1	htz1-swr1	withIno80	MMS	75	3	104
1685	4	htz1-swr1	withIno80	MMS	75	3	105
1686	2	htz1-swr1	withIno80	MMS	75	3	106
1687	1	htz1-swr1	withIno80	MMS	90	1	0
1688	2	htz1-swr1	withIno80	MMS	90	1	1
1689	0	htz1-swr1	withIno80	MMS	90	1	2
1690	0	htz1-swr1	withIno80	MMS	90	1	3
1691	3	htz1-swr1	withIno80	MMS	90	1	4
1692	3	htz1-swr1	withIno80	MMS	90	1	5
1693	0	htz1-swr1	withIno80	MMS	90	1	6
1694	1	htz1-swr1	withIno80	MMS	90	1	7
1695	2	htz1-swr1	withIno80	MMS	90	1	8
1696	1	htz1-swr1	withIno80	MMS	90	1	9
1697	1	htz1-swr1	withIno80	MMS	90	1	10
1698	1	htz1-swr1	withIno80	MMS	90	1	11
1699	0	htz1-swr1	withIno80	MMS	90	1	12
1700	2	htz1-swr1	withIno80	MMS	90	1	13
1701	3	htz1-swr1	withIno80	MMS	90	1	14
1702	0	htz1-swr1	withIno80	MMS	90	1	15
1703	2	htz1-swr1	withIno80	MMS	90	1	16
1704	2	htz1-swr1	withIno80	MMS	90	1	17
1705	2	htz1-swr1	withIno80	MMS	90	1	18
1706	2	htz1-swr1	withIno80	MMS	90	1	19
1707	1	htz1-swr1	withIno80	MMS	90	1	20
1708	0	htz1-swr1	withIno80	MMS	90	1	21
1709	1	htz1-swr1	withIno80	MMS	90	1	22
1710	2	htz1-swr1	withIno80	MMS	90	1	23
1711	1	htz1-swr1	withIno80	MMS	90	1	24
1712	2	htz1-swr1	withIno80	MMS	90	1	25
1713	1	htz1-swr1	withIno80	MMS	90	1	26
1714	0	htz1-swr1	withIno80	MMS	90	1	27
1715	3	htz1-swr1	withIno80	MMS	90	1	28
1716	0	htz1-swr1	withIno80	MMS	90	1	29
1717	0	htz1-swr1	withIno80	MMS	90	1	30
1718	0	htz1-swr1	withIno80	MMS	90	1	31
1719	2	htz1-swr1	withIno80	MMS	90	1	32
1720	2	htz1-swr1	withIno80	MMS	90	1	33
1721	3	htz1-swr1	withIno80	MMS	90	1	34
1722	2	htz1-swr1	withIno80	MMS	90	1	35
1723	4	htz1-swr1	withIno80	MMS	90	1	36
1724	0	htz1-swr1	withIno80	MMS	90	1	37
1725	0	htz1-swr1	withIno80	MMS	90	1	38
1726	2	htz1-swr1	withIno80	MMS	90	1	39
1727	0	htz1-swr1	withIno80	MMS	90	1	40
1728	0	htz1-swr1	withIno80	MMS	90	1	41
1729	1	htz1-swr1	withIno80	MMS	90	1	42
1730	1	htz1-swr1	withIno80	MMS	90	1	43
1731	4	htz1-swr1	withIno80	MMS	90	1	44
1732	0	htz1-swr1	withIno80	MMS	90	1	45
1733	0	htz1-swr1	withIno80	MMS	90	1	46
1734	0	htz1-swr1	withIno80	MMS	90	1	47
1735	2	htz1-swr1	withIno80	MMS	90	1	48
1736	0	htz1-swr1	withIno80	MMS	90	1	49
1737	2	htz1-swr1	withIno80	MMS	90	1	50
1738	2	htz1-swr1	withIno80	MMS	90	1	51
1739	0	htz1-swr1	withIno80	MMS	90	1	52
1740	1	htz1-swr1	withIno80	MMS	90	1	53
1741	1	htz1-swr1	withIno80	MMS	90	1	54
1742	2	htz1-swr1	withIno80	MMS	90	1	55
1743	0	htz1-swr1	withIno80	MMS	90	2	0
1744	0	htz1-swr1	withIno80	MMS	90	2	1
1745	0	htz1-swr1	withIno80	MMS	90	2	2
1746	1	htz1-swr1	withIno80	MMS	90	2	3
1747	0	htz1-swr1	withIno80	MMS	90	2	4
1748	2	htz1-swr1	withIno80	MMS	90	2	5
1749	0	htz1-swr1	withIno80	MMS	90	2	6
1750	0	htz1-swr1	withIno80	MMS	90	2	7
1751	0	htz1-swr1	withIno80	MMS	90	2	8
1752	0	htz1-swr1	withIno80	MMS	90	2	9
1753	1	htz1-swr1	withIno80	MMS	90	2	10
1754	0	htz1-swr1	withIno80	MMS	90	2	11
1755	0	htz1-swr1	withIno80	MMS	90	2	12
1756	0	htz1-swr1	withIno80	MMS	90	2	13
1757	1	htz1-swr1	withIno80	MMS	90	2	14
1758	0	htz1-swr1	withIno80	MMS	90	2	15
1759	1	htz1-swr1	withIno80	MMS	90	2	16
1760	0	htz1-swr1	withIno80	MMS	90	2	17
1761	0	htz1-swr1	withIno80	MMS	90	2	18
1762	0	htz1-swr1	withIno80	MMS	90	2	19
1763	0	htz1-swr1	withIno80	MMS	90	2	20
1764	0	htz1-swr1	withIno80	MMS	90	2	21
1765	1	htz1-swr1	withIno80	MMS	90	2	22
1766	2	htz1-swr1	withIno80	MMS	90	2	23
1767	1	htz1-swr1	withIno80	MMS	90	2	24
1768	1	htz1-swr1	withIno80	MMS	90	2	25
1769	1	htz1-swr1	withIno80	MMS	90	2	26
1770	2	htz1-swr1	withIno80	MMS	90	2	27
1771	3	htz1-swr1	withIno80	MMS	90	2	28
1772	0	htz1-swr1	withIno80	MMS	90	2	29
1773	0	htz1-swr1	withIno80	MMS	90	2	30
1774	0	htz1-swr1	withIno80	MMS	90	2	31
1775	0	htz1-swr1	withIno80	MMS	90	2	32
1776	1	htz1-swr1	withIno80	MMS	90	2	33
1777	0	htz1-swr1	withIno80	MMS	90	2	34
1778	1	htz1-swr1	withIno80	MMS	90	2	35
1779	1	htz1-swr1	withIno80	MMS	90	2	36
1780	0	htz1-swr1	withIno80	MMS	90	2	37
1781	1	htz1-swr1	withIno80	MMS	90	2	38
1782	0	htz1-swr1	withIno80	MMS	90	2	39
1783	1	htz1-swr1	withIno80	MMS	90	2	40
1784	0	htz1-swr1	withIno80	MMS	90	2	41
1785	0	htz1-swr1	withIno80	MMS	90	2	42
1786	1	htz1-swr1	withIno80	MMS	90	2	43
1787	0	htz1-swr1	withIno80	MMS	90	2	44
1788	0	htz1-swr1	withIno80	MMS	90	2	45
1789	0	htz1-swr1	withIno80	MMS	90	2	46
1790	0	htz1-swr1	withIno80	MMS	90	2	47
1791	1	htz1-swr1	withIno80	MMS	90	2	48
1792	0	htz1-swr1	withIno80	MMS	90	2	49
1793	0	htz1-swr1	withIno80	MMS	90	2	50
1794	1	htz1-swr1	withIno80	MMS	90	2	51
1795	0	htz1-swr1	withIno80	MMS	90	2	52
1796	1	htz1-swr1	withIno80	MMS	90	2	53
1797	0	htz1-swr1	withIno80	MMS	90	2	54
1798	0	htz1-swr1	withIno80	MMS	90	2	55
1799	2	htz1-swr1	withIno80	MMS	90	2	56
1800	0	htz1-swr1	withIno80	MMS	90	2	57
1801	0	htz1-swr1	withIno80	MMS	90	2	58
1802	1	htz1-swr1	withIno80	MMS	90	2	59
1803	1	htz1-swr1	withIno80	MMS	90	2	60
1804	1	htz1-swr1	withIno80	MMS	90	2	61
1805	0	htz1-swr1	withIno80	MMS	90	2	62
1806	2	htz1-swr1	withIno80	MMS	90	2	63
1807	2	htz1-swr1	withIno80	MMS	90	3	0
1808	0	htz1-swr1	withIno80	MMS	90	3	1
1809	1	htz1-swr1	withIno80	MMS	90	3	2
1810	1	htz1-swr1	withIno80	MMS	90	3	3
1811	3	htz1-swr1	withIno80	MMS	90	3	4
1812	1	htz1-swr1	withIno80	MMS	90	3	5
1813	2	htz1-swr1	withIno80	MMS	90	3	6
1814	3	htz1-swr1	withIno80	MMS	90	3	7
1815	1	htz1-swr1	withIno80	MMS	90	3	8
1816	0	htz1-swr1	withIno80	MMS	90	3	9
1817	4	htz1-swr1	withIno80	MMS	90	3	10
1818	0	htz1-swr1	withIno80	MMS	90	3	11
1819	0	htz1-swr1	withIno80	MMS	90	3	12
1820	0	htz1-swr1	withIno80	MMS	90	3	13
1821	0	htz1-swr1	withIno80	MMS	90	3	14
1822	0	htz1-swr1	withIno80	MMS	90	3	15
1823	1	htz1-swr1	withIno80	MMS	90	3	16
1824	2	htz1-swr1	withIno80	MMS	90	3	17
1825	0	htz1-swr1	withIno80	MMS	90	3	18
1826	0	htz1-swr1	withIno80	MMS	90	3	19
1827	0	htz1-swr1	withIno80	MMS	90	3	20
1828	0	htz1-swr1	withIno80	MMS	90	3	21
1829	3	htz1-swr1	withIno80	MMS	90	3	22
1830	2	htz1-swr1	withIno80	MMS	90	3	23
1831	3	htz1-swr1	withIno80	MMS	90	3	24
1832	2	htz1-swr1	withIno80	MMS	90	3	25
1833	1	htz1-swr1	withIno80	MMS	90	3	26
1834	2	htz1-swr1	withIno80	MMS	90	3	27
1835	1	htz1-swr1	withIno80	MMS	90	3	28
1836	2	htz1-swr1	withIno80	MMS	90	3	29
1837	0	htz1-swr1	withIno80	MMS	90	3	30
1838	0	htz1-swr1	withIno80	MMS	90	3	31
1839	0	htz1-swr1	withIno80	MMS	90	3	32
1840	3	htz1-swr1	withIno80	MMS	90	3	33
1841	1	htz1-swr1	withIno80	MMS	90	3	34
1842	1	htz1-swr1	withIno80	MMS	90	3	35
1843	1	htz1-swr1	withIno80	MMS	90	3	36
1844	2	htz1-swr1	withIno80	MMS	90	3	37
1845	1	htz1-swr1	withIno80	MMS	90	3	38
1846	0	htz1-swr1	withIno80	MMS	90	3	39
1847	0	htz1-swr1	withIno80	MMS	90	3	40
1848	1	htz1-swr1	withIno80	MMS	90	3	41
1849	2	htz1-swr1	withIno80	MMS	90	3	42
1850	0	htz1-swr1	withIno80	MMS	90	3	43
1851	0	htz1-swr1	withIno80	MMS	90	3	44
1852	1	htz1-swr1	withIno80	MMS	90	3	45
1853	3	htz1-swr1	withIno80	MMS	90	3	46
1854	3	htz1-swr1	withIno80	MMS	90	3	47
1855	2	htz1-swr1	withIno80	MMS	90	3	48
1856	0	htz1-swr1	withIno80	MMS	90	3	49
1857	1	htz1-swr1	withIno80	MMS	90	3	50
1858	2	htz1-swr1	withIno80	MMS	90	3	51
1859	1	htz1-swr1	withIno80	MMS	90	3	52
1860	1	htz1-swr1	withIno80	MMS	90	3	53
1861	0	htz1-swr1	withIno80	MMS	90	3	54
1862	0	htz1-swr1	withIno80	MMS	90	3	55
1863	0	htz1-swr1	withIno80	MMS	90	3	56
1864	1	htz1-swr1	withIno80	MMS	90	3	57
1865	0	htz1-swr1	withIno80	MMS	90	3	58
1866	1	htz1-swr1	withIno80	MMS	90	3	59
1867	0	htz1-swr1	withIno80	MMS	90	4	0
1868	0	htz1-swr1	withIno80	MMS	90	4	1
1869	2	htz1-swr1	withIno80	MMS	90	4	2
1870	2	htz1-swr1	withIno80	MMS	90	4	3
1871	2	htz1-swr1	withIno80	MMS	90	4	4
1872	1	htz1-swr1	withIno80	MMS	90	4	5
1873	1	htz1-swr1	withIno80	MMS	90	4	6
1874	0	htz1-swr1	withIno80	MMS	90	4	7
1875	2	htz1-swr1	withIno80	MMS	90	4	8
1876	0	htz1-swr1	withIno80	MMS	90	4	9
1877	1	htz1-swr1	withIno80	MMS	90	4	10
1878	2	htz1-swr1	withIno80	MMS	90	4	11
1879	0	htz1-swr1	withIno80	MMS	90	4	12
1880	4	htz1-swr1	withIno80	MMS	90	4	13
1881	1	htz1-swr1	withIno80	MMS	90	4	14
1882	1	htz1-swr1	withIno80	MMS	90	4	15
1883	0	htz1-swr1	withIno80	MMS	90	4	16
1884	1	htz1-swr1	withIno80	MMS	90	4	17
1885	1	htz1-swr1	withIno80	MMS	90	4	18
1886	2	htz1-swr1	withIno80	MMS	90	4	19
1887	1	htz1-swr1	withIno80	MMS	90	4	20
1888	3	htz1-swr1	withIno80	MMS	90	4	21
1889	2	htz1-swr1	withIno80	MMS	90	4	22
1890	1	htz1-swr1	withIno80	MMS	90	4	23
1891	2	htz1-swr1	withIno80	MMS	90	4	24
1892	1	htz1-swr1	withIno80	MMS	90	4	25
1893	1	htz1-swr1	withIno80	MMS	90	4	26
1894	0	htz1-swr1	withIno80	MMS	90	4	27
1895	0	htz1-swr1	withIno80	MMS	90	4	28
1896	0	htz1-swr1	withIno80	MMS	90	4	29
1897	4	htz1-swr1	withIno80	MMS	90	4	30
1898	3	htz1-swr1	withIno80	MMS	90	4	31
1899	0	htz1-swr1	withIno80	MMS	90	4	32
1900	2	htz1-swr1	withIno80	MMS	90	4	33
1901	1	htz1-swr1	withIno80	MMS	90	4	34
1902	0	htz1-swr1	withIno80	MMS	90	4	35
1903	0	htz1-swr1	withIno80	MMS	90	4	36
1904	0	htz1-swr1	withIno80	MMS	90	4	37
1905	0	htz1-swr1	withIno80	MMS	90	4	38
1906	1	htz1-swr1	withIno80	MMS	90	4	39
1907	0	htz1-swr1	withIno80	MMS	90	4	40
1908	5	htz1-swr1	withIno80	MMS	90	4	41
1909	1	htz1-swr1	withIno80	MMS	90	4	42
1910	1	htz1-swr1	withIno80	MMS	90	4	43
1911	2	htz1-swr1	withIno80	MMS	90	4	44
1912	0	htz1-swr1	withoutIno80	MMS	0	1	0
1913	0	htz1-swr1	withoutIno80	MMS	0	1	1
1914	0	htz1-swr1	withoutIno80	MMS	0	1	2
1915	0	htz1-swr1	withoutIno80	MMS	0	1	3
1916	0	htz1-swr1	withoutIno80	MMS	0	1	4
1917	0	htz1-swr1	withoutIno80	MMS	0	1	5
1918	0	htz1-swr1	withoutIno80	MMS	0	1	6
1919	0	htz1-swr1	withoutIno80	MMS	0	1	7
1920	0	htz1-swr1	withoutIno80	MMS	0	1	8
1921	0	htz1-swr1	withoutIno80	MMS	0	1	9
1922	0	htz1-swr1	withoutIno80	MMS	0	1	10
1923	0	htz1-swr1	withoutIno80	MMS	0	1	11
1924	0	htz1-swr1	withoutIno80	MMS	0	1	12
1925	0	htz1-swr1	withoutIno80	MMS	0	1	13
1926	1	htz1-swr1	withoutIno80	MMS	0	1	14
1927	0	htz1-swr1	withoutIno80	MMS	0	1	15
1928	0	htz1-swr1	withoutIno80	MMS	0	1	16
1929	0	htz1-swr1	withoutIno80	MMS	0	1	17
1930	0	htz1-swr1	withoutIno80	MMS	0	1	18
1931	0	htz1-swr1	withoutIno80	MMS	0	1	19
1932	0	htz1-swr1	withoutIno80	MMS	0	1	20
1933	0	htz1-swr1	withoutIno80	MMS	0	1	21
1934	0	htz1-swr1	withoutIno80	MMS	0	1	22
1935	0	htz1-swr1	withoutIno80	MMS	0	1	23
1936	0	htz1-swr1	withoutIno80	MMS	0	1	24
1937	0	htz1-swr1	withoutIno80	MMS	0	1	25
1938	0	htz1-swr1	withoutIno80	MMS	0	1	26
1939	1	htz1-swr1	withoutIno80	MMS	0	1	27
1940	0	htz1-swr1	withoutIno80	MMS	0	1	28
1941	0	htz1-swr1	withoutIno80	MMS	0	1	29
1942	0	htz1-swr1	withoutIno80	MMS	0	1	30
1943	0	htz1-swr1	withoutIno80	MMS	0	1	31
1944	0	htz1-swr1	withoutIno80	MMS	0	1	32
1945	0	htz1-swr1	withoutIno80	MMS	0	1	33
1946	0	htz1-swr1	withoutIno80	MMS	0	1	34
1947	0	htz1-swr1	withoutIno80	MMS	0	1	35
1948	0	htz1-swr1	withoutIno80	MMS	0	1	36
1949	0	htz1-swr1	withoutIno80	MMS	0	1	37
1950	0	htz1-swr1	withoutIno80	MMS	0	1	38
1951	0	htz1-swr1	withoutIno80	MMS	0	1	39
1952	0	htz1-swr1	withoutIno80	MMS	0	1	40
1953	0	htz1-swr1	withoutIno80	MMS	0	1	41
1954	0	htz1-swr1	withoutIno80	MMS	0	1	42
1955	0	htz1-swr1	withoutIno80	MMS	0	1	43
1956	0	htz1-swr1	withoutIno80	MMS	0	1	44
1957	0	htz1-swr1	withoutIno80	MMS	0	1	45
1958	0	htz1-swr1	withoutIno80	MMS	0	1	46
1959	0	htz1-swr1	withoutIno80	MMS	0	1	47
1960	0	htz1-swr1	withoutIno80	MMS	0	1	48
1961	0	htz1-swr1	withoutIno80	MMS	0	1	49
1962	0	htz1-swr1	withoutIno80	MMS	0	1	50
1963	0	htz1-swr1	withoutIno80	MMS	0	1	51
1964	0	htz1-swr1	withoutIno80	MMS	0	1	52
1965	0	htz1-swr1	withoutIno80	MMS	0	1	53
1966	0	htz1-swr1	withoutIno80	MMS	0	1	54
1967	0	htz1-swr1	withoutIno80	MMS	0	1	55
1968	0	htz1-swr1	withoutIno80	MMS	0	1	56
1969	0	htz1-swr1	withoutIno80	MMS	0	1	57
1970	0	htz1-swr1	withoutIno80	MMS	0	1	58
1971	0	htz1-swr1	withoutIno80	MMS	0	1	59
1972	0	htz1-swr1	withoutIno80	MMS	0	1	60
1973	0	htz1-swr1	withoutIno80	MMS	0	1	61
1974	0	htz1-swr1	withoutIno80	MMS	0	1	62
1975	0	htz1-swr1	withoutIno80	MMS	0	1	63
1976	0	htz1-swr1	withoutIno80	MMS	0	1	64
1977	0	htz1-swr1	withoutIno80	MMS	0	1	65
1978	0	htz1-swr1	withoutIno80	MMS	0	1	66
1979	0	htz1-swr1	withoutIno80	MMS	0	1	67
1980	0	htz1-swr1	withoutIno80	MMS	0	1	68
1981	0	htz1-swr1	withoutIno80	MMS	0	1	69
1982	0	htz1-swr1	withoutIno80	MMS	0	1	70
1983	0	htz1-swr1	withoutIno80	MMS	0	1	71
1984	0	htz1-swr1	withoutIno80	MMS	0	1	72
1985	0	htz1-swr1	withoutIno80	MMS	0	1	73
1986	1	htz1-swr1	withoutIno80	MMS	0	1	74
1987	0	htz1-swr1	withoutIno80	MMS	0	1	75
1988	0	htz1-swr1	withoutIno80	MMS	0	1	76
1989	0	htz1-swr1	withoutIno80	MMS	0	1	77
1990	0	htz1-swr1	withoutIno80	MMS	0	1	78
1991	0	htz1-swr1	withoutIno80	MMS	0	1	79
1992	0	htz1-swr1	withoutIno80	MMS	0	1	80
1993	0	htz1-swr1	withoutIno80	MMS	0	1	81
1994	0	htz1-swr1	withoutIno80	MMS	0	1	82
1995	0	htz1-swr1	withoutIno80	MMS	0	1	83
1996	0	htz1-swr1	withoutIno80	MMS	0	1	84
1997	0	htz1-swr1	withoutIno80	MMS	0	1	85
1998	0	htz1-swr1	withoutIno80	MMS	0	1	86
1999	0	htz1-swr1	withoutIno80	MMS	0	1	87
[truncated: 13,462 more rows]
