# Supplementary material for: The INO80 chromatin remodeller facilitates DNA damage bypass via postreplicative gap repair
Source: EMBO J. 2025 Oct 13;44(22):6626–48. doi: 10.1038/s44318-025-00580-4 (PMC12624141; doi:10.1038/s44318-025-00580-4)
Supplement: Supplementary file 8 — EV Figure Source Data [file 44318_2025_580_MOESM8_ESM.zip › SD EV figures/Figure EV4/B/FigureEV4B_RPA foci quantification.csv]

	Foci Count	strain	treatment	point	replicate	nucleus	time frame
4109	3	Ino80aid-htz1	withRad18-withIno80	3	1	0	0
4110	2	Ino80aid-htz1	withRad18-withIno80	3	1	1	0
4111	1	Ino80aid-htz1	withRad18-withIno80	3	1	2	0
4112	1	Ino80aid-htz1	withRad18-withIno80	3	1	3	0
4113	3	Ino80aid-htz1	withRad18-withIno80	3	1	4	0
4114	1	Ino80aid-htz1	withRad18-withIno80	3	1	5	0
4115	2	Ino80aid-htz1	withRad18-withIno80	3	1	6	0
4116	1	Ino80aid-htz1	withRad18-withIno80	3	1	7	0
4117	2	Ino80aid-htz1	withRad18-withIno80	3	1	8	0
4118	3	Ino80aid-htz1	withRad18-withIno80	3	1	9	0
4119	3	Ino80aid-htz1	withRad18-withIno80	3	1	10	0
4120	1	Ino80aid-htz1	withRad18-withIno80	3	1	11	0
4121	2	Ino80aid-htz1	withRad18-withIno80	3	1	12	0
4122	3	Ino80aid-htz1	withRad18-withIno80	3	1	13	0
4123	1	Ino80aid-htz1	withRad18-withIno80	3	1	14	0
4124	0	Ino80aid-htz1	withRad18-withIno80	3	1	15	0
4125	1	Ino80aid-htz1	withRad18-withIno80	3	1	16	0
4126	1	Ino80aid-htz1	withRad18-withIno80	3	1	17	0
4127	2	Ino80aid-htz1	withRad18-withIno80	3	1	18	0
4128	3	Ino80aid-htz1	withRad18-withIno80	3	1	19	0
4129	2	Ino80aid-htz1	withRad18-withIno80	3	1	20	0
4130	0	Ino80aid-htz1	withRad18-withIno80	3	1	21	0
4131	1	Ino80aid-htz1	withRad18-withIno80	3	1	22	0
4132	3	Ino80aid-htz1	withRad18-withIno80	3	1	23	0
4133	2	Ino80aid-htz1	withRad18-withIno80	3	1	24	0
4134	3	Ino80aid-htz1	withRad18-withIno80	3	1	25	0
4135	3	Ino80aid-htz1	withRad18-withIno80	3	1	26	0
4136	1	Ino80aid-htz1	withRad18-withIno80	3	1	27	0
4137	1	Ino80aid-htz1	withRad18-withIno80	3	1	28	0
4138	2	Ino80aid-htz1	withRad18-withIno80	3	1	29	0
4139	3	Ino80aid-htz1	withRad18-withIno80	3	1	30	0
4140	0	Ino80aid-htz1	withRad18-withIno80	3	1	31	0
4141	2	Ino80aid-htz1	withRad18-withIno80	3	1	32	0
4142	2	Ino80aid-htz1	withRad18-withIno80	3	1	33	0
4143	1	Ino80aid-htz1	withRad18-withIno80	3	1	34	0
4144	1	Ino80aid-htz1	withRad18-withIno80	3	1	35	0
4145	1	Ino80aid-htz1	withRad18-withIno80	3	1	36	0
4146	1	Ino80aid-htz1	withRad18-withIno80	3	1	37	0
4147	1	Ino80aid-htz1	withRad18-withIno80	3	1	38	0
4148	3	Ino80aid-htz1	withRad18-withIno80	3	1	39	0
4149	1	Ino80aid-htz1	withRad18-withIno80	3	1	40	0
4150	4	Ino80aid-htz1	withRad18-withIno80	3	1	41	0
4151	2	Ino80aid-htz1	withRad18-withIno80	3	1	42	0
4152	3	Ino80aid-htz1	withRad18-withIno80	3	1	43	0
4153	1	Ino80aid-htz1	withRad18-withIno80	3	1	44	0
4154	0	Ino80aid-htz1	withRad18-withIno80	3	1	45	0
4155	2	Ino80aid-htz1	withRad18-withIno80	3	1	46	0
4156	2	Ino80aid-htz1	withRad18-withIno80	3	1	47	0
4157	4	Ino80aid-htz1	withRad18-withIno80	3	1	48	0
4158	2	Ino80aid-htz1	withRad18-withIno80	3	1	49	0
4159	2	Ino80aid-htz1	withRad18-withIno80	3	1	50	0
4160	0	Ino80aid-htz1	withRad18-withIno80	3	1	51	0
4161	2	Ino80aid-htz1	withRad18-withIno80	3	1	52	0
4162	2	Ino80aid-htz1	withRad18-withIno80	3	1	53	0
4163	1	Ino80aid-htz1	withRad18-withIno80	3	1	54	0
4164	0	Ino80aid-htz1	withRad18-withIno80	3	1	55	0
4165	1	Ino80aid-htz1	withRad18-withIno80	3	1	56	0
4166	2	Ino80aid-htz1	withRad18-withIno80	3	1	57	0
4167	1	Ino80aid-htz1	withRad18-withIno80	3	1	58	0
4168	1	Ino80aid-htz1	withRad18-withIno80	3	1	59	0
4169	2	Ino80aid-htz1	withRad18-withIno80	3	1	60	0
4170	3	Ino80aid-htz1	withRad18-withIno80	3	1	61	0
4171	1	Ino80aid-htz1	withRad18-withIno80	3	1	62	0
4172	0	Ino80aid-htz1	withRad18-withIno80	3	1	63	0
4173	3	Ino80aid-htz1	withRad18-withIno80	3	1	64	0
4174	1	Ino80aid-htz1	withRad18-withIno80	3	1	65	0
4175	1	Ino80aid-htz1	withRad18-withIno80	3	1	66	0
4176	1	Ino80aid-htz1	withRad18-withIno80	3	1	67	0
4177	3	Ino80aid-htz1	withRad18-withIno80	3	1	68	0
4178	0	Ino80aid-htz1	withRad18-withIno80	3	1	69	0
4179	2	Ino80aid-htz1	withRad18-withIno80	3	1	70	0
4180	0	Ino80aid-htz1	withRad18-withIno80	3	1	71	0
4181	3	Ino80aid-htz1	withRad18-withIno80	3	1	72	0
4182	0	Ino80aid-htz1	withRad18-withIno80	3	1	73	0
4183	2	Ino80aid-htz1	withRad18-withIno80	3	1	74	0
4184	0	Ino80aid-htz1	withRad18-withIno80	3	1	75	0
4185	1	Ino80aid-htz1	withRad18-withIno80	3	1	76	0
4186	2	Ino80aid-htz1	withRad18-withIno80	3	1	77	0
4187	2	Ino80aid-htz1	withRad18-withIno80	3	1	78	0
3956	4	Ino80aid-htz1	withRad18-withIno80	1	2	0	0
3957	3	Ino80aid-htz1	withRad18-withIno80	1	2	1	0
3958	2	Ino80aid-htz1	withRad18-withIno80	1	2	2	0
3959	2	Ino80aid-htz1	withRad18-withIno80	1	2	3	0
3960	2	Ino80aid-htz1	withRad18-withIno80	1	2	4	0
3961	2	Ino80aid-htz1	withRad18-withIno80	1	2	5	0
3962	1	Ino80aid-htz1	withRad18-withIno80	1	2	6	0
3963	2	Ino80aid-htz1	withRad18-withIno80	1	2	7	0
3964	1	Ino80aid-htz1	withRad18-withIno80	1	2	8	0
3965	1	Ino80aid-htz1	withRad18-withIno80	1	2	9	0
3966	2	Ino80aid-htz1	withRad18-withIno80	1	2	10	0
3967	2	Ino80aid-htz1	withRad18-withIno80	1	2	11	0
3968	2	Ino80aid-htz1	withRad18-withIno80	1	2	12	0
3969	3	Ino80aid-htz1	withRad18-withIno80	1	2	13	0
3970	1	Ino80aid-htz1	withRad18-withIno80	1	2	14	0
3971	1	Ino80aid-htz1	withRad18-withIno80	1	2	15	0
3972	0	Ino80aid-htz1	withRad18-withIno80	1	2	16	0
3973	0	Ino80aid-htz1	withRad18-withIno80	1	2	17	0
3974	3	Ino80aid-htz1	withRad18-withIno80	1	2	18	0
3975	3	Ino80aid-htz1	withRad18-withIno80	1	2	19	0
3976	3	Ino80aid-htz1	withRad18-withIno80	1	2	20	0
3977	3	Ino80aid-htz1	withRad18-withIno80	1	2	21	0
3978	2	Ino80aid-htz1	withRad18-withIno80	1	2	22	0
3979	2	Ino80aid-htz1	withRad18-withIno80	1	2	23	0
3980	1	Ino80aid-htz1	withRad18-withIno80	1	2	24	0
3981	2	Ino80aid-htz1	withRad18-withIno80	1	2	25	0
3982	3	Ino80aid-htz1	withRad18-withIno80	1	2	26	0
3983	3	Ino80aid-htz1	withRad18-withIno80	1	2	27	0
3984	3	Ino80aid-htz1	withRad18-withIno80	1	2	28	0
3985	4	Ino80aid-htz1	withRad18-withIno80	1	2	29	0
3986	2	Ino80aid-htz1	withRad18-withIno80	1	2	30	0
3987	1	Ino80aid-htz1	withRad18-withIno80	1	2	31	0
3988	2	Ino80aid-htz1	withRad18-withIno80	1	2	32	0
3989	2	Ino80aid-htz1	withRad18-withIno80	1	2	33	0
3990	6	Ino80aid-htz1	withRad18-withIno80	1	2	34	0
3991	2	Ino80aid-htz1	withRad18-withIno80	1	2	35	0
3992	1	Ino80aid-htz1	withRad18-withIno80	1	2	36	0
3993	1	Ino80aid-htz1	withRad18-withIno80	1	2	37	0
3994	1	Ino80aid-htz1	withRad18-withIno80	1	2	38	0
3995	1	Ino80aid-htz1	withRad18-withIno80	1	2	39	0
3996	2	Ino80aid-htz1	withRad18-withIno80	1	2	40	0
3997	3	Ino80aid-htz1	withRad18-withIno80	1	2	41	0
3998	2	Ino80aid-htz1	withRad18-withIno80	1	2	42	0
3999	1	Ino80aid-htz1	withRad18-withIno80	1	2	43	0
4000	4	Ino80aid-htz1	withRad18-withIno80	1	2	44	0
4001	1	Ino80aid-htz1	withRad18-withIno80	1	2	45	0
4002	2	Ino80aid-htz1	withRad18-withIno80	1	2	46	0
4003	1	Ino80aid-htz1	withRad18-withIno80	1	2	47	0
4004	2	Ino80aid-htz1	withRad18-withIno80	1	2	48	0
4005	3	Ino80aid-htz1	withRad18-withIno80	1	2	49	0
4006	2	Ino80aid-htz1	withRad18-withIno80	1	2	50	0
4007	3	Ino80aid-htz1	withRad18-withIno80	1	2	51	0
4008	3	Ino80aid-htz1	withRad18-withIno80	1	2	52	0
4009	2	Ino80aid-htz1	withRad18-withIno80	1	2	53	0
4010	3	Ino80aid-htz1	withRad18-withIno80	1	2	54	0
4011	0	Ino80aid-htz1	withRad18-withIno80	1	2	55	0
4012	3	Ino80aid-htz1	withRad18-withIno80	1	2	56	0
4013	2	Ino80aid-htz1	withRad18-withIno80	1	2	57	0
4014	2	Ino80aid-htz1	withRad18-withIno80	1	2	58	0
4015	2	Ino80aid-htz1	withRad18-withIno80	1	2	59	0
4016	3	Ino80aid-htz1	withRad18-withIno80	1	2	60	0
4017	1	Ino80aid-htz1	withRad18-withIno80	1	2	61	0
4018	2	Ino80aid-htz1	withRad18-withIno80	1	2	62	0
4019	2	Ino80aid-htz1	withRad18-withIno80	1	2	63	0
4020	0	Ino80aid-htz1	withRad18-withIno80	1	2	64	0
4021	3	Ino80aid-htz1	withRad18-withIno80	1	2	65	0
4022	1	Ino80aid-htz1	withRad18-withIno80	1	2	66	0
4023	1	Ino80aid-htz1	withRad18-withIno80	1	2	67	0
4024	3	Ino80aid-htz1	withRad18-withIno80	1	2	68	0
4025	1	Ino80aid-htz1	withRad18-withIno80	1	2	69	0
4026	0	Ino80aid-htz1	withRad18-withIno80	1	2	70	0
4027	2	Ino80aid-htz1	withRad18-withIno80	1	2	71	0
4028	0	Ino80aid-htz1	withRad18-withIno80	1	2	72	0
4029	0	Ino80aid-htz1	withRad18-withIno80	2	3	0	0
4030	2	Ino80aid-htz1	withRad18-withIno80	2	3	1	0
4031	2	Ino80aid-htz1	withRad18-withIno80	2	3	2	0
4032	4	Ino80aid-htz1	withRad18-withIno80	2	3	3	0
4033	1	Ino80aid-htz1	withRad18-withIno80	2	3	4	0
4034	3	Ino80aid-htz1	withRad18-withIno80	2	3	5	0
4035	0	Ino80aid-htz1	withRad18-withIno80	2	3	6	0
4036	1	Ino80aid-htz1	withRad18-withIno80	2	3	7	0
4037	1	Ino80aid-htz1	withRad18-withIno80	2	3	8	0
4038	2	Ino80aid-htz1	withRad18-withIno80	2	3	9	0
4039	0	Ino80aid-htz1	withRad18-withIno80	2	3	10	0
4040	1	Ino80aid-htz1	withRad18-withIno80	2	3	11	0
4041	1	Ino80aid-htz1	withRad18-withIno80	2	3	12	0
4042	1	Ino80aid-htz1	withRad18-withIno80	2	3	13	0
4043	0	Ino80aid-htz1	withRad18-withIno80	2	3	14	0
4044	2	Ino80aid-htz1	withRad18-withIno80	2	3	15	0
4045	2	Ino80aid-htz1	withRad18-withIno80	2	3	16	0
4046	1	Ino80aid-htz1	withRad18-withIno80	2	3	17	0
4047	1	Ino80aid-htz1	withRad18-withIno80	2	3	18	0
4048	2	Ino80aid-htz1	withRad18-withIno80	2	3	19	0
4049	2	Ino80aid-htz1	withRad18-withIno80	2	3	20	0
4050	2	Ino80aid-htz1	withRad18-withIno80	2	3	21	0
4051	0	Ino80aid-htz1	withRad18-withIno80	2	3	22	0
4052	2	Ino80aid-htz1	withRad18-withIno80	2	3	23	0
4053	0	Ino80aid-htz1	withRad18-withIno80	2	3	24	0
4054	0	Ino80aid-htz1	withRad18-withIno80	2	3	25	0
4055	0	Ino80aid-htz1	withRad18-withIno80	2	3	26	0
4056	1	Ino80aid-htz1	withRad18-withIno80	2	3	27	0
4057	4	Ino80aid-htz1	withRad18-withIno80	2	3	28	0
4058	3	Ino80aid-htz1	withRad18-withIno80	2	3	29	0
4059	1	Ino80aid-htz1	withRad18-withIno80	2	3	30	0
4060	2	Ino80aid-htz1	withRad18-withIno80	2	3	31	0
4061	2	Ino80aid-htz1	withRad18-withIno80	2	3	32	0
4062	1	Ino80aid-htz1	withRad18-withIno80	2	3	33	0
4063	2	Ino80aid-htz1	withRad18-withIno80	2	3	34	0
4064	0	Ino80aid-htz1	withRad18-withIno80	2	3	35	0
4065	2	Ino80aid-htz1	withRad18-withIno80	2	3	36	0
4066	3	Ino80aid-htz1	withRad18-withIno80	2	3	37	0
4067	1	Ino80aid-htz1	withRad18-withIno80	2	3	38	0
4068	3	Ino80aid-htz1	withRad18-withIno80	2	3	39	0
4069	2	Ino80aid-htz1	withRad18-withIno80	2	3	40	0
4070	0	Ino80aid-htz1	withRad18-withIno80	2	3	41	0
4071	2	Ino80aid-htz1	withRad18-withIno80	2	3	42	0
4072	2	Ino80aid-htz1	withRad18-withIno80	2	3	43	0
4073	1	Ino80aid-htz1	withRad18-withIno80	2	3	44	0
4074	0	Ino80aid-htz1	withRad18-withIno80	2	3	45	0
4075	1	Ino80aid-htz1	withRad18-withIno80	2	3	46	0
4076	3	Ino80aid-htz1	withRad18-withIno80	2	3	47	0
4077	5	Ino80aid-htz1	withRad18-withIno80	2	3	48	0
4078	3	Ino80aid-htz1	withRad18-withIno80	2	3	49	0
4079	2	Ino80aid-htz1	withRad18-withIno80	2	3	50	0
4080	2	Ino80aid-htz1	withRad18-withIno80	2	3	51	0
4081	4	Ino80aid-htz1	withRad18-withIno80	2	3	52	0
4082	2	Ino80aid-htz1	withRad18-withIno80	2	3	53	0
4083	1	Ino80aid-htz1	withRad18-withIno80	2	3	54	0
4084	3	Ino80aid-htz1	withRad18-withIno80	2	3	55	0
4085	0	Ino80aid-htz1	withRad18-withIno80	2	3	56	0
4086	1	Ino80aid-htz1	withRad18-withIno80	2	3	57	0
4087	1	Ino80aid-htz1	withRad18-withIno80	2	3	58	0
4088	1	Ino80aid-htz1	withRad18-withIno80	2	3	59	0
4089	4	Ino80aid-htz1	withRad18-withIno80	2	3	60	0
4090	2	Ino80aid-htz1	withRad18-withIno80	2	3	61	0
4091	1	Ino80aid-htz1	withRad18-withIno80	2	3	62	0
4092	0	Ino80aid-htz1	withRad18-withIno80	2	3	63	0
4093	3	Ino80aid-htz1	withRad18-withIno80	2	3	64	0
4094	4	Ino80aid-htz1	withRad18-withIno80	2	3	65	0
4095	2	Ino80aid-htz1	withRad18-withIno80	2	3	66	0
4096	3	Ino80aid-htz1	withRad18-withIno80	2	3	67	0
4097	3	Ino80aid-htz1	withRad18-withIno80	2	3	68	0
4098	2	Ino80aid-htz1	withRad18-withIno80	2	3	69	0
4099	3	Ino80aid-htz1	withRad18-withIno80	2	3	70	0
4100	3	Ino80aid-htz1	withRad18-withIno80	2	3	71	0
4101	5	Ino80aid-htz1	withRad18-withIno80	2	3	72	0
4102	2	Ino80aid-htz1	withRad18-withIno80	2	3	73	0
4103	2	Ino80aid-htz1	withRad18-withIno80	2	3	74	0
4104	2	Ino80aid-htz1	withRad18-withIno80	2	3	75	0
4105	1	Ino80aid-htz1	withRad18-withIno80	2	3	76	0
4106	3	Ino80aid-htz1	withRad18-withIno80	2	3	77	0
4107	2	Ino80aid-htz1	withRad18-withIno80	2	3	78	0
4108	1	Ino80aid-htz1	withRad18-withIno80	2	3	79	0
4586	3	Ino80aid-htz1	withRad18-withIno80	3	1	0	60
4587	4	Ino80aid-htz1	withRad18-withIno80	3	1	1	60
4588	0	Ino80aid-htz1	withRad18-withIno80	3	1	2	60
4589	2	Ino80aid-htz1	withRad18-withIno80	3	1	3	60
4590	0	Ino80aid-htz1	withRad18-withIno80	3	1	4	60
4591	2	Ino80aid-htz1	withRad18-withIno80	3	1	5	60
4592	1	Ino80aid-htz1	withRad18-withIno80	3	1	6	60
4593	2	Ino80aid-htz1	withRad18-withIno80	3	1	7	60
4594	3	Ino80aid-htz1	withRad18-withIno80	3	1	8	60
4595	1	Ino80aid-htz1	withRad18-withIno80	3	1	9	60
4596	1	Ino80aid-htz1	withRad18-withIno80	3	1	10	60
4597	0	Ino80aid-htz1	withRad18-withIno80	3	1	11	60
4598	5	Ino80aid-htz1	withRad18-withIno80	3	1	12	60
4599	4	Ino80aid-htz1	withRad18-withIno80	3	1	13	60
4600	0	Ino80aid-htz1	withRad18-withIno80	3	1	14	60
4601	0	Ino80aid-htz1	withRad18-withIno80	3	1	15	60
4602	2	Ino80aid-htz1	withRad18-withIno80	3	1	16	60
4603	4	Ino80aid-htz1	withRad18-withIno80	3	1	17	60
4604	1	Ino80aid-htz1	withRad18-withIno80	3	1	18	60
4605	1	Ino80aid-htz1	withRad18-withIno80	3	1	19	60
4606	1	Ino80aid-htz1	withRad18-withIno80	3	1	20	60
4607	0	Ino80aid-htz1	withRad18-withIno80	3	1	21	60
4608	1	Ino80aid-htz1	withRad18-withIno80	3	1	22	60
4609	1	Ino80aid-htz1	withRad18-withIno80	3	1	23	60
4610	0	Ino80aid-htz1	withRad18-withIno80	3	1	24	60
4611	1	Ino80aid-htz1	withRad18-withIno80	3	1	25	60
4612	1	Ino80aid-htz1	withRad18-withIno80	3	1	26	60
4613	1	Ino80aid-htz1	withRad18-withIno80	3	1	27	60
4614	2	Ino80aid-htz1	withRad18-withIno80	3	1	28	60
4615	2	Ino80aid-htz1	withRad18-withIno80	3	1	29	60
4616	2	Ino80aid-htz1	withRad18-withIno80	3	1	30	60
4617	1	Ino80aid-htz1	withRad18-withIno80	3	1	31	60
4618	0	Ino80aid-htz1	withRad18-withIno80	3	1	32	60
4619	2	Ino80aid-htz1	withRad18-withIno80	3	1	33	60
4620	3	Ino80aid-htz1	withRad18-withIno80	3	1	34	60
4621	2	Ino80aid-htz1	withRad18-withIno80	3	1	35	60
4622	2	Ino80aid-htz1	withRad18-withIno80	3	1	36	60
4623	0	Ino80aid-htz1	withRad18-withIno80	3	1	37	60
4624	1	Ino80aid-htz1	withRad18-withIno80	3	1	38	60
4625	2	Ino80aid-htz1	withRad18-withIno80	3	1	39	60
4626	2	Ino80aid-htz1	withRad18-withIno80	3	1	40	60
4627	1	Ino80aid-htz1	withRad18-withIno80	3	1	41	60
4628	1	Ino80aid-htz1	withRad18-withIno80	3	1	42	60
4629	0	Ino80aid-htz1	withRad18-withIno80	3	1	43	60
4630	2	Ino80aid-htz1	withRad18-withIno80	3	1	44	60
4631	0	Ino80aid-htz1	withRad18-withIno80	3	1	45	60
4632	2	Ino80aid-htz1	withRad18-withIno80	3	1	46	60
4633	2	Ino80aid-htz1	withRad18-withIno80	3	1	47	60
4634	0	Ino80aid-htz1	withRad18-withIno80	3	1	48	60
4635	1	Ino80aid-htz1	withRad18-withIno80	3	1	49	60
4636	2	Ino80aid-htz1	withRad18-withIno80	3	1	50	60
4637	2	Ino80aid-htz1	withRad18-withIno80	3	1	51	60
4638	0	Ino80aid-htz1	withRad18-withIno80	3	1	52	60
4639	1	Ino80aid-htz1	withRad18-withIno80	3	1	53	60
4640	0	Ino80aid-htz1	withRad18-withIno80	3	1	54	60
4641	3	Ino80aid-htz1	withRad18-withIno80	3	1	55	60
4642	2	Ino80aid-htz1	withRad18-withIno80	3	1	56	60
4643	0	Ino80aid-htz1	withRad18-withIno80	3	1	57	60
4644	3	Ino80aid-htz1	withRad18-withIno80	3	1	58	60
4645	2	Ino80aid-htz1	withRad18-withIno80	3	1	59	60
4646	2	Ino80aid-htz1	withRad18-withIno80	3	1	60	60
4647	3	Ino80aid-htz1	withRad18-withIno80	3	1	61	60
4648	0	Ino80aid-htz1	withRad18-withIno80	3	1	62	60
4649	2	Ino80aid-htz1	withRad18-withIno80	3	1	63	60
4650	3	Ino80aid-htz1	withRad18-withIno80	3	1	64	60
4651	2	Ino80aid-htz1	withRad18-withIno80	3	1	65	60
4652	3	Ino80aid-htz1	withRad18-withIno80	3	1	66	60
4653	4	Ino80aid-htz1	withRad18-withIno80	3	1	67	60
4654	1	Ino80aid-htz1	withRad18-withIno80	3	1	68	60
4655	4	Ino80aid-htz1	withRad18-withIno80	3	1	69	60
4656	2	Ino80aid-htz1	withRad18-withIno80	3	1	70	60
4657	0	Ino80aid-htz1	withRad18-withIno80	3	1	71	60
4658	0	Ino80aid-htz1	withRad18-withIno80	3	1	72	60
4659	3	Ino80aid-htz1	withRad18-withIno80	3	1	73	60
4660	4	Ino80aid-htz1	withRad18-withIno80	3	1	74	60
4661	1	Ino80aid-htz1	withRad18-withIno80	3	1	75	60
4662	2	Ino80aid-htz1	withRad18-withIno80	3	1	76	60
4663	0	Ino80aid-htz1	withRad18-withIno80	3	1	77	60
4664	3	Ino80aid-htz1	withRad18-withIno80	3	1	78	60
4665	1	Ino80aid-htz1	withRad18-withIno80	3	1	79	60
4666	0	Ino80aid-htz1	withRad18-withIno80	3	1	80	60
4667	1	Ino80aid-htz1	withRad18-withIno80	3	1	81	60
4668	2	Ino80aid-htz1	withRad18-withIno80	3	1	82	60
4669	2	Ino80aid-htz1	withRad18-withIno80	3	1	83	60
4670	3	Ino80aid-htz1	withRad18-withIno80	3	1	84	60
4671	3	Ino80aid-htz1	withRad18-withIno80	3	1	85	60
4672	2	Ino80aid-htz1	withRad18-withIno80	3	1	86	60
4673	2	Ino80aid-htz1	withRad18-withIno80	3	1	87	60
4674	2	Ino80aid-htz1	withRad18-withIno80	3	1	88	60
4675	2	Ino80aid-htz1	withRad18-withIno80	3	1	89	60
4676	0	Ino80aid-htz1	withRad18-withIno80	3	1	90	60
4677	1	Ino80aid-htz1	withRad18-withIno80	3	1	91	60
4678	2	Ino80aid-htz1	withRad18-withIno80	3	1	92	60
4679	0	Ino80aid-htz1	withRad18-withIno80	3	1	93	60
4680	2	Ino80aid-htz1	withRad18-withIno80	3	1	94	60
4681	1	Ino80aid-htz1	withRad18-withIno80	3	1	95	60
4682	2	Ino80aid-htz1	withRad18-withIno80	3	1	96	60
4683	1	Ino80aid-htz1	withRad18-withIno80	3	1	97	60
4684	0	Ino80aid-htz1	withRad18-withIno80	3	1	98	60
4685	3	Ino80aid-htz1	withRad18-withIno80	3	1	99	60
4686	1	Ino80aid-htz1	withRad18-withIno80	3	1	100	60
4687	2	Ino80aid-htz1	withRad18-withIno80	3	1	101	60
4377	3	Ino80aid-htz1	withRad18-withIno80	1	2	0	60
4378	0	Ino80aid-htz1	withRad18-withIno80	1	2	1	60
4379	3	Ino80aid-htz1	withRad18-withIno80	1	2	2	60
4380	0	Ino80aid-htz1	withRad18-withIno80	1	2	3	60
4381	0	Ino80aid-htz1	withRad18-withIno80	1	2	4	60
4382	1	Ino80aid-htz1	withRad18-withIno80	1	2	5	60
4383	3	Ino80aid-htz1	withRad18-withIno80	1	2	6	60
4384	3	Ino80aid-htz1	withRad18-withIno80	1	2	7	60
4385	4	Ino80aid-htz1	withRad18-withIno80	1	2	8	60
4386	1	Ino80aid-htz1	withRad18-withIno80	1	2	9	60
4387	2	Ino80aid-htz1	withRad18-withIno80	1	2	10	60
4388	2	Ino80aid-htz1	withRad18-withIno80	1	2	11	60
4389	3	Ino80aid-htz1	withRad18-withIno80	1	2	12	60
4390	1	Ino80aid-htz1	withRad18-withIno80	1	2	13	60
4391	2	Ino80aid-htz1	withRad18-withIno80	1	2	14	60
4392	2	Ino80aid-htz1	withRad18-withIno80	1	2	15	60
4393	2	Ino80aid-htz1	withRad18-withIno80	1	2	16	60
4394	0	Ino80aid-htz1	withRad18-withIno80	1	2	17	60
4395	1	Ino80aid-htz1	withRad18-withIno80	1	2	18	60
4396	2	Ino80aid-htz1	withRad18-withIno80	1	2	19	60
4397	2	Ino80aid-htz1	withRad18-withIno80	1	2	20	60
4398	3	Ino80aid-htz1	withRad18-withIno80	1	2	21	60
4399	1	Ino80aid-htz1	withRad18-withIno80	1	2	22	60
4400	1	Ino80aid-htz1	withRad18-withIno80	1	2	23	60
4401	2	Ino80aid-htz1	withRad18-withIno80	1	2	24	60
4402	2	Ino80aid-htz1	withRad18-withIno80	1	2	25	60
4403	1	Ino80aid-htz1	withRad18-withIno80	1	2	26	60
4404	3	Ino80aid-htz1	withRad18-withIno80	1	2	27	60
4405	2	Ino80aid-htz1	withRad18-withIno80	1	2	28	60
4406	3	Ino80aid-htz1	withRad18-withIno80	1	2	29	60
4407	1	Ino80aid-htz1	withRad18-withIno80	1	2	30	60
4408	3	Ino80aid-htz1	withRad18-withIno80	1	2	31	60
4409	3	Ino80aid-htz1	withRad18-withIno80	1	2	32	60
4410	3	Ino80aid-htz1	withRad18-withIno80	1	2	33	60
4411	1	Ino80aid-htz1	withRad18-withIno80	1	2	34	60
4412	0	Ino80aid-htz1	withRad18-withIno80	1	2	35	60
4413	1	Ino80aid-htz1	withRad18-withIno80	1	2	36	60
4414	2	Ino80aid-htz1	withRad18-withIno80	1	2	37	60
4415	2	Ino80aid-htz1	withRad18-withIno80	1	2	38	60
4416	3	Ino80aid-htz1	withRad18-withIno80	1	2	39	60
4417	1	Ino80aid-htz1	withRad18-withIno80	1	2	40	60
4418	1	Ino80aid-htz1	withRad18-withIno80	1	2	41	60
4419	3	Ino80aid-htz1	withRad18-withIno80	1	2	42	60
4420	0	Ino80aid-htz1	withRad18-withIno80	1	2	43	60
4421	1	Ino80aid-htz1	withRad18-withIno80	1	2	44	60
4422	3	Ino80aid-htz1	withRad18-withIno80	1	2	45	60
4423	2	Ino80aid-htz1	withRad18-withIno80	1	2	46	60
4424	2	Ino80aid-htz1	withRad18-withIno80	1	2	47	60
4425	2	Ino80aid-htz1	withRad18-withIno80	1	2	48	60
4426	0	Ino80aid-htz1	withRad18-withIno80	1	2	49	60
4427	3	Ino80aid-htz1	withRad18-withIno80	1	2	50	60
4428	2	Ino80aid-htz1	withRad18-withIno80	1	2	51	60
4429	2	Ino80aid-htz1	withRad18-withIno80	1	2	52	60
4430	2	Ino80aid-htz1	withRad18-withIno80	1	2	53	60
4431	1	Ino80aid-htz1	withRad18-withIno80	1	2	54	60
4432	1	Ino80aid-htz1	withRad18-withIno80	1	2	55	60
4433	3	Ino80aid-htz1	withRad18-withIno80	1	2	56	60
4434	0	Ino80aid-htz1	withRad18-withIno80	1	2	57	60
4435	0	Ino80aid-htz1	withRad18-withIno80	1	2	58	60
4436	3	Ino80aid-htz1	withRad18-withIno80	1	2	59	60
4437	3	Ino80aid-htz1	withRad18-withIno80	1	2	60	60
4438	3	Ino80aid-htz1	withRad18-withIno80	1	2	61	60
4439	4	Ino80aid-htz1	withRad18-withIno80	1	2	62	60
4440	0	Ino80aid-htz1	withRad18-withIno80	1	2	63	60
4441	2	Ino80aid-htz1	withRad18-withIno80	1	2	64	60
4442	2	Ino80aid-htz1	withRad18-withIno80	1	2	65	60
4443	1	Ino80aid-htz1	withRad18-withIno80	1	2	66	60
4444	1	Ino80aid-htz1	withRad18-withIno80	1	2	67	60
4445	2	Ino80aid-htz1	withRad18-withIno80	1	2	68	60
4446	2	Ino80aid-htz1	withRad18-withIno80	1	2	69	60
4447	1	Ino80aid-htz1	withRad18-withIno80	1	2	70	60
4448	1	Ino80aid-htz1	withRad18-withIno80	1	2	71	60
4449	1	Ino80aid-htz1	withRad18-withIno80	1	2	72	60
4450	4	Ino80aid-htz1	withRad18-withIno80	1	2	73	60
4451	1	Ino80aid-htz1	withRad18-withIno80	1	2	74	60
4452	1	Ino80aid-htz1	withRad18-withIno80	1	2	75	60
4453	2	Ino80aid-htz1	withRad18-withIno80	1	2	76	60
4454	3	Ino80aid-htz1	withRad18-withIno80	1	2	77	60
4455	0	Ino80aid-htz1	withRad18-withIno80	1	2	78	60
4456	1	Ino80aid-htz1	withRad18-withIno80	1	2	79	60
4457	4	Ino80aid-htz1	withRad18-withIno80	1	2	80	60
4458	2	Ino80aid-htz1	withRad18-withIno80	1	2	81	60
4459	2	Ino80aid-htz1	withRad18-withIno80	1	2	82	60
4460	5	Ino80aid-htz1	withRad18-withIno80	1	2	83	60
4461	1	Ino80aid-htz1	withRad18-withIno80	1	2	84	60
4462	2	Ino80aid-htz1	withRad18-withIno80	1	2	85	60
4463	3	Ino80aid-htz1	withRad18-withIno80	1	2	86	60
4464	0	Ino80aid-htz1	withRad18-withIno80	1	2	87	60
4465	2	Ino80aid-htz1	withRad18-withIno80	1	2	88	60
4466	1	Ino80aid-htz1	withRad18-withIno80	1	2	89	60
4467	2	Ino80aid-htz1	withRad18-withIno80	1	2	90	60
4468	2	Ino80aid-htz1	withRad18-withIno80	1	2	91	60
4469	1	Ino80aid-htz1	withRad18-withIno80	1	2	92	60
4470	1	Ino80aid-htz1	withRad18-withIno80	1	2	93	60
4471	1	Ino80aid-htz1	withRad18-withIno80	1	2	94	60
4472	1	Ino80aid-htz1	withRad18-withIno80	1	2	95	60
4473	1	Ino80aid-htz1	withRad18-withIno80	1	2	96	60
4474	1	Ino80aid-htz1	withRad18-withIno80	1	2	97	60
4475	2	Ino80aid-htz1	withRad18-withIno80	1	2	98	60
4476	0	Ino80aid-htz1	withRad18-withIno80	1	2	99	60
4477	0	Ino80aid-htz1	withRad18-withIno80	1	2	100	60
4478	1	Ino80aid-htz1	withRad18-withIno80	1	2	101	60
4479	1	Ino80aid-htz1	withRad18-withIno80	1	2	102	60
4480	3	Ino80aid-htz1	withRad18-withIno80	1	2	103	60
4481	0	Ino80aid-htz1	withRad18-withIno80	1	2	104	60
4482	4	Ino80aid-htz1	withRad18-withIno80	1	2	105	60
4483	1	Ino80aid-htz1	withRad18-withIno80	1	2	106	60
4484	4	Ino80aid-htz1	withRad18-withIno80	1	2	107	60
4485	3	Ino80aid-htz1	withRad18-withIno80	1	2	108	60
4486	3	Ino80aid-htz1	withRad18-withIno80	1	2	109	60
4487	1	Ino80aid-htz1	withRad18-withIno80	2	3	0	60
4488	2	Ino80aid-htz1	withRad18-withIno80	2	3	1	60
4489	0	Ino80aid-htz1	withRad18-withIno80	2	3	2	60
4490	3	Ino80aid-htz1	withRad18-withIno80	2	3	3	60
4491	2	Ino80aid-htz1	withRad18-withIno80	2	3	4	60
4492	0	Ino80aid-htz1	withRad18-withIno80	2	3	5	60
4493	0	Ino80aid-htz1	withRad18-withIno80	2	3	6	60
4494	1	Ino80aid-htz1	withRad18-withIno80	2	3	7	60
4495	1	Ino80aid-htz1	withRad18-withIno80	2	3	8	60
4496	3	Ino80aid-htz1	withRad18-withIno80	2	3	9	60
4497	2	Ino80aid-htz1	withRad18-withIno80	2	3	10	60
4498	1	Ino80aid-htz1	withRad18-withIno80	2	3	11	60
4499	0	Ino80aid-htz1	withRad18-withIno80	2	3	12	60
4500	1	Ino80aid-htz1	withRad18-withIno80	2	3	13	60
4501	2	Ino80aid-htz1	withRad18-withIno80	2	3	14	60
4502	2	Ino80aid-htz1	withRad18-withIno80	2	3	15	60
4503	0	Ino80aid-htz1	withRad18-withIno80	2	3	16	60
4504	3	Ino80aid-htz1	withRad18-withIno80	2	3	17	60
4505	1	Ino80aid-htz1	withRad18-withIno80	2	3	18	60
4506	4	Ino80aid-htz1	withRad18-withIno80	2	3	19	60
4507	2	Ino80aid-htz1	withRad18-withIno80	2	3	20	60
4508	2	Ino80aid-htz1	withRad18-withIno80	2	3	21	60
4509	0	Ino80aid-htz1	withRad18-withIno80	2	3	22	60
4510	1	Ino80aid-htz1	withRad18-withIno80	2	3	23	60
4511	0	Ino80aid-htz1	withRad18-withIno80	2	3	24	60
4512	2	Ino80aid-htz1	withRad18-withIno80	2	3	25	60
4513	2	Ino80aid-htz1	withRad18-withIno80	2	3	26	60
4514	1	Ino80aid-htz1	withRad18-withIno80	2	3	27	60
4515	2	Ino80aid-htz1	withRad18-withIno80	2	3	28	60
4516	0	Ino80aid-htz1	withRad18-withIno80	2	3	29	60
4517	3	Ino80aid-htz1	withRad18-withIno80	2	3	30	60
4518	0	Ino80aid-htz1	withRad18-withIno80	2	3	31	60
4519	2	Ino80aid-htz1	withRad18-withIno80	2	3	32	60
4520	0	Ino80aid-htz1	withRad18-withIno80	2	3	33	60
4521	0	Ino80aid-htz1	withRad18-withIno80	2	3	34	60
4522	0	Ino80aid-htz1	withRad18-withIno80	2	3	35	60
4523	2	Ino80aid-htz1	withRad18-withIno80	2	3	36	60
4524	0	Ino80aid-htz1	withRad18-withIno80	2	3	37	60
4525	0	Ino80aid-htz1	withRad18-withIno80	2	3	38	60
4526	1	Ino80aid-htz1	withRad18-withIno80	2	3	39	60
4527	2	Ino80aid-htz1	withRad18-withIno80	2	3	40	60
4528	0	Ino80aid-htz1	withRad18-withIno80	2	3	41	60
4529	2	Ino80aid-htz1	withRad18-withIno80	2	3	42	60
4530	4	Ino80aid-htz1	withRad18-withIno80	2	3	43	60
4531	1	Ino80aid-htz1	withRad18-withIno80	2	3	44	60
4532	0	Ino80aid-htz1	withRad18-withIno80	2	3	45	60
4533	4	Ino80aid-htz1	withRad18-withIno80	2	3	46	60
4534	5	Ino80aid-htz1	withRad18-withIno80	2	3	47	60
4535	2	Ino80aid-htz1	withRad18-withIno80	2	3	48	60
4536	4	Ino80aid-htz1	withRad18-withIno80	2	3	49	60
4537	0	Ino80aid-htz1	withRad18-withIno80	2	3	50	60
4538	1	Ino80aid-htz1	withRad18-withIno80	2	3	51	60
4539	2	Ino80aid-htz1	withRad18-withIno80	2	3	52	60
4540	0	Ino80aid-htz1	withRad18-withIno80	2	3	53	60
4541	3	Ino80aid-htz1	withRad18-withIno80	2	3	54	60
4542	0	Ino80aid-htz1	withRad18-withIno80	2	3	55	60
4543	0	Ino80aid-htz1	withRad18-withIno80	2	3	56	60
4544	1	Ino80aid-htz1	withRad18-withIno80	2	3	57	60
4545	0	Ino80aid-htz1	withRad18-withIno80	2	3	58	60
4546	0	Ino80aid-htz1	withRad18-withIno80	2	3	59	60
4547	1	Ino80aid-htz1	withRad18-withIno80	2	3	60	60
4548	0	Ino80aid-htz1	withRad18-withIno80	2	3	61	60
4549	0	Ino80aid-htz1	withRad18-withIno80	2	3	62	60
4550	2	Ino80aid-htz1	withRad18-withIno80	2	3	63	60
4551	2	Ino80aid-htz1	withRad18-withIno80	2	3	64	60
4552	2	Ino80aid-htz1	withRad18-withIno80	2	3	65	60
4553	1	Ino80aid-htz1	withRad18-withIno80	2	3	66	60
4554	1	Ino80aid-htz1	withRad18-withIno80	2	3	67	60
4555	0	Ino80aid-htz1	withRad18-withIno80	2	3	68	60
4556	1	Ino80aid-htz1	withRad18-withIno80	2	3	69	60
4557	0	Ino80aid-htz1	withRad18-withIno80	2	3	70	60
4558	4	Ino80aid-htz1	withRad18-withIno80	2	3	71	60
4559	1	Ino80aid-htz1	withRad18-withIno80	2	3	72	60
4560	0	Ino80aid-htz1	withRad18-withIno80	2	3	73	60
4561	2	Ino80aid-htz1	withRad18-withIno80	2	3	74	60
4562	3	Ino80aid-htz1	withRad18-withIno80	2	3	75	60
4563	3	Ino80aid-htz1	withRad18-withIno80	2	3	76	60
4564	0	Ino80aid-htz1	withRad18-withIno80	2	3	77	60
4565	3	Ino80aid-htz1	withRad18-withIno80	2	3	78	60
4566	2	Ino80aid-htz1	withRad18-withIno80	2	3	79	60
4567	1	Ino80aid-htz1	withRad18-withIno80	2	3	80	60
4568	0	Ino80aid-htz1	withRad18-withIno80	2	3	81	60
4569	1	Ino80aid-htz1	withRad18-withIno80	2	3	82	60
4570	2	Ino80aid-htz1	withRad18-withIno80	2	3	83	60
4571	0	Ino80aid-htz1	withRad18-withIno80	2	3	84	60
4572	1	Ino80aid-htz1	withRad18-withIno80	2	3	85	60
4573	1	Ino80aid-htz1	withRad18-withIno80	2	3	86	60
4574	0	Ino80aid-htz1	withRad18-withIno80	2	3	87	60
4575	0	Ino80aid-htz1	withRad18-withIno80	2	3	88	60
4576	4	Ino80aid-htz1	withRad18-withIno80	2	3	89	60
4577	2	Ino80aid-htz1	withRad18-withIno80	2	3	90	60
4578	3	Ino80aid-htz1	withRad18-withIno80	2	3	91	60
4579	2	Ino80aid-htz1	withRad18-withIno80	2	3	92	60
4580	1	Ino80aid-htz1	withRad18-withIno80	2	3	93	60
4581	1	Ino80aid-htz1	withRad18-withIno80	2	3	94	60
4582	0	Ino80aid-htz1	withRad18-withIno80	2	3	95	60
4583	3	Ino80aid-htz1	withRad18-withIno80	2	3	96	60
4584	1	Ino80aid-htz1	withRad18-withIno80	2	3	97	60
4585	1	Ino80aid-htz1	withRad18-withIno80	2	3	98	60
4188	0	Ino80aid-htz1	withRad18-withIno80	1	2	0	120
4189	0	Ino80aid-htz1	withRad18-withIno80	2	3	0	120
4190	0	Ino80aid-htz1	withRad18-withIno80	2	3	1	120
4191	2	Ino80aid-htz1	withRad18-withIno80	2	3	2	120
4192	0	Ino80aid-htz1	withRad18-withIno80	2	3	3	120
4193	3	Ino80aid-htz1	withRad18-withIno80	2	3	4	120
4194	1	Ino80aid-htz1	withRad18-withIno80	2	3	5	120
4195	1	Ino80aid-htz1	withRad18-withIno80	2	3	6	120
4196	2	Ino80aid-htz1	withRad18-withIno80	2	3	7	120
4197	1	Ino80aid-htz1	withRad18-withIno80	2	3	8	120
4198	1	Ino80aid-htz1	withRad18-withIno80	2	3	9	120
4199	1	Ino80aid-htz1	withRad18-withIno80	2	3	10	120
4200	1	Ino80aid-htz1	withRad18-withIno80	2	3	11	120
4201	0	Ino80aid-htz1	withRad18-withIno80	2	3	12	120
4202	2	Ino80aid-htz1	withRad18-withIno80	2	3	13	120
4203	4	Ino80aid-htz1	withRad18-withIno80	2	3	14	120
4204	1	Ino80aid-htz1	withRad18-withIno80	2	3	15	120
4205	1	Ino80aid-htz1	withRad18-withIno80	2	3	16	120
4206	3	Ino80aid-htz1	withRad18-withIno80	2	3	17	120
4207	1	Ino80aid-htz1	withRad18-withIno80	2	3	18	120
4208	1	Ino80aid-htz1	withRad18-withIno80	2	3	19	120
4209	0	Ino80aid-htz1	withRad18-withIno80	2	3	20	120
4210	0	Ino80aid-htz1	withRad18-withIno80	2	3	21	120
4211	0	Ino80aid-htz1	withRad18-withIno80	2	3	22	120
4212	2	Ino80aid-htz1	withRad18-withIno80	2	3	23	120
4213	1	Ino80aid-htz1	withRad18-withIno80	2	3	24	120
4214	0	Ino80aid-htz1	withRad18-withIno80	2	3	25	120
4215	2	Ino80aid-htz1	withRad18-withIno80	2	3	26	120
4216	0	Ino80aid-htz1	withRad18-withIno80	2	3	27	120
4217	2	Ino80aid-htz1	withRad18-withIno80	2	3	28	120
4218	0	Ino80aid-htz1	withRad18-withIno80	2	3	29	120
4219	2	Ino80aid-htz1	withRad18-withIno80	2	3	30	120
4220	0	Ino80aid-htz1	withRad18-withIno80	2	3	31	120
4221	1	Ino80aid-htz1	withRad18-withIno80	2	3	32	120
4222	0	Ino80aid-htz1	withRad18-withIno80	2	3	33	120
4223	2	Ino80aid-htz1	withRad18-withIno80	2	3	34	120
4224	2	Ino80aid-htz1	withRad18-withIno80	2	3	35	120
4225	1	Ino80aid-htz1	withRad18-withIno80	2	3	36	120
4226	1	Ino80aid-htz1	withRad18-withIno80	2	3	37	120
4227	1	Ino80aid-htz1	withRad18-withIno80	2	3	38	120
4228	2	Ino80aid-htz1	withRad18-withIno80	2	3	39	120
4229	0	Ino80aid-htz1	withRad18-withIno80	2	3	40	120
4230	1	Ino80aid-htz1	withRad18-withIno80	2	3	41	120
4231	2	Ino80aid-htz1	withRad18-withIno80	2	3	42	120
4232	1	Ino80aid-htz1	withRad18-withIno80	2	3	43	120
4233	2	Ino80aid-htz1	withRad18-withIno80	2	3	44	120
4234	4	Ino80aid-htz1	withRad18-withIno80	2	3	45	120
4235	1	Ino80aid-htz1	withRad18-withIno80	2	3	46	120
4236	1	Ino80aid-htz1	withRad18-withIno80	2	3	47	120
4237	1	Ino80aid-htz1	withRad18-withIno80	2	3	48	120
4238	1	Ino80aid-htz1	withRad18-withIno80	2	3	49	120
4239	1	Ino80aid-htz1	withRad18-withIno80	2	3	50	120
4240	0	Ino80aid-htz1	withRad18-withIno80	2	3	51	120
4241	2	Ino80aid-htz1	withRad18-withIno80	2	3	52	120
4242	0	Ino80aid-htz1	withRad18-withIno80	2	3	53	120
4243	0	Ino80aid-htz1	withRad18-withIno80	2	3	54	120
4244	3	Ino80aid-htz1	withRad18-withIno80	2	3	55	120
4245	0	Ino80aid-htz1	withRad18-withIno80	2	3	56	120
4246	1	Ino80aid-htz1	withRad18-withIno80	2	3	57	120
4247	0	Ino80aid-htz1	withRad18-withIno80	2	3	58	120
4248	2	Ino80aid-htz1	withRad18-withIno80	2	3	59	120
4249	1	Ino80aid-htz1	withRad18-withIno80	2	3	60	120
4250	1	Ino80aid-htz1	withRad18-withIno80	2	3	61	120
4251	1	Ino80aid-htz1	withRad18-withIno80	2	3	62	120
4252	3	Ino80aid-htz1	withRad18-withIno80	2	3	63	120
4253	1	Ino80aid-htz1	withRad18-withIno80	2	3	64	120
4254	2	Ino80aid-htz1	withRad18-withIno80	2	3	65	120
4255	3	Ino80aid-htz1	withRad18-withIno80	2	3	66	120
4256	1	Ino80aid-htz1	withRad18-withIno80	2	3	67	120
4257	2	Ino80aid-htz1	withRad18-withIno80	2	3	68	120
4316	0	Ino80aid-htz1	withRad18-withIno80	3	1	0	180
4317	1	Ino80aid-htz1	withRad18-withIno80	3	1	1	180
4318	3	Ino80aid-htz1	withRad18-withIno80	3	1	2	180
4319	0	Ino80aid-htz1	withRad18-withIno80	3	1	3	180
4320	0	Ino80aid-htz1	withRad18-withIno80	3	1	4	180
4321	0	Ino80aid-htz1	withRad18-withIno80	3	1	5	180
4322	1	Ino80aid-htz1	withRad18-withIno80	3	1	6	180
4323	0	Ino80aid-htz1	withRad18-withIno80	3	1	7	180
4324	0	Ino80aid-htz1	withRad18-withIno80	3	1	8	180
4325	0	Ino80aid-htz1	withRad18-withIno80	3	1	9	180
4326	2	Ino80aid-htz1	withRad18-withIno80	3	1	10	180
4327	0	Ino80aid-htz1	withRad18-withIno80	3	1	11	180
4328	0	Ino80aid-htz1	withRad18-withIno80	3	1	12	180
4329	1	Ino80aid-htz1	withRad18-withIno80	3	1	13	180
4330	1	Ino80aid-htz1	withRad18-withIno80	3	1	14	180
4331	1	Ino80aid-htz1	withRad18-withIno80	3	1	15	180
4332	2	Ino80aid-htz1	withRad18-withIno80	3	1	16	180
4333	1	Ino80aid-htz1	withRad18-withIno80	3	1	17	180
4334	3	Ino80aid-htz1	withRad18-withIno80	3	1	18	180
4335	1	Ino80aid-htz1	withRad18-withIno80	3	1	19	180
4336	0	Ino80aid-htz1	withRad18-withIno80	3	1	20	180
4337	1	Ino80aid-htz1	withRad18-withIno80	3	1	21	180
4338	2	Ino80aid-htz1	withRad18-withIno80	3	1	22	180
4339	1	Ino80aid-htz1	withRad18-withIno80	3	1	23	180
4340	0	Ino80aid-htz1	withRad18-withIno80	3	1	24	180
4341	2	Ino80aid-htz1	withRad18-withIno80	3	1	25	180
4342	2	Ino80aid-htz1	withRad18-withIno80	3	1	26	180
4343	0	Ino80aid-htz1	withRad18-withIno80	3	1	27	180
4344	1	Ino80aid-htz1	withRad18-withIno80	3	1	28	180
4345	0	Ino80aid-htz1	withRad18-withIno80	3	1	29	180
4346	0	Ino80aid-htz1	withRad18-withIno80	3	1	30	180
4347	0	Ino80aid-htz1	withRad18-withIno80	3	1	31	180
4348	0	Ino80aid-htz1	withRad18-withIno80	3	1	32	180
4349	1	Ino80aid-htz1	withRad18-withIno80	3	1	33	180
4350	1	Ino80aid-htz1	withRad18-withIno80	3	1	34	180
4351	2	Ino80aid-htz1	withRad18-withIno80	3	1	35	180
4352	1	Ino80aid-htz1	withRad18-withIno80	3	1	36	180
4353	1	Ino80aid-htz1	withRad18-withIno80	3	1	37	180
4354	1	Ino80aid-htz1	withRad18-withIno80	3	1	38	180
4355	1	Ino80aid-htz1	withRad18-withIno80	3	1	39	180
4356	1	Ino80aid-htz1	withRad18-withIno80	3	1	40	180
4357	1	Ino80aid-htz1	withRad18-withIno80	3	1	41	180
4358	0	Ino80aid-htz1	withRad18-withIno80	3	1	42	180
4359	1	Ino80aid-htz1	withRad18-withIno80	3	1	43	180
4360	3	Ino80aid-htz1	withRad18-withIno80	3	1	44	180
4361	0	Ino80aid-htz1	withRad18-withIno80	3	1	45	180
4362	1	Ino80aid-htz1	withRad18-withIno80	3	1	46	180
4363	1	Ino80aid-htz1	withRad18-withIno80	3	1	47	180
4364	3	Ino80aid-htz1	withRad18-withIno80	3	1	48	180
4365	0	Ino80aid-htz1	withRad18-withIno80	3	1	49	180
4366	1	Ino80aid-htz1	withRad18-withIno80	3	1	50	180
4367	0	Ino80aid-htz1	withRad18-withIno80	3	1	51	180
4368	2	Ino80aid-htz1	withRad18-withIno80	3	1	52	180
4369	0	Ino80aid-htz1	withRad18-withIno80	3	1	53	180
4370	1	Ino80aid-htz1	withRad18-withIno80	3	1	54	180
4371	2	Ino80aid-htz1	withRad18-withIno80	3	1	55	180
4372	2	Ino80aid-htz1	withRad18-withIno80	3	1	56	180
4373	1	Ino80aid-htz1	withRad18-withIno80	3	1	57	180
4374	2	Ino80aid-htz1	withRad18-withIno80	3	1	58	180
4375	1	Ino80aid-htz1	withRad18-withIno80	3	1	59	180
4376	2	Ino80aid-htz1	withRad18-withIno80	3	1	60	180
4258	1	Ino80aid-htz1	withRad18-withIno80	1	2	0	180
4259	2	Ino80aid-htz1	withRad18-withIno80	1	2	1	180
4260	0	Ino80aid-htz1	withRad18-withIno80	1	2	2	180
4261	2	Ino80aid-htz1	withRad18-withIno80	1	2	3	180
4262	2	Ino80aid-htz1	withRad18-withIno80	1	2	4	180
4263	1	Ino80aid-htz1	withRad18-withIno80	1	2	5	180
4264	1	Ino80aid-htz1	withRad18-withIno80	1	2	6	180
4265	0	Ino80aid-htz1	withRad18-withIno80	1	2	7	180
4266	1	Ino80aid-htz1	withRad18-withIno80	1	2	8	180
4267	0	Ino80aid-htz1	withRad18-withIno80	1	2	9	180
4268	1	Ino80aid-htz1	withRad18-withIno80	1	2	10	180
4269	0	Ino80aid-htz1	withRad18-withIno80	1	2	11	180
4270	3	Ino80aid-htz1	withRad18-withIno80	1	2	12	180
4271	1	Ino80aid-htz1	withRad18-withIno80	1	2	13	180
4272	2	Ino80aid-htz1	withRad18-withIno80	1	2	14	180
4273	0	Ino80aid-htz1	withRad18-withIno80	1	2	15	180
4274	1	Ino80aid-htz1	withRad18-withIno80	1	2	16	180
4275	0	Ino80aid-htz1	withRad18-withIno80	1	2	17	180
4276	1	Ino80aid-htz1	withRad18-withIno80	1	2	18	180
4277	0	Ino80aid-htz1	withRad18-withIno80	1	2	19	180
4278	0	Ino80aid-htz1	withRad18-withIno80	1	2	20	180
4279	1	Ino80aid-htz1	withRad18-withIno80	1	2	21	180
4280	1	Ino80aid-htz1	withRad18-withIno80	1	2	22	180
4281	5	Ino80aid-htz1	withRad18-withIno80	1	2	23	180
4282	0	Ino80aid-htz1	withRad18-withIno80	1	2	24	180
4283	1	Ino80aid-htz1	withRad18-withIno80	1	2	25	180
4284	0	Ino80aid-htz1	withRad18-withIno80	1	2	26	180
4285	1	Ino80aid-htz1	withRad18-withIno80	1	2	27	180
4286	2	Ino80aid-htz1	withRad18-withIno80	1	2	28	180
4287	1	Ino80aid-htz1	withRad18-withIno80	1	2	29	180
4288	0	Ino80aid-htz1	withRad18-withIno80	1	2	30	180
4289	1	Ino80aid-htz1	withRad18-withIno80	1	2	31	180
4290	1	Ino80aid-htz1	withRad18-withIno80	1	2	32	180
4291	3	Ino80aid-htz1	withRad18-withIno80	1	2	33	180
4292	0	Ino80aid-htz1	withRad18-withIno80	1	2	34	180
4293	0	Ino80aid-htz1	withRad18-withIno80	1	2	35	180
4294	1	Ino80aid-htz1	withRad18-withIno80	1	2	36	180
4295	1	Ino80aid-htz1	withRad18-withIno80	1	2	37	180
4296	2	Ino80aid-htz1	withRad18-withIno80	1	2	38	180
4297	0	Ino80aid-htz1	withRad18-withIno80	1	2	39	180
4298	1	Ino80aid-htz1	withRad18-withIno80	1	2	40	180
4299	3	Ino80aid-htz1	withRad18-withIno80	1	2	41	180
4300	1	Ino80aid-htz1	withRad18-withIno80	1	2	42	180
4301	2	Ino80aid-htz1	withRad18-withIno80	1	2	43	180
4302	2	Ino80aid-htz1	withRad18-withIno80	1	2	44	180
4303	1	Ino80aid-htz1	withRad18-withIno80	1	2	45	180
4304	0	Ino80aid-htz1	withRad18-withIno80	1	2	46	180
4305	2	Ino80aid-htz1	withRad18-withIno80	1	2	47	180
4306	1	Ino80aid-htz1	withRad18-withIno80	1	2	48	180
4307	0	Ino80aid-htz1	withRad18-withIno80	1	2	49	180
4308	0	Ino80aid-htz1	withRad18-withIno80	1	2	50	180
4309	2	Ino80aid-htz1	withRad18-withIno80	1	2	51	180
4310	0	Ino80aid-htz1	withRad18-withIno80	1	2	52	180
4311	0	Ino80aid-htz1	withRad18-withIno80	1	2	53	180
4312	0	Ino80aid-htz1	withRad18-withIno80	1	2	54	180
4313	0	Ino80aid-htz1	withRad18-withIno80	1	2	55	180
4314	2	Ino80aid-htz1	withRad18-withIno80	1	2	56	180
4315	1	Ino80aid-htz1	withRad18-withIno80	2	3	0	180
4841	4	Ino80aid-htz1	withRad18-withoutIno80	3	1	0	0
4842	1	Ino80aid-htz1	withRad18-withoutIno80	3	1	1	0
4843	1	Ino80aid-htz1	withRad18-withoutIno80	3	1	2	0
4844	1	Ino80aid-htz1	withRad18-withoutIno80	3	1	3	0
4845	3	Ino80aid-htz1	withRad18-withoutIno80	3	1	4	0
4846	1	Ino80aid-htz1	withRad18-withoutIno80	3	1	5	0
4847	0	Ino80aid-htz1	withRad18-withoutIno80	3	1	6	0
4848	3	Ino80aid-htz1	withRad18-withoutIno80	3	1	7	0
4849	1	Ino80aid-htz1	withRad18-withoutIno80	3	1	8	0
4850	4	Ino80aid-htz1	withRad18-withoutIno80	3	1	9	0
4851	1	Ino80aid-htz1	withRad18-withoutIno80	3	1	10	0
4852	4	Ino80aid-htz1	withRad18-withoutIno80	3	1	11	0
4853	2	Ino80aid-htz1	withRad18-withoutIno80	3	1	12	0
4854	3	Ino80aid-htz1	withRad18-withoutIno80	3	1	13	0
4855	2	Ino80aid-htz1	withRad18-withoutIno80	3	1	14	0
4856	3	Ino80aid-htz1	withRad18-withoutIno80	3	1	15	0
4857	0	Ino80aid-htz1	withRad18-withoutIno80	3	1	16	0
4858	0	Ino80aid-htz1	withRad18-withoutIno80	3	1	17	0
4859	1	Ino80aid-htz1	withRad18-withoutIno80	3	1	18	0
4860	1	Ino80aid-htz1	withRad18-withoutIno80	3	1	19	0
4861	3	Ino80aid-htz1	withRad18-withoutIno80	3	1	20	0
4862	2	Ino80aid-htz1	withRad18-withoutIno80	3	1	21	0
4863	2	Ino80aid-htz1	withRad18-withoutIno80	3	1	22	0
4864	3	Ino80aid-htz1	withRad18-withoutIno80	3	1	23	0
4865	2	Ino80aid-htz1	withRad18-withoutIno80	3	1	24	0
4866	1	Ino80aid-htz1	withRad18-withoutIno80	3	1	25	0
4867	2	Ino80aid-htz1	withRad18-withoutIno80	3	1	26	0
4868	1	Ino80aid-htz1	withRad18-withoutIno80	3	1	27	0
4869	0	Ino80aid-htz1	withRad18-withoutIno80	3	1	28	0
4870	3	Ino80aid-htz1	withRad18-withoutIno80	3	1	29	0
4871	2	Ino80aid-htz1	withRad18-withoutIno80	3	1	30	0
4872	2	Ino80aid-htz1	withRad18-withoutIno80	3	1	31	0
4873	2	Ino80aid-htz1	withRad18-withoutIno80	3	1	32	0
4874	1	Ino80aid-htz1	withRad18-withoutIno80	3	1	33	0
4875	2	Ino80aid-htz1	withRad18-withoutIno80	3	1	34	0
4876	1	Ino80aid-htz1	withRad18-withoutIno80	3	1	35	0
4877	3	Ino80aid-htz1	withRad18-withoutIno80	3	1	36	0
4878	2	Ino80aid-htz1	withRad18-withoutIno80	3	1	37	0
4879	2	Ino80aid-htz1	withRad18-withoutIno80	3	1	38	0
4880	2	Ino80aid-htz1	withRad18-withoutIno80	3	1	39	0
4881	2	Ino80aid-htz1	withRad18-withoutIno80	3	1	40	0
4882	4	Ino80aid-htz1	withRad18-withoutIno80	3	1	41	0
4883	2	Ino80aid-htz1	withRad18-withoutIno80	3	1	42	0
4884	0	Ino80aid-htz1	withRad18-withoutIno80	3	1	43	0
4885	3	Ino80aid-htz1	withRad18-withoutIno80	3	1	44	0
4886	1	Ino80aid-htz1	withRad18-withoutIno80	3	1	45	0
4887	3	Ino80aid-htz1	withRad18-withoutIno80	3	1	46	0
4888	2	Ino80aid-htz1	withRad18-withoutIno80	3	1	47	0
4889	0	Ino80aid-htz1	withRad18-withoutIno80	3	1	48	0
4890	2	Ino80aid-htz1	withRad18-withoutIno80	3	1	49	0
4891	4	Ino80aid-htz1	withRad18-withoutIno80	3	1	50	0
4892	3	Ino80aid-htz1	withRad18-withoutIno80	3	1	51	0
4893	2	Ino80aid-htz1	withRad18-withoutIno80	3	1	52	0
4894	2	Ino80aid-htz1	withRad18-withoutIno80	3	1	53	0
4895	2	Ino80aid-htz1	withRad18-withoutIno80	3	1	54	0
4896	2	Ino80aid-htz1	withRad18-withoutIno80	3	1	55	0
4897	1	Ino80aid-htz1	withRad18-withoutIno80	3	1	56	0
4898	3	Ino80aid-htz1	withRad18-withoutIno80	3	1	57	0
4899	3	Ino80aid-htz1	withRad18-withoutIno80	3	1	58	0
4900	3	Ino80aid-htz1	withRad18-withoutIno80	3	1	59	0
4901	2	Ino80aid-htz1	withRad18-withoutIno80	3	1	60	0
4902	3	Ino80aid-htz1	withRad18-withoutIno80	3	1	61	0
4903	1	Ino80aid-htz1	withRad18-withoutIno80	3	1	62	0
4904	1	Ino80aid-htz1	withRad18-withoutIno80	3	1	63	0
4905	1	Ino80aid-htz1	withRad18-withoutIno80	3	1	64	0
4906	0	Ino80aid-htz1	withRad18-withoutIno80	3	1	65	0
4907	0	Ino80aid-htz1	withRad18-withoutIno80	3	1	66	0
4908	2	Ino80aid-htz1	withRad18-withoutIno80	3	1	67	0
4909	1	Ino80aid-htz1	withRad18-withoutIno80	3	1	68	0
4910	0	Ino80aid-htz1	withRad18-withoutIno80	3	1	69	0
4911	2	Ino80aid-htz1	withRad18-withoutIno80	3	1	70	0
4912	3	Ino80aid-htz1	withRad18-withoutIno80	3	1	71	0
4913	2	Ino80aid-htz1	withRad18-withoutIno80	3	1	72	0
4914	2	Ino80aid-htz1	withRad18-withoutIno80	3	1	73	0
4915	2	Ino80aid-htz1	withRad18-withoutIno80	3	1	74	0
4916	7	Ino80aid-htz1	withRad18-withoutIno80	3	1	75	0
4917	1	Ino80aid-htz1	withRad18-withoutIno80	3	1	76	0
4918	1	Ino80aid-htz1	withRad18-withoutIno80	3	1	77	0
4688	1	Ino80aid-htz1	withRad18-withoutIno80	1	2	0	0
4689	3	Ino80aid-htz1	withRad18-withoutIno80	1	2	1	0
4690	2	Ino80aid-htz1	withRad18-withoutIno80	1	2	2	0
4691	2	Ino80aid-htz1	withRad18-withoutIno80	1	2	3	0
4692	1	Ino80aid-htz1	withRad18-withoutIno80	1	2	4	0
4693	2	Ino80aid-htz1	withRad18-withoutIno80	1	2	5	0
4694	1	Ino80aid-htz1	withRad18-withoutIno80	1	2	6	0
4695	4	Ino80aid-htz1	withRad18-withoutIno80	1	2	7	0
4696	0	Ino80aid-htz1	withRad18-withoutIno80	1	2	8	0
4697	4	Ino80aid-htz1	withRad18-withoutIno80	1	2	9	0
4698	4	Ino80aid-htz1	withRad18-withoutIno80	1	2	10	0
4699	3	Ino80aid-htz1	withRad18-withoutIno80	1	2	11	0
4700	4	Ino80aid-htz1	withRad18-withoutIno80	1	2	12	0
4701	2	Ino80aid-htz1	withRad18-withoutIno80	1	2	13	0
4702	2	Ino80aid-htz1	withRad18-withoutIno80	1	2	14	0
4703	2	Ino80aid-htz1	withRad18-withoutIno80	1	2	15	0
4704	2	Ino80aid-htz1	withRad18-withoutIno80	1	2	16	0
4705	1	Ino80aid-htz1	withRad18-withoutIno80	1	2	17	0
4706	2	Ino80aid-htz1	withRad18-withoutIno80	1	2	18	0
4707	2	Ino80aid-htz1	withRad18-withoutIno80	1	2	19	0
4708	1	Ino80aid-htz1	withRad18-withoutIno80	1	2	20	0
4709	3	Ino80aid-htz1	withRad18-withoutIno80	1	2	21	0
4710	3	Ino80aid-htz1	withRad18-withoutIno80	1	2	22	0
4711	1	Ino80aid-htz1	withRad18-withoutIno80	1	2	23	0
4712	3	Ino80aid-htz1	withRad18-withoutIno80	1	2	24	0
4713	2	Ino80aid-htz1	withRad18-withoutIno80	1	2	25	0
4714	1	Ino80aid-htz1	withRad18-withoutIno80	1	2	26	0
4715	1	Ino80aid-htz1	withRad18-withoutIno80	1	2	27	0
4716	2	Ino80aid-htz1	withRad18-withoutIno80	1	2	28	0
4717	4	Ino80aid-htz1	withRad18-withoutIno80	1	2	29	0
4718	3	Ino80aid-htz1	withRad18-withoutIno80	1	2	30	0
4719	3	Ino80aid-htz1	withRad18-withoutIno80	1	2	31	0
4720	1	Ino80aid-htz1	withRad18-withoutIno80	1	2	32	0
4721	1	Ino80aid-htz1	withRad18-withoutIno80	1	2	33	0
4722	2	Ino80aid-htz1	withRad18-withoutIno80	1	2	34	0
4723	2	Ino80aid-htz1	withRad18-withoutIno80	1	2	35	0
4724	1	Ino80aid-htz1	withRad18-withoutIno80	1	2	36	0
4725	2	Ino80aid-htz1	withRad18-withoutIno80	1	2	37	0
4726	4	Ino80aid-htz1	withRad18-withoutIno80	1	2	38	0
4727	3	Ino80aid-htz1	withRad18-withoutIno80	1	2	39	0
4728	2	Ino80aid-htz1	withRad18-withoutIno80	1	2	40	0
4729	2	Ino80aid-htz1	withRad18-withoutIno80	1	2	41	0
4730	2	Ino80aid-htz1	withRad18-withoutIno80	1	2	42	0
4731	1	Ino80aid-htz1	withRad18-withoutIno80	1	2	43	0
4732	1	Ino80aid-htz1	withRad18-withoutIno80	1	2	44	0
4733	3	Ino80aid-htz1	withRad18-withoutIno80	1	2	45	0
4734	2	Ino80aid-htz1	withRad18-withoutIno80	1	2	46	0
4735	2	Ino80aid-htz1	withRad18-withoutIno80	1	2	47	0
4736	4	Ino80aid-htz1	withRad18-withoutIno80	1	2	48	0
4737	0	Ino80aid-htz1	withRad18-withoutIno80	1	2	49	0
4738	2	Ino80aid-htz1	withRad18-withoutIno80	1	2	50	0
4739	3	Ino80aid-htz1	withRad18-withoutIno80	1	2	51	0
4740	2	Ino80aid-htz1	withRad18-withoutIno80	1	2	52	0
4741	3	Ino80aid-htz1	withRad18-withoutIno80	1	2	53	0
4742	1	Ino80aid-htz1	withRad18-withoutIno80	1	2	54	0
4743	3	Ino80aid-htz1	withRad18-withoutIno80	1	2	55	0
4744	3	Ino80aid-htz1	withRad18-withoutIno80	1	2	56	0
4745	2	Ino80aid-htz1	withRad18-withoutIno80	1	2	57	0
4746	2	Ino80aid-htz1	withRad18-withoutIno80	1	2	58	0
4747	2	Ino80aid-htz1	withRad18-withoutIno80	1	2	59	0
4748	2	Ino80aid-htz1	withRad18-withoutIno80	1	2	60	0
4749	4	Ino80aid-htz1	withRad18-withoutIno80	1	2	61	0
4750	3	Ino80aid-htz1	withRad18-withoutIno80	1	2	62	0
4751	1	Ino80aid-htz1	withRad18-withoutIno80	1	2	63	0
4752	2	Ino80aid-htz1	withRad18-withoutIno80	1	2	64	0
4753	1	Ino80aid-htz1	withRad18-withoutIno80	1	2	65	0
4754	3	Ino80aid-htz1	withRad18-withoutIno80	1	2	66	0
4755	0	Ino80aid-htz1	withRad18-withoutIno80	1	2	67	0
4756	1	Ino80aid-htz1	withRad18-withoutIno80	1	2	68	0
4757	1	Ino80aid-htz1	withRad18-withoutIno80	1	2	69	0
4758	1	Ino80aid-htz1	withRad18-withoutIno80	1	2	70	0
4759	3	Ino80aid-htz1	withRad18-withoutIno80	1	2	71	0
4760	1	Ino80aid-htz1	withRad18-withoutIno80	1	2	72	0
4761	0	Ino80aid-htz1	withRad18-withoutIno80	1	2	73	0
4762	2	Ino80aid-htz1	withRad18-withoutIno80	1	2	74	0
4763	2	Ino80aid-htz1	withRad18-withoutIno80	1	2	75	0
4764	1	Ino80aid-htz1	withRad18-withoutIno80	1	2	76	0
4765	0	Ino80aid-htz1	withRad18-withoutIno80	1	2	77	0
4766	1	Ino80aid-htz1	withRad18-withoutIno80	2	3	0	0
4767	1	Ino80aid-htz1	withRad18-withoutIno80	2	3	1	0
4768	3	Ino80aid-htz1	withRad18-withoutIno80	2	3	2	0
4769	2	Ino80aid-htz1	withRad18-withoutIno80	2	3	3	0
4770	3	Ino80aid-htz1	withRad18-withoutIno80	2	3	4	0
4771	3	Ino80aid-htz1	withRad18-withoutIno80	2	3	5	0
4772	3	Ino80aid-htz1	withRad18-withoutIno80	2	3	6	0
4773	3	Ino80aid-htz1	withRad18-withoutIno80	2	3	7	0
4774	1	Ino80aid-htz1	withRad18-withoutIno80	2	3	8	0
4775	0	Ino80aid-htz1	withRad18-withoutIno80	2	3	9	0
4776	3	Ino80aid-htz1	withRad18-withoutIno80	2	3	10	0
4777	2	Ino80aid-htz1	withRad18-withoutIno80	2	3	11	0
4778	1	Ino80aid-htz1	withRad18-withoutIno80	2	3	12	0
4779	1	Ino80aid-htz1	withRad18-withoutIno80	2	3	13	0
4780	2	Ino80aid-htz1	withRad18-withoutIno80	2	3	14	0
4781	1	Ino80aid-htz1	withRad18-withoutIno80	2	3	15	0
4782	1	Ino80aid-htz1	withRad18-withoutIno80	2	3	16	0
4783	1	Ino80aid-htz1	withRad18-withoutIno80	2	3	17	0
4784	1	Ino80aid-htz1	withRad18-withoutIno80	2	3	18	0
4785	0	Ino80aid-htz1	withRad18-withoutIno80	2	3	19	0
4786	1	Ino80aid-htz1	withRad18-withoutIno80	2	3	20	0
4787	3	Ino80aid-htz1	withRad18-withoutIno80	2	3	21	0
4788	3	Ino80aid-htz1	withRad18-withoutIno80	2	3	22	0
4789	1	Ino80aid-htz1	withRad18-withoutIno80	2	3	23	0
4790	2	Ino80aid-htz1	withRad18-withoutIno80	2	3	24	0
4791	0	Ino80aid-htz1	withRad18-withoutIno80	2	3	25	0
4792	2	Ino80aid-htz1	withRad18-withoutIno80	2	3	26	0
4793	3	Ino80aid-htz1	withRad18-withoutIno80	2	3	27	0
4794	1	Ino80aid-htz1	withRad18-withoutIno80	2	3	28	0
4795	2	Ino80aid-htz1	withRad18-withoutIno80	2	3	29	0
4796	2	Ino80aid-htz1	withRad18-withoutIno80	2	3	30	0
4797	2	Ino80aid-htz1	withRad18-withoutIno80	2	3	31	0
4798	0	Ino80aid-htz1	withRad18-withoutIno80	2	3	32	0
4799	0	Ino80aid-htz1	withRad18-withoutIno80	2	3	33	0
4800	2	Ino80aid-htz1	withRad18-withoutIno80	2	3	34	0
4801	1	Ino80aid-htz1	withRad18-withoutIno80	2	3	35	0
4802	0	Ino80aid-htz1	withRad18-withoutIno80	2	3	36	0
4803	0	Ino80aid-htz1	withRad18-withoutIno80	2	3	37	0
4804	3	Ino80aid-htz1	withRad18-withoutIno80	2	3	38	0
4805	4	Ino80aid-htz1	withRad18-withoutIno80	2	3	39	0
4806	3	Ino80aid-htz1	withRad18-withoutIno80	2	3	40	0
4807	0	Ino80aid-htz1	withRad18-withoutIno80	2	3	41	0
4808	3	Ino80aid-htz1	withRad18-withoutIno80	2	3	42	0
4809	0	Ino80aid-htz1	withRad18-withoutIno80	2	3	43	0
4810	1	Ino80aid-htz1	withRad18-withoutIno80	2	3	44	0
4811	2	Ino80aid-htz1	withRad18-withoutIno80	2	3	45	0
4812	3	Ino80aid-htz1	withRad18-withoutIno80	2	3	46	0
4813	4	Ino80aid-htz1	withRad18-withoutIno80	2	3	47	0
4814	0	Ino80aid-htz1	withRad18-withoutIno80	2	3	48	0
4815	3	Ino80aid-htz1	withRad18-withoutIno80	2	3	49	0
4816	3	Ino80aid-htz1	withRad18-withoutIno80	2	3	50	0
4817	2	Ino80aid-htz1	withRad18-withoutIno80	2	3	51	0
4818	4	Ino80aid-htz1	withRad18-withoutIno80	2	3	52	0
4819	2	Ino80aid-htz1	withRad18-withoutIno80	2	3	53	0
4820	0	Ino80aid-htz1	withRad18-withoutIno80	2	3	54	0
4821	2	Ino80aid-htz1	withRad18-withoutIno80	2	3	55	0
4822	5	Ino80aid-htz1	withRad18-withoutIno80	2	3	56	0
4823	2	Ino80aid-htz1	withRad18-withoutIno80	2	3	57	0
4824	2	Ino80aid-htz1	withRad18-withoutIno80	2	3	58	0
4825	2	Ino80aid-htz1	withRad18-withoutIno80	2	3	59	0
4826	2	Ino80aid-htz1	withRad18-withoutIno80	2	3	60	0
4827	1	Ino80aid-htz1	withRad18-withoutIno80	2	3	61	0
4828	2	Ino80aid-htz1	withRad18-withoutIno80	2	3	62	0
4829	2	Ino80aid-htz1	withRad18-withoutIno80	2	3	63	0
4830	3	Ino80aid-htz1	withRad18-withoutIno80	2	3	64	0
4831	3	Ino80aid-htz1	withRad18-withoutIno80	2	3	65	0
4832	1	Ino80aid-htz1	withRad18-withoutIno80	2	3	66	0
4833	2	Ino80aid-htz1	withRad18-withoutIno80	2	3	67	0
4834	2	Ino80aid-htz1	withRad18-withoutIno80	2	3	68	0
4835	1	Ino80aid-htz1	withRad18-withoutIno80	2	3	69	0
4836	2	Ino80aid-htz1	withRad18-withoutIno80	2	3	70	0
4837	1	Ino80aid-htz1	withRad18-withoutIno80	2	3	71	0
4838	4	Ino80aid-htz1	withRad18-withoutIno80	2	3	72	0
4839	2	Ino80aid-htz1	withRad18-withoutIno80	2	3	73	0
4840	2	Ino80aid-htz1	withRad18-withoutIno80	2	3	74	0
5416	1	Ino80aid-htz1	withRad18-withoutIno80	3	1	0	60
5417	1	Ino80aid-htz1	withRad18-withoutIno80	3	1	1	60
5418	5	Ino80aid-htz1	withRad18-withoutIno80	3	1	2	60
5419	1	Ino80aid-htz1	withRad18-withoutIno80	3	1	3	60
5420	3	Ino80aid-htz1	withRad18-withoutIno80	3	1	4	60
5421	1	Ino80aid-htz1	withRad18-withoutIno80	3	1	5	60
5422	4	Ino80aid-htz1	withRad18-withoutIno80	3	1	6	60
5423	2	Ino80aid-htz1	withRad18-withoutIno80	3	1	7	60
5424	2	Ino80aid-htz1	withRad18-withoutIno80	3	1	8	60
5425	1	Ino80aid-htz1	withRad18-withoutIno80	3	1	9	60
5426	3	Ino80aid-htz1	withRad18-withoutIno80	3	1	10	60
5427	3	Ino80aid-htz1	withRad18-withoutIno80	3	1	11	60
5428	3	Ino80aid-htz1	withRad18-withoutIno80	3	1	12	60
5429	3	Ino80aid-htz1	withRad18-withoutIno80	3	1	13	60
5430	3	Ino80aid-htz1	withRad18-withoutIno80	3	1	14	60
5431	4	Ino80aid-htz1	withRad18-withoutIno80	3	1	15	60
5432	1	Ino80aid-htz1	withRad18-withoutIno80	3	1	16	60
5433	3	Ino80aid-htz1	withRad18-withoutIno80	3	1	17	60
5434	3	Ino80aid-htz1	withRad18-withoutIno80	3	1	18	60
5435	0	Ino80aid-htz1	withRad18-withoutIno80	3	1	19	60
5436	3	Ino80aid-htz1	withRad18-withoutIno80	3	1	20	60
5437	2	Ino80aid-htz1	withRad18-withoutIno80	3	1	21	60
5438	2	Ino80aid-htz1	withRad18-withoutIno80	3	1	22	60
5439	2	Ino80aid-htz1	withRad18-withoutIno80	3	1	23	60
5440	2	Ino80aid-htz1	withRad18-withoutIno80	3	1	24	60
5441	0	Ino80aid-htz1	withRad18-withoutIno80	3	1	25	60
5442	4	Ino80aid-htz1	withRad18-withoutIno80	3	1	26	60
5443	2	Ino80aid-htz1	withRad18-withoutIno80	3	1	27	60
5444	2	Ino80aid-htz1	withRad18-withoutIno80	3	1	28	60
5445	2	Ino80aid-htz1	withRad18-withoutIno80	3	1	29	60
5446	1	Ino80aid-htz1	withRad18-withoutIno80	3	1	30	60
5447	3	Ino80aid-htz1	withRad18-withoutIno80	3	1	31	60
5448	2	Ino80aid-htz1	withRad18-withoutIno80	3	1	32	60
5449	1	Ino80aid-htz1	withRad18-withoutIno80	3	1	33	60
5450	2	Ino80aid-htz1	withRad18-withoutIno80	3	1	34	60
5451	0	Ino80aid-htz1	withRad18-withoutIno80	3	1	35	60
5452	1	Ino80aid-htz1	withRad18-withoutIno80	3	1	36	60
5453	2	Ino80aid-htz1	withRad18-withoutIno80	3	1	37	60
5454	0	Ino80aid-htz1	withRad18-withoutIno80	3	1	38	60
5455	2	Ino80aid-htz1	withRad18-withoutIno80	3	1	39	60
5456	2	Ino80aid-htz1	withRad18-withoutIno80	3	1	40	60
5457	2	Ino80aid-htz1	withRad18-withoutIno80	3	1	41	60
5458	3	Ino80aid-htz1	withRad18-withoutIno80	3	1	42	60
5459	1	Ino80aid-htz1	withRad18-withoutIno80	3	1	43	60
5460	1	Ino80aid-htz1	withRad18-withoutIno80	3	1	44	60
5461	2	Ino80aid-htz1	withRad18-withoutIno80	3	1	45	60
5462	1	Ino80aid-htz1	withRad18-withoutIno80	3	1	46	60
5463	3	Ino80aid-htz1	withRad18-withoutIno80	3	1	47	60
5464	1	Ino80aid-htz1	withRad18-withoutIno80	3	1	48	60
5465	1	Ino80aid-htz1	withRad18-withoutIno80	3	1	49	60
5466	1	Ino80aid-htz1	withRad18-withoutIno80	3	1	50	60
5467	3	Ino80aid-htz1	withRad18-withoutIno80	3	1	51	60
5468	0	Ino80aid-htz1	withRad18-withoutIno80	3	1	52	60
5469	3	Ino80aid-htz1	withRad18-withoutIno80	3	1	53	60
5470	1	Ino80aid-htz1	withRad18-withoutIno80	3	1	54	60
5471	3	Ino80aid-htz1	withRad18-withoutIno80	3	1	55	60
5472	0	Ino80aid-htz1	withRad18-withoutIno80	3	1	56	60
5473	3	Ino80aid-htz1	withRad18-withoutIno80	3	1	57	60
5474	1	Ino80aid-htz1	withRad18-withoutIno80	3	1	58	60
5475	3	Ino80aid-htz1	withRad18-withoutIno80	3	1	59	60
5476	2	Ino80aid-htz1	withRad18-withoutIno80	3	1	60	60
5477	1	Ino80aid-htz1	withRad18-withoutIno80	3	1	61	60
5478	1	Ino80aid-htz1	withRad18-withoutIno80	3	1	62	60
5479	1	Ino80aid-htz1	withRad18-withoutIno80	3	1	63	60
5480	0	Ino80aid-htz1	withRad18-withoutIno80	3	1	64	60
5481	2	Ino80aid-htz1	withRad18-withoutIno80	3	1	65	60
5482	2	Ino80aid-htz1	withRad18-withoutIno80	3	1	66	60
5483	3	Ino80aid-htz1	withRad18-withoutIno80	3	1	67	60
5484	2	Ino80aid-htz1	withRad18-withoutIno80	3	1	68	60
5485	1	Ino80aid-htz1	withRad18-withoutIno80	3	1	69	60
5486	3	Ino80aid-htz1	withRad18-withoutIno80	3	1	70	60
5487	1	Ino80aid-htz1	withRad18-withoutIno80	3	1	71	60
5243	1	Ino80aid-htz1	withRad18-withoutIno80	1	2	0	60
5244	3	Ino80aid-htz1	withRad18-withoutIno80	1	2	1	60
5245	2	Ino80aid-htz1	withRad18-withoutIno80	1	2	2	60
5246	1	Ino80aid-htz1	withRad18-withoutIno80	1	2	3	60
5247	1	Ino80aid-htz1	withRad18-withoutIno80	1	2	4	60
5248	2	Ino80aid-htz1	withRad18-withoutIno80	1	2	5	60
5249	2	Ino80aid-htz1	withRad18-withoutIno80	1	2	6	60
5250	1	Ino80aid-htz1	withRad18-withoutIno80	1	2	7	60
5251	3	Ino80aid-htz1	withRad18-withoutIno80	1	2	8	60
5252	3	Ino80aid-htz1	withRad18-withoutIno80	1	2	9	60
5253	3	Ino80aid-htz1	withRad18-withoutIno80	1	2	10	60
5254	3	Ino80aid-htz1	withRad18-withoutIno80	1	2	11	60
5255	2	Ino80aid-htz1	withRad18-withoutIno80	1	2	12	60
5256	0	Ino80aid-htz1	withRad18-withoutIno80	1	2	13	60
5257	1	Ino80aid-htz1	withRad18-withoutIno80	1	2	14	60
5258	3	Ino80aid-htz1	withRad18-withoutIno80	1	2	15	60
5259	2	Ino80aid-htz1	withRad18-withoutIno80	1	2	16	60
5260	1	Ino80aid-htz1	withRad18-withoutIno80	1	2	17	60
5261	0	Ino80aid-htz1	withRad18-withoutIno80	1	2	18	60
5262	3	Ino80aid-htz1	withRad18-withoutIno80	1	2	19	60
5263	1	Ino80aid-htz1	withRad18-withoutIno80	1	2	20	60
5264	1	Ino80aid-htz1	withRad18-withoutIno80	1	2	21	60
5265	2	Ino80aid-htz1	withRad18-withoutIno80	1	2	22	60
5266	3	Ino80aid-htz1	withRad18-withoutIno80	1	2	23	60
5267	4	Ino80aid-htz1	withRad18-withoutIno80	1	2	24	60
5268	4	Ino80aid-htz1	withRad18-withoutIno80	1	2	25	60
5269	2	Ino80aid-htz1	withRad18-withoutIno80	1	2	26	60
5270	2	Ino80aid-htz1	withRad18-withoutIno80	1	2	27	60
5271	0	Ino80aid-htz1	withRad18-withoutIno80	1	2	28	60
5272	0	Ino80aid-htz1	withRad18-withoutIno80	1	2	29	60
5273	3	Ino80aid-htz1	withRad18-withoutIno80	1	2	30	60
5274	1	Ino80aid-htz1	withRad18-withoutIno80	1	2	31	60
5275	3	Ino80aid-htz1	withRad18-withoutIno80	1	2	32	60
5276	2	Ino80aid-htz1	withRad18-withoutIno80	1	2	33	60
5277	4	Ino80aid-htz1	withRad18-withoutIno80	1	2	34	60
5278	3	Ino80aid-htz1	withRad18-withoutIno80	1	2	35	60
5279	2	Ino80aid-htz1	withRad18-withoutIno80	1	2	36	60
5280	2	Ino80aid-htz1	withRad18-withoutIno80	1	2	37	60
5281	3	Ino80aid-htz1	withRad18-withoutIno80	1	2	38	60
5282	5	Ino80aid-htz1	withRad18-withoutIno80	1	2	39	60
5283	2	Ino80aid-htz1	withRad18-withoutIno80	1	2	40	60
5284	4	Ino80aid-htz1	withRad18-withoutIno80	1	2	41	60
5285	3	Ino80aid-htz1	withRad18-withoutIno80	1	2	42	60
5286	0	Ino80aid-htz1	withRad18-withoutIno80	1	2	43	60
5287	2	Ino80aid-htz1	withRad18-withoutIno80	1	2	44	60
5288	1	Ino80aid-htz1	withRad18-withoutIno80	1	2	45	60
5289	1	Ino80aid-htz1	withRad18-withoutIno80	1	2	46	60
5290	3	Ino80aid-htz1	withRad18-withoutIno80	1	2	47	60
5291	2	Ino80aid-htz1	withRad18-withoutIno80	1	2	48	60
5292	2	Ino80aid-htz1	withRad18-withoutIno80	1	2	49	60
5293	2	Ino80aid-htz1	withRad18-withoutIno80	1	2	50	60
5294	1	Ino80aid-htz1	withRad18-withoutIno80	1	2	51	60
5295	1	Ino80aid-htz1	withRad18-withoutIno80	1	2	52	60
5296	2	Ino80aid-htz1	withRad18-withoutIno80	1	2	53	60
5297	1	Ino80aid-htz1	withRad18-withoutIno80	1	2	54	60
5298	1	Ino80aid-htz1	withRad18-withoutIno80	1	2	55	60
5299	2	Ino80aid-htz1	withRad18-withoutIno80	1	2	56	60
5300	0	Ino80aid-htz1	withRad18-withoutIno80	1	2	57	60
5301	2	Ino80aid-htz1	withRad18-withoutIno80	1	2	58	60
5302	0	Ino80aid-htz1	withRad18-withoutIno80	1	2	59	60
5303	0	Ino80aid-htz1	withRad18-withoutIno80	1	2	60	60
5304	1	Ino80aid-htz1	withRad18-withoutIno80	1	2	61	60
5305	2	Ino80aid-htz1	withRad18-withoutIno80	1	2	62	60
5306	0	Ino80aid-htz1	withRad18-withoutIno80	1	2	63	60
5307	3	Ino80aid-htz1	withRad18-withoutIno80	1	2	64	60
5308	0	Ino80aid-htz1	withRad18-withoutIno80	1	2	65	60
5309	2	Ino80aid-htz1	withRad18-withoutIno80	1	2	66	60
5310	1	Ino80aid-htz1	withRad18-withoutIno80	1	2	67	60
5311	2	Ino80aid-htz1	withRad18-withoutIno80	1	2	68	60
5312	1	Ino80aid-htz1	withRad18-withoutIno80	1	2	69	60
5313	3	Ino80aid-htz1	withRad18-withoutIno80	1	2	70	60
5314	0	Ino80aid-htz1	withRad18-withoutIno80	1	2	71	60
5315	3	Ino80aid-htz1	withRad18-withoutIno80	1	2	72	60
5316	2	Ino80aid-htz1	withRad18-withoutIno80	1	2	73	60
5317	3	Ino80aid-htz1	withRad18-withoutIno80	1	2	74	60
5318	1	Ino80aid-htz1	withRad18-withoutIno80	1	2	75	60
5319	1	Ino80aid-htz1	withRad18-withoutIno80	1	2	76	60
5320	0	Ino80aid-htz1	withRad18-withoutIno80	1	2	77	60
5321	1	Ino80aid-htz1	withRad18-withoutIno80	1	2	78	60
5322	1	Ino80aid-htz1	withRad18-withoutIno80	1	2	79	60
5323	4	Ino80aid-htz1	withRad18-withoutIno80	1	2	80	60
5324	2	Ino80aid-htz1	withRad18-withoutIno80	1	2	81	60
5325	2	Ino80aid-htz1	withRad18-withoutIno80	1	2	82	60
5326	2	Ino80aid-htz1	withRad18-withoutIno80	1	2	83	60
5327	0	Ino80aid-htz1	withRad18-withoutIno80	1	2	84	60
5328	0	Ino80aid-htz1	withRad18-withoutIno80	1	2	85	60
5329	2	Ino80aid-htz1	withRad18-withoutIno80	1	2	86	60
5330	1	Ino80aid-htz1	withRad18-withoutIno80	1	2	87	60
5331	2	Ino80aid-htz1	withRad18-withoutIno80	1	2	88	60
5332	1	Ino80aid-htz1	withRad18-withoutIno80	1	2	89	60
5333	3	Ino80aid-htz1	withRad18-withoutIno80	1	2	90	60
5334	1	Ino80aid-htz1	withRad18-withoutIno80	2	3	0	60
5335	2	Ino80aid-htz1	withRad18-withoutIno80	2	3	1	60
5336	1	Ino80aid-htz1	withRad18-withoutIno80	2	3	2	60
5337	1	Ino80aid-htz1	withRad18-withoutIno80	2	3	3	60
5338	0	Ino80aid-htz1	withRad18-withoutIno80	2	3	4	60
5339	0	Ino80aid-htz1	withRad18-withoutIno80	2	3	5	60
5340	2	Ino80aid-htz1	withRad18-withoutIno80	2	3	6	60
5341	3	Ino80aid-htz1	withRad18-withoutIno80	2	3	7	60
5342	2	Ino80aid-htz1	withRad18-withoutIno80	2	3	8	60
5343	2	Ino80aid-htz1	withRad18-withoutIno80	2	3	9	60
5344	2	Ino80aid-htz1	withRad18-withoutIno80	2	3	10	60
5345	2	Ino80aid-htz1	withRad18-withoutIno80	2	3	11	60
5346	0	Ino80aid-htz1	withRad18-withoutIno80	2	3	12	60
5347	2	Ino80aid-htz1	withRad18-withoutIno80	2	3	13	60
5348	2	Ino80aid-htz1	withRad18-withoutIno80	2	3	14	60
5349	0	Ino80aid-htz1	withRad18-withoutIno80	2	3	15	60
5350	2	Ino80aid-htz1	withRad18-withoutIno80	2	3	16	60
5351	1	Ino80aid-htz1	withRad18-withoutIno80	2	3	17	60
5352	1	Ino80aid-htz1	withRad18-withoutIno80	2	3	18	60
5353	0	Ino80aid-htz1	withRad18-withoutIno80	2	3	19	60
5354	1	Ino80aid-htz1	withRad18-withoutIno80	2	3	20	60
5355	0	Ino80aid-htz1	withRad18-withoutIno80	2	3	21	60
5356	1	Ino80aid-htz1	withRad18-withoutIno80	2	3	22	60
5357	0	Ino80aid-htz1	withRad18-withoutIno80	2	3	23	60
5358	1	Ino80aid-htz1	withRad18-withoutIno80	2	3	24	60
5359	2	Ino80aid-htz1	withRad18-withoutIno80	2	3	25	60
5360	0	Ino80aid-htz1	withRad18-withoutIno80	2	3	26	60
5361	0	Ino80aid-htz1	withRad18-withoutIno80	2	3	27	60
5362	3	Ino80aid-htz1	withRad18-withoutIno80	2	3	28	60
5363	0	Ino80aid-htz1	withRad18-withoutIno80	2	3	29	60
5364	1	Ino80aid-htz1	withRad18-withoutIno80	2	3	30	60
5365	2	Ino80aid-htz1	withRad18-withoutIno80	2	3	31	60
5366	6	Ino80aid-htz1	withRad18-withoutIno80	2	3	32	60
5367	2	Ino80aid-htz1	withRad18-withoutIno80	2	3	33	60
5368	2	Ino80aid-htz1	withRad18-withoutIno80	2	3	34	60
5369	1	Ino80aid-htz1	withRad18-withoutIno80	2	3	35	60
5370	0	Ino80aid-htz1	withRad18-withoutIno80	2	3	36	60
5371	0	Ino80aid-htz1	withRad18-withoutIno80	2	3	37	60
5372	0	Ino80aid-htz1	withRad18-withoutIno80	2	3	38	60
5373	0	Ino80aid-htz1	withRad18-withoutIno80	2	3	39	60
5374	1	Ino80aid-htz1	withRad18-withoutIno80	2	3	40	60
5375	1	Ino80aid-htz1	withRad18-withoutIno80	2	3	41	60
5376	2	Ino80aid-htz1	withRad18-withoutIno80	2	3	42	60
5377	0	Ino80aid-htz1	withRad18-withoutIno80	2	3	43	60
5378	0	Ino80aid-htz1	withRad18-withoutIno80	2	3	44	60
5379	0	Ino80aid-htz1	withRad18-withoutIno80	2	3	45	60
5380	1	Ino80aid-htz1	withRad18-withoutIno80	2	3	46	60
5381	1	Ino80aid-htz1	withRad18-withoutIno80	2	3	47	60
5382	1	Ino80aid-htz1	withRad18-withoutIno80	2	3	48	60
5383	1	Ino80aid-htz1	withRad18-withoutIno80	2	3	49	60
5384	0	Ino80aid-htz1	withRad18-withoutIno80	2	3	50	60
5385	1	Ino80aid-htz1	withRad18-withoutIno80	2	3	51	60
5386	2	Ino80aid-htz1	withRad18-withoutIno80	2	3	52	60
5387	4	Ino80aid-htz1	withRad18-withoutIno80	2	3	53	60
5388	3	Ino80aid-htz1	withRad18-withoutIno80	2	3	54	60
5389	3	Ino80aid-htz1	withRad18-withoutIno80	2	3	55	60
5390	0	Ino80aid-htz1	withRad18-withoutIno80	2	3	56	60
5391	3	Ino80aid-htz1	withRad18-withoutIno80	2	3	57	60
5392	1	Ino80aid-htz1	withRad18-withoutIno80	2	3	58	60
5393	1	Ino80aid-htz1	withRad18-withoutIno80	2	3	59	60
5394	2	Ino80aid-htz1	withRad18-withoutIno80	2	3	60	60
5395	2	Ino80aid-htz1	withRad18-withoutIno80	2	3	61	60
5396	1	Ino80aid-htz1	withRad18-withoutIno80	2	3	62	60
5397	2	Ino80aid-htz1	withRad18-withoutIno80	2	3	63	60
5398	0	Ino80aid-htz1	withRad18-withoutIno80	2	3	64	60
5399	4	Ino80aid-htz1	withRad18-withoutIno80	2	3	65	60
5400	2	Ino80aid-htz1	withRad18-withoutIno80	2	3	66	60
5401	2	Ino80aid-htz1	withRad18-withoutIno80	2	3	67	60
5402	1	Ino80aid-htz1	withRad18-withoutIno80	2	3	68	60
5403	1	Ino80aid-htz1	withRad18-withoutIno80	2	3	69	60
5404	2	Ino80aid-htz1	withRad18-withoutIno80	2	3	70	60
5405	0	Ino80aid-htz1	withRad18-withoutIno80	2	3	71	60
5406	0	Ino80aid-htz1	withRad18-withoutIno80	2	3	72	60
5407	3	Ino80aid-htz1	withRad18-withoutIno80	2	3	73	60
5408	0	Ino80aid-htz1	withRad18-withoutIno80	2	3	74	60
5409	1	Ino80aid-htz1	withRad18-withoutIno80	2	3	75	60
5410	0	Ino80aid-htz1	withRad18-withoutIno80	2	3	76	60
5411	0	Ino80aid-htz1	withRad18-withoutIno80	2	3	77	60
5412	1	Ino80aid-htz1	withRad18-withoutIno80	2	3	78	60
5413	1	Ino80aid-htz1	withRad18-withoutIno80	2	3	79	60
5414	2	Ino80aid-htz1	withRad18-withoutIno80	2	3	80	60
5415	1	Ino80aid-htz1	withRad18-withoutIno80	2	3	81	60
5055	1	Ino80aid-htz1	withRad18-withoutIno80	3	1	0	120
5056	1	Ino80aid-htz1	withRad18-withoutIno80	3	1	1	120
5057	0	Ino80aid-htz1	withRad18-withoutIno80	3	1	2	120
5058	1	Ino80aid-htz1	withRad18-withoutIno80	3	1	3	120
5059	1	Ino80aid-htz1	withRad18-withoutIno80	3	1	4	120
5060	3	Ino80aid-htz1	withRad18-withoutIno80	3	1	5	120
5061	3	Ino80aid-htz1	withRad18-withoutIno80	3	1	6	120
5062	1	Ino80aid-htz1	withRad18-withoutIno80	3	1	7	120
5063	4	Ino80aid-htz1	withRad18-withoutIno80	3	1	8	120
5064	0	Ino80aid-htz1	withRad18-withoutIno80	3	1	9	120
5065	0	Ino80aid-htz1	withRad18-withoutIno80	3	1	10	120
5066	1	Ino80aid-htz1	withRad18-withoutIno80	3	1	11	120
5067	3	Ino80aid-htz1	withRad18-withoutIno80	3	1	12	120
5068	2	Ino80aid-htz1	withRad18-withoutIno80	3	1	13	120
5069	4	Ino80aid-htz1	withRad18-withoutIno80	3	1	14	120
5070	1	Ino80aid-htz1	withRad18-withoutIno80	3	1	15	120
5071	1	Ino80aid-htz1	withRad18-withoutIno80	3	1	16	120
5072	2	Ino80aid-htz1	withRad18-withoutIno80	3	1	17	120
5073	2	Ino80aid-htz1	withRad18-withoutIno80	3	1	18	120
5074	1	Ino80aid-htz1	withRad18-withoutIno80	3	1	19	120
5075	3	Ino80aid-htz1	withRad18-withoutIno80	3	1	20	120
5076	2	Ino80aid-htz1	withRad18-withoutIno80	3	1	21	120
5077	1	Ino80aid-htz1	withRad18-withoutIno80	3	1	22	120
5078	4	Ino80aid-htz1	withRad18-withoutIno80	3	1	23	120
5079	3	Ino80aid-htz1	withRad18-withoutIno80	3	1	24	120
5080	2	Ino80aid-htz1	withRad18-withoutIno80	3	1	25	120
5081	2	Ino80aid-htz1	withRad18-withoutIno80	3	1	26	120
5082	3	Ino80aid-htz1	withRad18-withoutIno80	3	1	27	120
5083	1	Ino80aid-htz1	withRad18-withoutIno80	3	1	28	120
5084	2	Ino80aid-htz1	withRad18-withoutIno80	3	1	29	120
5085	1	Ino80aid-htz1	withRad18-withoutIno80	3	1	30	120
5086	2	Ino80aid-htz1	withRad18-withoutIno80	3	1	31	120
5087	1	Ino80aid-htz1	withRad18-withoutIno80	3	1	32	120
5088	3	Ino80aid-htz1	withRad18-withoutIno80	3	1	33	120
5089	2	Ino80aid-htz1	withRad18-withoutIno80	3	1	34	120
5090	3	Ino80aid-htz1	withRad18-withoutIno80	3	1	35	120
5091	0	Ino80aid-htz1	withRad18-withoutIno80	3	1	36	120
5092	1	Ino80aid-htz1	withRad18-withoutIno80	3	1	37	120
5093	1	Ino80aid-htz1	withRad18-withoutIno80	3	1	38	120
5094	2	Ino80aid-htz1	withRad18-withoutIno80	3	1	39	120
5095	1	Ino80aid-htz1	withRad18-withoutIno80	3	1	40	120
5096	3	Ino80aid-htz1	withRad18-withoutIno80	3	1	41	120
5097	3	Ino80aid-htz1	withRad18-withoutIno80	3	1	42	120
5098	0	Ino80aid-htz1	withRad18-withoutIno80	3	1	43	120
5099	2	Ino80aid-htz1	withRad18-withoutIno80	3	1	44	120
5100	1	Ino80aid-htz1	withRad18-withoutIno80	3	1	45	120
5101	1	Ino80aid-htz1	withRad18-withoutIno80	3	1	46	120
5102	1	Ino80aid-htz1	withRad18-withoutIno80	3	1	47	120
5103	1	Ino80aid-htz1	withRad18-withoutIno80	3	1	48	120
5104	2	Ino80aid-htz1	withRad18-withoutIno80	3	1	49	120
5105	0	Ino80aid-htz1	withRad18-withoutIno80	3	1	50	120
4919	3	Ino80aid-htz1	withRad18-withoutIno80	1	2	0	120
4920	2	Ino80aid-htz1	withRad18-withoutIno80	1	2	1	120
4921	2	Ino80aid-htz1	withRad18-withoutIno80	1	2	2	120
4922	1	Ino80aid-htz1	withRad18-withoutIno80	1	2	3	120
4923	2	Ino80aid-htz1	withRad18-withoutIno80	1	2	4	120
4924	2	Ino80aid-htz1	withRad18-withoutIno80	1	2	5	120
4925	3	Ino80aid-htz1	withRad18-withoutIno80	1	2	6	120
4926	1	Ino80aid-htz1	withRad18-withoutIno80	1	2	7	120
4927	3	Ino80aid-htz1	withRad18-withoutIno80	1	2	8	120
4928	1	Ino80aid-htz1	withRad18-withoutIno80	1	2	9	120
4929	1	Ino80aid-htz1	withRad18-withoutIno80	1	2	10	120
4930	4	Ino80aid-htz1	withRad18-withoutIno80	1	2	11	120
4931	2	Ino80aid-htz1	withRad18-withoutIno80	1	2	12	120
4932	3	Ino80aid-htz1	withRad18-withoutIno80	1	2	13	120
4933	1	Ino80aid-htz1	withRad18-withoutIno80	1	2	14	120
4934	0	Ino80aid-htz1	withRad18-withoutIno80	1	2	15	120
4935	0	Ino80aid-htz1	withRad18-withoutIno80	1	2	16	120
4936	3	Ino80aid-htz1	withRad18-withoutIno80	1	2	17	120
4937	0	Ino80aid-htz1	withRad18-withoutIno80	1	2	18	120
4938	1	Ino80aid-htz1	withRad18-withoutIno80	1	2	19	120
4939	1	Ino80aid-htz1	withRad18-withoutIno80	1	2	20	120
4940	3	Ino80aid-htz1	withRad18-withoutIno80	1	2	21	120
4941	2	Ino80aid-htz1	withRad18-withoutIno80	1	2	22	120
4942	2	Ino80aid-htz1	withRad18-withoutIno80	1	2	23	120
4943	1	Ino80aid-htz1	withRad18-withoutIno80	1	2	24	120
4944	0	Ino80aid-htz1	withRad18-withoutIno80	1	2	25	120
4945	0	Ino80aid-htz1	withRad18-withoutIno80	1	2	26	120
4946	6	Ino80aid-htz1	withRad18-withoutIno80	1	2	27	120
4947	1	Ino80aid-htz1	withRad18-withoutIno80	1	2	28	120
4948	1	Ino80aid-htz1	withRad18-withoutIno80	1	2	29	120
4949	1	Ino80aid-htz1	withRad18-withoutIno80	1	2	30	120
4950	1	Ino80aid-htz1	withRad18-withoutIno80	1	2	31	120
4951	1	Ino80aid-htz1	withRad18-withoutIno80	1	2	32	120
4952	4	Ino80aid-htz1	withRad18-withoutIno80	1	2	33	120
4953	1	Ino80aid-htz1	withRad18-withoutIno80	1	2	34	120
4954	1	Ino80aid-htz1	withRad18-withoutIno80	1	2	35	120
4955	2	Ino80aid-htz1	withRad18-withoutIno80	1	2	36	120
4956	3	Ino80aid-htz1	withRad18-withoutIno80	1	2	37	120
4957	1	Ino80aid-htz1	withRad18-withoutIno80	1	2	38	120
4958	0	Ino80aid-htz1	withRad18-withoutIno80	1	2	39	120
4959	3	Ino80aid-htz1	withRad18-withoutIno80	1	2	40	120
4960	0	Ino80aid-htz1	withRad18-withoutIno80	1	2	41	120
4961	2	Ino80aid-htz1	withRad18-withoutIno80	1	2	42	120
4962	1	Ino80aid-htz1	withRad18-withoutIno80	1	2	43	120
4963	0	Ino80aid-htz1	withRad18-withoutIno80	1	2	44	120
4964	1	Ino80aid-htz1	withRad18-withoutIno80	1	2	45	120
4965	0	Ino80aid-htz1	withRad18-withoutIno80	1	2	46	120
4966	2	Ino80aid-htz1	withRad18-withoutIno80	1	2	47	120
4967	3	Ino80aid-htz1	withRad18-withoutIno80	1	2	48	120
4968	0	Ino80aid-htz1	withRad18-withoutIno80	1	2	49	120
4969	1	Ino80aid-htz1	withRad18-withoutIno80	1	2	50	120
4970	1	Ino80aid-htz1	withRad18-withoutIno80	1	2	51	120
4971	2	Ino80aid-htz1	withRad18-withoutIno80	1	2	52	120
4972	1	Ino80aid-htz1	withRad18-withoutIno80	1	2	53	120
4973	1	Ino80aid-htz1	withRad18-withoutIno80	1	2	54	120
4974	0	Ino80aid-htz1	withRad18-withoutIno80	1	2	55	120
4975	3	Ino80aid-htz1	withRad18-withoutIno80	1	2	56	120
4976	1	Ino80aid-htz1	withRad18-withoutIno80	1	2	57	120
4977	3	Ino80aid-htz1	withRad18-withoutIno80	1	2	58	120
4978	1	Ino80aid-htz1	withRad18-withoutIno80	1	2	59	120
4979	0	Ino80aid-htz1	withRad18-withoutIno80	1	2	60	120
4980	1	Ino80aid-htz1	withRad18-withoutIno80	1	2	61	120
4981	2	Ino80aid-htz1	withRad18-withoutIno80	1	2	62	120
4982	2	Ino80aid-htz1	withRad18-withoutIno80	1	2	63	120
4983	2	Ino80aid-htz1	withRad18-withoutIno80	1	2	64	120
4984	1	Ino80aid-htz1	withRad18-withoutIno80	1	2	65	120
4985	1	Ino80aid-htz1	withRad18-withoutIno80	1	2	66	120
4986	2	Ino80aid-htz1	withRad18-withoutIno80	1	2	67	120
4987	2	Ino80aid-htz1	withRad18-withoutIno80	1	2	68	120
4988	1	Ino80aid-htz1	withRad18-withoutIno80	1	2	69	120
4989	1	Ino80aid-htz1	withRad18-withoutIno80	1	2	70	120
4990	1	Ino80aid-htz1	withRad18-withoutIno80	1	2	71	120
4991	2	Ino80aid-htz1	withRad18-withoutIno80	1	2	72	120
4992	0	Ino80aid-htz1	withRad18-withoutIno80	1	2	73	120
4993	1	Ino80aid-htz1	withRad18-withoutIno80	1	2	74	120
4994	0	Ino80aid-htz1	withRad18-withoutIno80	1	2	75	120
4995	3	Ino80aid-htz1	withRad18-withoutIno80	1	2	76	120
4996	1	Ino80aid-htz1	withRad18-withoutIno80	1	2	77	120
4997	0	Ino80aid-htz1	withRad18-withoutIno80	1	2	78	120
4998	1	Ino80aid-htz1	withRad18-withoutIno80	1	2	79	120
4999	4	Ino80aid-htz1	withRad18-withoutIno80	1	2	80	120
5000	3	Ino80aid-htz1	withRad18-withoutIno80	1	2	81	120
5001	2	Ino80aid-htz1	withRad18-withoutIno80	1	2	82	120
5002	1	Ino80aid-htz1	withRad18-withoutIno80	1	2	83	120
5003	0	Ino80aid-htz1	withRad18-withoutIno80	1	2	84	120
5004	0	Ino80aid-htz1	withRad18-withoutIno80	1	2	85	120
5005	1	Ino80aid-htz1	withRad18-withoutIno80	2	3	0	120
5006	2	Ino80aid-htz1	withRad18-withoutIno80	2	3	1	120
5007	1	Ino80aid-htz1	withRad18-withoutIno80	2	3	2	120
5008	2	Ino80aid-htz1	withRad18-withoutIno80	2	3	3	120
5009	1	Ino80aid-htz1	withRad18-withoutIno80	2	3	4	120
5010	1	Ino80aid-htz1	withRad18-withoutIno80	2	3	5	120
5011	1	Ino80aid-htz1	withRad18-withoutIno80	2	3	6	120
5012	1	Ino80aid-htz1	withRad18-withoutIno80	2	3	7	120
5013	2	Ino80aid-htz1	withRad18-withoutIno80	2	3	8	120
5014	2	Ino80aid-htz1	withRad18-withoutIno80	2	3	9	120
5015	2	Ino80aid-htz1	withRad18-withoutIno80	2	3	10	120
5016	1	Ino80aid-htz1	withRad18-withoutIno80	2	3	11	120
5017	3	Ino80aid-htz1	withRad18-withoutIno80	2	3	12	120
5018	2	Ino80aid-htz1	withRad18-withoutIno80	2	3	13	120
5019	2	Ino80aid-htz1	withRad18-withoutIno80	2	3	14	120
5020	0	Ino80aid-htz1	withRad18-withoutIno80	2	3	15	120
5021	3	Ino80aid-htz1	withRad18-withoutIno80	2	3	16	120
5022	2	Ino80aid-htz1	withRad18-withoutIno80	2	3	17	120
5023	1	Ino80aid-htz1	withRad18-withoutIno80	2	3	18	120
5024	0	Ino80aid-htz1	withRad18-withoutIno80	2	3	19	120
5025	3	Ino80aid-htz1	withRad18-withoutIno80	2	3	20	120
5026	4	Ino80aid-htz1	withRad18-withoutIno80	2	3	21	120
5027	3	Ino80aid-htz1	withRad18-withoutIno80	2	3	22	120
5028	3	Ino80aid-htz1	withRad18-withoutIno80	2	3	23	120
5029	0	Ino80aid-htz1	withRad18-withoutIno80	2	3	24	120
5030	4	Ino80aid-htz1	withRad18-withoutIno80	2	3	25	120
5031	1	Ino80aid-htz1	withRad18-withoutIno80	2	3	26	120
5032	1	Ino80aid-htz1	withRad18-withoutIno80	2	3	27	120
5033	4	Ino80aid-htz1	withRad18-withoutIno80	2	3	28	120
5034	2	Ino80aid-htz1	withRad18-withoutIno80	2	3	29	120
5035	3	Ino80aid-htz1	withRad18-withoutIno80	2	3	30	120
5036	0	Ino80aid-htz1	withRad18-withoutIno80	2	3	31	120
5037	4	Ino80aid-htz1	withRad18-withoutIno80	2	3	32	120
5038	2	Ino80aid-htz1	withRad18-withoutIno80	2	3	33	120
5039	2	Ino80aid-htz1	withRad18-withoutIno80	2	3	34	120
5040	1	Ino80aid-htz1	withRad18-withoutIno80	2	3	35	120
5041	2	Ino80aid-htz1	withRad18-withoutIno80	2	3	36	120
5042	1	Ino80aid-htz1	withRad18-withoutIno80	2	3	37	120
5043	1	Ino80aid-htz1	withRad18-withoutIno80	2	3	38	120
5044	2	Ino80aid-htz1	withRad18-withoutIno80	2	3	39	120
5045	3	Ino80aid-htz1	withRad18-withoutIno80	2	3	40	120
5046	2	Ino80aid-htz1	withRad18-withoutIno80	2	3	41	120
5047	1	Ino80aid-htz1	withRad18-withoutIno80	2	3	42	120
5048	2	Ino80aid-htz1	withRad18-withoutIno80	2	3	43	120
5049	3	Ino80aid-htz1	withRad18-withoutIno80	2	3	44	120
5050	1	Ino80aid-htz1	withRad18-withoutIno80	2	3	45	120
5051	1	Ino80aid-htz1	withRad18-withoutIno80	2	3	46	120
5052	1	Ino80aid-htz1	withRad18-withoutIno80	2	3	47	120
5053	2	Ino80aid-htz1	withRad18-withoutIno80	2	3	48	120
5054	3	Ino80aid-htz1	withRad18-withoutIno80	2	3	49	120
5106	1	Ino80aid-htz1	withRad18-withoutIno80	1	2	0	180
5107	2	Ino80aid-htz1	withRad18-withoutIno80	1	2	1	180
5108	1	Ino80aid-htz1	withRad18-withoutIno80	1	2	2	180
5109	3	Ino80aid-htz1	withRad18-withoutIno80	1	2	3	180
5110	0	Ino80aid-htz1	withRad18-withoutIno80	1	2	4	180
5111	4	Ino80aid-htz1	withRad18-withoutIno80	1	2	5	180
5112	0	Ino80aid-htz1	withRad18-withoutIno80	1	2	6	180
5113	0	Ino80aid-htz1	withRad18-withoutIno80	1	2	7	180
5114	1	Ino80aid-htz1	withRad18-withoutIno80	1	2	8	180
5115	0	Ino80aid-htz1	withRad18-withoutIno80	1	2	9	180
5116	4	Ino80aid-htz1	withRad18-withoutIno80	1	2	10	180
5117	2	Ino80aid-htz1	withRad18-withoutIno80	1	2	11	180
5118	1	Ino80aid-htz1	withRad18-withoutIno80	1	2	12	180
5119	3	Ino80aid-htz1	withRad18-withoutIno80	1	2	13	180
5120	3	Ino80aid-htz1	withRad18-withoutIno80	1	2	14	180
5121	1	Ino80aid-htz1	withRad18-withoutIno80	1	2	15	180
5122	3	Ino80aid-htz1	withRad18-withoutIno80	1	2	16	180
5123	1	Ino80aid-htz1	withRad18-withoutIno80	1	2	17	180
5124	2	Ino80aid-htz1	withRad18-withoutIno80	1	2	18	180
5125	0	Ino80aid-htz1	withRad18-withoutIno80	1	2	19	180
5126	1	Ino80aid-htz1	withRad18-withoutIno80	1	2	20	180
5127	2	Ino80aid-htz1	withRad18-withoutIno80	1	2	21	180
5128	1	Ino80aid-htz1	withRad18-withoutIno80	1	2	22	180
5129	1	Ino80aid-htz1	withRad18-withoutIno80	1	2	23	180
5130	1	Ino80aid-htz1	withRad18-withoutIno80	1	2	24	180
5131	0	Ino80aid-htz1	withRad18-withoutIno80	1	2	25	180
5132	0	Ino80aid-htz1	withRad18-withoutIno80	1	2	26	180
5133	4	Ino80aid-htz1	withRad18-withoutIno80	1	2	27	180
5134	2	Ino80aid-htz1	withRad18-withoutIno80	1	2	28	180
5135	3	Ino80aid-htz1	withRad18-withoutIno80	1	2	29	180
5136	1	Ino80aid-htz1	withRad18-withoutIno80	1	2	30	180
5137	1	Ino80aid-htz1	withRad18-withoutIno80	1	2	31	180
5138	2	Ino80aid-htz1	withRad18-withoutIno80	1	2	32	180
5139	4	Ino80aid-htz1	withRad18-withoutIno80	1	2	33	180
5140	1	Ino80aid-htz1	withRad18-withoutIno80	1	2	34	180
5141	3	Ino80aid-htz1	withRad18-withoutIno80	1	2	35	180
5142	0	Ino80aid-htz1	withRad18-withoutIno80	1	2	36	180
5143	1	Ino80aid-htz1	withRad18-withoutIno80	1	2	37	180
5144	0	Ino80aid-htz1	withRad18-withoutIno80	1	2	38	180
5145	1	Ino80aid-htz1	withRad18-withoutIno80	1	2	39	180
5146	0	Ino80aid-htz1	withRad18-withoutIno80	1	2	40	180
5147	0	Ino80aid-htz1	withRad18-withoutIno80	1	2	41	180
5148	1	Ino80aid-htz1	withRad18-withoutIno80	1	2	42	180
5149	1	Ino80aid-htz1	withRad18-withoutIno80	1	2	43	180
5150	1	Ino80aid-htz1	withRad18-withoutIno80	1	2	44	180
5151	1	Ino80aid-htz1	withRad18-withoutIno80	1	2	45	180
5152	3	Ino80aid-htz1	withRad18-withoutIno80	1	2	46	180
5153	1	Ino80aid-htz1	withRad18-withoutIno80	1	2	47	180
5154	0	Ino80aid-htz1	withRad18-withoutIno80	1	2	48	180
5155	2	Ino80aid-htz1	withRad18-withoutIno80	1	2	49	180
5156	1	Ino80aid-htz1	withRad18-withoutIno80	1	2	50	180
5157	2	Ino80aid-htz1	withRad18-withoutIno80	1	2	51	180
5158	1	Ino80aid-htz1	withRad18-withoutIno80	1	2	52	180
5159	0	Ino80aid-htz1	withRad18-withoutIno80	1	2	53	180
5160	0	Ino80aid-htz1	withRad18-withoutIno80	1	2	54	180
5161	1	Ino80aid-htz1	withRad18-withoutIno80	1	2	55	180
5162	1	Ino80aid-htz1	withRad18-withoutIno80	1	2	56	180
5163	1	Ino80aid-htz1	withRad18-withoutIno80	1	2	57	180
5164	2	Ino80aid-htz1	withRad18-withoutIno80	1	2	58	180
5165	1	Ino80aid-htz1	withRad18-withoutIno80	1	2	59	180
5166	1	Ino80aid-htz1	withRad18-withoutIno80	1	2	60	180
5167	1	Ino80aid-htz1	withRad18-withoutIno80	1	2	61	180
5168	0	Ino80aid-htz1	withRad18-withoutIno80	1	2	62	180
5169	0	Ino80aid-htz1	withRad18-withoutIno80	1	2	63	180
5170	1	Ino80aid-htz1	withRad18-withoutIno80	1	2	64	180
5171	0	Ino80aid-htz1	withRad18-withoutIno80	1	2	65	180
5172	2	Ino80aid-htz1	withRad18-withoutIno80	1	2	66	180
5173	1	Ino80aid-htz1	withRad18-withoutIno80	1	2	67	180
5174	1	Ino80aid-htz1	withRad18-withoutIno80	1	2	68	180
5175	2	Ino80aid-htz1	withRad18-withoutIno80	1	2	69	180
5176	1	Ino80aid-htz1	withRad18-withoutIno80	1	2	70	180
5177	2	Ino80aid-htz1	withRad18-withoutIno80	1	2	71	180
5178	2	Ino80aid-htz1	withRad18-withoutIno80	1	2	72	180
5179	0	Ino80aid-htz1	withRad18-withoutIno80	2	3	0	180
5180	0	Ino80aid-htz1	withRad18-withoutIno80	2	3	1	180
5181	1	Ino80aid-htz1	withRad18-withoutIno80	2	3	2	180
5182	2	Ino80aid-htz1	withRad18-withoutIno80	2	3	3	180
5183	1	Ino80aid-htz1	withRad18-withoutIno80	2	3	4	180
5184	2	Ino80aid-htz1	withRad18-withoutIno80	2	3	5	180
5185	3	Ino80aid-htz1	withRad18-withoutIno80	2	3	6	180
5186	1	Ino80aid-htz1	withRad18-withoutIno80	2	3	7	180
5187	3	Ino80aid-htz1	withRad18-withoutIno80	2	3	8	180
5188	1	Ino80aid-htz1	withRad18-withoutIno80	2	3	9	180
5189	1	Ino80aid-htz1	withRad18-withoutIno80	2	3	10	180
5190	3	Ino80aid-htz1	withRad18-withoutIno80	2	3	11	180
5191	2	Ino80aid-htz1	withRad18-withoutIno80	2	3	12	180
5192	2	Ino80aid-htz1	withRad18-withoutIno80	2	3	13	180
5193	0	Ino80aid-htz1	withRad18-withoutIno80	2	3	14	180
5194	2	Ino80aid-htz1	withRad18-withoutIno80	2	3	15	180
5195	1	Ino80aid-htz1	withRad18-withoutIno80	2	3	16	180
5196	0	Ino80aid-htz1	withRad18-withoutIno80	2	3	17	180
5197	3	Ino80aid-htz1	withRad18-withoutIno80	2	3	18	180
5198	2	Ino80aid-htz1	withRad18-withoutIno80	2	3	19	180
5199	1	Ino80aid-htz1	withRad18-withoutIno80	2	3	20	180
5200	2	Ino80aid-htz1	withRad18-withoutIno80	2	3	21	180
5201	1	Ino80aid-htz1	withRad18-withoutIno80	2	3	22	180
5202	1	Ino80aid-htz1	withRad18-withoutIno80	2	3	23	180
5203	0	Ino80aid-htz1	withRad18-withoutIno80	2	3	24	180
5204	2	Ino80aid-htz1	withRad18-withoutIno80	2	3	25	180
5205	1	Ino80aid-htz1	withRad18-withoutIno80	2	3	26	180
5206	1	Ino80aid-htz1	withRad18-withoutIno80	2	3	27	180
5207	4	Ino80aid-htz1	withRad18-withoutIno80	2	3	28	180
5208	1	Ino80aid-htz1	withRad18-withoutIno80	2	3	29	180
5209	2	Ino80aid-htz1	withRad18-withoutIno80	2	3	30	180
5210	0	Ino80aid-htz1	withRad18-withoutIno80	2	3	31	180
5211	5	Ino80aid-htz1	withRad18-withoutIno80	2	3	32	180
5212	0	Ino80aid-htz1	withRad18-withoutIno80	2	3	33	180
5213	1	Ino80aid-htz1	withRad18-withoutIno80	2	3	34	180
5214	2	Ino80aid-htz1	withRad18-withoutIno80	2	3	35	180
5215	4	Ino80aid-htz1	withRad18-withoutIno80	2	3	36	180
5216	1	Ino80aid-htz1	withRad18-withoutIno80	2	3	37	180
5217	2	Ino80aid-htz1	withRad18-withoutIno80	2	3	38	180
5218	0	Ino80aid-htz1	withRad18-withoutIno80	2	3	39	180
5219	2	Ino80aid-htz1	withRad18-withoutIno80	2	3	40	180
5220	1	Ino80aid-htz1	withRad18-withoutIno80	2	3	41	180
5221	2	Ino80aid-htz1	withRad18-withoutIno80	2	3	42	180
5222	1	Ino80aid-htz1	withRad18-withoutIno80	2	3	43	180
5223	1	Ino80aid-htz1	withRad18-withoutIno80	2	3	44	180
5224	1	Ino80aid-htz1	withRad18-withoutIno80	2	3	45	180
5225	3	Ino80aid-htz1	withRad18-withoutIno80	2	3	46	180
5226	0	Ino80aid-htz1	withRad18-withoutIno80	2	3	47	180
5227	1	Ino80aid-htz1	withRad18-withoutIno80	2	3	48	180
5228	3	Ino80aid-htz1	withRad18-withoutIno80	2	3	49	180
5229	3	Ino80aid-htz1	withRad18-withoutIno80	2	3	50	180
5230	1	Ino80aid-htz1	withRad18-withoutIno80	2	3	51	180
5231	0	Ino80aid-htz1	withRad18-withoutIno80	2	3	52	180
5232	0	Ino80aid-htz1	withRad18-withoutIno80	2	3	53	180
5233	0	Ino80aid-htz1	withRad18-withoutIno80	2	3	54	180
5234	1	Ino80aid-htz1	withRad18-withoutIno80	2	3	55	180
5235	0	Ino80aid-htz1	withRad18-withoutIno80	2	3	56	180
5236	3	Ino80aid-htz1	withRad18-withoutIno80	2	3	57	180
5237	1	Ino80aid-htz1	withRad18-withoutIno80	2	3	58	180
5238	1	Ino80aid-htz1	withRad18-withoutIno80	2	3	59	180
5239	1	Ino80aid-htz1	withRad18-withoutIno80	2	3	60	180
5240	1	Ino80aid-htz1	withRad18-withoutIno80	2	3	61	180
5241	0	Ino80aid-htz1	withRad18-withoutIno80	2	3	62	180
5242	2	Ino80aid-htz1	withRad18-withoutIno80	2	3	63	180
1071	3	Ino80aid-htz1-swr1	withRad18-withIno80	3	1	0	0
1072	1	Ino80aid-htz1-swr1	withRad18-withIno80	3	1	1	0
1073	1	Ino80aid-htz1-swr1	withRad18-withIno80	3	1	2	0
1074	5	Ino80aid-htz1-swr1	withRad18-withIno80	3	1	3	0
1075	4	Ino80aid-htz1-swr1	withRad18-withIno80	3	1	4	0
1076	4	Ino80aid-htz1-swr1	withRad18-withIno80	3	1	5	0
1077	4	Ino80aid-htz1-swr1	withRad18-withIno80	3	1	6	0
1078	2	Ino80aid-htz1-swr1	withRad18-withIno80	3	1	7	0
1079	2	Ino80aid-htz1-swr1	withRad18-withIno80	3	1	8	0
1080	1	Ino80aid-htz1-swr1	withRad18-withIno80	3	1	9	0
1081	0	Ino80aid-htz1-swr1	withRad18-withIno80	3	1	10	0
1082	3	Ino80aid-htz1-swr1	withRad18-withIno80	3	1	11	0
1083	2	Ino80aid-htz1-swr1	withRad18-withIno80	3	1	12	0
1084	2	Ino80aid-htz1-swr1	withRad18-withIno80	3	1	13	0
1085	1	Ino80aid-htz1-swr1	withRad18-withIno80	3	1	14	0
1086	1	Ino80aid-htz1-swr1	withRad18-withIno80	3	1	15	0
1087	0	Ino80aid-htz1-swr1	withRad18-withIno80	3	1	16	0
1088	4	Ino80aid-htz1-swr1	withRad18-withIno80	3	1	17	0
1089	2	Ino80aid-htz1-swr1	withRad18-withIno80	3	1	18	0
1090	1	Ino80aid-htz1-swr1	withRad18-withIno80	3	1	19	0
1091	1	Ino80aid-htz1-swr1	withRad18-withIno80	3	1	20	0
1092	2	Ino80aid-htz1-swr1	withRad18-withIno80	3	1	21	0
1093	0	Ino80aid-htz1-swr1	withRad18-withIno80	3	1	22	0
1094	3	Ino80aid-htz1-swr1	withRad18-withIno80	3	1	23	0
1095	3	Ino80aid-htz1-swr1	withRad18-withIno80	3	1	24	0
1096	3	Ino80aid-htz1-swr1	withRad18-withIno80	3	1	25	0
1097	2	Ino80aid-htz1-swr1	withRad18-withIno80	3	1	26	0
1098	1	Ino80aid-htz1-swr1	withRad18-withIno80	3	1	27	0
1099	1	Ino80aid-htz1-swr1	withRad18-withIno80	3	1	28	0
1100	0	Ino80aid-htz1-swr1	withRad18-withIno80	3	1	29	0
1101	2	Ino80aid-htz1-swr1	withRad18-withIno80	3	1	30	0
1102	2	Ino80aid-htz1-swr1	withRad18-withIno80	3	1	31	0
1103	1	Ino80aid-htz1-swr1	withRad18-withIno80	3	1	32	0
1104	1	Ino80aid-htz1-swr1	withRad18-withIno80	3	1	33	0
1105	3	Ino80aid-htz1-swr1	withRad18-withIno80	3	1	34	0
1106	2	Ino80aid-htz1-swr1	withRad18-withIno80	3	1	35	0
1107	2	Ino80aid-htz1-swr1	withRad18-withIno80	3	1	36	0
1108	3	Ino80aid-htz1-swr1	withRad18-withIno80	3	1	37	0
1109	3	Ino80aid-htz1-swr1	withRad18-withIno80	3	1	38	0
1110	1	Ino80aid-htz1-swr1	withRad18-withIno80	3	1	39	0
1111	1	Ino80aid-htz1-swr1	withRad18-withIno80	3	1	40	0
1112	1	Ino80aid-htz1-swr1	withRad18-withIno80	3	1	41	0
1113	1	Ino80aid-htz1-swr1	withRad18-withIno80	3	1	42	0
1114	1	Ino80aid-htz1-swr1	withRad18-withIno80	3	1	43	0
1115	3	Ino80aid-htz1-swr1	withRad18-withIno80	3	1	44	0
1116	1	Ino80aid-htz1-swr1	withRad18-withIno80	3	1	45	0
1117	2	Ino80aid-htz1-swr1	withRad18-withIno80	3	1	46	0
1118	2	Ino80aid-htz1-swr1	withRad18-withIno80	3	1	47	0
1119	2	Ino80aid-htz1-swr1	withRad18-withIno80	3	1	48	0
1120	1	Ino80aid-htz1-swr1	withRad18-withIno80	3	1	49	0
1121	2	Ino80aid-htz1-swr1	withRad18-withIno80	3	1	50	0
1122	3	Ino80aid-htz1-swr1	withRad18-withIno80	3	1	51	0
1123	6	Ino80aid-htz1-swr1	withRad18-withIno80	3	1	52	0
1124	3	Ino80aid-htz1-swr1	withRad18-withIno80	3	1	53	0
1125	3	Ino80aid-htz1-swr1	withRad18-withIno80	3	1	54	0
1126	1	Ino80aid-htz1-swr1	withRad18-withIno80	3	1	55	0
1127	2	Ino80aid-htz1-swr1	withRad18-withIno80	3	1	56	0
1128	1	Ino80aid-htz1-swr1	withRad18-withIno80	3	1	57	0
1129	3	Ino80aid-htz1-swr1	withRad18-withIno80	3	1	58	0
1130	4	Ino80aid-htz1-swr1	withRad18-withIno80	3	1	59	0
1131	1	Ino80aid-htz1-swr1	withRad18-withIno80	3	1	60	0
1132	1	Ino80aid-htz1-swr1	withRad18-withIno80	3	1	61	0
1133	0	Ino80aid-htz1-swr1	withRad18-withIno80	3	1	62	0
1134	2	Ino80aid-htz1-swr1	withRad18-withIno80	3	1	63	0
1135	1	Ino80aid-htz1-swr1	withRad18-withIno80	3	1	64	0
1136	2	Ino80aid-htz1-swr1	withRad18-withIno80	3	1	65	0
1137	4	Ino80aid-htz1-swr1	withRad18-withIno80	3	1	66	0
1138	1	Ino80aid-htz1-swr1	withRad18-withIno80	3	1	67	0
1139	4	Ino80aid-htz1-swr1	withRad18-withIno80	3	1	68	0
893	4	Ino80aid-htz1-swr1	withRad18-withIno80	1	2	0	0
894	0	Ino80aid-htz1-swr1	withRad18-withIno80	1	2	1	0
895	0	Ino80aid-htz1-swr1	withRad18-withIno80	1	2	2	0
896	1	Ino80aid-htz1-swr1	withRad18-withIno80	1	2	3	0
897	0	Ino80aid-htz1-swr1	withRad18-withIno80	1	2	4	0
898	3	Ino80aid-htz1-swr1	withRad18-withIno80	1	2	5	0
899	2	Ino80aid-htz1-swr1	withRad18-withIno80	1	2	6	0
900	2	Ino80aid-htz1-swr1	withRad18-withIno80	1	2	7	0
901	0	Ino80aid-htz1-swr1	withRad18-withIno80	1	2	8	0
902	1	Ino80aid-htz1-swr1	withRad18-withIno80	1	2	9	0
903	4	Ino80aid-htz1-swr1	withRad18-withIno80	1	2	10	0
904	0	Ino80aid-htz1-swr1	withRad18-withIno80	1	2	11	0
905	0	Ino80aid-htz1-swr1	withRad18-withIno80	1	2	12	0
906	2	Ino80aid-htz1-swr1	withRad18-withIno80	1	2	13	0
907	0	Ino80aid-htz1-swr1	withRad18-withIno80	1	2	14	0
908	3	Ino80aid-htz1-swr1	withRad18-withIno80	1	2	15	0
909	0	Ino80aid-htz1-swr1	withRad18-withIno80	1	2	16	0
910	1	Ino80aid-htz1-swr1	withRad18-withIno80	1	2	17	0
911	3	Ino80aid-htz1-swr1	withRad18-withIno80	1	2	18	0
912	1	Ino80aid-htz1-swr1	withRad18-withIno80	1	2	19	0
913	2	Ino80aid-htz1-swr1	withRad18-withIno80	1	2	20	0
914	1	Ino80aid-htz1-swr1	withRad18-withIno80	1	2	21	0
915	1	Ino80aid-htz1-swr1	withRad18-withIno80	1	2	22	0
916	3	Ino80aid-htz1-swr1	withRad18-withIno80	1	2	23	0
917	1	Ino80aid-htz1-swr1	withRad18-withIno80	1	2	24	0
918	2	Ino80aid-htz1-swr1	withRad18-withIno80	1	2	25	0
919	2	Ino80aid-htz1-swr1	withRad18-withIno80	1	2	26	0
920	3	Ino80aid-htz1-swr1	withRad18-withIno80	1	2	27	0
921	3	Ino80aid-htz1-swr1	withRad18-withIno80	1	2	28	0
922	2	Ino80aid-htz1-swr1	withRad18-withIno80	1	2	29	0
923	2	Ino80aid-htz1-swr1	withRad18-withIno80	1	2	30	0
924	2	Ino80aid-htz1-swr1	withRad18-withIno80	1	2	31	0
925	0	Ino80aid-htz1-swr1	withRad18-withIno80	1	2	32	0
926	3	Ino80aid-htz1-swr1	withRad18-withIno80	1	2	33	0
927	1	Ino80aid-htz1-swr1	withRad18-withIno80	1	2	34	0
928	0	Ino80aid-htz1-swr1	withRad18-withIno80	1	2	35	0
929	2	Ino80aid-htz1-swr1	withRad18-withIno80	1	2	36	0
930	1	Ino80aid-htz1-swr1	withRad18-withIno80	1	2	37	0
931	0	Ino80aid-htz1-swr1	withRad18-withIno80	1	2	38	0
932	1	Ino80aid-htz1-swr1	withRad18-withIno80	1	2	39	0
933	1	Ino80aid-htz1-swr1	withRad18-withIno80	1	2	40	0
934	4	Ino80aid-htz1-swr1	withRad18-withIno80	1	2	41	0
935	2	Ino80aid-htz1-swr1	withRad18-withIno80	1	2	42	0
936	4	Ino80aid-htz1-swr1	withRad18-withIno80	1	2	43	0
937	2	Ino80aid-htz1-swr1	withRad18-withIno80	1	2	44	0
938	4	Ino80aid-htz1-swr1	withRad18-withIno80	1	2	45	0
939	2	Ino80aid-htz1-swr1	withRad18-withIno80	1	2	46	0
940	1	Ino80aid-htz1-swr1	withRad18-withIno80	1	2	47	0
941	3	Ino80aid-htz1-swr1	withRad18-withIno80	1	2	48	0
942	2	Ino80aid-htz1-swr1	withRad18-withIno80	1	2	49	0
943	4	Ino80aid-htz1-swr1	withRad18-withIno80	1	2	50	0
944	2	Ino80aid-htz1-swr1	withRad18-withIno80	1	2	51	0
945	4	Ino80aid-htz1-swr1	withRad18-withIno80	1	2	52	0
946	2	Ino80aid-htz1-swr1	withRad18-withIno80	1	2	53	0
947	4	Ino80aid-htz1-swr1	withRad18-withIno80	1	2	54	0
948	1	Ino80aid-htz1-swr1	withRad18-withIno80	1	2	55	0
949	2	Ino80aid-htz1-swr1	withRad18-withIno80	1	2	56	0
950	2	Ino80aid-htz1-swr1	withRad18-withIno80	1	2	57	0
951	1	Ino80aid-htz1-swr1	withRad18-withIno80	1	2	58	0
952	4	Ino80aid-htz1-swr1	withRad18-withIno80	1	2	59	0
953	2	Ino80aid-htz1-swr1	withRad18-withIno80	1	2	60	0
954	3	Ino80aid-htz1-swr1	withRad18-withIno80	1	2	61	0
955	6	Ino80aid-htz1-swr1	withRad18-withIno80	1	2	62	0
956	2	Ino80aid-htz1-swr1	withRad18-withIno80	1	2	63	0
957	0	Ino80aid-htz1-swr1	withRad18-withIno80	1	2	64	0
958	2	Ino80aid-htz1-swr1	withRad18-withIno80	1	2	65	0
959	0	Ino80aid-htz1-swr1	withRad18-withIno80	1	2	66	0
960	4	Ino80aid-htz1-swr1	withRad18-withIno80	1	2	67	0
961	3	Ino80aid-htz1-swr1	withRad18-withIno80	1	2	68	0
962	4	Ino80aid-htz1-swr1	withRad18-withIno80	1	2	69	0
963	1	Ino80aid-htz1-swr1	withRad18-withIno80	1	2	70	0
964	0	Ino80aid-htz1-swr1	withRad18-withIno80	1	2	71	0
965	3	Ino80aid-htz1-swr1	withRad18-withIno80	1	2	72	0
966	3	Ino80aid-htz1-swr1	withRad18-withIno80	1	2	73	0
967	0	Ino80aid-htz1-swr1	withRad18-withIno80	1	2	74	0
968	0	Ino80aid-htz1-swr1	withRad18-withIno80	1	2	75	0
969	2	Ino80aid-htz1-swr1	withRad18-withIno80	1	2	76	0
970	0	Ino80aid-htz1-swr1	withRad18-withIno80	1	2	77	0
971	4	Ino80aid-htz1-swr1	withRad18-withIno80	1	2	78	0
972	1	Ino80aid-htz1-swr1	withRad18-withIno80	1	2	79	0
973	1	Ino80aid-htz1-swr1	withRad18-withIno80	1	2	80	0
974	3	Ino80aid-htz1-swr1	withRad18-withIno80	1	2	81	0
975	2	Ino80aid-htz1-swr1	withRad18-withIno80	1	2	82	0
976	2	Ino80aid-htz1-swr1	withRad18-withIno80	1	2	83	0
977	1	Ino80aid-htz1-swr1	withRad18-withIno80	1	2	84	0
978	4	Ino80aid-htz1-swr1	withRad18-withIno80	1	2	85	0
979	1	Ino80aid-htz1-swr1	withRad18-withIno80	1	2	86	0
980	0	Ino80aid-htz1-swr1	withRad18-withIno80	1	2	87	0
981	2	Ino80aid-htz1-swr1	withRad18-withIno80	1	2	88	0
982	2	Ino80aid-htz1-swr1	withRad18-withIno80	1	2	89	0
983	2	Ino80aid-htz1-swr1	withRad18-withIno80	1	2	90	0
984	1	Ino80aid-htz1-swr1	withRad18-withIno80	1	2	91	0
985	0	Ino80aid-htz1-swr1	withRad18-withIno80	1	2	92	0
986	4	Ino80aid-htz1-swr1	withRad18-withIno80	1	2	93	0
987	3	Ino80aid-htz1-swr1	withRad18-withIno80	1	2	94	0
988	1	Ino80aid-htz1-swr1	withRad18-withIno80	1	2	95	0
989	1	Ino80aid-htz1-swr1	withRad18-withIno80	1	2	96	0
990	2	Ino80aid-htz1-swr1	withRad18-withIno80	1	2	97	0
991	1	Ino80aid-htz1-swr1	withRad18-withIno80	1	2	98	0
992	4	Ino80aid-htz1-swr1	withRad18-withIno80	1	2	99	0
993	3	Ino80aid-htz1-swr1	withRad18-withIno80	1	2	100	0
994	2	Ino80aid-htz1-swr1	withRad18-withIno80	1	2	101	0
995	2	Ino80aid-htz1-swr1	withRad18-withIno80	1	2	102	0
996	0	Ino80aid-htz1-swr1	withRad18-withIno80	1	2	103	0
997	2	Ino80aid-htz1-swr1	withRad18-withIno80	1	2	104	0
998	3	Ino80aid-htz1-swr1	withRad18-withIno80	1	2	105	0
999	3	Ino80aid-htz1-swr1	withRad18-withIno80	2	3	0	0
1000	1	Ino80aid-htz1-swr1	withRad18-withIno80	2	3	1	0
1001	2	Ino80aid-htz1-swr1	withRad18-withIno80	2	3	2	0
1002	4	Ino80aid-htz1-swr1	withRad18-withIno80	2	3	3	0
1003	1	Ino80aid-htz1-swr1	withRad18-withIno80	2	3	4	0
1004	2	Ino80aid-htz1-swr1	withRad18-withIno80	2	3	5	0
1005	6	Ino80aid-htz1-swr1	withRad18-withIno80	2	3	6	0
1006	2	Ino80aid-htz1-swr1	withRad18-withIno80	2	3	7	0
1007	1	Ino80aid-htz1-swr1	withRad18-withIno80	2	3	8	0
1008	1	Ino80aid-htz1-swr1	withRad18-withIno80	2	3	9	0
1009	0	Ino80aid-htz1-swr1	withRad18-withIno80	2	3	10	0
1010	1	Ino80aid-htz1-swr1	withRad18-withIno80	2	3	11	0
1011	1	Ino80aid-htz1-swr1	withRad18-withIno80	2	3	12	0
1012	3	Ino80aid-htz1-swr1	withRad18-withIno80	2	3	13	0
1013	1	Ino80aid-htz1-swr1	withRad18-withIno80	2	3	14	0
1014	3	Ino80aid-htz1-swr1	withRad18-withIno80	2	3	15	0
1015	1	Ino80aid-htz1-swr1	withRad18-withIno80	2	3	16	0
1016	3	Ino80aid-htz1-swr1	withRad18-withIno80	2	3	17	0
1017	5	Ino80aid-htz1-swr1	withRad18-withIno80	2	3	18	0
1018	1	Ino80aid-htz1-swr1	withRad18-withIno80	2	3	19	0
1019	2	Ino80aid-htz1-swr1	withRad18-withIno80	2	3	20	0
1020	1	Ino80aid-htz1-swr1	withRad18-withIno80	2	3	21	0
1021	3	Ino80aid-htz1-swr1	withRad18-withIno80	2	3	22	0
1022	1	Ino80aid-htz1-swr1	withRad18-withIno80	2	3	23	0
1023	5	Ino80aid-htz1-swr1	withRad18-withIno80	2	3	24	0
1024	2	Ino80aid-htz1-swr1	withRad18-withIno80	2	3	25	0
1025	3	Ino80aid-htz1-swr1	withRad18-withIno80	2	3	26	0
1026	1	Ino80aid-htz1-swr1	withRad18-withIno80	2	3	27	0
1027	1	Ino80aid-htz1-swr1	withRad18-withIno80	2	3	28	0
1028	2	Ino80aid-htz1-swr1	withRad18-withIno80	2	3	29	0
1029	2	Ino80aid-htz1-swr1	withRad18-withIno80	2	3	30	0
1030	1	Ino80aid-htz1-swr1	withRad18-withIno80	2	3	31	0
1031	2	Ino80aid-htz1-swr1	withRad18-withIno80	2	3	32	0
1032	1	Ino80aid-htz1-swr1	withRad18-withIno80	2	3	33	0
1033	2	Ino80aid-htz1-swr1	withRad18-withIno80	2	3	34	0
1034	1	Ino80aid-htz1-swr1	withRad18-withIno80	2	3	35	0
1035	4	Ino80aid-htz1-swr1	withRad18-withIno80	2	3	36	0
1036	2	Ino80aid-htz1-swr1	withRad18-withIno80	2	3	37	0
1037	2	Ino80aid-htz1-swr1	withRad18-withIno80	2	3	38	0
1038	3	Ino80aid-htz1-swr1	withRad18-withIno80	2	3	39	0
1039	3	Ino80aid-htz1-swr1	withRad18-withIno80	2	3	40	0
1040	2	Ino80aid-htz1-swr1	withRad18-withIno80	2	3	41	0
1041	1	Ino80aid-htz1-swr1	withRad18-withIno80	2	3	42	0
1042	3	Ino80aid-htz1-swr1	withRad18-withIno80	2	3	43	0
1043	3	Ino80aid-htz1-swr1	withRad18-withIno80	2	3	44	0
1044	0	Ino80aid-htz1-swr1	withRad18-withIno80	2	3	45	0
1045	1	Ino80aid-htz1-swr1	withRad18-withIno80	2	3	46	0
1046	3	Ino80aid-htz1-swr1	withRad18-withIno80	2	3	47	0
1047	2	Ino80aid-htz1-swr1	withRad18-withIno80	2	3	48	0
1048	2	Ino80aid-htz1-swr1	withRad18-withIno80	2	3	49	0
1049	0	Ino80aid-htz1-swr1	withRad18-withIno80	2	3	50	0
1050	1	Ino80aid-htz1-swr1	withRad18-withIno80	2	3	51	0
1051	2	Ino80aid-htz1-swr1	withRad18-withIno80	2	3	52	0
1052	1	Ino80aid-htz1-swr1	withRad18-withIno80	2	3	53	0
1053	1	Ino80aid-htz1-swr1	withRad18-withIno80	2	3	54	0
1054	1	Ino80aid-htz1-swr1	withRad18-withIno80	2	3	55	0
1055	3	Ino80aid-htz1-swr1	withRad18-withIno80	2	3	56	0
1056	1	Ino80aid-htz1-swr1	withRad18-withIno80	2	3	57	0
1057	3	Ino80aid-htz1-swr1	withRad18-withIno80	2	3	58	0
1058	1	Ino80aid-htz1-swr1	withRad18-withIno80	2	3	59	0
1059	0	Ino80aid-htz1-swr1	withRad18-withIno80	2	3	60	0
1060	1	Ino80aid-htz1-swr1	withRad18-withIno80	2	3	61	0
1061	5	Ino80aid-htz1-swr1	withRad18-withIno80	2	3	62	0
1062	4	Ino80aid-htz1-swr1	withRad18-withIno80	2	3	63	0
1063	1	Ino80aid-htz1-swr1	withRad18-withIno80	2	3	64	0
1064	4	Ino80aid-htz1-swr1	withRad18-withIno80	2	3	65	0
1065	2	Ino80aid-htz1-swr1	withRad18-withIno80	2	3	66	0
1066	2	Ino80aid-htz1-swr1	withRad18-withIno80	2	3	67	0
1067	1	Ino80aid-htz1-swr1	withRad18-withIno80	2	3	68	0
1068	4	Ino80aid-htz1-swr1	withRad18-withIno80	2	3	69	0
1069	1	Ino80aid-htz1-swr1	withRad18-withIno80	2	3	70	0
1070	2	Ino80aid-htz1-swr1	withRad18-withIno80	2	3	71	0
1654	2	Ino80aid-htz1-swr1	withRad18-withIno80	3	1	0	60
1655	3	Ino80aid-htz1-swr1	withRad18-withIno80	3	1	1	60
1656	2	Ino80aid-htz1-swr1	withRad18-withIno80	3	1	2	60
1657	2	Ino80aid-htz1-swr1	withRad18-withIno80	3	1	3	60
1658	2	Ino80aid-htz1-swr1	withRad18-withIno80	3	1	4	60
1659	3	Ino80aid-htz1-swr1	withRad18-withIno80	3	1	5	60
1660	2	Ino80aid-htz1-swr1	withRad18-withIno80	3	1	6	60
1661	1	Ino80aid-htz1-swr1	withRad18-withIno80	3	1	7	60
1662	1	Ino80aid-htz1-swr1	withRad18-withIno80	3	1	8	60
1663	3	Ino80aid-htz1-swr1	withRad18-withIno80	3	1	9	60
1664	1	Ino80aid-htz1-swr1	withRad18-withIno80	3	1	10	60
1665	3	Ino80aid-htz1-swr1	withRad18-withIno80	3	1	11	60
1666	0	Ino80aid-htz1-swr1	withRad18-withIno80	3	1	12	60
1667	1	Ino80aid-htz1-swr1	withRad18-withIno80	3	1	13	60
1668	2	Ino80aid-htz1-swr1	withRad18-withIno80	3	1	14	60
1669	1	Ino80aid-htz1-swr1	withRad18-withIno80	3	1	15	60
1670	0	Ino80aid-htz1-swr1	withRad18-withIno80	3	1	16	60
1671	2	Ino80aid-htz1-swr1	withRad18-withIno80	3	1	17	60
1672	2	Ino80aid-htz1-swr1	withRad18-withIno80	3	1	18	60
1673	2	Ino80aid-htz1-swr1	withRad18-withIno80	3	1	19	60
1674	1	Ino80aid-htz1-swr1	withRad18-withIno80	3	1	20	60
1675	0	Ino80aid-htz1-swr1	withRad18-withIno80	3	1	21	60
1676	0	Ino80aid-htz1-swr1	withRad18-withIno80	3	1	22	60
1677	2	Ino80aid-htz1-swr1	withRad18-withIno80	3	1	23	60
1678	1	Ino80aid-htz1-swr1	withRad18-withIno80	3	1	24	60
1679	2	Ino80aid-htz1-swr1	withRad18-withIno80	3	1	25	60
1680	1	Ino80aid-htz1-swr1	withRad18-withIno80	3	1	26	60
1681	3	Ino80aid-htz1-swr1	withRad18-withIno80	3	1	27	60
1682	2	Ino80aid-htz1-swr1	withRad18-withIno80	3	1	28	60
1683	0	Ino80aid-htz1-swr1	withRad18-withIno80	3	1	29	60
1684	4	Ino80aid-htz1-swr1	withRad18-withIno80	3	1	30	60
1685	2	Ino80aid-htz1-swr1	withRad18-withIno80	3	1	31	60
1686	1	Ino80aid-htz1-swr1	withRad18-withIno80	3	1	32	60
1687	0	Ino80aid-htz1-swr1	withRad18-withIno80	3	1	33	60
1688	2	Ino80aid-htz1-swr1	withRad18-withIno80	3	1	34	60
1689	4	Ino80aid-htz1-swr1	withRad18-withIno80	3	1	35	60
1690	3	Ino80aid-htz1-swr1	withRad18-withIno80	3	1	36	60
1691	3	Ino80aid-htz1-swr1	withRad18-withIno80	3	1	37	60
1692	1	Ino80aid-htz1-swr1	withRad18-withIno80	3	1	38	60
1693	2	Ino80aid-htz1-swr1	withRad18-withIno80	3	1	39	60
1694	0	Ino80aid-htz1-swr1	withRad18-withIno80	3	1	40	60
1695	4	Ino80aid-htz1-swr1	withRad18-withIno80	3	1	41	60
1696	3	Ino80aid-htz1-swr1	withRad18-withIno80	3	1	42	60
1697	0	Ino80aid-htz1-swr1	withRad18-withIno80	3	1	43	60
1698	0	Ino80aid-htz1-swr1	withRad18-withIno80	3	1	44	60
1699	3	Ino80aid-htz1-swr1	withRad18-withIno80	3	1	45	60
1700	1	Ino80aid-htz1-swr1	withRad18-withIno80	3	1	46	60
1701	1	Ino80aid-htz1-swr1	withRad18-withIno80	3	1	47	60
1702	1	Ino80aid-htz1-swr1	withRad18-withIno80	3	1	48	60
1703	3	Ino80aid-htz1-swr1	withRad18-withIno80	3	1	49	60
1704	0	Ino80aid-htz1-swr1	withRad18-withIno80	3	1	50	60
1705	2	Ino80aid-htz1-swr1	withRad18-withIno80	3	1	51	60
1706	2	Ino80aid-htz1-swr1	withRad18-withIno80	3	1	52	60
1707	2	Ino80aid-htz1-swr1	withRad18-withIno80	3	1	53	60
1708	1	Ino80aid-htz1-swr1	withRad18-withIno80	3	1	54	60
1709	3	Ino80aid-htz1-swr1	withRad18-withIno80	3	1	55	60
1710	2	Ino80aid-htz1-swr1	withRad18-withIno80	3	1	56	60
1711	5	Ino80aid-htz1-swr1	withRad18-withIno80	3	1	57	60
1712	2	Ino80aid-htz1-swr1	withRad18-withIno80	3	1	58	60
1713	3	Ino80aid-htz1-swr1	withRad18-withIno80	3	1	59	60
1714	1	Ino80aid-htz1-swr1	withRad18-withIno80	3	1	60	60
1715	0	Ino80aid-htz1-swr1	withRad18-withIno80	3	1	61	60
1716	0	Ino80aid-htz1-swr1	withRad18-withIno80	3	1	62	60
1717	1	Ino80aid-htz1-swr1	withRad18-withIno80	3	1	63	60
1512	2	Ino80aid-htz1-swr1	withRad18-withIno80	1	2	0	60
1513	2	Ino80aid-htz1-swr1	withRad18-withIno80	1	2	1	60
1514	1	Ino80aid-htz1-swr1	withRad18-withIno80	1	2	2	60
1515	2	Ino80aid-htz1-swr1	withRad18-withIno80	1	2	3	60
1516	6	Ino80aid-htz1-swr1	withRad18-withIno80	1	2	4	60
1517	2	Ino80aid-htz1-swr1	withRad18-withIno80	1	2	5	60
1518	0	Ino80aid-htz1-swr1	withRad18-withIno80	1	2	6	60
1519	3	Ino80aid-htz1-swr1	withRad18-withIno80	1	2	7	60
1520	2	Ino80aid-htz1-swr1	withRad18-withIno80	1	2	8	60
1521	1	Ino80aid-htz1-swr1	withRad18-withIno80	1	2	9	60
1522	1	Ino80aid-htz1-swr1	withRad18-withIno80	1	2	10	60
1523	1	Ino80aid-htz1-swr1	withRad18-withIno80	1	2	11	60
1524	3	Ino80aid-htz1-swr1	withRad18-withIno80	1	2	12	60
1525	3	Ino80aid-htz1-swr1	withRad18-withIno80	1	2	13	60
1526	1	Ino80aid-htz1-swr1	withRad18-withIno80	1	2	14	60
1527	0	Ino80aid-htz1-swr1	withRad18-withIno80	1	2	15	60
1528	0	Ino80aid-htz1-swr1	withRad18-withIno80	1	2	16	60
1529	3	Ino80aid-htz1-swr1	withRad18-withIno80	1	2	17	60
1530	1	Ino80aid-htz1-swr1	withRad18-withIno80	1	2	18	60
1531	2	Ino80aid-htz1-swr1	withRad18-withIno80	1	2	19	60
1532	2	Ino80aid-htz1-swr1	withRad18-withIno80	1	2	20	60
1533	2	Ino80aid-htz1-swr1	withRad18-withIno80	1	2	21	60
1534	0	Ino80aid-htz1-swr1	withRad18-withIno80	1	2	22	60
1535	2	Ino80aid-htz1-swr1	withRad18-withIno80	1	2	23	60
1536	0	Ino80aid-htz1-swr1	withRad18-withIno80	1	2	24	60
1537	4	Ino80aid-htz1-swr1	withRad18-withIno80	1	2	25	60
1538	3	Ino80aid-htz1-swr1	withRad18-withIno80	1	2	26	60
1539	2	Ino80aid-htz1-swr1	withRad18-withIno80	1	2	27	60
1540	0	Ino80aid-htz1-swr1	withRad18-withIno80	1	2	28	60
1541	0	Ino80aid-htz1-swr1	withRad18-withIno80	1	2	29	60
1542	3	Ino80aid-htz1-swr1	withRad18-withIno80	1	2	30	60
1543	2	Ino80aid-htz1-swr1	withRad18-withIno80	1	2	31	60
1544	1	Ino80aid-htz1-swr1	withRad18-withIno80	1	2	32	60
1545	6	Ino80aid-htz1-swr1	withRad18-withIno80	1	2	33	60
1546	3	Ino80aid-htz1-swr1	withRad18-withIno80	1	2	34	60
1547	2	Ino80aid-htz1-swr1	withRad18-withIno80	1	2	35	60
1548	1	Ino80aid-htz1-swr1	withRad18-withIno80	1	2	36	60
1549	3	Ino80aid-htz1-swr1	withRad18-withIno80	1	2	37	60
1550	2	Ino80aid-htz1-swr1	withRad18-withIno80	1	2	38	60
1551	1	Ino80aid-htz1-swr1	withRad18-withIno80	1	2	39	60
1552	1	Ino80aid-htz1-swr1	withRad18-withIno80	1	2	40	60
1553	1	Ino80aid-htz1-swr1	withRad18-withIno80	1	2	41	60
1554	1	Ino80aid-htz1-swr1	withRad18-withIno80	1	2	42	60
1555	3	Ino80aid-htz1-swr1	withRad18-withIno80	1	2	43	60
1556	2	Ino80aid-htz1-swr1	withRad18-withIno80	1	2	44	60
1557	3	Ino80aid-htz1-swr1	withRad18-withIno80	1	2	45	60
1558	0	Ino80aid-htz1-swr1	withRad18-withIno80	1	2	46	60
1559	1	Ino80aid-htz1-swr1	withRad18-withIno80	1	2	47	60
1560	0	Ino80aid-htz1-swr1	withRad18-withIno80	1	2	48	60
1561	2	Ino80aid-htz1-swr1	withRad18-withIno80	1	2	49	60
1562	3	Ino80aid-htz1-swr1	withRad18-withIno80	1	2	50	60
1563	1	Ino80aid-htz1-swr1	withRad18-withIno80	1	2	51	60
1564	2	Ino80aid-htz1-swr1	withRad18-withIno80	1	2	52	60
1565	0	Ino80aid-htz1-swr1	withRad18-withIno80	1	2	53	60
1566	1	Ino80aid-htz1-swr1	withRad18-withIno80	1	2	54	60
1567	2	Ino80aid-htz1-swr1	withRad18-withIno80	1	2	55	60
1568	1	Ino80aid-htz1-swr1	withRad18-withIno80	1	2	56	60
1569	3	Ino80aid-htz1-swr1	withRad18-withIno80	1	2	57	60
1570	4	Ino80aid-htz1-swr1	withRad18-withIno80	1	2	58	60
1571	4	Ino80aid-htz1-swr1	withRad18-withIno80	1	2	59	60
1572	2	Ino80aid-htz1-swr1	withRad18-withIno80	1	2	60	60
1573	4	Ino80aid-htz1-swr1	withRad18-withIno80	1	2	61	60
1574	0	Ino80aid-htz1-swr1	withRad18-withIno80	1	2	62	60
1575	4	Ino80aid-htz1-swr1	withRad18-withIno80	1	2	63	60
1576	0	Ino80aid-htz1-swr1	withRad18-withIno80	1	2	64	60
1577	2	Ino80aid-htz1-swr1	withRad18-withIno80	1	2	65	60
1578	1	Ino80aid-htz1-swr1	withRad18-withIno80	1	2	66	60
1579	1	Ino80aid-htz1-swr1	withRad18-withIno80	1	2	67	60
1580	3	Ino80aid-htz1-swr1	withRad18-withIno80	1	2	68	60
1581	0	Ino80aid-htz1-swr1	withRad18-withIno80	1	2	69	60
1582	2	Ino80aid-htz1-swr1	withRad18-withIno80	1	2	70	60
1583	4	Ino80aid-htz1-swr1	withRad18-withIno80	1	2	71	60
1584	4	Ino80aid-htz1-swr1	withRad18-withIno80	1	2	72	60
1585	2	Ino80aid-htz1-swr1	withRad18-withIno80	1	2	73	60
1586	1	Ino80aid-htz1-swr1	withRad18-withIno80	2	3	0	60
1587	3	Ino80aid-htz1-swr1	withRad18-withIno80	2	3	1	60
1588	1	Ino80aid-htz1-swr1	withRad18-withIno80	2	3	2	60
1589	3	Ino80aid-htz1-swr1	withRad18-withIno80	2	3	3	60
1590	3	Ino80aid-htz1-swr1	withRad18-withIno80	2	3	4	60
1591	4	Ino80aid-htz1-swr1	withRad18-withIno80	2	3	5	60
1592	1	Ino80aid-htz1-swr1	withRad18-withIno80	2	3	6	60
1593	3	Ino80aid-htz1-swr1	withRad18-withIno80	2	3	7	60
1594	2	Ino80aid-htz1-swr1	withRad18-withIno80	2	3	8	60
1595	2	Ino80aid-htz1-swr1	withRad18-withIno80	2	3	9	60
1596	1	Ino80aid-htz1-swr1	withRad18-withIno80	2	3	10	60
1597	2	Ino80aid-htz1-swr1	withRad18-withIno80	2	3	11	60
1598	1	Ino80aid-htz1-swr1	withRad18-withIno80	2	3	12	60
1599	3	Ino80aid-htz1-swr1	withRad18-withIno80	2	3	13	60
1600	0	Ino80aid-htz1-swr1	withRad18-withIno80	2	3	14	60
1601	1	Ino80aid-htz1-swr1	withRad18-withIno80	2	3	15	60
1602	2	Ino80aid-htz1-swr1	withRad18-withIno80	2	3	16	60
1603	1	Ino80aid-htz1-swr1	withRad18-withIno80	2	3	17	60
1604	2	Ino80aid-htz1-swr1	withRad18-withIno80	2	3	18	60
1605	3	Ino80aid-htz1-swr1	withRad18-withIno80	2	3	19	60
1606	3	Ino80aid-htz1-swr1	withRad18-withIno80	2	3	20	60
1607	2	Ino80aid-htz1-swr1	withRad18-withIno80	2	3	21	60
1608	3	Ino80aid-htz1-swr1	withRad18-withIno80	2	3	22	60
1609	0	Ino80aid-htz1-swr1	withRad18-withIno80	2	3	23	60
1610	2	Ino80aid-htz1-swr1	withRad18-withIno80	2	3	24	60
1611	2	Ino80aid-htz1-swr1	withRad18-withIno80	2	3	25	60
1612	3	Ino80aid-htz1-swr1	withRad18-withIno80	2	3	26	60
1613	3	Ino80aid-htz1-swr1	withRad18-withIno80	2	3	27	60
1614	2	Ino80aid-htz1-swr1	withRad18-withIno80	2	3	28	60
1615	1	Ino80aid-htz1-swr1	withRad18-withIno80	2	3	29	60
1616	2	Ino80aid-htz1-swr1	withRad18-withIno80	2	3	30	60
1617	2	Ino80aid-htz1-swr1	withRad18-withIno80	2	3	31	60
1618	2	Ino80aid-htz1-swr1	withRad18-withIno80	2	3	32	60
1619	0	Ino80aid-htz1-swr1	withRad18-withIno80	2	3	33	60
1620	2	Ino80aid-htz1-swr1	withRad18-withIno80	2	3	34	60
1621	0	Ino80aid-htz1-swr1	withRad18-withIno80	2	3	35	60
1622	2	Ino80aid-htz1-swr1	withRad18-withIno80	2	3	36	60
1623	2	Ino80aid-htz1-swr1	withRad18-withIno80	2	3	37	60
1624	2	Ino80aid-htz1-swr1	withRad18-withIno80	2	3	38	60
1625	1	Ino80aid-htz1-swr1	withRad18-withIno80	2	3	39	60
1626	4	Ino80aid-htz1-swr1	withRad18-withIno80	2	3	40	60
1627	1	Ino80aid-htz1-swr1	withRad18-withIno80	2	3	41	60
1628	2	Ino80aid-htz1-swr1	withRad18-withIno80	2	3	42	60
1629	5	Ino80aid-htz1-swr1	withRad18-withIno80	2	3	43	60
1630	2	Ino80aid-htz1-swr1	withRad18-withIno80	2	3	44	60
1631	2	Ino80aid-htz1-swr1	withRad18-withIno80	2	3	45	60
1632	0	Ino80aid-htz1-swr1	withRad18-withIno80	2	3	46	60
1633	1	Ino80aid-htz1-swr1	withRad18-withIno80	2	3	47	60
1634	2	Ino80aid-htz1-swr1	withRad18-withIno80	2	3	48	60
1635	1	Ino80aid-htz1-swr1	withRad18-withIno80	2	3	49	60
1636	0	Ino80aid-htz1-swr1	withRad18-withIno80	2	3	50	60
1637	3	Ino80aid-htz1-swr1	withRad18-withIno80	2	3	51	60
1638	0	Ino80aid-htz1-swr1	withRad18-withIno80	2	3	52	60
1639	2	Ino80aid-htz1-swr1	withRad18-withIno80	2	3	53	60
1640	4	Ino80aid-htz1-swr1	withRad18-withIno80	2	3	54	60
1641	1	Ino80aid-htz1-swr1	withRad18-withIno80	2	3	55	60
1642	1	Ino80aid-htz1-swr1	withRad18-withIno80	2	3	56	60
1643	2	Ino80aid-htz1-swr1	withRad18-withIno80	2	3	57	60
1644	1	Ino80aid-htz1-swr1	withRad18-withIno80	2	3	58	60
1645	3	Ino80aid-htz1-swr1	withRad18-withIno80	2	3	59	60
1646	1	Ino80aid-htz1-swr1	withRad18-withIno80	2	3	60	60
1647	3	Ino80aid-htz1-swr1	withRad18-withIno80	2	3	61	60
1648	0	Ino80aid-htz1-swr1	withRad18-withIno80	2	3	62	60
1649	1	Ino80aid-htz1-swr1	withRad18-withIno80	2	3	63	60
1650	0	Ino80aid-htz1-swr1	withRad18-withIno80	2	3	64	60
1651	2	Ino80aid-htz1-swr1	withRad18-withIno80	2	3	65	60
1652	2	Ino80aid-htz1-swr1	withRad18-withIno80	2	3	66	60
1653	2	Ino80aid-htz1-swr1	withRad18-withIno80	2	3	67	60
1210	0	Ino80aid-htz1-swr1	withRad18-withIno80	3	1	0	120
1211	2	Ino80aid-htz1-swr1	withRad18-withIno80	3	1	1	120
1212	2	Ino80aid-htz1-swr1	withRad18-withIno80	3	1	2	120
1213	1	Ino80aid-htz1-swr1	withRad18-withIno80	3	1	3	120
1214	4	Ino80aid-htz1-swr1	withRad18-withIno80	3	1	4	120
1215	0	Ino80aid-htz1-swr1	withRad18-withIno80	3	1	5	120
1216	1	Ino80aid-htz1-swr1	withRad18-withIno80	3	1	6	120
1217	1	Ino80aid-htz1-swr1	withRad18-withIno80	3	1	7	120
1218	0	Ino80aid-htz1-swr1	withRad18-withIno80	3	1	8	120
1219	1	Ino80aid-htz1-swr1	withRad18-withIno80	3	1	9	120
1220	0	Ino80aid-htz1-swr1	withRad18-withIno80	3	1	10	120
1221	1	Ino80aid-htz1-swr1	withRad18-withIno80	3	1	11	120
1222	2	Ino80aid-htz1-swr1	withRad18-withIno80	3	1	12	120
1223	2	Ino80aid-htz1-swr1	withRad18-withIno80	3	1	13	120
[truncated: 3,394 more rows]
