# Supplementary material for: The INO80 chromatin remodeller facilitates DNA damage bypass via postreplicative gap repair
Source: EMBO J. 2025 Oct 13;44(22):6626–48. doi: 10.1038/s44318-025-00580-4 (PMC12624141; doi:10.1038/s44318-025-00580-4)
Supplement: Supplementary file 8 — EV Figure Source Data [file 44318_2025_580_MOESM8_ESM.zip › SD EV figures/Figure EV4/C/FigureEV4C_RPA foci quantification.csv]

	Foci Count	strain	treatment	point	replicate	nucleus	time frame
5298	2	Ino80aid	withRad18-withIno80	3	1	0	0
5299	4	Ino80aid	withRad18-withIno80	3	1	1	0
5300	3	Ino80aid	withRad18-withIno80	3	1	2	0
5301	1	Ino80aid	withRad18-withIno80	3	1	3	0
5302	2	Ino80aid	withRad18-withIno80	3	1	4	0
5303	1	Ino80aid	withRad18-withIno80	3	1	5	0
5304	2	Ino80aid	withRad18-withIno80	3	1	6	0
5305	1	Ino80aid	withRad18-withIno80	3	1	7	0
5306	2	Ino80aid	withRad18-withIno80	3	1	8	0
5307	2	Ino80aid	withRad18-withIno80	3	1	9	0
5308	4	Ino80aid	withRad18-withIno80	3	1	10	0
5309	4	Ino80aid	withRad18-withIno80	3	1	11	0
5310	2	Ino80aid	withRad18-withIno80	3	1	12	0
5311	2	Ino80aid	withRad18-withIno80	3	1	13	0
5312	3	Ino80aid	withRad18-withIno80	3	1	14	0
5313	2	Ino80aid	withRad18-withIno80	3	1	15	0
5314	5	Ino80aid	withRad18-withIno80	3	1	16	0
5315	3	Ino80aid	withRad18-withIno80	3	1	17	0
5316	0	Ino80aid	withRad18-withIno80	3	1	18	0
5317	2	Ino80aid	withRad18-withIno80	3	1	19	0
5318	2	Ino80aid	withRad18-withIno80	3	1	20	0
5319	1	Ino80aid	withRad18-withIno80	3	1	21	0
5320	1	Ino80aid	withRad18-withIno80	3	1	22	0
5321	3	Ino80aid	withRad18-withIno80	3	1	23	0
5322	3	Ino80aid	withRad18-withIno80	3	1	24	0
5323	1	Ino80aid	withRad18-withIno80	3	1	25	0
5324	4	Ino80aid	withRad18-withIno80	3	1	26	0
5325	1	Ino80aid	withRad18-withIno80	3	1	27	0
5326	1	Ino80aid	withRad18-withIno80	3	1	28	0
5327	3	Ino80aid	withRad18-withIno80	3	1	29	0
5328	0	Ino80aid	withRad18-withIno80	3	1	30	0
5329	1	Ino80aid	withRad18-withIno80	3	1	31	0
5330	2	Ino80aid	withRad18-withIno80	3	1	32	0
5331	1	Ino80aid	withRad18-withIno80	3	1	33	0
5332	2	Ino80aid	withRad18-withIno80	3	1	34	0
5333	0	Ino80aid	withRad18-withIno80	3	1	35	0
5334	2	Ino80aid	withRad18-withIno80	3	1	36	0
5335	4	Ino80aid	withRad18-withIno80	3	1	37	0
5336	0	Ino80aid	withRad18-withIno80	3	1	38	0
5337	1	Ino80aid	withRad18-withIno80	3	1	39	0
5338	1	Ino80aid	withRad18-withIno80	3	1	40	0
5339	2	Ino80aid	withRad18-withIno80	3	1	41	0
5340	4	Ino80aid	withRad18-withIno80	3	1	42	0
5341	4	Ino80aid	withRad18-withIno80	3	1	43	0
5342	2	Ino80aid	withRad18-withIno80	3	1	44	0
5343	1	Ino80aid	withRad18-withIno80	3	1	45	0
5344	0	Ino80aid	withRad18-withIno80	3	1	46	0
5345	1	Ino80aid	withRad18-withIno80	3	1	47	0
5346	4	Ino80aid	withRad18-withIno80	3	1	48	0
5347	0	Ino80aid	withRad18-withIno80	3	1	49	0
5348	2	Ino80aid	withRad18-withIno80	3	1	50	0
5349	1	Ino80aid	withRad18-withIno80	3	1	51	0
5350	3	Ino80aid	withRad18-withIno80	3	1	52	0
5351	2	Ino80aid	withRad18-withIno80	3	1	53	0
5352	2	Ino80aid	withRad18-withIno80	3	1	54	0
5353	1	Ino80aid	withRad18-withIno80	3	1	55	0
5354	4	Ino80aid	withRad18-withIno80	3	1	56	0
5355	2	Ino80aid	withRad18-withIno80	3	1	57	0
5356	2	Ino80aid	withRad18-withIno80	3	1	58	0
5357	3	Ino80aid	withRad18-withIno80	3	1	59	0
5358	2	Ino80aid	withRad18-withIno80	3	1	60	0
5359	2	Ino80aid	withRad18-withIno80	3	1	61	0
5360	3	Ino80aid	withRad18-withIno80	3	1	62	0
5361	2	Ino80aid	withRad18-withIno80	3	1	63	0
5362	3	Ino80aid	withRad18-withIno80	3	1	64	0
5363	3	Ino80aid	withRad18-withIno80	3	1	65	0
5364	3	Ino80aid	withRad18-withIno80	3	1	66	0
5365	1	Ino80aid	withRad18-withIno80	3	1	67	0
5366	2	Ino80aid	withRad18-withIno80	3	1	68	0
5367	1	Ino80aid	withRad18-withIno80	3	1	69	0
5368	2	Ino80aid	withRad18-withIno80	3	1	70	0
5369	1	Ino80aid	withRad18-withIno80	3	1	71	0
5370	2	Ino80aid	withRad18-withIno80	3	1	72	0
5371	1	Ino80aid	withRad18-withIno80	3	1	73	0
5372	1	Ino80aid	withRad18-withIno80	3	1	74	0
5373	1	Ino80aid	withRad18-withIno80	3	1	75	0
5374	1	Ino80aid	withRad18-withIno80	3	1	76	0
5375	1	Ino80aid	withRad18-withIno80	3	1	77	0
5127	1	Ino80aid	withRad18-withIno80	1	2	0	0
5128	1	Ino80aid	withRad18-withIno80	1	2	1	0
5129	1	Ino80aid	withRad18-withIno80	1	2	2	0
5130	2	Ino80aid	withRad18-withIno80	1	2	3	0
5131	1	Ino80aid	withRad18-withIno80	1	2	4	0
5132	2	Ino80aid	withRad18-withIno80	1	2	5	0
5133	1	Ino80aid	withRad18-withIno80	1	2	6	0
5134	1	Ino80aid	withRad18-withIno80	1	2	7	0
5135	2	Ino80aid	withRad18-withIno80	1	2	8	0
5136	1	Ino80aid	withRad18-withIno80	1	2	9	0
5137	1	Ino80aid	withRad18-withIno80	1	2	10	0
5138	1	Ino80aid	withRad18-withIno80	1	2	11	0
5139	1	Ino80aid	withRad18-withIno80	1	2	12	0
5140	3	Ino80aid	withRad18-withIno80	1	2	13	0
5141	2	Ino80aid	withRad18-withIno80	1	2	14	0
5142	2	Ino80aid	withRad18-withIno80	1	2	15	0
5143	1	Ino80aid	withRad18-withIno80	1	2	16	0
5144	1	Ino80aid	withRad18-withIno80	1	2	17	0
5145	1	Ino80aid	withRad18-withIno80	1	2	18	0
5146	3	Ino80aid	withRad18-withIno80	1	2	19	0
5147	2	Ino80aid	withRad18-withIno80	1	2	20	0
5148	2	Ino80aid	withRad18-withIno80	1	2	21	0
5149	0	Ino80aid	withRad18-withIno80	1	2	22	0
5150	2	Ino80aid	withRad18-withIno80	1	2	23	0
5151	2	Ino80aid	withRad18-withIno80	1	2	24	0
5152	2	Ino80aid	withRad18-withIno80	1	2	25	0
5153	4	Ino80aid	withRad18-withIno80	1	2	26	0
5154	2	Ino80aid	withRad18-withIno80	1	2	27	0
5155	1	Ino80aid	withRad18-withIno80	1	2	28	0
5156	3	Ino80aid	withRad18-withIno80	1	2	29	0
5157	7	Ino80aid	withRad18-withIno80	1	2	30	0
5158	1	Ino80aid	withRad18-withIno80	1	2	31	0
5159	1	Ino80aid	withRad18-withIno80	1	2	32	0
5160	1	Ino80aid	withRad18-withIno80	1	2	33	0
5161	3	Ino80aid	withRad18-withIno80	1	2	34	0
5162	1	Ino80aid	withRad18-withIno80	1	2	35	0
5163	2	Ino80aid	withRad18-withIno80	1	2	36	0
5164	2	Ino80aid	withRad18-withIno80	1	2	37	0
5165	4	Ino80aid	withRad18-withIno80	1	2	38	0
5166	0	Ino80aid	withRad18-withIno80	1	2	39	0
5167	2	Ino80aid	withRad18-withIno80	1	2	40	0
5168	2	Ino80aid	withRad18-withIno80	1	2	41	0
5169	1	Ino80aid	withRad18-withIno80	1	2	42	0
5170	1	Ino80aid	withRad18-withIno80	1	2	43	0
5171	2	Ino80aid	withRad18-withIno80	1	2	44	0
5172	2	Ino80aid	withRad18-withIno80	1	2	45	0
5173	1	Ino80aid	withRad18-withIno80	1	2	46	0
5174	1	Ino80aid	withRad18-withIno80	1	2	47	0
5175	2	Ino80aid	withRad18-withIno80	1	2	48	0
5176	1	Ino80aid	withRad18-withIno80	1	2	49	0
5177	1	Ino80aid	withRad18-withIno80	1	2	50	0
5178	2	Ino80aid	withRad18-withIno80	1	2	51	0
5179	1	Ino80aid	withRad18-withIno80	1	2	52	0
5180	1	Ino80aid	withRad18-withIno80	1	2	53	0
5181	1	Ino80aid	withRad18-withIno80	1	2	54	0
5182	1	Ino80aid	withRad18-withIno80	1	2	55	0
5183	1	Ino80aid	withRad18-withIno80	1	2	56	0
5184	1	Ino80aid	withRad18-withIno80	1	2	57	0
5185	2	Ino80aid	withRad18-withIno80	1	2	58	0
5186	2	Ino80aid	withRad18-withIno80	1	2	59	0
5187	1	Ino80aid	withRad18-withIno80	1	2	60	0
5188	2	Ino80aid	withRad18-withIno80	1	2	61	0
5189	0	Ino80aid	withRad18-withIno80	1	2	62	0
5190	2	Ino80aid	withRad18-withIno80	1	2	63	0
5191	4	Ino80aid	withRad18-withIno80	1	2	64	0
5192	2	Ino80aid	withRad18-withIno80	1	2	65	0
5193	2	Ino80aid	withRad18-withIno80	1	2	66	0
5194	1	Ino80aid	withRad18-withIno80	1	2	67	0
5195	2	Ino80aid	withRad18-withIno80	1	2	68	0
5196	2	Ino80aid	withRad18-withIno80	1	2	69	0
5197	1	Ino80aid	withRad18-withIno80	1	2	70	0
5198	1	Ino80aid	withRad18-withIno80	1	2	71	0
5199	2	Ino80aid	withRad18-withIno80	1	2	72	0
5200	2	Ino80aid	withRad18-withIno80	1	2	73	0
5201	1	Ino80aid	withRad18-withIno80	1	2	74	0
5202	1	Ino80aid	withRad18-withIno80	1	2	75	0
5203	1	Ino80aid	withRad18-withIno80	1	2	76	0
5204	2	Ino80aid	withRad18-withIno80	1	2	77	0
5205	4	Ino80aid	withRad18-withIno80	1	2	78	0
5206	1	Ino80aid	withRad18-withIno80	1	2	79	0
5207	3	Ino80aid	withRad18-withIno80	1	2	80	0
5208	1	Ino80aid	withRad18-withIno80	1	2	81	0
5209	3	Ino80aid	withRad18-withIno80	1	2	82	0
5210	1	Ino80aid	withRad18-withIno80	1	2	83	0
5211	2	Ino80aid	withRad18-withIno80	1	2	84	0
5212	2	Ino80aid	withRad18-withIno80	1	2	85	0
5213	1	Ino80aid	withRad18-withIno80	1	2	86	0
5214	2	Ino80aid	withRad18-withIno80	2	3	0	0
5215	1	Ino80aid	withRad18-withIno80	2	3	1	0
5216	0	Ino80aid	withRad18-withIno80	2	3	2	0
5217	4	Ino80aid	withRad18-withIno80	2	3	3	0
5218	0	Ino80aid	withRad18-withIno80	2	3	4	0
5219	4	Ino80aid	withRad18-withIno80	2	3	5	0
5220	2	Ino80aid	withRad18-withIno80	2	3	6	0
5221	0	Ino80aid	withRad18-withIno80	2	3	7	0
5222	2	Ino80aid	withRad18-withIno80	2	3	8	0
5223	3	Ino80aid	withRad18-withIno80	2	3	9	0
5224	1	Ino80aid	withRad18-withIno80	2	3	10	0
5225	2	Ino80aid	withRad18-withIno80	2	3	11	0
5226	1	Ino80aid	withRad18-withIno80	2	3	12	0
5227	2	Ino80aid	withRad18-withIno80	2	3	13	0
5228	4	Ino80aid	withRad18-withIno80	2	3	14	0
5229	1	Ino80aid	withRad18-withIno80	2	3	15	0
5230	1	Ino80aid	withRad18-withIno80	2	3	16	0
5231	2	Ino80aid	withRad18-withIno80	2	3	17	0
5232	5	Ino80aid	withRad18-withIno80	2	3	18	0
5233	2	Ino80aid	withRad18-withIno80	2	3	19	0
5234	1	Ino80aid	withRad18-withIno80	2	3	20	0
5235	2	Ino80aid	withRad18-withIno80	2	3	21	0
5236	1	Ino80aid	withRad18-withIno80	2	3	22	0
5237	1	Ino80aid	withRad18-withIno80	2	3	23	0
5238	2	Ino80aid	withRad18-withIno80	2	3	24	0
5239	4	Ino80aid	withRad18-withIno80	2	3	25	0
5240	1	Ino80aid	withRad18-withIno80	2	3	26	0
5241	2	Ino80aid	withRad18-withIno80	2	3	27	0
5242	3	Ino80aid	withRad18-withIno80	2	3	28	0
5243	3	Ino80aid	withRad18-withIno80	2	3	29	0
5244	3	Ino80aid	withRad18-withIno80	2	3	30	0
5245	2	Ino80aid	withRad18-withIno80	2	3	31	0
5246	1	Ino80aid	withRad18-withIno80	2	3	32	0
5247	0	Ino80aid	withRad18-withIno80	2	3	33	0
5248	1	Ino80aid	withRad18-withIno80	2	3	34	0
5249	0	Ino80aid	withRad18-withIno80	2	3	35	0
5250	4	Ino80aid	withRad18-withIno80	2	3	36	0
5251	1	Ino80aid	withRad18-withIno80	2	3	37	0
5252	2	Ino80aid	withRad18-withIno80	2	3	38	0
5253	2	Ino80aid	withRad18-withIno80	2	3	39	0
5254	2	Ino80aid	withRad18-withIno80	2	3	40	0
5255	2	Ino80aid	withRad18-withIno80	2	3	41	0
5256	1	Ino80aid	withRad18-withIno80	2	3	42	0
5257	1	Ino80aid	withRad18-withIno80	2	3	43	0
5258	1	Ino80aid	withRad18-withIno80	2	3	44	0
5259	1	Ino80aid	withRad18-withIno80	2	3	45	0
5260	1	Ino80aid	withRad18-withIno80	2	3	46	0
5261	3	Ino80aid	withRad18-withIno80	2	3	47	0
5262	1	Ino80aid	withRad18-withIno80	2	3	48	0
5263	1	Ino80aid	withRad18-withIno80	2	3	49	0
5264	2	Ino80aid	withRad18-withIno80	2	3	50	0
5265	3	Ino80aid	withRad18-withIno80	2	3	51	0
5266	1	Ino80aid	withRad18-withIno80	2	3	52	0
5267	1	Ino80aid	withRad18-withIno80	2	3	53	0
5268	1	Ino80aid	withRad18-withIno80	2	3	54	0
5269	2	Ino80aid	withRad18-withIno80	2	3	55	0
5270	3	Ino80aid	withRad18-withIno80	2	3	56	0
5271	2	Ino80aid	withRad18-withIno80	2	3	57	0
5272	2	Ino80aid	withRad18-withIno80	2	3	58	0
5273	4	Ino80aid	withRad18-withIno80	2	3	59	0
5274	1	Ino80aid	withRad18-withIno80	2	3	60	0
5275	1	Ino80aid	withRad18-withIno80	2	3	61	0
5276	2	Ino80aid	withRad18-withIno80	2	3	62	0
5277	1	Ino80aid	withRad18-withIno80	2	3	63	0
5278	2	Ino80aid	withRad18-withIno80	2	3	64	0
5279	1	Ino80aid	withRad18-withIno80	2	3	65	0
5280	1	Ino80aid	withRad18-withIno80	2	3	66	0
5281	4	Ino80aid	withRad18-withIno80	2	3	67	0
5282	1	Ino80aid	withRad18-withIno80	2	3	68	0
5283	1	Ino80aid	withRad18-withIno80	2	3	69	0
5284	5	Ino80aid	withRad18-withIno80	2	3	70	0
5285	2	Ino80aid	withRad18-withIno80	2	3	71	0
5286	3	Ino80aid	withRad18-withIno80	2	3	72	0
5287	3	Ino80aid	withRad18-withIno80	2	3	73	0
5288	4	Ino80aid	withRad18-withIno80	2	3	74	0
5289	1	Ino80aid	withRad18-withIno80	2	3	75	0
5290	1	Ino80aid	withRad18-withIno80	2	3	76	0
5291	1	Ino80aid	withRad18-withIno80	2	3	77	0
5292	0	Ino80aid	withRad18-withIno80	2	3	78	0
5293	2	Ino80aid	withRad18-withIno80	2	3	79	0
5294	0	Ino80aid	withRad18-withIno80	2	3	80	0
5295	2	Ino80aid	withRad18-withIno80	2	3	81	0
5296	1	Ino80aid	withRad18-withIno80	2	3	82	0
5297	1	Ino80aid	withRad18-withIno80	2	3	83	0
6294	3	Ino80aid	withRad18-withIno80	3	1	0	60
6295	2	Ino80aid	withRad18-withIno80	3	1	1	60
6296	2	Ino80aid	withRad18-withIno80	3	1	2	60
6297	2	Ino80aid	withRad18-withIno80	3	1	3	60
6298	2	Ino80aid	withRad18-withIno80	3	1	4	60
6299	1	Ino80aid	withRad18-withIno80	3	1	5	60
6300	3	Ino80aid	withRad18-withIno80	3	1	6	60
6301	0	Ino80aid	withRad18-withIno80	3	1	7	60
6302	2	Ino80aid	withRad18-withIno80	3	1	8	60
6303	2	Ino80aid	withRad18-withIno80	3	1	9	60
6304	0	Ino80aid	withRad18-withIno80	3	1	10	60
6305	2	Ino80aid	withRad18-withIno80	3	1	11	60
6306	2	Ino80aid	withRad18-withIno80	3	1	12	60
6307	1	Ino80aid	withRad18-withIno80	3	1	13	60
6308	1	Ino80aid	withRad18-withIno80	3	1	14	60
6309	2	Ino80aid	withRad18-withIno80	3	1	15	60
6310	0	Ino80aid	withRad18-withIno80	3	1	16	60
6311	2	Ino80aid	withRad18-withIno80	3	1	17	60
6312	0	Ino80aid	withRad18-withIno80	3	1	18	60
6313	0	Ino80aid	withRad18-withIno80	3	1	19	60
6314	2	Ino80aid	withRad18-withIno80	3	1	20	60
6315	0	Ino80aid	withRad18-withIno80	3	1	21	60
6316	1	Ino80aid	withRad18-withIno80	3	1	22	60
6317	1	Ino80aid	withRad18-withIno80	3	1	23	60
6318	2	Ino80aid	withRad18-withIno80	3	1	24	60
6319	1	Ino80aid	withRad18-withIno80	3	1	25	60
6320	0	Ino80aid	withRad18-withIno80	3	1	26	60
6321	2	Ino80aid	withRad18-withIno80	3	1	27	60
6322	2	Ino80aid	withRad18-withIno80	3	1	28	60
6323	1	Ino80aid	withRad18-withIno80	3	1	29	60
6324	0	Ino80aid	withRad18-withIno80	3	1	30	60
6325	1	Ino80aid	withRad18-withIno80	3	1	31	60
6326	2	Ino80aid	withRad18-withIno80	3	1	32	60
6327	2	Ino80aid	withRad18-withIno80	3	1	33	60
6328	3	Ino80aid	withRad18-withIno80	3	1	34	60
6329	1	Ino80aid	withRad18-withIno80	3	1	35	60
6330	1	Ino80aid	withRad18-withIno80	3	1	36	60
6331	2	Ino80aid	withRad18-withIno80	3	1	37	60
6332	2	Ino80aid	withRad18-withIno80	3	1	38	60
6333	0	Ino80aid	withRad18-withIno80	3	1	39	60
6334	1	Ino80aid	withRad18-withIno80	3	1	40	60
6335	3	Ino80aid	withRad18-withIno80	3	1	41	60
6336	1	Ino80aid	withRad18-withIno80	3	1	42	60
6337	1	Ino80aid	withRad18-withIno80	3	1	43	60
6338	3	Ino80aid	withRad18-withIno80	3	1	44	60
6339	3	Ino80aid	withRad18-withIno80	3	1	45	60
6340	1	Ino80aid	withRad18-withIno80	3	1	46	60
6341	0	Ino80aid	withRad18-withIno80	3	1	47	60
6342	2	Ino80aid	withRad18-withIno80	3	1	48	60
6343	2	Ino80aid	withRad18-withIno80	3	1	49	60
6344	1	Ino80aid	withRad18-withIno80	3	1	50	60
6345	3	Ino80aid	withRad18-withIno80	3	1	51	60
6346	0	Ino80aid	withRad18-withIno80	3	1	52	60
6347	2	Ino80aid	withRad18-withIno80	3	1	53	60
6348	2	Ino80aid	withRad18-withIno80	3	1	54	60
6349	0	Ino80aid	withRad18-withIno80	3	1	55	60
6350	2	Ino80aid	withRad18-withIno80	3	1	56	60
6351	1	Ino80aid	withRad18-withIno80	3	1	57	60
6352	2	Ino80aid	withRad18-withIno80	3	1	58	60
6353	2	Ino80aid	withRad18-withIno80	3	1	59	60
6354	2	Ino80aid	withRad18-withIno80	3	1	60	60
6355	0	Ino80aid	withRad18-withIno80	3	1	61	60
6356	1	Ino80aid	withRad18-withIno80	3	1	62	60
6357	0	Ino80aid	withRad18-withIno80	3	1	63	60
6358	3	Ino80aid	withRad18-withIno80	3	1	64	60
6359	0	Ino80aid	withRad18-withIno80	3	1	65	60
6360	4	Ino80aid	withRad18-withIno80	3	1	66	60
6361	1	Ino80aid	withRad18-withIno80	3	1	67	60
6362	2	Ino80aid	withRad18-withIno80	3	1	68	60
6363	0	Ino80aid	withRad18-withIno80	3	1	69	60
6364	2	Ino80aid	withRad18-withIno80	3	1	70	60
6365	2	Ino80aid	withRad18-withIno80	3	1	71	60
6366	1	Ino80aid	withRad18-withIno80	3	1	72	60
6367	2	Ino80aid	withRad18-withIno80	3	1	73	60
6368	0	Ino80aid	withRad18-withIno80	3	1	74	60
6369	1	Ino80aid	withRad18-withIno80	3	1	75	60
6127	0	Ino80aid	withRad18-withIno80	1	2	0	60
6128	3	Ino80aid	withRad18-withIno80	1	2	1	60
6129	3	Ino80aid	withRad18-withIno80	1	2	2	60
6130	1	Ino80aid	withRad18-withIno80	1	2	3	60
6131	2	Ino80aid	withRad18-withIno80	1	2	4	60
6132	0	Ino80aid	withRad18-withIno80	1	2	5	60
6133	2	Ino80aid	withRad18-withIno80	1	2	6	60
6134	3	Ino80aid	withRad18-withIno80	1	2	7	60
6135	1	Ino80aid	withRad18-withIno80	1	2	8	60
6136	1	Ino80aid	withRad18-withIno80	1	2	9	60
6137	1	Ino80aid	withRad18-withIno80	1	2	10	60
6138	3	Ino80aid	withRad18-withIno80	1	2	11	60
6139	2	Ino80aid	withRad18-withIno80	1	2	12	60
6140	2	Ino80aid	withRad18-withIno80	1	2	13	60
6141	1	Ino80aid	withRad18-withIno80	1	2	14	60
6142	0	Ino80aid	withRad18-withIno80	1	2	15	60
6143	2	Ino80aid	withRad18-withIno80	1	2	16	60
6144	2	Ino80aid	withRad18-withIno80	1	2	17	60
6145	2	Ino80aid	withRad18-withIno80	1	2	18	60
6146	2	Ino80aid	withRad18-withIno80	1	2	19	60
6147	0	Ino80aid	withRad18-withIno80	1	2	20	60
6148	2	Ino80aid	withRad18-withIno80	1	2	21	60
6149	2	Ino80aid	withRad18-withIno80	1	2	22	60
6150	2	Ino80aid	withRad18-withIno80	1	2	23	60
6151	1	Ino80aid	withRad18-withIno80	1	2	24	60
6152	1	Ino80aid	withRad18-withIno80	1	2	25	60
6153	0	Ino80aid	withRad18-withIno80	1	2	26	60
6154	1	Ino80aid	withRad18-withIno80	1	2	27	60
6155	1	Ino80aid	withRad18-withIno80	1	2	28	60
6156	1	Ino80aid	withRad18-withIno80	1	2	29	60
6157	1	Ino80aid	withRad18-withIno80	1	2	30	60
6158	1	Ino80aid	withRad18-withIno80	1	2	31	60
6159	1	Ino80aid	withRad18-withIno80	1	2	32	60
6160	1	Ino80aid	withRad18-withIno80	1	2	33	60
6161	0	Ino80aid	withRad18-withIno80	1	2	34	60
6162	2	Ino80aid	withRad18-withIno80	1	2	35	60
6163	0	Ino80aid	withRad18-withIno80	1	2	36	60
6164	1	Ino80aid	withRad18-withIno80	1	2	37	60
6165	1	Ino80aid	withRad18-withIno80	1	2	38	60
6166	3	Ino80aid	withRad18-withIno80	1	2	39	60
6167	1	Ino80aid	withRad18-withIno80	1	2	40	60
6168	2	Ino80aid	withRad18-withIno80	1	2	41	60
6169	1	Ino80aid	withRad18-withIno80	1	2	42	60
6170	5	Ino80aid	withRad18-withIno80	1	2	43	60
6171	1	Ino80aid	withRad18-withIno80	1	2	44	60
6172	3	Ino80aid	withRad18-withIno80	1	2	45	60
6173	1	Ino80aid	withRad18-withIno80	1	2	46	60
6174	1	Ino80aid	withRad18-withIno80	1	2	47	60
6175	3	Ino80aid	withRad18-withIno80	1	2	48	60
6176	2	Ino80aid	withRad18-withIno80	1	2	49	60
6177	2	Ino80aid	withRad18-withIno80	1	2	50	60
6178	1	Ino80aid	withRad18-withIno80	1	2	51	60
6179	2	Ino80aid	withRad18-withIno80	1	2	52	60
6180	1	Ino80aid	withRad18-withIno80	1	2	53	60
6181	0	Ino80aid	withRad18-withIno80	1	2	54	60
6182	1	Ino80aid	withRad18-withIno80	1	2	55	60
6183	1	Ino80aid	withRad18-withIno80	1	2	56	60
6184	2	Ino80aid	withRad18-withIno80	1	2	57	60
6185	2	Ino80aid	withRad18-withIno80	1	2	58	60
6186	1	Ino80aid	withRad18-withIno80	1	2	59	60
6187	1	Ino80aid	withRad18-withIno80	1	2	60	60
6188	0	Ino80aid	withRad18-withIno80	1	2	61	60
6189	1	Ino80aid	withRad18-withIno80	1	2	62	60
6190	2	Ino80aid	withRad18-withIno80	1	2	63	60
6191	3	Ino80aid	withRad18-withIno80	1	2	64	60
6192	2	Ino80aid	withRad18-withIno80	1	2	65	60
6193	1	Ino80aid	withRad18-withIno80	1	2	66	60
6194	1	Ino80aid	withRad18-withIno80	1	2	67	60
6195	2	Ino80aid	withRad18-withIno80	1	2	68	60
6196	2	Ino80aid	withRad18-withIno80	1	2	69	60
6197	3	Ino80aid	withRad18-withIno80	1	2	70	60
6198	2	Ino80aid	withRad18-withIno80	1	2	71	60
6199	3	Ino80aid	withRad18-withIno80	1	2	72	60
6200	0	Ino80aid	withRad18-withIno80	1	2	73	60
6201	1	Ino80aid	withRad18-withIno80	1	2	74	60
6202	0	Ino80aid	withRad18-withIno80	1	2	75	60
6203	2	Ino80aid	withRad18-withIno80	1	2	76	60
6204	3	Ino80aid	withRad18-withIno80	1	2	77	60
6205	0	Ino80aid	withRad18-withIno80	1	2	78	60
6206	0	Ino80aid	withRad18-withIno80	2	3	0	60
6207	2	Ino80aid	withRad18-withIno80	2	3	1	60
6208	2	Ino80aid	withRad18-withIno80	2	3	2	60
6209	0	Ino80aid	withRad18-withIno80	2	3	3	60
6210	2	Ino80aid	withRad18-withIno80	2	3	4	60
6211	0	Ino80aid	withRad18-withIno80	2	3	5	60
6212	0	Ino80aid	withRad18-withIno80	2	3	6	60
6213	1	Ino80aid	withRad18-withIno80	2	3	7	60
6214	0	Ino80aid	withRad18-withIno80	2	3	8	60
6215	0	Ino80aid	withRad18-withIno80	2	3	9	60
6216	0	Ino80aid	withRad18-withIno80	2	3	10	60
6217	1	Ino80aid	withRad18-withIno80	2	3	11	60
6218	3	Ino80aid	withRad18-withIno80	2	3	12	60
6219	0	Ino80aid	withRad18-withIno80	2	3	13	60
6220	2	Ino80aid	withRad18-withIno80	2	3	14	60
6221	5	Ino80aid	withRad18-withIno80	2	3	15	60
6222	0	Ino80aid	withRad18-withIno80	2	3	16	60
6223	0	Ino80aid	withRad18-withIno80	2	3	17	60
6224	4	Ino80aid	withRad18-withIno80	2	3	18	60
6225	1	Ino80aid	withRad18-withIno80	2	3	19	60
6226	2	Ino80aid	withRad18-withIno80	2	3	20	60
6227	0	Ino80aid	withRad18-withIno80	2	3	21	60
6228	0	Ino80aid	withRad18-withIno80	2	3	22	60
6229	1	Ino80aid	withRad18-withIno80	2	3	23	60
6230	1	Ino80aid	withRad18-withIno80	2	3	24	60
6231	0	Ino80aid	withRad18-withIno80	2	3	25	60
6232	2	Ino80aid	withRad18-withIno80	2	3	26	60
6233	3	Ino80aid	withRad18-withIno80	2	3	27	60
6234	1	Ino80aid	withRad18-withIno80	2	3	28	60
6235	5	Ino80aid	withRad18-withIno80	2	3	29	60
6236	0	Ino80aid	withRad18-withIno80	2	3	30	60
6237	0	Ino80aid	withRad18-withIno80	2	3	31	60
6238	1	Ino80aid	withRad18-withIno80	2	3	32	60
6239	0	Ino80aid	withRad18-withIno80	2	3	33	60
6240	1	Ino80aid	withRad18-withIno80	2	3	34	60
6241	2	Ino80aid	withRad18-withIno80	2	3	35	60
6242	2	Ino80aid	withRad18-withIno80	2	3	36	60
6243	0	Ino80aid	withRad18-withIno80	2	3	37	60
6244	3	Ino80aid	withRad18-withIno80	2	3	38	60
6245	2	Ino80aid	withRad18-withIno80	2	3	39	60
6246	2	Ino80aid	withRad18-withIno80	2	3	40	60
6247	3	Ino80aid	withRad18-withIno80	2	3	41	60
6248	0	Ino80aid	withRad18-withIno80	2	3	42	60
6249	1	Ino80aid	withRad18-withIno80	2	3	43	60
6250	0	Ino80aid	withRad18-withIno80	2	3	44	60
6251	2	Ino80aid	withRad18-withIno80	2	3	45	60
6252	1	Ino80aid	withRad18-withIno80	2	3	46	60
6253	2	Ino80aid	withRad18-withIno80	2	3	47	60
6254	0	Ino80aid	withRad18-withIno80	2	3	48	60
6255	2	Ino80aid	withRad18-withIno80	2	3	49	60
6256	3	Ino80aid	withRad18-withIno80	2	3	50	60
6257	0	Ino80aid	withRad18-withIno80	2	3	51	60
6258	4	Ino80aid	withRad18-withIno80	2	3	52	60
6259	5	Ino80aid	withRad18-withIno80	2	3	53	60
6260	3	Ino80aid	withRad18-withIno80	2	3	54	60
6261	0	Ino80aid	withRad18-withIno80	2	3	55	60
6262	0	Ino80aid	withRad18-withIno80	2	3	56	60
6263	3	Ino80aid	withRad18-withIno80	2	3	57	60
6264	2	Ino80aid	withRad18-withIno80	2	3	58	60
6265	0	Ino80aid	withRad18-withIno80	2	3	59	60
6266	2	Ino80aid	withRad18-withIno80	2	3	60	60
6267	1	Ino80aid	withRad18-withIno80	2	3	61	60
6268	2	Ino80aid	withRad18-withIno80	2	3	62	60
6269	1	Ino80aid	withRad18-withIno80	2	3	63	60
6270	1	Ino80aid	withRad18-withIno80	2	3	64	60
6271	2	Ino80aid	withRad18-withIno80	2	3	65	60
6272	0	Ino80aid	withRad18-withIno80	2	3	66	60
6273	0	Ino80aid	withRad18-withIno80	2	3	67	60
6274	3	Ino80aid	withRad18-withIno80	2	3	68	60
6275	0	Ino80aid	withRad18-withIno80	2	3	69	60
6276	4	Ino80aid	withRad18-withIno80	2	3	70	60
6277	1	Ino80aid	withRad18-withIno80	2	3	71	60
6278	0	Ino80aid	withRad18-withIno80	2	3	72	60
6279	2	Ino80aid	withRad18-withIno80	2	3	73	60
6280	0	Ino80aid	withRad18-withIno80	2	3	74	60
6281	2	Ino80aid	withRad18-withIno80	2	3	75	60
6282	0	Ino80aid	withRad18-withIno80	2	3	76	60
6283	1	Ino80aid	withRad18-withIno80	2	3	77	60
6284	3	Ino80aid	withRad18-withIno80	2	3	78	60
6285	4	Ino80aid	withRad18-withIno80	2	3	79	60
6286	1	Ino80aid	withRad18-withIno80	2	3	80	60
6287	0	Ino80aid	withRad18-withIno80	2	3	81	60
6288	1	Ino80aid	withRad18-withIno80	2	3	82	60
6289	0	Ino80aid	withRad18-withIno80	2	3	83	60
6290	2	Ino80aid	withRad18-withIno80	2	3	84	60
6291	4	Ino80aid	withRad18-withIno80	2	3	85	60
6292	0	Ino80aid	withRad18-withIno80	2	3	86	60
6293	1	Ino80aid	withRad18-withIno80	2	3	87	60
6606	1	Ino80aid	withRad18-withIno80	3	1	0	90
6607	0	Ino80aid	withRad18-withIno80	3	1	1	90
6608	1	Ino80aid	withRad18-withIno80	3	1	2	90
6609	3	Ino80aid	withRad18-withIno80	3	1	3	90
6610	3	Ino80aid	withRad18-withIno80	3	1	4	90
6611	0	Ino80aid	withRad18-withIno80	3	1	5	90
6612	2	Ino80aid	withRad18-withIno80	3	1	6	90
6613	1	Ino80aid	withRad18-withIno80	3	1	7	90
6614	0	Ino80aid	withRad18-withIno80	3	1	8	90
6615	2	Ino80aid	withRad18-withIno80	3	1	9	90
6616	1	Ino80aid	withRad18-withIno80	3	1	10	90
6617	1	Ino80aid	withRad18-withIno80	3	1	11	90
6618	3	Ino80aid	withRad18-withIno80	3	1	12	90
6619	2	Ino80aid	withRad18-withIno80	3	1	13	90
6620	1	Ino80aid	withRad18-withIno80	3	1	14	90
6621	2	Ino80aid	withRad18-withIno80	3	1	15	90
6622	3	Ino80aid	withRad18-withIno80	3	1	16	90
6623	3	Ino80aid	withRad18-withIno80	3	1	17	90
6624	2	Ino80aid	withRad18-withIno80	3	1	18	90
6625	2	Ino80aid	withRad18-withIno80	3	1	19	90
6626	2	Ino80aid	withRad18-withIno80	3	1	20	90
6627	3	Ino80aid	withRad18-withIno80	3	1	21	90
6628	2	Ino80aid	withRad18-withIno80	3	1	22	90
6629	2	Ino80aid	withRad18-withIno80	3	1	23	90
6630	2	Ino80aid	withRad18-withIno80	3	1	24	90
6631	2	Ino80aid	withRad18-withIno80	3	1	25	90
6632	2	Ino80aid	withRad18-withIno80	3	1	26	90
6633	1	Ino80aid	withRad18-withIno80	3	1	27	90
6634	1	Ino80aid	withRad18-withIno80	3	1	28	90
6635	0	Ino80aid	withRad18-withIno80	3	1	29	90
6636	1	Ino80aid	withRad18-withIno80	3	1	30	90
6637	1	Ino80aid	withRad18-withIno80	3	1	31	90
6638	1	Ino80aid	withRad18-withIno80	3	1	32	90
6639	1	Ino80aid	withRad18-withIno80	3	1	33	90
6640	1	Ino80aid	withRad18-withIno80	3	1	34	90
6641	1	Ino80aid	withRad18-withIno80	3	1	35	90
6642	3	Ino80aid	withRad18-withIno80	3	1	36	90
6643	2	Ino80aid	withRad18-withIno80	3	1	37	90
6644	1	Ino80aid	withRad18-withIno80	3	1	38	90
6645	0	Ino80aid	withRad18-withIno80	3	1	39	90
6646	0	Ino80aid	withRad18-withIno80	3	1	40	90
6647	1	Ino80aid	withRad18-withIno80	3	1	41	90
6648	2	Ino80aid	withRad18-withIno80	3	1	42	90
6649	1	Ino80aid	withRad18-withIno80	3	1	43	90
6650	1	Ino80aid	withRad18-withIno80	3	1	44	90
6651	2	Ino80aid	withRad18-withIno80	3	1	45	90
6652	2	Ino80aid	withRad18-withIno80	3	1	46	90
6653	1	Ino80aid	withRad18-withIno80	3	1	47	90
6654	2	Ino80aid	withRad18-withIno80	3	1	48	90
6655	3	Ino80aid	withRad18-withIno80	3	1	49	90
6656	1	Ino80aid	withRad18-withIno80	3	1	50	90
6657	1	Ino80aid	withRad18-withIno80	3	1	51	90
6658	1	Ino80aid	withRad18-withIno80	3	1	52	90
6659	1	Ino80aid	withRad18-withIno80	3	1	53	90
6660	3	Ino80aid	withRad18-withIno80	3	1	54	90
6661	1	Ino80aid	withRad18-withIno80	3	1	55	90
6662	1	Ino80aid	withRad18-withIno80	3	1	56	90
6663	2	Ino80aid	withRad18-withIno80	3	1	57	90
6664	2	Ino80aid	withRad18-withIno80	3	1	58	90
6665	3	Ino80aid	withRad18-withIno80	3	1	59	90
6666	4	Ino80aid	withRad18-withIno80	3	1	60	90
6667	1	Ino80aid	withRad18-withIno80	3	1	61	90
6668	2	Ino80aid	withRad18-withIno80	3	1	62	90
6669	1	Ino80aid	withRad18-withIno80	3	1	63	90
6670	1	Ino80aid	withRad18-withIno80	3	1	64	90
6671	1	Ino80aid	withRad18-withIno80	3	1	65	90
6672	1	Ino80aid	withRad18-withIno80	3	1	66	90
6673	1	Ino80aid	withRad18-withIno80	3	1	67	90
6674	2	Ino80aid	withRad18-withIno80	3	1	68	90
6675	2	Ino80aid	withRad18-withIno80	3	1	69	90
6676	1	Ino80aid	withRad18-withIno80	3	1	70	90
6677	3	Ino80aid	withRad18-withIno80	3	1	71	90
6678	2	Ino80aid	withRad18-withIno80	3	1	72	90
6679	0	Ino80aid	withRad18-withIno80	3	1	73	90
6680	3	Ino80aid	withRad18-withIno80	3	1	74	90
6681	1	Ino80aid	withRad18-withIno80	3	1	75	90
6682	1	Ino80aid	withRad18-withIno80	3	1	76	90
6683	1	Ino80aid	withRad18-withIno80	3	1	77	90
6684	1	Ino80aid	withRad18-withIno80	3	1	78	90
6685	1	Ino80aid	withRad18-withIno80	3	1	79	90
6686	1	Ino80aid	withRad18-withIno80	3	1	80	90
6687	1	Ino80aid	withRad18-withIno80	3	1	81	90
6688	0	Ino80aid	withRad18-withIno80	3	1	82	90
6689	0	Ino80aid	withRad18-withIno80	3	1	83	90
6690	2	Ino80aid	withRad18-withIno80	3	1	84	90
6691	1	Ino80aid	withRad18-withIno80	3	1	85	90
6692	4	Ino80aid	withRad18-withIno80	3	1	86	90
6693	0	Ino80aid	withRad18-withIno80	3	1	87	90
6694	0	Ino80aid	withRad18-withIno80	3	1	88	90
6695	4	Ino80aid	withRad18-withIno80	3	1	89	90
6696	0	Ino80aid	withRad18-withIno80	3	1	90	90
6697	0	Ino80aid	withRad18-withIno80	3	1	91	90
6698	3	Ino80aid	withRad18-withIno80	3	1	92	90
6699	0	Ino80aid	withRad18-withIno80	3	1	93	90
6700	1	Ino80aid	withRad18-withIno80	3	1	94	90
6701	2	Ino80aid	withRad18-withIno80	3	1	95	90
6702	1	Ino80aid	withRad18-withIno80	3	1	96	90
6703	3	Ino80aid	withRad18-withIno80	3	1	97	90
6704	1	Ino80aid	withRad18-withIno80	3	1	98	90
6705	1	Ino80aid	withRad18-withIno80	3	1	99	90
6706	1	Ino80aid	withRad18-withIno80	3	1	100	90
6707	2	Ino80aid	withRad18-withIno80	3	1	101	90
6708	1	Ino80aid	withRad18-withIno80	3	1	102	90
6709	1	Ino80aid	withRad18-withIno80	3	1	103	90
6710	1	Ino80aid	withRad18-withIno80	3	1	104	90
6711	1	Ino80aid	withRad18-withIno80	3	1	105	90
6712	0	Ino80aid	withRad18-withIno80	3	1	106	90
6713	1	Ino80aid	withRad18-withIno80	3	1	107	90
6714	2	Ino80aid	withRad18-withIno80	3	1	108	90
6715	1	Ino80aid	withRad18-withIno80	3	1	109	90
6716	1	Ino80aid	withRad18-withIno80	3	1	110	90
6717	1	Ino80aid	withRad18-withIno80	3	1	111	90
6370	3	Ino80aid	withRad18-withIno80	1	2	0	90
6371	1	Ino80aid	withRad18-withIno80	1	2	1	90
6372	2	Ino80aid	withRad18-withIno80	1	2	2	90
6373	1	Ino80aid	withRad18-withIno80	1	2	3	90
6374	0	Ino80aid	withRad18-withIno80	1	2	4	90
6375	1	Ino80aid	withRad18-withIno80	1	2	5	90
6376	2	Ino80aid	withRad18-withIno80	1	2	6	90
6377	2	Ino80aid	withRad18-withIno80	1	2	7	90
6378	1	Ino80aid	withRad18-withIno80	1	2	8	90
6379	2	Ino80aid	withRad18-withIno80	1	2	9	90
6380	2	Ino80aid	withRad18-withIno80	1	2	10	90
6381	1	Ino80aid	withRad18-withIno80	1	2	11	90
6382	2	Ino80aid	withRad18-withIno80	1	2	12	90
6383	2	Ino80aid	withRad18-withIno80	1	2	13	90
6384	1	Ino80aid	withRad18-withIno80	1	2	14	90
6385	2	Ino80aid	withRad18-withIno80	1	2	15	90
6386	2	Ino80aid	withRad18-withIno80	1	2	16	90
6387	1	Ino80aid	withRad18-withIno80	1	2	17	90
6388	3	Ino80aid	withRad18-withIno80	1	2	18	90
6389	1	Ino80aid	withRad18-withIno80	1	2	19	90
6390	3	Ino80aid	withRad18-withIno80	1	2	20	90
6391	3	Ino80aid	withRad18-withIno80	1	2	21	90
6392	3	Ino80aid	withRad18-withIno80	1	2	22	90
6393	3	Ino80aid	withRad18-withIno80	1	2	23	90
6394	1	Ino80aid	withRad18-withIno80	1	2	24	90
6395	1	Ino80aid	withRad18-withIno80	1	2	25	90
6396	1	Ino80aid	withRad18-withIno80	1	2	26	90
6397	0	Ino80aid	withRad18-withIno80	1	2	27	90
6398	1	Ino80aid	withRad18-withIno80	1	2	28	90
6399	4	Ino80aid	withRad18-withIno80	1	2	29	90
6400	3	Ino80aid	withRad18-withIno80	1	2	30	90
6401	0	Ino80aid	withRad18-withIno80	1	2	31	90
6402	2	Ino80aid	withRad18-withIno80	1	2	32	90
6403	0	Ino80aid	withRad18-withIno80	1	2	33	90
6404	1	Ino80aid	withRad18-withIno80	1	2	34	90
6405	2	Ino80aid	withRad18-withIno80	1	2	35	90
6406	0	Ino80aid	withRad18-withIno80	1	2	36	90
6407	3	Ino80aid	withRad18-withIno80	1	2	37	90
6408	4	Ino80aid	withRad18-withIno80	1	2	38	90
6409	3	Ino80aid	withRad18-withIno80	1	2	39	90
6410	3	Ino80aid	withRad18-withIno80	1	2	40	90
6411	0	Ino80aid	withRad18-withIno80	1	2	41	90
6412	2	Ino80aid	withRad18-withIno80	1	2	42	90
6413	3	Ino80aid	withRad18-withIno80	1	2	43	90
6414	1	Ino80aid	withRad18-withIno80	1	2	44	90
6415	1	Ino80aid	withRad18-withIno80	1	2	45	90
6416	1	Ino80aid	withRad18-withIno80	1	2	46	90
6417	4	Ino80aid	withRad18-withIno80	1	2	47	90
6418	3	Ino80aid	withRad18-withIno80	1	2	48	90
6419	2	Ino80aid	withRad18-withIno80	1	2	49	90
6420	1	Ino80aid	withRad18-withIno80	1	2	50	90
6421	0	Ino80aid	withRad18-withIno80	1	2	51	90
6422	2	Ino80aid	withRad18-withIno80	1	2	52	90
6423	2	Ino80aid	withRad18-withIno80	1	2	53	90
6424	1	Ino80aid	withRad18-withIno80	1	2	54	90
6425	0	Ino80aid	withRad18-withIno80	1	2	55	90
6426	2	Ino80aid	withRad18-withIno80	1	2	56	90
6427	1	Ino80aid	withRad18-withIno80	1	2	57	90
6428	2	Ino80aid	withRad18-withIno80	1	2	58	90
6429	2	Ino80aid	withRad18-withIno80	1	2	59	90
6430	1	Ino80aid	withRad18-withIno80	1	2	60	90
6431	2	Ino80aid	withRad18-withIno80	1	2	61	90
6432	0	Ino80aid	withRad18-withIno80	1	2	62	90
6433	1	Ino80aid	withRad18-withIno80	1	2	63	90
6434	2	Ino80aid	withRad18-withIno80	1	2	64	90
6435	3	Ino80aid	withRad18-withIno80	1	2	65	90
6436	0	Ino80aid	withRad18-withIno80	1	2	66	90
6437	1	Ino80aid	withRad18-withIno80	1	2	67	90
6438	0	Ino80aid	withRad18-withIno80	1	2	68	90
6439	1	Ino80aid	withRad18-withIno80	1	2	69	90
6440	0	Ino80aid	withRad18-withIno80	1	2	70	90
6441	1	Ino80aid	withRad18-withIno80	1	2	71	90
6442	0	Ino80aid	withRad18-withIno80	1	2	72	90
6443	0	Ino80aid	withRad18-withIno80	1	2	73	90
6444	0	Ino80aid	withRad18-withIno80	1	2	74	90
6445	1	Ino80aid	withRad18-withIno80	1	2	75	90
6446	0	Ino80aid	withRad18-withIno80	1	2	76	90
6447	2	Ino80aid	withRad18-withIno80	1	2	77	90
6448	0	Ino80aid	withRad18-withIno80	1	2	78	90
6449	1	Ino80aid	withRad18-withIno80	1	2	79	90
6450	1	Ino80aid	withRad18-withIno80	1	2	80	90
6451	1	Ino80aid	withRad18-withIno80	1	2	81	90
6452	2	Ino80aid	withRad18-withIno80	1	2	82	90
6453	2	Ino80aid	withRad18-withIno80	1	2	83	90
6454	1	Ino80aid	withRad18-withIno80	1	2	84	90
6455	2	Ino80aid	withRad18-withIno80	1	2	85	90
6456	4	Ino80aid	withRad18-withIno80	1	2	86	90
6457	1	Ino80aid	withRad18-withIno80	1	2	87	90
6458	0	Ino80aid	withRad18-withIno80	1	2	88	90
6459	0	Ino80aid	withRad18-withIno80	1	2	89	90
6460	2	Ino80aid	withRad18-withIno80	1	2	90	90
6461	1	Ino80aid	withRad18-withIno80	1	2	91	90
6462	3	Ino80aid	withRad18-withIno80	1	2	92	90
6463	2	Ino80aid	withRad18-withIno80	1	2	93	90
6464	2	Ino80aid	withRad18-withIno80	1	2	94	90
6465	2	Ino80aid	withRad18-withIno80	1	2	95	90
6466	1	Ino80aid	withRad18-withIno80	1	2	96	90
6467	2	Ino80aid	withRad18-withIno80	1	2	97	90
6468	1	Ino80aid	withRad18-withIno80	1	2	98	90
6469	1	Ino80aid	withRad18-withIno80	1	2	99	90
6470	0	Ino80aid	withRad18-withIno80	1	2	100	90
6471	2	Ino80aid	withRad18-withIno80	1	2	101	90
6472	2	Ino80aid	withRad18-withIno80	1	2	102	90
6473	2	Ino80aid	withRad18-withIno80	1	2	103	90
6474	3	Ino80aid	withRad18-withIno80	1	2	104	90
6475	2	Ino80aid	withRad18-withIno80	1	2	105	90
6476	0	Ino80aid	withRad18-withIno80	1	2	106	90
6477	1	Ino80aid	withRad18-withIno80	1	2	107	90
6478	3	Ino80aid	withRad18-withIno80	1	2	108	90
6479	1	Ino80aid	withRad18-withIno80	1	2	109	90
6480	2	Ino80aid	withRad18-withIno80	1	2	110	90
6481	0	Ino80aid	withRad18-withIno80	1	2	111	90
6482	1	Ino80aid	withRad18-withIno80	1	2	112	90
6483	2	Ino80aid	withRad18-withIno80	1	2	113	90
6484	2	Ino80aid	withRad18-withIno80	1	2	114	90
6485	1	Ino80aid	withRad18-withIno80	2	3	0	90
6486	3	Ino80aid	withRad18-withIno80	2	3	1	90
6487	1	Ino80aid	withRad18-withIno80	2	3	2	90
6488	4	Ino80aid	withRad18-withIno80	2	3	3	90
6489	3	Ino80aid	withRad18-withIno80	2	3	4	90
6490	1	Ino80aid	withRad18-withIno80	2	3	5	90
6491	2	Ino80aid	withRad18-withIno80	2	3	6	90
6492	2	Ino80aid	withRad18-withIno80	2	3	7	90
6493	1	Ino80aid	withRad18-withIno80	2	3	8	90
6494	2	Ino80aid	withRad18-withIno80	2	3	9	90
6495	2	Ino80aid	withRad18-withIno80	2	3	10	90
6496	0	Ino80aid	withRad18-withIno80	2	3	11	90
6497	2	Ino80aid	withRad18-withIno80	2	3	12	90
6498	0	Ino80aid	withRad18-withIno80	2	3	13	90
6499	3	Ino80aid	withRad18-withIno80	2	3	14	90
6500	2	Ino80aid	withRad18-withIno80	2	3	15	90
6501	2	Ino80aid	withRad18-withIno80	2	3	16	90
6502	1	Ino80aid	withRad18-withIno80	2	3	17	90
6503	1	Ino80aid	withRad18-withIno80	2	3	18	90
6504	2	Ino80aid	withRad18-withIno80	2	3	19	90
6505	2	Ino80aid	withRad18-withIno80	2	3	20	90
6506	0	Ino80aid	withRad18-withIno80	2	3	21	90
6507	2	Ino80aid	withRad18-withIno80	2	3	22	90
6508	4	Ino80aid	withRad18-withIno80	2	3	23	90
6509	2	Ino80aid	withRad18-withIno80	2	3	24	90
6510	0	Ino80aid	withRad18-withIno80	2	3	25	90
6511	0	Ino80aid	withRad18-withIno80	2	3	26	90
6512	2	Ino80aid	withRad18-withIno80	2	3	27	90
6513	2	Ino80aid	withRad18-withIno80	2	3	28	90
6514	1	Ino80aid	withRad18-withIno80	2	3	29	90
6515	0	Ino80aid	withRad18-withIno80	2	3	30	90
6516	2	Ino80aid	withRad18-withIno80	2	3	31	90
6517	2	Ino80aid	withRad18-withIno80	2	3	32	90
6518	2	Ino80aid	withRad18-withIno80	2	3	33	90
6519	3	Ino80aid	withRad18-withIno80	2	3	34	90
6520	1	Ino80aid	withRad18-withIno80	2	3	35	90
6521	1	Ino80aid	withRad18-withIno80	2	3	36	90
6522	2	Ino80aid	withRad18-withIno80	2	3	37	90
6523	2	Ino80aid	withRad18-withIno80	2	3	38	90
6524	2	Ino80aid	withRad18-withIno80	2	3	39	90
6525	0	Ino80aid	withRad18-withIno80	2	3	40	90
6526	1	Ino80aid	withRad18-withIno80	2	3	41	90
6527	1	Ino80aid	withRad18-withIno80	2	3	42	90
6528	2	Ino80aid	withRad18-withIno80	2	3	43	90
6529	3	Ino80aid	withRad18-withIno80	2	3	44	90
6530	1	Ino80aid	withRad18-withIno80	2	3	45	90
6531	2	Ino80aid	withRad18-withIno80	2	3	46	90
6532	2	Ino80aid	withRad18-withIno80	2	3	47	90
6533	2	Ino80aid	withRad18-withIno80	2	3	48	90
6534	3	Ino80aid	withRad18-withIno80	2	3	49	90
6535	4	Ino80aid	withRad18-withIno80	2	3	50	90
6536	2	Ino80aid	withRad18-withIno80	2	3	51	90
6537	1	Ino80aid	withRad18-withIno80	2	3	52	90
6538	1	Ino80aid	withRad18-withIno80	2	3	53	90
6539	0	Ino80aid	withRad18-withIno80	2	3	54	90
6540	2	Ino80aid	withRad18-withIno80	2	3	55	90
6541	1	Ino80aid	withRad18-withIno80	2	3	56	90
6542	2	Ino80aid	withRad18-withIno80	2	3	57	90
6543	0	Ino80aid	withRad18-withIno80	2	3	58	90
6544	3	Ino80aid	withRad18-withIno80	2	3	59	90
6545	1	Ino80aid	withRad18-withIno80	2	3	60	90
6546	1	Ino80aid	withRad18-withIno80	2	3	61	90
6547	4	Ino80aid	withRad18-withIno80	2	3	62	90
6548	0	Ino80aid	withRad18-withIno80	2	3	63	90
6549	2	Ino80aid	withRad18-withIno80	2	3	64	90
6550	2	Ino80aid	withRad18-withIno80	2	3	65	90
6551	2	Ino80aid	withRad18-withIno80	2	3	66	90
6552	0	Ino80aid	withRad18-withIno80	2	3	67	90
6553	1	Ino80aid	withRad18-withIno80	2	3	68	90
6554	3	Ino80aid	withRad18-withIno80	2	3	69	90
6555	1	Ino80aid	withRad18-withIno80	2	3	70	90
6556	3	Ino80aid	withRad18-withIno80	2	3	71	90
6557	3	Ino80aid	withRad18-withIno80	2	3	72	90
6558	0	Ino80aid	withRad18-withIno80	2	3	73	90
6559	1	Ino80aid	withRad18-withIno80	2	3	74	90
6560	1	Ino80aid	withRad18-withIno80	2	3	75	90
6561	0	Ino80aid	withRad18-withIno80	2	3	76	90
6562	2	Ino80aid	withRad18-withIno80	2	3	77	90
6563	0	Ino80aid	withRad18-withIno80	2	3	78	90
6564	1	Ino80aid	withRad18-withIno80	2	3	79	90
6565	1	Ino80aid	withRad18-withIno80	2	3	80	90
6566	2	Ino80aid	withRad18-withIno80	2	3	81	90
6567	0	Ino80aid	withRad18-withIno80	2	3	82	90
6568	3	Ino80aid	withRad18-withIno80	2	3	83	90
6569	1	Ino80aid	withRad18-withIno80	2	3	84	90
6570	1	Ino80aid	withRad18-withIno80	2	3	85	90
6571	0	Ino80aid	withRad18-withIno80	2	3	86	90
6572	1	Ino80aid	withRad18-withIno80	2	3	87	90
6573	2	Ino80aid	withRad18-withIno80	2	3	88	90
6574	2	Ino80aid	withRad18-withIno80	2	3	89	90
6575	1	Ino80aid	withRad18-withIno80	2	3	90	90
6576	3	Ino80aid	withRad18-withIno80	2	3	91	90
6577	0	Ino80aid	withRad18-withIno80	2	3	92	90
6578	1	Ino80aid	withRad18-withIno80	2	3	93	90
6579	3	Ino80aid	withRad18-withIno80	2	3	94	90
6580	0	Ino80aid	withRad18-withIno80	2	3	95	90
6581	1	Ino80aid	withRad18-withIno80	2	3	96	90
6582	2	Ino80aid	withRad18-withIno80	2	3	97	90
6583	1	Ino80aid	withRad18-withIno80	2	3	98	90
6584	1	Ino80aid	withRad18-withIno80	2	3	99	90
6585	1	Ino80aid	withRad18-withIno80	2	3	100	90
6586	5	Ino80aid	withRad18-withIno80	2	3	101	90
6587	0	Ino80aid	withRad18-withIno80	2	3	102	90
6588	2	Ino80aid	withRad18-withIno80	2	3	103	90
6589	1	Ino80aid	withRad18-withIno80	2	3	104	90
6590	1	Ino80aid	withRad18-withIno80	2	3	105	90
6591	1	Ino80aid	withRad18-withIno80	2	3	106	90
6592	1	Ino80aid	withRad18-withIno80	2	3	107	90
6593	1	Ino80aid	withRad18-withIno80	2	3	108	90
6594	2	Ino80aid	withRad18-withIno80	2	3	109	90
6595	1	Ino80aid	withRad18-withIno80	2	3	110	90
6596	3	Ino80aid	withRad18-withIno80	2	3	111	90
6597	4	Ino80aid	withRad18-withIno80	2	3	112	90
6598	1	Ino80aid	withRad18-withIno80	2	3	113	90
6599	2	Ino80aid	withRad18-withIno80	2	3	114	90
6600	1	Ino80aid	withRad18-withIno80	2	3	115	90
6601	1	Ino80aid	withRad18-withIno80	2	3	116	90
6602	2	Ino80aid	withRad18-withIno80	2	3	117	90
6603	4	Ino80aid	withRad18-withIno80	2	3	118	90
6604	2	Ino80aid	withRad18-withIno80	2	3	119	90
6605	2	Ino80aid	withRad18-withIno80	2	3	120	90
5576	1	Ino80aid	withRad18-withIno80	3	1	0	120
5577	2	Ino80aid	withRad18-withIno80	3	1	1	120
5578	1	Ino80aid	withRad18-withIno80	3	1	2	120
5579	3	Ino80aid	withRad18-withIno80	3	1	3	120
5580	2	Ino80aid	withRad18-withIno80	3	1	4	120
5581	0	Ino80aid	withRad18-withIno80	3	1	5	120
5582	3	Ino80aid	withRad18-withIno80	3	1	6	120
5583	1	Ino80aid	withRad18-withIno80	3	1	7	120
5584	1	Ino80aid	withRad18-withIno80	3	1	8	120
5585	2	Ino80aid	withRad18-withIno80	3	1	9	120
5586	0	Ino80aid	withRad18-withIno80	3	1	10	120
5587	1	Ino80aid	withRad18-withIno80	3	1	11	120
5588	2	Ino80aid	withRad18-withIno80	3	1	12	120
5589	3	Ino80aid	withRad18-withIno80	3	1	13	120
5590	3	Ino80aid	withRad18-withIno80	3	1	14	120
5591	2	Ino80aid	withRad18-withIno80	3	1	15	120
5592	0	Ino80aid	withRad18-withIno80	3	1	16	120
5593	1	Ino80aid	withRad18-withIno80	3	1	17	120
5594	0	Ino80aid	withRad18-withIno80	3	1	18	120
5595	2	Ino80aid	withRad18-withIno80	3	1	19	120
5596	0	Ino80aid	withRad18-withIno80	3	1	20	120
5597	2	Ino80aid	withRad18-withIno80	3	1	21	120
5598	3	Ino80aid	withRad18-withIno80	3	1	22	120
5599	1	Ino80aid	withRad18-withIno80	3	1	23	120
5600	1	Ino80aid	withRad18-withIno80	3	1	24	120
5601	1	Ino80aid	withRad18-withIno80	3	1	25	120
5602	2	Ino80aid	withRad18-withIno80	3	1	26	120
5603	1	Ino80aid	withRad18-withIno80	3	1	27	120
5604	1	Ino80aid	withRad18-withIno80	3	1	28	120
5605	2	Ino80aid	withRad18-withIno80	3	1	29	120
5606	0	Ino80aid	withRad18-withIno80	3	1	30	120
5607	0	Ino80aid	withRad18-withIno80	3	1	31	120
5608	2	Ino80aid	withRad18-withIno80	3	1	32	120
5609	0	Ino80aid	withRad18-withIno80	3	1	33	120
5610	0	Ino80aid	withRad18-withIno80	3	1	34	120
5611	3	Ino80aid	withRad18-withIno80	3	1	35	120
5612	2	Ino80aid	withRad18-withIno80	3	1	36	120
5613	4	Ino80aid	withRad18-withIno80	3	1	37	120
5614	1	Ino80aid	withRad18-withIno80	3	1	38	120
5615	0	Ino80aid	withRad18-withIno80	3	1	39	120
5616	0	Ino80aid	withRad18-withIno80	3	1	40	120
5617	1	Ino80aid	withRad18-withIno80	3	1	41	120
5618	0	Ino80aid	withRad18-withIno80	3	1	42	120
5619	4	Ino80aid	withRad18-withIno80	3	1	43	120
5620	0	Ino80aid	withRad18-withIno80	3	1	44	120
5621	1	Ino80aid	withRad18-withIno80	3	1	45	120
5622	0	Ino80aid	withRad18-withIno80	3	1	46	120
5623	1	Ino80aid	withRad18-withIno80	3	1	47	120
5624	2	Ino80aid	withRad18-withIno80	3	1	48	120
5625	1	Ino80aid	withRad18-withIno80	3	1	49	120
5626	1	Ino80aid	withRad18-withIno80	3	1	50	120
5627	0	Ino80aid	withRad18-withIno80	3	1	51	120
5628	1	Ino80aid	withRad18-withIno80	3	1	52	120
5629	0	Ino80aid	withRad18-withIno80	3	1	53	120
5630	0	Ino80aid	withRad18-withIno80	3	1	54	120
5631	0	Ino80aid	withRad18-withIno80	3	1	55	120
5632	3	Ino80aid	withRad18-withIno80	3	1	56	120
5633	3	Ino80aid	withRad18-withIno80	3	1	57	120
5634	1	Ino80aid	withRad18-withIno80	3	1	58	120
5635	1	Ino80aid	withRad18-withIno80	3	1	59	120
5636	1	Ino80aid	withRad18-withIno80	3	1	60	120
5637	3	Ino80aid	withRad18-withIno80	3	1	61	120
5638	1	Ino80aid	withRad18-withIno80	3	1	62	120
5639	1	Ino80aid	withRad18-withIno80	3	1	63	120
5640	2	Ino80aid	withRad18-withIno80	3	1	64	120
5641	0	Ino80aid	withRad18-withIno80	3	1	65	120
5642	0	Ino80aid	withRad18-withIno80	3	1	66	120
5643	1	Ino80aid	withRad18-withIno80	3	1	67	120
5644	1	Ino80aid	withRad18-withIno80	3	1	68	120
5645	2	Ino80aid	withRad18-withIno80	3	1	69	120
5646	3	Ino80aid	withRad18-withIno80	3	1	70	120
5647	2	Ino80aid	withRad18-withIno80	3	1	71	120
5648	1	Ino80aid	withRad18-withIno80	3	1	72	120
5649	1	Ino80aid	withRad18-withIno80	3	1	73	120
5650	0	Ino80aid	withRad18-withIno80	3	1	74	120
5651	1	Ino80aid	withRad18-withIno80	3	1	75	120
5652	2	Ino80aid	withRad18-withIno80	3	1	76	120
5653	1	Ino80aid	withRad18-withIno80	3	1	77	120
5654	1	Ino80aid	withRad18-withIno80	3	1	78	120
5655	2	Ino80aid	withRad18-withIno80	3	1	79	120
5656	1	Ino80aid	withRad18-withIno80	3	1	80	120
5657	1	Ino80aid	withRad18-withIno80	3	1	81	120
5658	0	Ino80aid	withRad18-withIno80	3	1	82	120
5659	0	Ino80aid	withRad18-withIno80	3	1	83	120
5660	0	Ino80aid	withRad18-withIno80	3	1	84	120
5661	3	Ino80aid	withRad18-withIno80	3	1	85	120
5662	1	Ino80aid	withRad18-withIno80	3	1	86	120
5663	0	Ino80aid	withRad18-withIno80	3	1	87	120
5664	1	Ino80aid	withRad18-withIno80	3	1	88	120
5665	1	Ino80aid	withRad18-withIno80	3	1	89	120
5666	0	Ino80aid	withRad18-withIno80	3	1	90	120
5667	1	Ino80aid	withRad18-withIno80	3	1	91	120
5668	5	Ino80aid	withRad18-withIno80	3	1	92	120
5669	2	Ino80aid	withRad18-withIno80	3	1	93	120
5376	2	Ino80aid	withRad18-withIno80	1	2	0	120
5377	0	Ino80aid	withRad18-withIno80	1	2	1	120
5378	2	Ino80aid	withRad18-withIno80	1	2	2	120
5379	1	Ino80aid	withRad18-withIno80	1	2	3	120
5380	0	Ino80aid	withRad18-withIno80	1	2	4	120
5381	1	Ino80aid	withRad18-withIno80	1	2	5	120
5382	4	Ino80aid	withRad18-withIno80	1	2	6	120
5383	3	Ino80aid	withRad18-withIno80	1	2	7	120
5384	3	Ino80aid	withRad18-withIno80	1	2	8	120
5385	1	Ino80aid	withRad18-withIno80	1	2	9	120
5386	1	Ino80aid	withRad18-withIno80	1	2	10	120
5387	0	Ino80aid	withRad18-withIno80	1	2	11	120
5388	3	Ino80aid	withRad18-withIno80	1	2	12	120
5389	1	Ino80aid	withRad18-withIno80	1	2	13	120
5390	1	Ino80aid	withRad18-withIno80	1	2	14	120
5391	1	Ino80aid	withRad18-withIno80	1	2	15	120
5392	2	Ino80aid	withRad18-withIno80	1	2	16	120
5393	1	Ino80aid	withRad18-withIno80	1	2	17	120
5394	0	Ino80aid	withRad18-withIno80	1	2	18	120
5395	1	Ino80aid	withRad18-withIno80	1	2	19	120
5396	1	Ino80aid	withRad18-withIno80	1	2	20	120
5397	1	Ino80aid	withRad18-withIno80	1	2	21	120
5398	2	Ino80aid	withRad18-withIno80	1	2	22	120
5399	1	Ino80aid	withRad18-withIno80	1	2	23	120
5400	2	Ino80aid	withRad18-withIno80	1	2	24	120
5401	0	Ino80aid	withRad18-withIno80	1	2	25	120
5402	1	Ino80aid	withRad18-withIno80	1	2	26	120
5403	3	Ino80aid	withRad18-withIno80	1	2	27	120
5404	1	Ino80aid	withRad18-withIno80	1	2	28	120
5405	0	Ino80aid	withRad18-withIno80	1	2	29	120
5406	1	Ino80aid	withRad18-withIno80	1	2	30	120
5407	1	Ino80aid	withRad18-withIno80	1	2	31	120
5408	3	Ino80aid	withRad18-withIno80	1	2	32	120
5409	2	Ino80aid	withRad18-withIno80	1	2	33	120
5410	3	Ino80aid	withRad18-withIno80	1	2	34	120
5411	1	Ino80aid	withRad18-withIno80	1	2	35	120
5412	2	Ino80aid	withRad18-withIno80	1	2	36	120
5413	1	Ino80aid	withRad18-withIno80	1	2	37	120
5414	1	Ino80aid	withRad18-withIno80	1	2	38	120
5415	1	Ino80aid	withRad18-withIno80	1	2	39	120
5416	1	Ino80aid	withRad18-withIno80	1	2	40	120
5417	4	Ino80aid	withRad18-withIno80	1	2	41	120
5418	1	Ino80aid	withRad18-withIno80	1	2	42	120
5419	1	Ino80aid	withRad18-withIno80	1	2	43	120
5420	1	Ino80aid	withRad18-withIno80	1	2	44	120
5421	2	Ino80aid	withRad18-withIno80	1	2	45	120
5422	2	Ino80aid	withRad18-withIno80	1	2	46	120
5423	3	Ino80aid	withRad18-withIno80	1	2	47	120
5424	2	Ino80aid	withRad18-withIno80	1	2	48	120
5425	0	Ino80aid	withRad18-withIno80	1	2	49	120
5426	1	Ino80aid	withRad18-withIno80	1	2	50	120
5427	2	Ino80aid	withRad18-withIno80	1	2	51	120
5428	2	Ino80aid	withRad18-withIno80	1	2	52	120
5429	2	Ino80aid	withRad18-withIno80	1	2	53	120
5430	2	Ino80aid	withRad18-withIno80	1	2	54	120
5431	2	Ino80aid	withRad18-withIno80	1	2	55	120
5432	2	Ino80aid	withRad18-withIno80	1	2	56	120
5433	1	Ino80aid	withRad18-withIno80	1	2	57	120
5434	2	Ino80aid	withRad18-withIno80	1	2	58	120
5435	3	Ino80aid	withRad18-withIno80	1	2	59	120
5436	3	Ino80aid	withRad18-withIno80	1	2	60	120
5437	0	Ino80aid	withRad18-withIno80	1	2	61	120
5438	0	Ino80aid	withRad18-withIno80	1	2	62	120
5439	3	Ino80aid	withRad18-withIno80	1	2	63	120
5440	1	Ino80aid	withRad18-withIno80	1	2	64	120
5441	0	Ino80aid	withRad18-withIno80	1	2	65	120
5442	1	Ino80aid	withRad18-withIno80	1	2	66	120
5443	1	Ino80aid	withRad18-withIno80	1	2	67	120
5444	1	Ino80aid	withRad18-withIno80	1	2	68	120
5445	3	Ino80aid	withRad18-withIno80	1	2	69	120
5446	1	Ino80aid	withRad18-withIno80	1	2	70	120
5447	1	Ino80aid	withRad18-withIno80	1	2	71	120
5448	1	Ino80aid	withRad18-withIno80	1	2	72	120
5449	3	Ino80aid	withRad18-withIno80	1	2	73	120
5450	2	Ino80aid	withRad18-withIno80	1	2	74	120
5451	2	Ino80aid	withRad18-withIno80	1	2	75	120
5452	0	Ino80aid	withRad18-withIno80	1	2	76	120
5453	1	Ino80aid	withRad18-withIno80	1	2	77	120
5454	1	Ino80aid	withRad18-withIno80	1	2	78	120
5455	1	Ino80aid	withRad18-withIno80	1	2	79	120
5456	2	Ino80aid	withRad18-withIno80	1	2	80	120
5457	1	Ino80aid	withRad18-withIno80	1	2	81	120
5458	1	Ino80aid	withRad18-withIno80	1	2	82	120
5459	1	Ino80aid	withRad18-withIno80	1	2	83	120
5460	2	Ino80aid	withRad18-withIno80	1	2	84	120
5461	1	Ino80aid	withRad18-withIno80	1	2	85	120
5462	1	Ino80aid	withRad18-withIno80	1	2	86	120
5463	1	Ino80aid	withRad18-withIno80	1	2	87	120
5464	2	Ino80aid	withRad18-withIno80	1	2	88	120
5465	1	Ino80aid	withRad18-withIno80	1	2	89	120
5466	1	Ino80aid	withRad18-withIno80	1	2	90	120
5467	1	Ino80aid	withRad18-withIno80	1	2	91	120
5468	0	Ino80aid	withRad18-withIno80	1	2	92	120
5469	1	Ino80aid	withRad18-withIno80	1	2	93	120
5470	2	Ino80aid	withRad18-withIno80	1	2	94	120
5471	2	Ino80aid	withRad18-withIno80	1	2	95	120
5472	1	Ino80aid	withRad18-withIno80	1	2	96	120
5473	1	Ino80aid	withRad18-withIno80	1	2	97	120
5474	1	Ino80aid	withRad18-withIno80	1	2	98	120
5475	3	Ino80aid	withRad18-withIno80	1	2	99	120
5476	3	Ino80aid	withRad18-withIno80	1	2	100	120
5477	0	Ino80aid	withRad18-withIno80	1	2	101	120
5478	1	Ino80aid	withRad18-withIno80	1	2	102	120
5479	2	Ino80aid	withRad18-withIno80	2	3	0	120
5480	0	Ino80aid	withRad18-withIno80	2	3	1	120
5481	0	Ino80aid	withRad18-withIno80	2	3	2	120
5482	2	Ino80aid	withRad18-withIno80	2	3	3	120
5483	3	Ino80aid	withRad18-withIno80	2	3	4	120
5484	2	Ino80aid	withRad18-withIno80	2	3	5	120
5485	1	Ino80aid	withRad18-withIno80	2	3	6	120
5486	1	Ino80aid	withRad18-withIno80	2	3	7	120
5487	0	Ino80aid	withRad18-withIno80	2	3	8	120
5488	1	Ino80aid	withRad18-withIno80	2	3	9	120
5489	4	Ino80aid	withRad18-withIno80	2	3	10	120
5490	0	Ino80aid	withRad18-withIno80	2	3	11	120
5491	2	Ino80aid	withRad18-withIno80	2	3	12	120
5492	2	Ino80aid	withRad18-withIno80	2	3	13	120
5493	2	Ino80aid	withRad18-withIno80	2	3	14	120
5494	3	Ino80aid	withRad18-withIno80	2	3	15	120
5495	0	Ino80aid	withRad18-withIno80	2	3	16	120
5496	0	Ino80aid	withRad18-withIno80	2	3	17	120
5497	1	Ino80aid	withRad18-withIno80	2	3	18	120
5498	1	Ino80aid	withRad18-withIno80	2	3	19	120
5499	2	Ino80aid	withRad18-withIno80	2	3	20	120
5500	0	Ino80aid	withRad18-withIno80	2	3	21	120
5501	5	Ino80aid	withRad18-withIno80	2	3	22	120
5502	1	Ino80aid	withRad18-withIno80	2	3	23	120
5503	0	Ino80aid	withRad18-withIno80	2	3	24	120
5504	1	Ino80aid	withRad18-withIno80	2	3	25	120
5505	1	Ino80aid	withRad18-withIno80	2	3	26	120
5506	0	Ino80aid	withRad18-withIno80	2	3	27	120
5507	1	Ino80aid	withRad18-withIno80	2	3	28	120
5508	1	Ino80aid	withRad18-withIno80	2	3	29	120
5509	2	Ino80aid	withRad18-withIno80	2	3	30	120
5510	3	Ino80aid	withRad18-withIno80	2	3	31	120
5511	0	Ino80aid	withRad18-withIno80	2	3	32	120
5512	2	Ino80aid	withRad18-withIno80	2	3	33	120
5513	0	Ino80aid	withRad18-withIno80	2	3	34	120
5514	1	Ino80aid	withRad18-withIno80	2	3	35	120
5515	3	Ino80aid	withRad18-withIno80	2	3	36	120
5516	3	Ino80aid	withRad18-withIno80	2	3	37	120
5517	0	Ino80aid	withRad18-withIno80	2	3	38	120
5518	1	Ino80aid	withRad18-withIno80	2	3	39	120
5519	4	Ino80aid	withRad18-withIno80	2	3	40	120
5520	0	Ino80aid	withRad18-withIno80	2	3	41	120
5521	2	Ino80aid	withRad18-withIno80	2	3	42	120
5522	1	Ino80aid	withRad18-withIno80	2	3	43	120
5523	4	Ino80aid	withRad18-withIno80	2	3	44	120
5524	1	Ino80aid	withRad18-withIno80	2	3	45	120
5525	1	Ino80aid	withRad18-withIno80	2	3	46	120
5526	2	Ino80aid	withRad18-withIno80	2	3	47	120
5527	0	Ino80aid	withRad18-withIno80	2	3	48	120
5528	0	Ino80aid	withRad18-withIno80	2	3	49	120
5529	1	Ino80aid	withRad18-withIno80	2	3	50	120
5530	2	Ino80aid	withRad18-withIno80	2	3	51	120
5531	3	Ino80aid	withRad18-withIno80	2	3	52	120
5532	1	Ino80aid	withRad18-withIno80	2	3	53	120
5533	0	Ino80aid	withRad18-withIno80	2	3	54	120
5534	1	Ino80aid	withRad18-withIno80	2	3	55	120
5535	1	Ino80aid	withRad18-withIno80	2	3	56	120
5536	2	Ino80aid	withRad18-withIno80	2	3	57	120
5537	0	Ino80aid	withRad18-withIno80	2	3	58	120
5538	2	Ino80aid	withRad18-withIno80	2	3	59	120
5539	4	Ino80aid	withRad18-withIno80	2	3	60	120
5540	0	Ino80aid	withRad18-withIno80	2	3	61	120
5541	0	Ino80aid	withRad18-withIno80	2	3	62	120
5542	1	Ino80aid	withRad18-withIno80	2	3	63	120
5543	0	Ino80aid	withRad18-withIno80	2	3	64	120
5544	3	Ino80aid	withRad18-withIno80	2	3	65	120
5545	2	Ino80aid	withRad18-withIno80	2	3	66	120
5546	2	Ino80aid	withRad18-withIno80	2	3	67	120
5547	0	Ino80aid	withRad18-withIno80	2	3	68	120
5548	0	Ino80aid	withRad18-withIno80	2	3	69	120
5549	1	Ino80aid	withRad18-withIno80	2	3	70	120
5550	0	Ino80aid	withRad18-withIno80	2	3	71	120
5551	1	Ino80aid	withRad18-withIno80	2	3	72	120
5552	2	Ino80aid	withRad18-withIno80	2	3	73	120
5553	1	Ino80aid	withRad18-withIno80	2	3	74	120
5554	0	Ino80aid	withRad18-withIno80	2	3	75	120
5555	2	Ino80aid	withRad18-withIno80	2	3	76	120
5556	4	Ino80aid	withRad18-withIno80	2	3	77	120
5557	0	Ino80aid	withRad18-withIno80	2	3	78	120
5558	0	Ino80aid	withRad18-withIno80	2	3	79	120
5559	0	Ino80aid	withRad18-withIno80	2	3	80	120
5560	2	Ino80aid	withRad18-withIno80	2	3	81	120
5561	4	Ino80aid	withRad18-withIno80	2	3	82	120
5562	1	Ino80aid	withRad18-withIno80	2	3	83	120
5563	0	Ino80aid	withRad18-withIno80	2	3	84	120
5564	2	Ino80aid	withRad18-withIno80	2	3	85	120
5565	1	Ino80aid	withRad18-withIno80	2	3	86	120
5566	0	Ino80aid	withRad18-withIno80	2	3	87	120
5567	1	Ino80aid	withRad18-withIno80	2	3	88	120
5568	1	Ino80aid	withRad18-withIno80	2	3	89	120
5569	0	Ino80aid	withRad18-withIno80	2	3	90	120
5570	4	Ino80aid	withRad18-withIno80	2	3	91	120
5571	0	Ino80aid	withRad18-withIno80	2	3	92	120
5572	0	Ino80aid	withRad18-withIno80	2	3	93	120
5573	2	Ino80aid	withRad18-withIno80	2	3	94	120
5574	1	Ino80aid	withRad18-withIno80	2	3	95	120
5575	2	Ino80aid	withRad18-withIno80	2	3	96	120
5829	3	Ino80aid	withRad18-withIno80	3	1	0	150
5830	0	Ino80aid	withRad18-withIno80	3	1	1	150
5831	0	Ino80aid	withRad18-withIno80	3	1	2	150
5832	1	Ino80aid	withRad18-withIno80	3	1	3	150
5833	1	Ino80aid	withRad18-withIno80	3	1	4	150
5834	1	Ino80aid	withRad18-withIno80	3	1	5	150
5835	0	Ino80aid	withRad18-withIno80	3	1	6	150
5836	1	Ino80aid	withRad18-withIno80	3	1	7	150
5837	2	Ino80aid	withRad18-withIno80	3	1	8	150
5838	1	Ino80aid	withRad18-withIno80	3	1	9	150
5839	0	Ino80aid	withRad18-withIno80	3	1	10	150
5840	2	Ino80aid	withRad18-withIno80	3	1	11	150
5841	1	Ino80aid	withRad18-withIno80	3	1	12	150
5842	2	Ino80aid	withRad18-withIno80	3	1	13	150
5843	1	Ino80aid	withRad18-withIno80	3	1	14	150
5844	1	Ino80aid	withRad18-withIno80	3	1	15	150
5845	0	Ino80aid	withRad18-withIno80	3	1	16	150
5846	1	Ino80aid	withRad18-withIno80	3	1	17	150
5847	2	Ino80aid	withRad18-withIno80	3	1	18	150
5848	1	Ino80aid	withRad18-withIno80	3	1	19	150
5849	4	Ino80aid	withRad18-withIno80	3	1	20	150
5850	0	Ino80aid	withRad18-withIno80	3	1	21	150
5851	1	Ino80aid	withRad18-withIno80	3	1	22	150
5852	0	Ino80aid	withRad18-withIno80	3	1	23	150
5853	0	Ino80aid	withRad18-withIno80	3	1	24	150
5854	1	Ino80aid	withRad18-withIno80	3	1	25	150
5855	0	Ino80aid	withRad18-withIno80	3	1	26	150
5856	2	Ino80aid	withRad18-withIno80	3	1	27	150
5857	1	Ino80aid	withRad18-withIno80	3	1	28	150
5858	1	Ino80aid	withRad18-withIno80	3	1	29	150
5859	0	Ino80aid	withRad18-withIno80	3	1	30	150
5860	0	Ino80aid	withRad18-withIno80	3	1	31	150
5861	2	Ino80aid	withRad18-withIno80	3	1	32	150
5862	2	Ino80aid	withRad18-withIno80	3	1	33	150
5863	0	Ino80aid	withRad18-withIno80	3	1	34	150
5864	0	Ino80aid	withRad18-withIno80	3	1	35	150
5865	0	Ino80aid	withRad18-withIno80	3	1	36	150
5866	1	Ino80aid	withRad18-withIno80	3	1	37	150
5867	0	Ino80aid	withRad18-withIno80	3	1	38	150
5868	0	Ino80aid	withRad18-withIno80	3	1	39	150
5869	1	Ino80aid	withRad18-withIno80	3	1	40	150
5870	2	Ino80aid	withRad18-withIno80	3	1	41	150
5871	1	Ino80aid	withRad18-withIno80	3	1	42	150
5872	0	Ino80aid	withRad18-withIno80	3	1	43	150
5873	1	Ino80aid	withRad18-withIno80	3	1	44	150
5874	1	Ino80aid	withRad18-withIno80	3	1	45	150
5875	0	Ino80aid	withRad18-withIno80	3	1	46	150
5876	1	Ino80aid	withRad18-withIno80	3	1	47	150
5877	1	Ino80aid	withRad18-withIno80	3	1	48	150
5878	0	Ino80aid	withRad18-withIno80	3	1	49	150
5879	0	Ino80aid	withRad18-withIno80	3	1	50	150
5880	1	Ino80aid	withRad18-withIno80	3	1	51	150
5881	0	Ino80aid	withRad18-withIno80	3	1	52	150
5882	2	Ino80aid	withRad18-withIno80	3	1	53	150
5883	0	Ino80aid	withRad18-withIno80	3	1	54	150
5884	1	Ino80aid	withRad18-withIno80	3	1	55	150
5885	0	Ino80aid	withRad18-withIno80	3	1	56	150
5886	1	Ino80aid	withRad18-withIno80	3	1	57	150
5887	0	Ino80aid	withRad18-withIno80	3	1	58	150
5888	1	Ino80aid	withRad18-withIno80	3	1	59	150
5889	2	Ino80aid	withRad18-withIno80	3	1	60	150
5890	1	Ino80aid	withRad18-withIno80	3	1	61	150
5891	3	Ino80aid	withRad18-withIno80	3	1	62	150
5892	4	Ino80aid	withRad18-withIno80	3	1	63	150
5893	0	Ino80aid	withRad18-withIno80	3	1	64	150
5894	1	Ino80aid	withRad18-withIno80	3	1	65	150
5895	1	Ino80aid	withRad18-withIno80	3	1	66	150
5896	3	Ino80aid	withRad18-withIno80	3	1	67	150
5897	0	Ino80aid	withRad18-withIno80	3	1	68	150
5898	0	Ino80aid	withRad18-withIno80	3	1	69	150
5899	0	Ino80aid	withRad18-withIno80	3	1	70	150
5900	0	Ino80aid	withRad18-withIno80	3	1	71	150
5901	0	Ino80aid	withRad18-withIno80	3	1	72	150
5902	0	Ino80aid	withRad18-withIno80	3	1	73	150
5903	0	Ino80aid	withRad18-withIno80	3	1	74	150
5904	0	Ino80aid	withRad18-withIno80	3	1	75	150
5905	1	Ino80aid	withRad18-withIno80	3	1	76	150
5906	0	Ino80aid	withRad18-withIno80	3	1	77	150
5907	3	Ino80aid	withRad18-withIno80	3	1	78	150
5908	0	Ino80aid	withRad18-withIno80	3	1	79	150
5909	2	Ino80aid	withRad18-withIno80	3	1	80	150
5910	2	Ino80aid	withRad18-withIno80	3	1	81	150
5911	0	Ino80aid	withRad18-withIno80	3	1	82	150
5912	1	Ino80aid	withRad18-withIno80	3	1	83	150
5913	0	Ino80aid	withRad18-withIno80	3	1	84	150
5914	0	Ino80aid	withRad18-withIno80	3	1	85	150
5915	1	Ino80aid	withRad18-withIno80	3	1	86	150
5916	0	Ino80aid	withRad18-withIno80	3	1	87	150
5917	1	Ino80aid	withRad18-withIno80	3	1	88	150
5918	0	Ino80aid	withRad18-withIno80	3	1	89	150
5919	0	Ino80aid	withRad18-withIno80	3	1	90	150
5920	0	Ino80aid	withRad18-withIno80	3	1	91	150
5921	1	Ino80aid	withRad18-withIno80	3	1	92	150
5922	0	Ino80aid	withRad18-withIno80	3	1	93	150
5923	2	Ino80aid	withRad18-withIno80	3	1	94	150
5924	0	Ino80aid	withRad18-withIno80	3	1	95	150
5925	1	Ino80aid	withRad18-withIno80	3	1	96	150
5670	1	Ino80aid	withRad18-withIno80	1	2	0	150
5671	2	Ino80aid	withRad18-withIno80	1	2	1	150
5672	2	Ino80aid	withRad18-withIno80	1	2	2	150
5673	2	Ino80aid	withRad18-withIno80	1	2	3	150
5674	1	Ino80aid	withRad18-withIno80	1	2	4	150
5675	2	Ino80aid	withRad18-withIno80	1	2	5	150
5676	2	Ino80aid	withRad18-withIno80	1	2	6	150
5677	2	Ino80aid	withRad18-withIno80	1	2	7	150
5678	0	Ino80aid	withRad18-withIno80	1	2	8	150
5679	1	Ino80aid	withRad18-withIno80	1	2	9	150
5680	1	Ino80aid	withRad18-withIno80	1	2	10	150
5681	2	Ino80aid	withRad18-withIno80	1	2	11	150
5682	1	Ino80aid	withRad18-withIno80	1	2	12	150
5683	1	Ino80aid	withRad18-withIno80	1	2	13	150
5684	0	Ino80aid	withRad18-withIno80	1	2	14	150
5685	1	Ino80aid	withRad18-withIno80	1	2	15	150
5686	0	Ino80aid	withRad18-withIno80	1	2	16	150
5687	1	Ino80aid	withRad18-withIno80	1	2	17	150
5688	1	Ino80aid	withRad18-withIno80	1	2	18	150
5689	1	Ino80aid	withRad18-withIno80	1	2	19	150
5690	1	Ino80aid	withRad18-withIno80	1	2	20	150
5691	1	Ino80aid	withRad18-withIno80	1	2	21	150
5692	1	Ino80aid	withRad18-withIno80	1	2	22	150
5693	2	Ino80aid	withRad18-withIno80	1	2	23	150
5694	2	Ino80aid	withRad18-withIno80	1	2	24	150
5695	2	Ino80aid	withRad18-withIno80	1	2	25	150
5696	0	Ino80aid	withRad18-withIno80	1	2	26	150
5697	2	Ino80aid	withRad18-withIno80	1	2	27	150
5698	1	Ino80aid	withRad18-withIno80	1	2	28	150
5699	3	Ino80aid	withRad18-withIno80	1	2	29	150
5700	2	Ino80aid	withRad18-withIno80	1	2	30	150
5701	0	Ino80aid	withRad18-withIno80	1	2	31	150
5702	1	Ino80aid	withRad18-withIno80	1	2	32	150
5703	4	Ino80aid	withRad18-withIno80	1	2	33	150
5704	0	Ino80aid	withRad18-withIno80	1	2	34	150
5705	0	Ino80aid	withRad18-withIno80	1	2	35	150
5706	1	Ino80aid	withRad18-withIno80	1	2	36	150
5707	0	Ino80aid	withRad18-withIno80	1	2	37	150
5708	3	Ino80aid	withRad18-withIno80	1	2	38	150
5709	0	Ino80aid	withRad18-withIno80	1	2	39	150
5710	0	Ino80aid	withRad18-withIno80	1	2	40	150
5711	1	Ino80aid	withRad18-withIno80	1	2	41	150
5712	3	Ino80aid	withRad18-withIno80	1	2	42	150
5713	2	Ino80aid	withRad18-withIno80	1	2	43	150
5714	1	Ino80aid	withRad18-withIno80	1	2	44	150
5715	1	Ino80aid	withRad18-withIno80	1	2	45	150
5716	0	Ino80aid	withRad18-withIno80	1	2	46	150
5717	0	Ino80aid	withRad18-withIno80	1	2	47	150
5718	0	Ino80aid	withRad18-withIno80	1	2	48	150
5719	1	Ino80aid	withRad18-withIno80	1	2	49	150
5720	0	Ino80aid	withRad18-withIno80	1	2	50	150
5721	2	Ino80aid	withRad18-withIno80	1	2	51	150
5722	0	Ino80aid	withRad18-withIno80	1	2	52	150
5723	0	Ino80aid	withRad18-withIno80	1	2	53	150
5724	4	Ino80aid	withRad18-withIno80	1	2	54	150
5725	1	Ino80aid	withRad18-withIno80	1	2	55	150
5726	2	Ino80aid	withRad18-withIno80	1	2	56	150
5727	0	Ino80aid	withRad18-withIno80	1	2	57	150
5728	1	Ino80aid	withRad18-withIno80	1	2	58	150
5729	1	Ino80aid	withRad18-withIno80	1	2	59	150
5730	2	Ino80aid	withRad18-withIno80	1	2	60	150
5731	0	Ino80aid	withRad18-withIno80	1	2	61	150
5732	1	Ino80aid	withRad18-withIno80	1	2	62	150
5733	1	Ino80aid	withRad18-withIno80	1	2	63	150
5734	3	Ino80aid	withRad18-withIno80	1	2	64	150
5735	1	Ino80aid	withRad18-withIno80	1	2	65	150
5736	1	Ino80aid	withRad18-withIno80	1	2	66	150
5737	2	Ino80aid	withRad18-withIno80	1	2	67	150
5738	1	Ino80aid	withRad18-withIno80	1	2	68	150
5739	1	Ino80aid	withRad18-withIno80	1	2	69	150
5740	1	Ino80aid	withRad18-withIno80	1	2	70	150
5741	1	Ino80aid	withRad18-withIno80	1	2	71	150
5742	1	Ino80aid	withRad18-withIno80	1	2	72	150
5743	0	Ino80aid	withRad18-withIno80	1	2	73	150
5744	2	Ino80aid	withRad18-withIno80	1	2	74	150
5745	1	Ino80aid	withRad18-withIno80	1	2	75	150
5746	0	Ino80aid	withRad18-withIno80	1	2	76	150
5747	1	Ino80aid	withRad18-withIno80	1	2	77	150
5748	1	Ino80aid	withRad18-withIno80	1	2	78	150
5749	1	Ino80aid	withRad18-withIno80	1	2	79	150
5750	0	Ino80aid	withRad18-withIno80	1	2	80	150
5751	2	Ino80aid	withRad18-withIno80	1	2	81	150
5752	1	Ino80aid	withRad18-withIno80	1	2	82	150
5753	2	Ino80aid	withRad18-withIno80	1	2	83	150
5754	2	Ino80aid	withRad18-withIno80	1	2	84	150
5755	0	Ino80aid	withRad18-withIno80	1	2	85	150
5756	0	Ino80aid	withRad18-withIno80	2	3	0	150
5757	0	Ino80aid	withRad18-withIno80	2	3	1	150
5758	1	Ino80aid	withRad18-withIno80	2	3	2	150
5759	0	Ino80aid	withRad18-withIno80	2	3	3	150
5760	2	Ino80aid	withRad18-withIno80	2	3	4	150
5761	1	Ino80aid	withRad18-withIno80	2	3	5	150
5762	0	Ino80aid	withRad18-withIno80	2	3	6	150
5763	2	Ino80aid	withRad18-withIno80	2	3	7	150
5764	2	Ino80aid	withRad18-withIno80	2	3	8	150
5765	2	Ino80aid	withRad18-withIno80	2	3	9	150
5766	0	Ino80aid	withRad18-withIno80	2	3	10	150
5767	2	Ino80aid	withRad18-withIno80	2	3	11	150
5768	0	Ino80aid	withRad18-withIno80	2	3	12	150
5769	0	Ino80aid	withRad18-withIno80	2	3	13	150
5770	2	Ino80aid	withRad18-withIno80	2	3	14	150
5771	1	Ino80aid	withRad18-withIno80	2	3	15	150
5772	0	Ino80aid	withRad18-withIno80	2	3	16	150
5773	1	Ino80aid	withRad18-withIno80	2	3	17	150
5774	3	Ino80aid	withRad18-withIno80	2	3	18	150
5775	0	Ino80aid	withRad18-withIno80	2	3	19	150
5776	3	Ino80aid	withRad18-withIno80	2	3	20	150
5777	0	Ino80aid	withRad18-withIno80	2	3	21	150
5778	1	Ino80aid	withRad18-withIno80	2	3	22	150
5779	0	Ino80aid	withRad18-withIno80	2	3	23	150
5780	0	Ino80aid	withRad18-withIno80	2	3	24	150
5781	3	Ino80aid	withRad18-withIno80	2	3	25	150
5782	1	Ino80aid	withRad18-withIno80	2	3	26	150
5783	1	Ino80aid	withRad18-withIno80	2	3	27	150
5784	0	Ino80aid	withRad18-withIno80	2	3	28	150
5785	2	Ino80aid	withRad18-withIno80	2	3	29	150
5786	2	Ino80aid	withRad18-withIno80	2	3	30	150
5787	4	Ino80aid	withRad18-withIno80	2	3	31	150
5788	1	Ino80aid	withRad18-withIno80	2	3	32	150
5789	2	Ino80aid	withRad18-withIno80	2	3	33	150
5790	1	Ino80aid	withRad18-withIno80	2	3	34	150
5791	2	Ino80aid	withRad18-withIno80	2	3	35	150
5792	1	Ino80aid	withRad18-withIno80	2	3	36	150
5793	0	Ino80aid	withRad18-withIno80	2	3	37	150
5794	1	Ino80aid	withRad18-withIno80	2	3	38	150
5795	0	Ino80aid	withRad18-withIno80	2	3	39	150
5796	2	Ino80aid	withRad18-withIno80	2	3	40	150
5797	0	Ino80aid	withRad18-withIno80	2	3	41	150
5798	1	Ino80aid	withRad18-withIno80	2	3	42	150
5799	0	Ino80aid	withRad18-withIno80	2	3	43	150
5800	2	Ino80aid	withRad18-withIno80	2	3	44	150
5801	1	Ino80aid	withRad18-withIno80	2	3	45	150
5802	1	Ino80aid	withRad18-withIno80	2	3	46	150
5803	1	Ino80aid	withRad18-withIno80	2	3	47	150
5804	0	Ino80aid	withRad18-withIno80	2	3	48	150
5805	2	Ino80aid	withRad18-withIno80	2	3	49	150
5806	1	Ino80aid	withRad18-withIno80	2	3	50	150
5807	0	Ino80aid	withRad18-withIno80	2	3	51	150
5808	1	Ino80aid	withRad18-withIno80	2	3	52	150
5809	2	Ino80aid	withRad18-withIno80	2	3	53	150
5810	1	Ino80aid	withRad18-withIno80	2	3	54	150
5811	0	Ino80aid	withRad18-withIno80	2	3	55	150
5812	0	Ino80aid	withRad18-withIno80	2	3	56	150
5813	1	Ino80aid	withRad18-withIno80	2	3	57	150
5814	0	Ino80aid	withRad18-withIno80	2	3	58	150
5815	2	Ino80aid	withRad18-withIno80	2	3	59	150
5816	0	Ino80aid	withRad18-withIno80	2	3	60	150
5817	2	Ino80aid	withRad18-withIno80	2	3	61	150
5818	1	Ino80aid	withRad18-withIno80	2	3	62	150
5819	1	Ino80aid	withRad18-withIno80	2	3	63	150
5820	1	Ino80aid	withRad18-withIno80	2	3	64	150
5821	1	Ino80aid	withRad18-withIno80	2	3	65	150
5822	3	Ino80aid	withRad18-withIno80	2	3	66	150
5823	0	Ino80aid	withRad18-withIno80	2	3	67	150
5824	1	Ino80aid	withRad18-withIno80	2	3	68	150
5825	0	Ino80aid	withRad18-withIno80	2	3	69	150
5826	1	Ino80aid	withRad18-withIno80	2	3	70	150
5827	1	Ino80aid	withRad18-withIno80	2	3	71	150
5828	1	Ino80aid	withRad18-withIno80	2	3	72	150
6066	2	Ino80aid	withRad18-withIno80	3	1	0	180
6067	0	Ino80aid	withRad18-withIno80	3	1	1	180
6068	1	Ino80aid	withRad18-withIno80	3	1	2	180
6069	1	Ino80aid	withRad18-withIno80	3	1	3	180
6070	2	Ino80aid	withRad18-withIno80	3	1	4	180
6071	1	Ino80aid	withRad18-withIno80	3	1	5	180
6072	1	Ino80aid	withRad18-withIno80	3	1	6	180
6073	0	Ino80aid	withRad18-withIno80	3	1	7	180
6074	0	Ino80aid	withRad18-withIno80	3	1	8	180
6075	0	Ino80aid	withRad18-withIno80	3	1	9	180
6076	1	Ino80aid	withRad18-withIno80	3	1	10	180
6077	2	Ino80aid	withRad18-withIno80	3	1	11	180
6078	0	Ino80aid	withRad18-withIno80	3	1	12	180
6079	0	Ino80aid	withRad18-withIno80	3	1	13	180
6080	1	Ino80aid	withRad18-withIno80	3	1	14	180
6081	3	Ino80aid	withRad18-withIno80	3	1	15	180
6082	0	Ino80aid	withRad18-withIno80	3	1	16	180
6083	1	Ino80aid	withRad18-withIno80	3	1	17	180
6084	2	Ino80aid	withRad18-withIno80	3	1	18	180
6085	1	Ino80aid	withRad18-withIno80	3	1	19	180
6086	1	Ino80aid	withRad18-withIno80	3	1	20	180
6087	0	Ino80aid	withRad18-withIno80	3	1	21	180
6088	2	Ino80aid	withRad18-withIno80	3	1	22	180
6089	2	Ino80aid	withRad18-withIno80	3	1	23	180
6090	0	Ino80aid	withRad18-withIno80	3	1	24	180
6091	2	Ino80aid	withRad18-withIno80	3	1	25	180
6092	0	Ino80aid	withRad18-withIno80	3	1	26	180
6093	1	Ino80aid	withRad18-withIno80	3	1	27	180
6094	1	Ino80aid	withRad18-withIno80	3	1	28	180
6095	1	Ino80aid	withRad18-withIno80	3	1	29	180
6096	0	Ino80aid	withRad18-withIno80	3	1	30	180
6097	0	Ino80aid	withRad18-withIno80	3	1	31	180
6098	0	Ino80aid	withRad18-withIno80	3	1	32	180
6099	0	Ino80aid	withRad18-withIno80	3	1	33	180
6100	1	Ino80aid	withRad18-withIno80	3	1	34	180
6101	0	Ino80aid	withRad18-withIno80	3	1	35	180
6102	2	Ino80aid	withRad18-withIno80	3	1	36	180
6103	1	Ino80aid	withRad18-withIno80	3	1	37	180
6104	2	Ino80aid	withRad18-withIno80	3	1	38	180
6105	1	Ino80aid	withRad18-withIno80	3	1	39	180
6106	2	Ino80aid	withRad18-withIno80	3	1	40	180
6107	0	Ino80aid	withRad18-withIno80	3	1	41	180
6108	2	Ino80aid	withRad18-withIno80	3	1	42	180
6109	0	Ino80aid	withRad18-withIno80	3	1	43	180
6110	1	Ino80aid	withRad18-withIno80	3	1	44	180
6111	1	Ino80aid	withRad18-withIno80	3	1	45	180
6112	3	Ino80aid	withRad18-withIno80	3	1	46	180
6113	0	Ino80aid	withRad18-withIno80	3	1	47	180
6114	1	Ino80aid	withRad18-withIno80	3	1	48	180
6115	1	Ino80aid	withRad18-withIno80	3	1	49	180
6116	3	Ino80aid	withRad18-withIno80	3	1	50	180
6117	0	Ino80aid	withRad18-withIno80	3	1	51	180
6118	2	Ino80aid	withRad18-withIno80	3	1	52	180
6119	1	Ino80aid	withRad18-withIno80	3	1	53	180
6120	0	Ino80aid	withRad18-withIno80	3	1	54	180
6121	0	Ino80aid	withRad18-withIno80	3	1	55	180
6122	0	Ino80aid	withRad18-withIno80	3	1	56	180
6123	1	Ino80aid	withRad18-withIno80	3	1	57	180
6124	1	Ino80aid	withRad18-withIno80	3	1	58	180
6125	1	Ino80aid	withRad18-withIno80	3	1	59	180
6126	0	Ino80aid	withRad18-withIno80	3	1	60	180
5926	0	Ino80aid	withRad18-withIno80	1	2	0	180
5927	1	Ino80aid	withRad18-withIno80	1	2	1	180
5928	1	Ino80aid	withRad18-withIno80	1	2	2	180
5929	2	Ino80aid	withRad18-withIno80	1	2	3	180
5930	2	Ino80aid	withRad18-withIno80	1	2	4	180
5931	2	Ino80aid	withRad18-withIno80	1	2	5	180
5932	1	Ino80aid	withRad18-withIno80	1	2	6	180
5933	2	Ino80aid	withRad18-withIno80	1	2	7	180
5934	1	Ino80aid	withRad18-withIno80	1	2	8	180
5935	2	Ino80aid	withRad18-withIno80	1	2	9	180
5936	1	Ino80aid	withRad18-withIno80	1	2	10	180
5937	1	Ino80aid	withRad18-withIno80	1	2	11	180
5938	1	Ino80aid	withRad18-withIno80	1	2	12	180
5939	2	Ino80aid	withRad18-withIno80	1	2	13	180
5940	0	Ino80aid	withRad18-withIno80	1	2	14	180
5941	2	Ino80aid	withRad18-withIno80	1	2	15	180
5942	2	Ino80aid	withRad18-withIno80	1	2	16	180
5943	2	Ino80aid	withRad18-withIno80	1	2	17	180
5944	0	Ino80aid	withRad18-withIno80	1	2	18	180
5945	0	Ino80aid	withRad18-withIno80	1	2	19	180
5946	0	Ino80aid	withRad18-withIno80	1	2	20	180
5947	1	Ino80aid	withRad18-withIno80	1	2	21	180
5948	0	Ino80aid	withRad18-withIno80	1	2	22	180
5949	2	Ino80aid	withRad18-withIno80	1	2	23	180
5950	3	Ino80aid	withRad18-withIno80	1	2	24	180
5951	0	Ino80aid	withRad18-withIno80	1	2	25	180
5952	1	Ino80aid	withRad18-withIno80	1	2	26	180
5953	1	Ino80aid	withRad18-withIno80	1	2	27	180
5954	2	Ino80aid	withRad18-withIno80	1	2	28	180
5955	0	Ino80aid	withRad18-withIno80	1	2	29	180
5956	3	Ino80aid	withRad18-withIno80	1	2	30	180
5957	1	Ino80aid	withRad18-withIno80	1	2	31	180
5958	1	Ino80aid	withRad18-withIno80	1	2	32	180
5959	0	Ino80aid	withRad18-withIno80	1	2	33	180
5960	0	Ino80aid	withRad18-withIno80	1	2	34	180
5961	0	Ino80aid	withRad18-withIno80	1	2	35	180
5962	1	Ino80aid	withRad18-withIno80	1	2	36	180
5963	0	Ino80aid	withRad18-withIno80	1	2	37	180
5964	1	Ino80aid	withRad18-withIno80	1	2	38	180
5965	3	Ino80aid	withRad18-withIno80	1	2	39	180
5966	1	Ino80aid	withRad18-withIno80	1	2	40	180
5967	0	Ino80aid	withRad18-withIno80	1	2	41	180
5968	0	Ino80aid	withRad18-withIno80	1	2	42	180
5969	2	Ino80aid	withRad18-withIno80	1	2	43	180
5970	1	Ino80aid	withRad18-withIno80	1	2	44	180
5971	3	Ino80aid	withRad18-withIno80	1	2	45	180
5972	1	Ino80aid	withRad18-withIno80	1	2	46	180
5973	1	Ino80aid	withRad18-withIno80	1	2	47	180
5974	0	Ino80aid	withRad18-withIno80	1	2	48	180
5975	0	Ino80aid	withRad18-withIno80	1	2	49	180
5976	1	Ino80aid	withRad18-withIno80	1	2	50	180
5977	1	Ino80aid	withRad18-withIno80	1	2	51	180
5978	2	Ino80aid	withRad18-withIno80	1	2	52	180
5979	0	Ino80aid	withRad18-withIno80	1	2	53	180
5980	0	Ino80aid	withRad18-withIno80	1	2	54	180
5981	2	Ino80aid	withRad18-withIno80	1	2	55	180
5982	1	Ino80aid	withRad18-withIno80	1	2	56	180
5983	3	Ino80aid	withRad18-withIno80	1	2	57	180
5984	1	Ino80aid	withRad18-withIno80	2	3	0	180
5985	0	Ino80aid	withRad18-withIno80	2	3	1	180
5986	3	Ino80aid	withRad18-withIno80	2	3	2	180
5987	0	Ino80aid	withRad18-withIno80	2	3	3	180
5988	0	Ino80aid	withRad18-withIno80	2	3	4	180
5989	0	Ino80aid	withRad18-withIno80	2	3	5	180
5990	0	Ino80aid	withRad18-withIno80	2	3	6	180
5991	0	Ino80aid	withRad18-withIno80	2	3	7	180
5992	1	Ino80aid	withRad18-withIno80	2	3	8	180
5993	0	Ino80aid	withRad18-withIno80	2	3	9	180
5994	0	Ino80aid	withRad18-withIno80	2	3	10	180
5995	2	Ino80aid	withRad18-withIno80	2	3	11	180
5996	1	Ino80aid	withRad18-withIno80	2	3	12	180
5997	0	Ino80aid	withRad18-withIno80	2	3	13	180
5998	0	Ino80aid	withRad18-withIno80	2	3	14	180
5999	0	Ino80aid	withRad18-withIno80	2	3	15	180
6000	0	Ino80aid	withRad18-withIno80	2	3	16	180
6001	1	Ino80aid	withRad18-withIno80	2	3	17	180
6002	0	Ino80aid	withRad18-withIno80	2	3	18	180
6003	0	Ino80aid	withRad18-withIno80	2	3	19	180
6004	1	Ino80aid	withRad18-withIno80	2	3	20	180
6005	0	Ino80aid	withRad18-withIno80	2	3	21	180
6006	3	Ino80aid	withRad18-withIno80	2	3	22	180
6007	0	Ino80aid	withRad18-withIno80	2	3	23	180
6008	0	Ino80aid	withRad18-withIno80	2	3	24	180
6009	1	Ino80aid	withRad18-withIno80	2	3	25	180
6010	0	Ino80aid	withRad18-withIno80	2	3	26	180
6011	4	Ino80aid	withRad18-withIno80	2	3	27	180
6012	1	Ino80aid	withRad18-withIno80	2	3	28	180
6013	0	Ino80aid	withRad18-withIno80	2	3	29	180
6014	1	Ino80aid	withRad18-withIno80	2	3	30	180
6015	1	Ino80aid	withRad18-withIno80	2	3	31	180
6016	0	Ino80aid	withRad18-withIno80	2	3	32	180
6017	0	Ino80aid	withRad18-withIno80	2	3	33	180
6018	2	Ino80aid	withRad18-withIno80	2	3	34	180
6019	0	Ino80aid	withRad18-withIno80	2	3	35	180
6020	1	Ino80aid	withRad18-withIno80	2	3	36	180
6021	0	Ino80aid	withRad18-withIno80	2	3	37	180
6022	0	Ino80aid	withRad18-withIno80	2	3	38	180
6023	0	Ino80aid	withRad18-withIno80	2	3	39	180
6024	0	Ino80aid	withRad18-withIno80	2	3	40	180
6025	1	Ino80aid	withRad18-withIno80	2	3	41	180
6026	0	Ino80aid	withRad18-withIno80	2	3	42	180
6027	0	Ino80aid	withRad18-withIno80	2	3	43	180
6028	0	Ino80aid	withRad18-withIno80	2	3	44	180
6029	1	Ino80aid	withRad18-withIno80	2	3	45	180
6030	1	Ino80aid	withRad18-withIno80	2	3	46	180
6031	0	Ino80aid	withRad18-withIno80	2	3	47	180
6032	0	Ino80aid	withRad18-withIno80	2	3	48	180
6033	1	Ino80aid	withRad18-withIno80	2	3	49	180
6034	0	Ino80aid	withRad18-withIno80	2	3	50	180
6035	0	Ino80aid	withRad18-withIno80	2	3	51	180
6036	1	Ino80aid	withRad18-withIno80	2	3	52	180
6037	3	Ino80aid	withRad18-withIno80	2	3	53	180
6038	0	Ino80aid	withRad18-withIno80	2	3	54	180
6039	0	Ino80aid	withRad18-withIno80	2	3	55	180
6040	1	Ino80aid	withRad18-withIno80	2	3	56	180
6041	2	Ino80aid	withRad18-withIno80	2	3	57	180
6042	0	Ino80aid	withRad18-withIno80	2	3	58	180
6043	0	Ino80aid	withRad18-withIno80	2	3	59	180
6044	2	Ino80aid	withRad18-withIno80	2	3	60	180
6045	2	Ino80aid	withRad18-withIno80	2	3	61	180
6046	2	Ino80aid	withRad18-withIno80	2	3	62	180
6047	1	Ino80aid	withRad18-withIno80	2	3	63	180
6048	0	Ino80aid	withRad18-withIno80	2	3	64	180
6049	1	Ino80aid	withRad18-withIno80	2	3	65	180
6050	1	Ino80aid	withRad18-withIno80	2	3	66	180
6051	2	Ino80aid	withRad18-withIno80	2	3	67	180
6052	0	Ino80aid	withRad18-withIno80	2	3	68	180
6053	0	Ino80aid	withRad18-withIno80	2	3	69	180
6054	0	Ino80aid	withRad18-withIno80	2	3	70	180
6055	0	Ino80aid	withRad18-withIno80	2	3	71	180
6056	0	Ino80aid	withRad18-withIno80	2	3	72	180
6057	2	Ino80aid	withRad18-withIno80	2	3	73	180
6058	1	Ino80aid	withRad18-withIno80	2	3	74	180
6059	0	Ino80aid	withRad18-withIno80	2	3	75	180
6060	1	Ino80aid	withRad18-withIno80	2	3	76	180
6061	0	Ino80aid	withRad18-withIno80	2	3	77	180
6062	1	Ino80aid	withRad18-withIno80	2	3	78	180
6063	0	Ino80aid	withRad18-withIno80	2	3	79	180
6064	1	Ino80aid	withRad18-withIno80	2	3	80	180
6065	3	Ino80aid	withRad18-withIno80	2	3	81	180
6869	2	Ino80aid	withRad18-withoutIno80	3	1	0	0
6870	1	Ino80aid	withRad18-withoutIno80	3	1	1	0
6871	1	Ino80aid	withRad18-withoutIno80	3	1	2	0
6872	1	Ino80aid	withRad18-withoutIno80	3	1	3	0
6873	1	Ino80aid	withRad18-withoutIno80	3	1	4	0
6874	1	Ino80aid	withRad18-withoutIno80	3	1	5	0
6875	4	Ino80aid	withRad18-withoutIno80	3	1	6	0
6876	2	Ino80aid	withRad18-withoutIno80	3	1	7	0
6877	3	Ino80aid	withRad18-withoutIno80	3	1	8	0
6878	2	Ino80aid	withRad18-withoutIno80	3	1	9	0
6879	2	Ino80aid	withRad18-withoutIno80	3	1	10	0
6880	2	Ino80aid	withRad18-withoutIno80	3	1	11	0
6881	1	Ino80aid	withRad18-withoutIno80	3	1	12	0
6882	3	Ino80aid	withRad18-withoutIno80	3	1	13	0
6883	0	Ino80aid	withRad18-withoutIno80	3	1	14	0
6884	1	Ino80aid	withRad18-withoutIno80	3	1	15	0
6885	2	Ino80aid	withRad18-withoutIno80	3	1	16	0
6886	1	Ino80aid	withRad18-withoutIno80	3	1	17	0
6887	3	Ino80aid	withRad18-withoutIno80	3	1	18	0
6888	2	Ino80aid	withRad18-withoutIno80	3	1	19	0
6889	2	Ino80aid	withRad18-withoutIno80	3	1	20	0
6890	2	Ino80aid	withRad18-withoutIno80	3	1	21	0
6891	2	Ino80aid	withRad18-withoutIno80	3	1	22	0
6892	0	Ino80aid	withRad18-withoutIno80	3	1	23	0
6893	1	Ino80aid	withRad18-withoutIno80	3	1	24	0
6894	2	Ino80aid	withRad18-withoutIno80	3	1	25	0
6895	1	Ino80aid	withRad18-withoutIno80	3	1	26	0
6896	2	Ino80aid	withRad18-withoutIno80	3	1	27	0
6897	1	Ino80aid	withRad18-withoutIno80	3	1	28	0
6898	2	Ino80aid	withRad18-withoutIno80	3	1	29	0
6899	1	Ino80aid	withRad18-withoutIno80	3	1	30	0
6900	1	Ino80aid	withRad18-withoutIno80	3	1	31	0
6901	5	Ino80aid	withRad18-withoutIno80	3	1	32	0
6902	3	Ino80aid	withRad18-withoutIno80	3	1	33	0
6903	1	Ino80aid	withRad18-withoutIno80	3	1	34	0
6904	4	Ino80aid	withRad18-withoutIno80	3	1	35	0
6905	0	Ino80aid	withRad18-withoutIno80	3	1	36	0
6906	2	Ino80aid	withRad18-withoutIno80	3	1	37	0
6907	1	Ino80aid	withRad18-withoutIno80	3	1	38	0
6908	3	Ino80aid	withRad18-withoutIno80	3	1	39	0
6909	3	Ino80aid	withRad18-withoutIno80	3	1	40	0
6910	1	Ino80aid	withRad18-withoutIno80	3	1	41	0
6911	2	Ino80aid	withRad18-withoutIno80	3	1	42	0
6912	2	Ino80aid	withRad18-withoutIno80	3	1	43	0
6913	1	Ino80aid	withRad18-withoutIno80	3	1	44	0
6914	0	Ino80aid	withRad18-withoutIno80	3	1	45	0
6915	4	Ino80aid	withRad18-withoutIno80	3	1	46	0
6916	3	Ino80aid	withRad18-withoutIno80	3	1	47	0
6917	2	Ino80aid	withRad18-withoutIno80	3	1	48	0
6918	2	Ino80aid	withRad18-withoutIno80	3	1	49	0
6919	3	Ino80aid	withRad18-withoutIno80	3	1	50	0
6920	3	Ino80aid	withRad18-withoutIno80	3	1	51	0
6921	2	Ino80aid	withRad18-withoutIno80	3	1	52	0
6922	2	Ino80aid	withRad18-withoutIno80	3	1	53	0
6923	3	Ino80aid	withRad18-withoutIno80	3	1	54	0
6924	4	Ino80aid	withRad18-withoutIno80	3	1	55	0
6925	1	Ino80aid	withRad18-withoutIno80	3	1	56	0
6926	2	Ino80aid	withRad18-withoutIno80	3	1	57	0
6927	2	Ino80aid	withRad18-withoutIno80	3	1	58	0
6928	1	Ino80aid	withRad18-withoutIno80	3	1	59	0
6929	3	Ino80aid	withRad18-withoutIno80	3	1	60	0
6930	1	Ino80aid	withRad18-withoutIno80	3	1	61	0
6931	2	Ino80aid	withRad18-withoutIno80	3	1	62	0
6932	2	Ino80aid	withRad18-withoutIno80	3	1	63	0
6933	2	Ino80aid	withRad18-withoutIno80	3	1	64	0
6934	2	Ino80aid	withRad18-withoutIno80	3	1	65	0
6935	4	Ino80aid	withRad18-withoutIno80	3	1	66	0
6936	5	Ino80aid	withRad18-withoutIno80	3	1	67	0
6937	1	Ino80aid	withRad18-withoutIno80	3	1	68	0
6938	4	Ino80aid	withRad18-withoutIno80	3	1	69	0
6939	1	Ino80aid	withRad18-withoutIno80	3	1	70	0
6940	1	Ino80aid	withRad18-withoutIno80	3	1	71	0
6941	3	Ino80aid	withRad18-withoutIno80	3	1	72	0
6942	2	Ino80aid	withRad18-withoutIno80	3	1	73	0
6943	1	Ino80aid	withRad18-withoutIno80	3	1	74	0
6944	3	Ino80aid	withRad18-withoutIno80	3	1	75	0
6945	0	Ino80aid	withRad18-withoutIno80	3	1	76	0
6946	2	Ino80aid	withRad18-withoutIno80	3	1	77	0
6947	2	Ino80aid	withRad18-withoutIno80	3	1	78	0
6948	5	Ino80aid	withRad18-withoutIno80	3	1	79	0
6949	0	Ino80aid	withRad18-withoutIno80	3	1	80	0
6950	1	Ino80aid	withRad18-withoutIno80	3	1	81	0
6951	4	Ino80aid	withRad18-withoutIno80	3	1	82	0
6952	1	Ino80aid	withRad18-withoutIno80	3	1	83	0
6953	2	Ino80aid	withRad18-withoutIno80	3	1	84	0
6954	1	Ino80aid	withRad18-withoutIno80	3	1	85	0
6955	1	Ino80aid	withRad18-withoutIno80	3	1	86	0
6956	4	Ino80aid	withRad18-withoutIno80	3	1	87	0
6957	1	Ino80aid	withRad18-withoutIno80	3	1	88	0
6958	0	Ino80aid	withRad18-withoutIno80	3	1	89	0
6959	1	Ino80aid	withRad18-withoutIno80	3	1	90	0
6960	4	Ino80aid	withRad18-withoutIno80	3	1	91	0
6961	3	Ino80aid	withRad18-withoutIno80	3	1	92	0
6962	2	Ino80aid	withRad18-withoutIno80	3	1	93	0
6963	3	Ino80aid	withRad18-withoutIno80	3	1	94	0
6718	3	Ino80aid	withRad18-withoutIno80	1	2	0	0
6719	1	Ino80aid	withRad18-withoutIno80	1	2	1	0
6720	1	Ino80aid	withRad18-withoutIno80	1	2	2	0
6721	1	Ino80aid	withRad18-withoutIno80	1	2	3	0
6722	1	Ino80aid	withRad18-withoutIno80	1	2	4	0
6723	1	Ino80aid	withRad18-withoutIno80	1	2	5	0
6724	0	Ino80aid	withRad18-withoutIno80	1	2	6	0
6725	1	Ino80aid	withRad18-withoutIno80	1	2	7	0
6726	2	Ino80aid	withRad18-withoutIno80	1	2	8	0
6727	3	Ino80aid	withRad18-withoutIno80	1	2	9	0
6728	1	Ino80aid	withRad18-withoutIno80	1	2	10	0
6729	2	Ino80aid	withRad18-withoutIno80	1	2	11	0
6730	1	Ino80aid	withRad18-withoutIno80	1	2	12	0
6731	0	Ino80aid	withRad18-withoutIno80	1	2	13	0
6732	1	Ino80aid	withRad18-withoutIno80	1	2	14	0
6733	2	Ino80aid	withRad18-withoutIno80	1	2	15	0
6734	2	Ino80aid	withRad18-withoutIno80	1	2	16	0
6735	1	Ino80aid	withRad18-withoutIno80	1	2	17	0
6736	1	Ino80aid	withRad18-withoutIno80	1	2	18	0
6737	2	Ino80aid	withRad18-withoutIno80	1	2	19	0
6738	3	Ino80aid	withRad18-withoutIno80	1	2	20	0
6739	1	Ino80aid	withRad18-withoutIno80	1	2	21	0
6740	2	Ino80aid	withRad18-withoutIno80	1	2	22	0
6741	1	Ino80aid	withRad18-withoutIno80	1	2	23	0
6742	2	Ino80aid	withRad18-withoutIno80	1	2	24	0
6743	3	Ino80aid	withRad18-withoutIno80	1	2	25	0
6744	2	Ino80aid	withRad18-withoutIno80	1	2	26	0
6745	1	Ino80aid	withRad18-withoutIno80	1	2	27	0
6746	1	Ino80aid	withRad18-withoutIno80	1	2	28	0
6747	3	Ino80aid	withRad18-withoutIno80	1	2	29	0
6748	2	Ino80aid	withRad18-withoutIno80	1	2	30	0
6749	3	Ino80aid	withRad18-withoutIno80	1	2	31	0
6750	1	Ino80aid	withRad18-withoutIno80	1	2	32	0
6751	2	Ino80aid	withRad18-withoutIno80	1	2	33	0
6752	1	Ino80aid	withRad18-withoutIno80	1	2	34	0
6753	3	Ino80aid	withRad18-withoutIno80	1	2	35	0
6754	1	Ino80aid	withRad18-withoutIno80	1	2	36	0
6755	1	Ino80aid	withRad18-withoutIno80	1	2	37	0
6756	2	Ino80aid	withRad18-withoutIno80	1	2	38	0
6757	3	Ino80aid	withRad18-withoutIno80	1	2	39	0
6758	3	Ino80aid	withRad18-withoutIno80	1	2	40	0
6759	2	Ino80aid	withRad18-withoutIno80	1	2	41	0
6760	2	Ino80aid	withRad18-withoutIno80	1	2	42	0
6761	1	Ino80aid	withRad18-withoutIno80	1	2	43	0
6762	3	Ino80aid	withRad18-withoutIno80	1	2	44	0
6763	3	Ino80aid	withRad18-withoutIno80	1	2	45	0
6764	1	Ino80aid	withRad18-withoutIno80	1	2	46	0
6765	1	Ino80aid	withRad18-withoutIno80	1	2	47	0
6766	1	Ino80aid	withRad18-withoutIno80	1	2	48	0
6767	3	Ino80aid	withRad18-withoutIno80	1	2	49	0
6768	1	Ino80aid	withRad18-withoutIno80	1	2	50	0
6769	4	Ino80aid	withRad18-withoutIno80	1	2	51	0
6770	2	Ino80aid	withRad18-withoutIno80	1	2	52	0
6771	1	Ino80aid	withRad18-withoutIno80	1	2	53	0
6772	4	Ino80aid	withRad18-withoutIno80	1	2	54	0
6773	1	Ino80aid	withRad18-withoutIno80	1	2	55	0
6774	2	Ino80aid	withRad18-withoutIno80	1	2	56	0
6775	0	Ino80aid	withRad18-withoutIno80	1	2	57	0
6776	1	Ino80aid	withRad18-withoutIno80	1	2	58	0
6777	1	Ino80aid	withRad18-withoutIno80	1	2	59	0
6778	2	Ino80aid	withRad18-withoutIno80	1	2	60	0
6779	2	Ino80aid	withRad18-withoutIno80	1	2	61	0
6780	3	Ino80aid	withRad18-withoutIno80	1	2	62	0
6781	1	Ino80aid	withRad18-withoutIno80	1	2	63	0
6782	4	Ino80aid	withRad18-withoutIno80	1	2	64	0
6783	1	Ino80aid	withRad18-withoutIno80	1	2	65	0
6784	3	Ino80aid	withRad18-withoutIno80	1	2	66	0
6785	2	Ino80aid	withRad18-withoutIno80	1	2	67	0
6786	2	Ino80aid	withRad18-withoutIno80	1	2	68	0
6787	1	Ino80aid	withRad18-withoutIno80	1	2	69	0
6788	3	Ino80aid	withRad18-withoutIno80	1	2	70	0
6789	2	Ino80aid	withRad18-withoutIno80	1	2	71	0
6790	1	Ino80aid	withRad18-withoutIno80	1	2	72	0
6791	4	Ino80aid	withRad18-withoutIno80	1	2	73	0
6792	2	Ino80aid	withRad18-withoutIno80	1	2	74	0
6793	3	Ino80aid	withRad18-withoutIno80	1	2	75	0
6794	1	Ino80aid	withRad18-withoutIno80	2	3	0	0
6795	0	Ino80aid	withRad18-withoutIno80	2	3	1	0
6796	4	Ino80aid	withRad18-withoutIno80	2	3	2	0
6797	1	Ino80aid	withRad18-withoutIno80	2	3	3	0
6798	2	Ino80aid	withRad18-withoutIno80	2	3	4	0
6799	0	Ino80aid	withRad18-withoutIno80	2	3	5	0
6800	1	Ino80aid	withRad18-withoutIno80	2	3	6	0
6801	2	Ino80aid	withRad18-withoutIno80	2	3	7	0
6802	4	Ino80aid	withRad18-withoutIno80	2	3	8	0
6803	3	Ino80aid	withRad18-withoutIno80	2	3	9	0
6804	2	Ino80aid	withRad18-withoutIno80	2	3	10	0
6805	3	Ino80aid	withRad18-withoutIno80	2	3	11	0
6806	0	Ino80aid	withRad18-withoutIno80	2	3	12	0
6807	1	Ino80aid	withRad18-withoutIno80	2	3	13	0
6808	2	Ino80aid	withRad18-withoutIno80	2	3	14	0
6809	2	Ino80aid	withRad18-withoutIno80	2	3	15	0
6810	3	Ino80aid	withRad18-withoutIno80	2	3	16	0
6811	1	Ino80aid	withRad18-withoutIno80	2	3	17	0
6812	3	Ino80aid	withRad18-withoutIno80	2	3	18	0
6813	1	Ino80aid	withRad18-withoutIno80	2	3	19	0
6814	2	Ino80aid	withRad18-withoutIno80	2	3	20	0
6815	5	Ino80aid	withRad18-withoutIno80	2	3	21	0
6816	2	Ino80aid	withRad18-withoutIno80	2	3	22	0
6817	3	Ino80aid	withRad18-withoutIno80	2	3	23	0
6818	3	Ino80aid	withRad18-withoutIno80	2	3	24	0
6819	2	Ino80aid	withRad18-withoutIno80	2	3	25	0
6820	1	Ino80aid	withRad18-withoutIno80	2	3	26	0
6821	1	Ino80aid	withRad18-withoutIno80	2	3	27	0
6822	2	Ino80aid	withRad18-withoutIno80	2	3	28	0
6823	2	Ino80aid	withRad18-withoutIno80	2	3	29	0
6824	2	Ino80aid	withRad18-withoutIno80	2	3	30	0
6825	2	Ino80aid	withRad18-withoutIno80	2	3	31	0
6826	3	Ino80aid	withRad18-withoutIno80	2	3	32	0
6827	3	Ino80aid	withRad18-withoutIno80	2	3	33	0
6828	2	Ino80aid	withRad18-withoutIno80	2	3	34	0
6829	3	Ino80aid	withRad18-withoutIno80	2	3	35	0
6830	0	Ino80aid	withRad18-withoutIno80	2	3	36	0
6831	1	Ino80aid	withRad18-withoutIno80	2	3	37	0
6832	4	Ino80aid	withRad18-withoutIno80	2	3	38	0
6833	1	Ino80aid	withRad18-withoutIno80	2	3	39	0
6834	1	Ino80aid	withRad18-withoutIno80	2	3	40	0
6835	2	Ino80aid	withRad18-withoutIno80	2	3	41	0
6836	5	Ino80aid	withRad18-withoutIno80	2	3	42	0
6837	3	Ino80aid	withRad18-withoutIno80	2	3	43	0
6838	3	Ino80aid	withRad18-withoutIno80	2	3	44	0
6839	2	Ino80aid	withRad18-withoutIno80	2	3	45	0
6840	2	Ino80aid	withRad18-withoutIno80	2	3	46	0
6841	2	Ino80aid	withRad18-withoutIno80	2	3	47	0
6842	7	Ino80aid	withRad18-withoutIno80	2	3	48	0
6843	0	Ino80aid	withRad18-withoutIno80	2	3	49	0
6844	0	Ino80aid	withRad18-withoutIno80	2	3	50	0
6845	4	Ino80aid	withRad18-withoutIno80	2	3	51	0
6846	3	Ino80aid	withRad18-withoutIno80	2	3	52	0
6847	4	Ino80aid	withRad18-withoutIno80	2	3	53	0
6848	1	Ino80aid	withRad18-withoutIno80	2	3	54	0
6849	0	Ino80aid	withRad18-withoutIno80	2	3	55	0
6850	1	Ino80aid	withRad18-withoutIno80	2	3	56	0
6851	1	Ino80aid	withRad18-withoutIno80	2	3	57	0
6852	3	Ino80aid	withRad18-withoutIno80	2	3	58	0
6853	2	Ino80aid	withRad18-withoutIno80	2	3	59	0
6854	1	Ino80aid	withRad18-withoutIno80	2	3	60	0
6855	1	Ino80aid	withRad18-withoutIno80	2	3	61	0
6856	2	Ino80aid	withRad18-withoutIno80	2	3	62	0
6857	1	Ino80aid	withRad18-withoutIno80	2	3	63	0
6858	3	Ino80aid	withRad18-withoutIno80	2	3	64	0
6859	1	Ino80aid	withRad18-withoutIno80	2	3	65	0
6860	2	Ino80aid	withRad18-withoutIno80	2	3	66	0
6861	2	Ino80aid	withRad18-withoutIno80	2	3	67	0
6862	0	Ino80aid	withRad18-withoutIno80	2	3	68	0
6863	2	Ino80aid	withRad18-withoutIno80	2	3	69	0
6864	2	Ino80aid	withRad18-withoutIno80	2	3	70	0
6865	2	Ino80aid	withRad18-withoutIno80	2	3	71	0
6866	2	Ino80aid	withRad18-withoutIno80	2	3	72	0
6867	3	Ino80aid	withRad18-withoutIno80	2	3	73	0
6868	0	Ino80aid	withRad18-withoutIno80	2	3	74	0
7911	1	Ino80aid	withRad18-withoutIno80	3	1	0	60
7912	1	Ino80aid	withRad18-withoutIno80	3	1	1	60
7913	1	Ino80aid	withRad18-withoutIno80	3	1	2	60
7914	2	Ino80aid	withRad18-withoutIno80	3	1	3	60
7915	2	Ino80aid	withRad18-withoutIno80	3	1	4	60
7916	1	Ino80aid	withRad18-withoutIno80	3	1	5	60
7917	4	Ino80aid	withRad18-withoutIno80	3	1	6	60
7918	1	Ino80aid	withRad18-withoutIno80	3	1	7	60
7919	4	Ino80aid	withRad18-withoutIno80	3	1	8	60
7920	1	Ino80aid	withRad18-withoutIno80	3	1	9	60
7921	3	Ino80aid	withRad18-withoutIno80	3	1	10	60
7922	1	Ino80aid	withRad18-withoutIno80	3	1	11	60
7923	0	Ino80aid	withRad18-withoutIno80	3	1	12	60
7924	2	Ino80aid	withRad18-withoutIno80	3	1	13	60
7925	1	Ino80aid	withRad18-withoutIno80	3	1	14	60
7926	0	Ino80aid	withRad18-withoutIno80	3	1	15	60
7927	2	Ino80aid	withRad18-withoutIno80	3	1	16	60
7928	2	Ino80aid	withRad18-withoutIno80	3	1	17	60
7929	2	Ino80aid	withRad18-withoutIno80	3	1	18	60
7930	3	Ino80aid	withRad18-withoutIno80	3	1	19	60
7931	2	Ino80aid	withRad18-withoutIno80	3	1	20	60
7932	2	Ino80aid	withRad18-withoutIno80	3	1	21	60
7933	1	Ino80aid	withRad18-withoutIno80	3	1	22	60
7934	2	Ino80aid	withRad18-withoutIno80	3	1	23	60
7935	2	Ino80aid	withRad18-withoutIno80	3	1	24	60
7936	0	Ino80aid	withRad18-withoutIno80	3	1	25	60
7937	3	Ino80aid	withRad18-withoutIno80	3	1	26	60
7938	0	Ino80aid	withRad18-withoutIno80	3	1	27	60
7939	0	Ino80aid	withRad18-withoutIno80	3	1	28	60
7940	2	Ino80aid	withRad18-withoutIno80	3	1	29	60
7941	2	Ino80aid	withRad18-withoutIno80	3	1	30	60
7942	1	Ino80aid	withRad18-withoutIno80	3	1	31	60
7943	3	Ino80aid	withRad18-withoutIno80	3	1	32	60
7944	1	Ino80aid	withRad18-withoutIno80	3	1	33	60
7945	1	Ino80aid	withRad18-withoutIno80	3	1	34	60
7946	2	Ino80aid	withRad18-withoutIno80	3	1	35	60
7947	3	Ino80aid	withRad18-withoutIno80	3	1	36	60
7948	0	Ino80aid	withRad18-withoutIno80	3	1	37	60
7949	0	Ino80aid	withRad18-withoutIno80	3	1	38	60
7950	2	Ino80aid	withRad18-withoutIno80	3	1	39	60
7951	0	Ino80aid	withRad18-withoutIno80	3	1	40	60
7952	3	Ino80aid	withRad18-withoutIno80	3	1	41	60
7953	5	Ino80aid	withRad18-withoutIno80	3	1	42	60
7954	3	Ino80aid	withRad18-withoutIno80	3	1	43	60
7955	3	Ino80aid	withRad18-withoutIno80	3	1	44	60
7956	2	Ino80aid	withRad18-withoutIno80	3	1	45	60
7957	5	Ino80aid	withRad18-withoutIno80	3	1	46	60
7958	4	Ino80aid	withRad18-withoutIno80	3	1	47	60
7959	1	Ino80aid	withRad18-withoutIno80	3	1	48	60
7960	1	Ino80aid	withRad18-withoutIno80	3	1	49	60
7961	1	Ino80aid	withRad18-withoutIno80	3	1	50	60
7962	2	Ino80aid	withRad18-withoutIno80	3	1	51	60
7963	0	Ino80aid	withRad18-withoutIno80	3	1	52	60
7964	1	Ino80aid	withRad18-withoutIno80	3	1	53	60
7965	2	Ino80aid	withRad18-withoutIno80	3	1	54	60
7966	1	Ino80aid	withRad18-withoutIno80	3	1	55	60
7967	2	Ino80aid	withRad18-withoutIno80	3	1	56	60
7968	1	Ino80aid	withRad18-withoutIno80	3	1	57	60
7969	4	Ino80aid	withRad18-withoutIno80	3	1	58	60
7970	3	Ino80aid	withRad18-withoutIno80	3	1	59	60
7971	0	Ino80aid	withRad18-withoutIno80	3	1	60	60
7972	2	Ino80aid	withRad18-withoutIno80	3	1	61	60
7973	1	Ino80aid	withRad18-withoutIno80	3	1	62	60
7974	2	Ino80aid	withRad18-withoutIno80	3	1	63	60
7975	2	Ino80aid	withRad18-withoutIno80	3	1	64	60
7976	0	Ino80aid	withRad18-withoutIno80	3	1	65	60
7977	0	Ino80aid	withRad18-withoutIno80	3	1	66	60
7978	1	Ino80aid	withRad18-withoutIno80	3	1	67	60
7979	4	Ino80aid	withRad18-withoutIno80	3	1	68	60
7743	2	Ino80aid	withRad18-withoutIno80	1	2	0	60
7744	2	Ino80aid	withRad18-withoutIno80	1	2	1	60
7745	2	Ino80aid	withRad18-withoutIno80	1	2	2	60
7746	1	Ino80aid	withRad18-withoutIno80	1	2	3	60
7747	1	Ino80aid	withRad18-withoutIno80	1	2	4	60
7748	2	Ino80aid	withRad18-withoutIno80	1	2	5	60
7749	1	Ino80aid	withRad18-withoutIno80	1	2	6	60
7750	0	Ino80aid	withRad18-withoutIno80	1	2	7	60
7751	2	Ino80aid	withRad18-withoutIno80	1	2	8	60
7752	0	Ino80aid	withRad18-withoutIno80	1	2	9	60
7753	3	Ino80aid	withRad18-withoutIno80	1	2	10	60
7754	1	Ino80aid	withRad18-withoutIno80	1	2	11	60
7755	0	Ino80aid	withRad18-withoutIno80	1	2	12	60
7756	1	Ino80aid	withRad18-withoutIno80	1	2	13	60
7757	3	Ino80aid	withRad18-withoutIno80	1	2	14	60
7758	0	Ino80aid	withRad18-withoutIno80	1	2	15	60
7759	1	Ino80aid	withRad18-withoutIno80	1	2	16	60
7760	1	Ino80aid	withRad18-withoutIno80	1	2	17	60
7761	3	Ino80aid	withRad18-withoutIno80	1	2	18	60
7762	1	Ino80aid	withRad18-withoutIno80	1	2	19	60
7763	1	Ino80aid	withRad18-withoutIno80	1	2	20	60
7764	1	Ino80aid	withRad18-withoutIno80	1	2	21	60
7765	1	Ino80aid	withRad18-withoutIno80	1	2	22	60
7766	4	Ino80aid	withRad18-withoutIno80	1	2	23	60
7767	1	Ino80aid	withRad18-withoutIno80	1	2	24	60
7768	1	Ino80aid	withRad18-withoutIno80	1	2	25	60
7769	0	Ino80aid	withRad18-withoutIno80	1	2	26	60
7770	2	Ino80aid	withRad18-withoutIno80	1	2	27	60
7771	1	Ino80aid	withRad18-withoutIno80	1	2	28	60
7772	2	Ino80aid	withRad18-withoutIno80	1	2	29	60
7773	0	Ino80aid	withRad18-withoutIno80	1	2	30	60
7774	4	Ino80aid	withRad18-withoutIno80	1	2	31	60
7775	2	Ino80aid	withRad18-withoutIno80	1	2	32	60
7776	4	Ino80aid	withRad18-withoutIno80	1	2	33	60
7777	0	Ino80aid	withRad18-withoutIno80	1	2	34	60
7778	2	Ino80aid	withRad18-withoutIno80	1	2	35	60
7779	1	Ino80aid	withRad18-withoutIno80	1	2	36	60
7780	1	Ino80aid	withRad18-withoutIno80	1	2	37	60
7781	1	Ino80aid	withRad18-withoutIno80	1	2	38	60
7782	2	Ino80aid	withRad18-withoutIno80	1	2	39	60
7783	4	Ino80aid	withRad18-withoutIno80	1	2	40	60
7784	4	Ino80aid	withRad18-withoutIno80	1	2	41	60
7785	1	Ino80aid	withRad18-withoutIno80	1	2	42	60
7786	1	Ino80aid	withRad18-withoutIno80	1	2	43	60
7787	1	Ino80aid	withRad18-withoutIno80	1	2	44	60
7788	1	Ino80aid	withRad18-withoutIno80	1	2	45	60
7789	1	Ino80aid	withRad18-withoutIno80	1	2	46	60
7790	0	Ino80aid	withRad18-withoutIno80	1	2	47	60
7791	1	Ino80aid	withRad18-withoutIno80	1	2	48	60
7792	1	Ino80aid	withRad18-withoutIno80	1	2	49	60
7793	2	Ino80aid	withRad18-withoutIno80	1	2	50	60
7794	2	Ino80aid	withRad18-withoutIno80	1	2	51	60
7795	2	Ino80aid	withRad18-withoutIno80	1	2	52	60
7796	2	Ino80aid	withRad18-withoutIno80	1	2	53	60
7797	1	Ino80aid	withRad18-withoutIno80	1	2	54	60
7798	1	Ino80aid	withRad18-withoutIno80	1	2	55	60
7799	2	Ino80aid	withRad18-withoutIno80	1	2	56	60
7800	2	Ino80aid	withRad18-withoutIno80	1	2	57	60
7801	1	Ino80aid	withRad18-withoutIno80	1	2	58	60
7802	2	Ino80aid	withRad18-withoutIno80	1	2	59	60
7803	0	Ino80aid	withRad18-withoutIno80	1	2	60	60
7804	2	Ino80aid	withRad18-withoutIno80	1	2	61	60
7805	3	Ino80aid	withRad18-withoutIno80	1	2	62	60
7806	1	Ino80aid	withRad18-withoutIno80	1	2	63	60
7807	1	Ino80aid	withRad18-withoutIno80	1	2	64	60
7808	1	Ino80aid	withRad18-withoutIno80	1	2	65	60
7809	2	Ino80aid	withRad18-withoutIno80	1	2	66	60
7810	1	Ino80aid	withRad18-withoutIno80	1	2	67	60
7811	2	Ino80aid	withRad18-withoutIno80	1	2	68	60
7812	1	Ino80aid	withRad18-withoutIno80	1	2	69	60
7813	0	Ino80aid	withRad18-withoutIno80	1	2	70	60
7814	2	Ino80aid	withRad18-withoutIno80	1	2	71	60
7815	2	Ino80aid	withRad18-withoutIno80	1	2	72	60
7816	0	Ino80aid	withRad18-withoutIno80	1	2	73	60
7817	2	Ino80aid	withRad18-withoutIno80	1	2	74	60
7818	0	Ino80aid	withRad18-withoutIno80	1	2	75	60
7819	2	Ino80aid	withRad18-withoutIno80	1	2	76	60
7820	1	Ino80aid	withRad18-withoutIno80	1	2	77	60
7821	1	Ino80aid	withRad18-withoutIno80	1	2	78	60
7822	2	Ino80aid	withRad18-withoutIno80	1	2	79	60
7823	1	Ino80aid	withRad18-withoutIno80	1	2	80	60
7824	1	Ino80aid	withRad18-withoutIno80	1	2	81	60
7825	0	Ino80aid	withRad18-withoutIno80	1	2	82	60
7826	2	Ino80aid	withRad18-withoutIno80	1	2	83	60
7827	3	Ino80aid	withRad18-withoutIno80	1	2	84	60
7828	4	Ino80aid	withRad18-withoutIno80	1	2	85	60
7829	4	Ino80aid	withRad18-withoutIno80	1	2	86	60
7830	1	Ino80aid	withRad18-withoutIno80	2	3	0	60
7831	1	Ino80aid	withRad18-withoutIno80	2	3	1	60
7832	2	Ino80aid	withRad18-withoutIno80	2	3	2	60
7833	1	Ino80aid	withRad18-withoutIno80	2	3	3	60
7834	1	Ino80aid	withRad18-withoutIno80	2	3	4	60
7835	1	Ino80aid	withRad18-withoutIno80	2	3	5	60
[truncated: 3,516 more rows]
