# Supplementary material for: The INO80 chromatin remodeller facilitates DNA damage bypass via postreplicative gap repair
Source: EMBO J. 2025 Oct 13;44(22):6626–48. doi: 10.1038/s44318-025-00580-4 (PMC12624141; doi:10.1038/s44318-025-00580-4)
Supplement: Supplementary file 8 — EV Figure Source Data [file 44318_2025_580_MOESM8_ESM.zip › SD EV figures/Figure EV4/E/FigureEV4E_RPA foci quantification.csv]

	Foci Count	strain	condition	timepoint	replicate	nucleus
1	0	Ino80-aid	no-IAA	0	1	0
2	0	Ino80-aid	no-IAA	0	1	1
3	0	Ino80-aid	no-IAA	0	1	2
4	0	Ino80-aid	no-IAA	0	1	3
5	0	Ino80-aid	no-IAA	0	1	4
6	0	Ino80-aid	no-IAA	0	1	5
7	0	Ino80-aid	no-IAA	0	1	6
8	0	Ino80-aid	no-IAA	0	1	7
9	0	Ino80-aid	no-IAA	0	1	8
10	0	Ino80-aid	no-IAA	0	1	9
11	1	Ino80-aid	no-IAA	0	1	10
12	0	Ino80-aid	no-IAA	0	1	11
13	0	Ino80-aid	no-IAA	0	1	12
14	0	Ino80-aid	no-IAA	0	1	13
15	0	Ino80-aid	no-IAA	0	1	14
16	0	Ino80-aid	no-IAA	0	1	15
17	0	Ino80-aid	no-IAA	0	1	16
18	0	Ino80-aid	no-IAA	0	1	17
19	0	Ino80-aid	no-IAA	0	1	18
20	0	Ino80-aid	no-IAA	0	1	19
21	0	Ino80-aid	no-IAA	0	1	20
22	0	Ino80-aid	no-IAA	0	1	21
23	0	Ino80-aid	no-IAA	0	1	22
24	0	Ino80-aid	no-IAA	0	1	23
25	0	Ino80-aid	no-IAA	0	1	24
26	0	Ino80-aid	no-IAA	0	1	25
27	0	Ino80-aid	no-IAA	0	1	26
28	0	Ino80-aid	no-IAA	0	1	27
29	0	Ino80-aid	no-IAA	0	1	28
30	0	Ino80-aid	no-IAA	0	1	29
31	0	Ino80-aid	no-IAA	0	1	30
32	0	Ino80-aid	no-IAA	0	1	31
33	0	Ino80-aid	no-IAA	0	1	32
34	0	Ino80-aid	no-IAA	0	1	33
35	0	Ino80-aid	no-IAA	0	1	34
36	0	Ino80-aid	no-IAA	0	1	35
37	0	Ino80-aid	no-IAA	0	1	36
38	0	Ino80-aid	no-IAA	0	1	37
39	0	Ino80-aid	no-IAA	0	1	38
40	0	Ino80-aid	no-IAA	0	1	39
41	0	Ino80-aid	no-IAA	0	1	40
42	0	Ino80-aid	no-IAA	0	1	41
43	0	Ino80-aid	no-IAA	0	1	42
44	0	Ino80-aid	no-IAA	0	1	43
45	0	Ino80-aid	no-IAA	0	1	44
46	0	Ino80-aid	no-IAA	0	1	45
47	0	Ino80-aid	no-IAA	0	1	46
48	0	Ino80-aid	no-IAA	0	1	47
49	0	Ino80-aid	no-IAA	0	1	48
50	0	Ino80-aid	no-IAA	0	1	49
51	0	Ino80-aid	no-IAA	0	1	50
52	0	Ino80-aid	no-IAA	0	1	51
53	0	Ino80-aid	no-IAA	0	1	52
54	0	Ino80-aid	no-IAA	0	1	53
55	0	Ino80-aid	no-IAA	0	1	54
56	0	Ino80-aid	no-IAA	0	1	55
57	0	Ino80-aid	no-IAA	0	1	56
58	0	Ino80-aid	no-IAA	0	1	57
59	0	Ino80-aid	no-IAA	0	1	58
60	0	Ino80-aid	no-IAA	0	1	59
61	0	Ino80-aid	no-IAA	0	1	60
62	0	Ino80-aid	no-IAA	0	1	61
63	0	Ino80-aid	no-IAA	0	1	62
64	0	Ino80-aid	no-IAA	0	1	63
65	0	Ino80-aid	no-IAA	0	1	64
66	0	Ino80-aid	no-IAA	0	1	65
67	0	Ino80-aid	no-IAA	0	1	66
68	0	Ino80-aid	no-IAA	0	1	67
69	0	Ino80-aid	no-IAA	0	1	68
70	0	Ino80-aid	no-IAA	0	1	69
71	0	Ino80-aid	no-IAA	0	1	70
72	0	Ino80-aid	no-IAA	0	1	71
73	0	Ino80-aid	no-IAA	0	1	72
74	0	Ino80-aid	no-IAA	0	1	73
75	0	Ino80-aid	no-IAA	0	1	74
76	0	Ino80-aid	no-IAA	0	1	75
77	0	Ino80-aid	no-IAA	0	1	76
78	0	Ino80-aid	no-IAA	0	1	77
79	0	Ino80-aid	no-IAA	0	1	78
80	0	Ino80-aid	no-IAA	0	1	79
81	0	Ino80-aid	no-IAA	0	1	80
82	0	Ino80-aid	no-IAA	0	1	81
83	0	Ino80-aid	no-IAA	0	1	82
84	0	Ino80-aid	no-IAA	0	1	83
85	0	Ino80-aid	no-IAA	0	1	84
86	0	Ino80-aid	no-IAA	0	1	85
87	0	Ino80-aid	no-IAA	0	1	86
88	0	Ino80-aid	no-IAA	0	2	0
89	0	Ino80-aid	no-IAA	0	2	1
90	0	Ino80-aid	no-IAA	0	2	2
91	0	Ino80-aid	no-IAA	0	2	3
92	0	Ino80-aid	no-IAA	0	2	4
93	0	Ino80-aid	no-IAA	0	2	5
94	0	Ino80-aid	no-IAA	0	2	6
95	0	Ino80-aid	no-IAA	0	2	7
96	0	Ino80-aid	no-IAA	0	2	8
97	0	Ino80-aid	no-IAA	0	2	9
98	0	Ino80-aid	no-IAA	0	2	10
99	0	Ino80-aid	no-IAA	0	2	11
100	0	Ino80-aid	no-IAA	0	2	12
101	0	Ino80-aid	no-IAA	0	2	13
102	0	Ino80-aid	no-IAA	0	2	14
103	0	Ino80-aid	no-IAA	0	2	15
104	0	Ino80-aid	no-IAA	0	2	16
105	0	Ino80-aid	no-IAA	0	2	17
106	0	Ino80-aid	no-IAA	0	2	18
107	0	Ino80-aid	no-IAA	0	2	19
108	0	Ino80-aid	no-IAA	0	2	20
109	0	Ino80-aid	no-IAA	0	2	21
110	0	Ino80-aid	no-IAA	0	2	22
111	0	Ino80-aid	no-IAA	0	2	23
112	0	Ino80-aid	no-IAA	0	2	24
113	0	Ino80-aid	no-IAA	0	2	25
114	0	Ino80-aid	no-IAA	0	2	26
115	0	Ino80-aid	no-IAA	0	2	27
116	0	Ino80-aid	no-IAA	0	2	28
117	0	Ino80-aid	no-IAA	0	2	29
118	0	Ino80-aid	no-IAA	0	2	30
119	0	Ino80-aid	no-IAA	0	2	31
120	0	Ino80-aid	no-IAA	0	2	32
121	0	Ino80-aid	no-IAA	0	2	33
122	0	Ino80-aid	no-IAA	0	2	34
123	0	Ino80-aid	no-IAA	0	2	35
124	0	Ino80-aid	no-IAA	0	2	36
125	0	Ino80-aid	no-IAA	0	2	37
126	0	Ino80-aid	no-IAA	0	2	38
127	0	Ino80-aid	no-IAA	0	2	39
128	0	Ino80-aid	no-IAA	0	2	40
129	0	Ino80-aid	no-IAA	0	2	41
130	0	Ino80-aid	no-IAA	0	2	42
131	0	Ino80-aid	no-IAA	0	2	43
132	0	Ino80-aid	no-IAA	0	2	44
133	0	Ino80-aid	no-IAA	0	2	45
134	0	Ino80-aid	no-IAA	0	2	46
135	0	Ino80-aid	no-IAA	0	2	47
136	0	Ino80-aid	no-IAA	0	2	48
137	0	Ino80-aid	no-IAA	0	2	49
138	0	Ino80-aid	no-IAA	0	2	50
139	0	Ino80-aid	no-IAA	0	2	51
140	0	Ino80-aid	no-IAA	0	2	52
141	0	Ino80-aid	no-IAA	0	2	53
142	0	Ino80-aid	no-IAA	0	2	54
143	0	Ino80-aid	no-IAA	0	2	55
144	0	Ino80-aid	no-IAA	0	2	56
145	0	Ino80-aid	no-IAA	0	2	57
146	0	Ino80-aid	no-IAA	0	2	58
147	0	Ino80-aid	no-IAA	0	2	59
148	0	Ino80-aid	no-IAA	0	2	60
149	0	Ino80-aid	no-IAA	0	2	61
150	0	Ino80-aid	no-IAA	0	2	62
151	0	Ino80-aid	no-IAA	0	2	63
152	0	Ino80-aid	no-IAA	0	2	64
153	0	Ino80-aid	no-IAA	0	2	65
154	0	Ino80-aid	no-IAA	0	2	66
155	0	Ino80-aid	no-IAA	0	2	67
156	0	Ino80-aid	no-IAA	0	2	68
157	0	Ino80-aid	no-IAA	0	2	69
158	0	Ino80-aid	no-IAA	0	2	70
159	0	Ino80-aid	no-IAA	0	2	71
160	0	Ino80-aid	no-IAA	0	2	72
161	0	Ino80-aid	no-IAA	0	2	73
162	0	Ino80-aid	no-IAA	0	2	74
163	0	Ino80-aid	no-IAA	0	2	75
164	0	Ino80-aid	no-IAA	0	2	76
165	0	Ino80-aid	no-IAA	0	2	77
166	0	Ino80-aid	no-IAA	0	2	78
167	0	Ino80-aid	no-IAA	0	3	0
168	0	Ino80-aid	no-IAA	0	3	1
169	0	Ino80-aid	no-IAA	0	3	2
170	0	Ino80-aid	no-IAA	0	3	3
171	0	Ino80-aid	no-IAA	0	3	4
172	0	Ino80-aid	no-IAA	0	3	5
173	0	Ino80-aid	no-IAA	0	3	6
174	0	Ino80-aid	no-IAA	0	3	7
175	0	Ino80-aid	no-IAA	0	3	8
176	0	Ino80-aid	no-IAA	0	3	9
177	0	Ino80-aid	no-IAA	0	3	10
178	0	Ino80-aid	no-IAA	0	3	11
179	0	Ino80-aid	no-IAA	0	3	12
180	0	Ino80-aid	no-IAA	0	3	13
181	0	Ino80-aid	no-IAA	0	3	14
182	0	Ino80-aid	no-IAA	0	3	15
183	0	Ino80-aid	no-IAA	0	3	16
184	0	Ino80-aid	no-IAA	0	3	17
185	0	Ino80-aid	no-IAA	0	3	18
186	0	Ino80-aid	no-IAA	0	3	19
187	0	Ino80-aid	no-IAA	0	3	20
188	0	Ino80-aid	no-IAA	0	3	21
189	0	Ino80-aid	no-IAA	0	3	22
190	0	Ino80-aid	no-IAA	0	3	23
191	0	Ino80-aid	no-IAA	0	3	24
192	0	Ino80-aid	no-IAA	0	3	25
193	0	Ino80-aid	no-IAA	0	3	26
194	1	Ino80-aid	no-IAA	0	3	27
195	0	Ino80-aid	no-IAA	0	3	28
196	0	Ino80-aid	no-IAA	0	3	29
197	0	Ino80-aid	no-IAA	0	3	30
198	0	Ino80-aid	no-IAA	0	3	31
199	0	Ino80-aid	no-IAA	0	3	32
200	0	Ino80-aid	no-IAA	0	3	33
201	0	Ino80-aid	no-IAA	0	3	34
202	0	Ino80-aid	no-IAA	0	3	35
203	1	Ino80-aid	no-IAA	0	3	36
204	0	Ino80-aid	no-IAA	0	3	37
205	0	Ino80-aid	no-IAA	0	3	38
206	0	Ino80-aid	no-IAA	0	3	39
207	0	Ino80-aid	no-IAA	0	3	40
208	0	Ino80-aid	no-IAA	0	3	41
209	0	Ino80-aid	no-IAA	0	3	42
210	0	Ino80-aid	no-IAA	0	3	43
211	0	Ino80-aid	no-IAA	0	3	44
212	0	Ino80-aid	no-IAA	0	3	45
213	0	Ino80-aid	no-IAA	0	3	46
214	0	Ino80-aid	no-IAA	0	3	47
215	0	Ino80-aid	no-IAA	0	3	48
216	0	Ino80-aid	no-IAA	0	3	49
217	0	Ino80-aid	no-IAA	0	3	50
218	0	Ino80-aid	no-IAA	0	3	51
219	0	Ino80-aid	no-IAA	0	3	52
220	0	Ino80-aid	no-IAA	0	3	53
221	0	Ino80-aid	no-IAA	0	3	54
222	0	Ino80-aid	no-IAA	0	3	55
223	0	Ino80-aid	no-IAA	0	3	56
224	0	Ino80-aid	no-IAA	0	3	57
225	0	Ino80-aid	no-IAA	0	3	58
226	0	Ino80-aid	no-IAA	0	3	59
227	0	Ino80-aid	no-IAA	0	3	60
228	0	Ino80-aid	no-IAA	0	3	61
229	0	Ino80-aid	no-IAA	0	3	62
230	0	Ino80-aid	no-IAA	0	3	63
231	0	Ino80-aid	no-IAA	0	3	64
232	0	Ino80-aid	no-IAA	0	3	65
233	0	Ino80-aid	no-IAA	0	3	66
234	0	Ino80-aid	no-IAA	0	3	67
235	0	Ino80-aid	no-IAA	0	3	68
236	0	Ino80-aid	no-IAA	0	3	69
237	0	Ino80-aid	no-IAA	0	3	70
238	0	Ino80-aid	no-IAA	0	4	0
239	0	Ino80-aid	no-IAA	0	4	1
240	0	Ino80-aid	no-IAA	0	4	2
241	0	Ino80-aid	no-IAA	0	4	3
242	0	Ino80-aid	no-IAA	0	4	4
243	0	Ino80-aid	no-IAA	0	4	5
244	0	Ino80-aid	no-IAA	0	4	6
245	0	Ino80-aid	no-IAA	0	4	7
246	0	Ino80-aid	no-IAA	0	4	8
247	0	Ino80-aid	no-IAA	0	4	9
248	0	Ino80-aid	no-IAA	0	4	10
249	0	Ino80-aid	no-IAA	0	4	11
250	0	Ino80-aid	no-IAA	0	4	12
251	0	Ino80-aid	no-IAA	0	4	13
252	0	Ino80-aid	no-IAA	0	4	14
253	0	Ino80-aid	no-IAA	0	4	15
254	0	Ino80-aid	no-IAA	0	4	16
255	0	Ino80-aid	no-IAA	0	4	17
256	0	Ino80-aid	no-IAA	0	4	18
257	0	Ino80-aid	no-IAA	0	4	19
258	0	Ino80-aid	no-IAA	0	4	20
259	0	Ino80-aid	no-IAA	0	4	21
260	0	Ino80-aid	no-IAA	0	4	22
261	0	Ino80-aid	no-IAA	0	4	23
262	0	Ino80-aid	no-IAA	0	4	24
263	0	Ino80-aid	no-IAA	0	4	25
264	0	Ino80-aid	no-IAA	0	4	26
265	0	Ino80-aid	no-IAA	0	4	27
266	0	Ino80-aid	no-IAA	0	4	28
267	0	Ino80-aid	no-IAA	0	4	29
268	0	Ino80-aid	no-IAA	0	4	30
269	0	Ino80-aid	no-IAA	0	4	31
270	0	Ino80-aid	no-IAA	0	4	32
271	0	Ino80-aid	no-IAA	0	4	33
272	0	Ino80-aid	no-IAA	0	4	34
273	0	Ino80-aid	no-IAA	0	4	35
274	0	Ino80-aid	no-IAA	0	4	36
275	0	Ino80-aid	no-IAA	0	4	37
276	0	Ino80-aid	no-IAA	0	4	38
277	0	Ino80-aid	no-IAA	0	4	39
278	0	Ino80-aid	no-IAA	0	4	40
279	0	Ino80-aid	no-IAA	0	4	41
280	0	Ino80-aid	no-IAA	0	4	42
281	0	Ino80-aid	no-IAA	0	4	43
282	0	Ino80-aid	no-IAA	0	4	44
283	0	Ino80-aid	no-IAA	0	4	45
284	0	Ino80-aid	no-IAA	0	4	46
285	0	Ino80-aid	no-IAA	0	4	47
286	0	Ino80-aid	no-IAA	0	4	48
287	0	Ino80-aid	no-IAA	0	4	49
288	0	Ino80-aid	no-IAA	0	4	50
289	0	Ino80-aid	no-IAA	0	4	51
290	0	Ino80-aid	no-IAA	0	4	52
291	0	Ino80-aid	no-IAA	0	4	53
292	0	Ino80-aid	no-IAA	0	4	54
293	0	Ino80-aid	no-IAA	0	4	55
294	0	Ino80-aid	no-IAA	0	4	56
295	0	Ino80-aid	no-IAA	0	4	57
296	0	Ino80-aid	no-IAA	0	4	58
297	0	Ino80-aid	no-IAA	0	4	59
298	0	Ino80-aid	no-IAA	0	4	60
299	0	Ino80-aid	no-IAA	0	4	61
300	0	Ino80-aid	no-IAA	0	4	62
301	0	Ino80-aid	no-IAA	0	4	63
302	0	Ino80-aid	no-IAA	0	4	64
303	0	Ino80-aid	no-IAA	0	4	65
304	0	Ino80-aid	no-IAA	0	4	66
305	0	Ino80-aid	no-IAA	0	4	67
306	0	Ino80-aid	no-IAA	0	4	68
307	0	Ino80-aid	no-IAA	0	4	69
308	0	Ino80-aid	no-IAA	120	1	0
309	0	Ino80-aid	no-IAA	120	1	1
310	0	Ino80-aid	no-IAA	120	1	2
311	0	Ino80-aid	no-IAA	120	1	3
312	1	Ino80-aid	no-IAA	120	1	4
313	1	Ino80-aid	no-IAA	120	1	5
314	1	Ino80-aid	no-IAA	120	1	6
315	1	Ino80-aid	no-IAA	120	1	7
316	0	Ino80-aid	no-IAA	120	1	8
317	0	Ino80-aid	no-IAA	120	1	9
318	1	Ino80-aid	no-IAA	120	1	10
319	0	Ino80-aid	no-IAA	120	1	11
320	2	Ino80-aid	no-IAA	120	1	12
321	1	Ino80-aid	no-IAA	120	1	13
322	0	Ino80-aid	no-IAA	120	1	14
323	0	Ino80-aid	no-IAA	120	1	15
324	0	Ino80-aid	no-IAA	120	1	16
325	0	Ino80-aid	no-IAA	120	1	17
326	0	Ino80-aid	no-IAA	120	1	18
327	0	Ino80-aid	no-IAA	120	1	19
328	0	Ino80-aid	no-IAA	120	1	20
329	0	Ino80-aid	no-IAA	120	1	21
330	0	Ino80-aid	no-IAA	120	1	22
331	0	Ino80-aid	no-IAA	120	1	23
332	0	Ino80-aid	no-IAA	120	1	24
333	0	Ino80-aid	no-IAA	120	1	25
334	0	Ino80-aid	no-IAA	120	1	26
335	0	Ino80-aid	no-IAA	120	1	27
336	0	Ino80-aid	no-IAA	120	1	28
337	0	Ino80-aid	no-IAA	120	1	29
338	0	Ino80-aid	no-IAA	120	1	30
339	0	Ino80-aid	no-IAA	120	1	31
340	1	Ino80-aid	no-IAA	120	1	32
341	0	Ino80-aid	no-IAA	120	1	33
342	1	Ino80-aid	no-IAA	120	1	34
343	0	Ino80-aid	no-IAA	120	1	35
344	0	Ino80-aid	no-IAA	120	1	36
345	0	Ino80-aid	no-IAA	120	1	37
346	1	Ino80-aid	no-IAA	120	1	38
347	0	Ino80-aid	no-IAA	120	1	39
348	1	Ino80-aid	no-IAA	120	1	40
349	0	Ino80-aid	no-IAA	120	1	41
350	0	Ino80-aid	no-IAA	120	1	42
351	1	Ino80-aid	no-IAA	120	1	43
352	1	Ino80-aid	no-IAA	120	1	44
353	0	Ino80-aid	no-IAA	120	1	45
354	1	Ino80-aid	no-IAA	120	1	46
355	0	Ino80-aid	no-IAA	120	1	47
356	1	Ino80-aid	no-IAA	120	1	48
357	1	Ino80-aid	no-IAA	120	1	49
358	0	Ino80-aid	no-IAA	120	1	50
359	0	Ino80-aid	no-IAA	120	1	51
360	2	Ino80-aid	no-IAA	120	1	52
361	0	Ino80-aid	no-IAA	120	1	53
362	0	Ino80-aid	no-IAA	120	1	54
363	0	Ino80-aid	no-IAA	120	1	55
364	2	Ino80-aid	no-IAA	120	1	56
365	0	Ino80-aid	no-IAA	120	1	57
366	1	Ino80-aid	no-IAA	120	1	58
367	0	Ino80-aid	no-IAA	120	2	0
368	0	Ino80-aid	no-IAA	120	2	1
369	0	Ino80-aid	no-IAA	120	2	2
370	0	Ino80-aid	no-IAA	120	2	3
371	1	Ino80-aid	no-IAA	120	2	4
372	3	Ino80-aid	no-IAA	120	2	5
373	0	Ino80-aid	no-IAA	120	2	6
374	0	Ino80-aid	no-IAA	120	2	7
375	0	Ino80-aid	no-IAA	120	2	8
376	0	Ino80-aid	no-IAA	120	2	9
377	0	Ino80-aid	no-IAA	120	2	10
378	0	Ino80-aid	no-IAA	120	2	11
379	0	Ino80-aid	no-IAA	120	2	12
380	0	Ino80-aid	no-IAA	120	2	13
381	0	Ino80-aid	no-IAA	120	2	14
382	0	Ino80-aid	no-IAA	120	2	15
383	0	Ino80-aid	no-IAA	120	2	16
384	0	Ino80-aid	no-IAA	120	2	17
385	1	Ino80-aid	no-IAA	120	2	18
386	5	Ino80-aid	no-IAA	120	2	19
387	0	Ino80-aid	no-IAA	120	2	20
388	1	Ino80-aid	no-IAA	120	2	21
389	0	Ino80-aid	no-IAA	120	2	22
390	0	Ino80-aid	no-IAA	120	2	23
391	0	Ino80-aid	no-IAA	120	2	24
392	0	Ino80-aid	no-IAA	120	2	25
393	0	Ino80-aid	no-IAA	120	2	26
394	0	Ino80-aid	no-IAA	120	2	27
395	0	Ino80-aid	no-IAA	120	2	28
396	1	Ino80-aid	no-IAA	120	2	29
397	1	Ino80-aid	no-IAA	120	2	30
398	1	Ino80-aid	no-IAA	120	2	31
399	0	Ino80-aid	no-IAA	120	2	32
400	0	Ino80-aid	no-IAA	120	2	33
401	0	Ino80-aid	no-IAA	120	2	34
402	1	Ino80-aid	no-IAA	120	2	35
403	0	Ino80-aid	no-IAA	120	2	36
404	0	Ino80-aid	no-IAA	120	2	37
405	0	Ino80-aid	no-IAA	120	2	38
406	0	Ino80-aid	no-IAA	120	2	39
407	1	Ino80-aid	no-IAA	120	2	40
408	2	Ino80-aid	no-IAA	120	2	41
409	0	Ino80-aid	no-IAA	120	2	42
410	0	Ino80-aid	no-IAA	120	2	43
411	0	Ino80-aid	no-IAA	120	2	44
412	0	Ino80-aid	no-IAA	120	2	45
413	0	Ino80-aid	no-IAA	120	2	46
414	0	Ino80-aid	no-IAA	120	2	47
415	0	Ino80-aid	no-IAA	120	2	48
416	0	Ino80-aid	no-IAA	120	2	49
417	0	Ino80-aid	no-IAA	120	2	50
418	0	Ino80-aid	no-IAA	120	3	0
419	0	Ino80-aid	no-IAA	120	3	1
420	0	Ino80-aid	no-IAA	120	3	2
421	0	Ino80-aid	no-IAA	120	3	3
422	1	Ino80-aid	no-IAA	120	3	4
423	1	Ino80-aid	no-IAA	120	3	5
424	0	Ino80-aid	no-IAA	120	3	6
425	1	Ino80-aid	no-IAA	120	3	7
426	0	Ino80-aid	no-IAA	120	3	8
427	1	Ino80-aid	no-IAA	120	3	9
428	1	Ino80-aid	no-IAA	120	3	10
429	0	Ino80-aid	no-IAA	120	3	11
430	0	Ino80-aid	no-IAA	120	3	12
431	0	Ino80-aid	no-IAA	120	3	13
432	0	Ino80-aid	no-IAA	120	3	14
433	0	Ino80-aid	no-IAA	120	3	15
434	2	Ino80-aid	no-IAA	120	3	16
435	2	Ino80-aid	no-IAA	120	3	17
436	0	Ino80-aid	no-IAA	120	3	18
437	2	Ino80-aid	no-IAA	120	3	19
438	0	Ino80-aid	no-IAA	120	3	20
439	0	Ino80-aid	no-IAA	120	3	21
440	2	Ino80-aid	no-IAA	120	3	22
441	0	Ino80-aid	no-IAA	120	3	23
442	1	Ino80-aid	no-IAA	120	3	24
443	0	Ino80-aid	no-IAA	120	3	25
444	5	Ino80-aid	no-IAA	120	3	26
445	0	Ino80-aid	no-IAA	120	3	27
446	0	Ino80-aid	no-IAA	120	3	28
447	1	Ino80-aid	no-IAA	120	3	29
448	1	Ino80-aid	no-IAA	120	3	30
449	1	Ino80-aid	no-IAA	120	3	31
450	0	Ino80-aid	no-IAA	120	3	32
451	1	Ino80-aid	no-IAA	120	3	33
452	2	Ino80-aid	no-IAA	120	3	34
453	0	Ino80-aid	no-IAA	120	3	35
454	1	Ino80-aid	no-IAA	120	3	36
455	0	Ino80-aid	no-IAA	120	3	37
456	1	Ino80-aid	no-IAA	120	3	38
457	0	Ino80-aid	no-IAA	120	3	39
458	0	Ino80-aid	no-IAA	120	3	40
459	1	Ino80-aid	no-IAA	120	3	41
460	1	Ino80-aid	no-IAA	120	3	42
461	0	Ino80-aid	no-IAA	120	3	43
462	0	Ino80-aid	no-IAA	120	3	44
463	0	Ino80-aid	no-IAA	120	3	45
464	0	Ino80-aid	no-IAA	120	3	46
465	0	Ino80-aid	no-IAA	120	3	47
466	1	Ino80-aid	no-IAA	120	4	0
467	0	Ino80-aid	no-IAA	120	4	1
468	3	Ino80-aid	no-IAA	120	4	2
469	0	Ino80-aid	no-IAA	120	4	3
470	0	Ino80-aid	no-IAA	120	4	4
471	1	Ino80-aid	no-IAA	120	4	5
472	0	Ino80-aid	no-IAA	120	4	6
473	0	Ino80-aid	no-IAA	120	4	7
474	3	Ino80-aid	no-IAA	120	4	8
475	0	Ino80-aid	no-IAA	120	4	9
476	0	Ino80-aid	no-IAA	120	4	10
477	1	Ino80-aid	no-IAA	120	4	11
478	0	Ino80-aid	no-IAA	120	4	12
479	1	Ino80-aid	no-IAA	120	4	13
480	0	Ino80-aid	no-IAA	120	4	14
481	0	Ino80-aid	no-IAA	120	4	15
482	0	Ino80-aid	no-IAA	120	4	16
483	0	Ino80-aid	no-IAA	120	4	17
484	1	Ino80-aid	no-IAA	120	4	18
485	0	Ino80-aid	no-IAA	120	4	19
486	0	Ino80-aid	no-IAA	120	4	20
487	0	Ino80-aid	no-IAA	120	4	21
488	0	Ino80-aid	no-IAA	120	4	22
489	0	Ino80-aid	no-IAA	120	4	23
490	1	Ino80-aid	no-IAA	120	4	24
491	0	Ino80-aid	no-IAA	120	4	25
492	0	Ino80-aid	no-IAA	120	4	26
493	5	Ino80-aid	no-IAA	120	4	27
494	0	Ino80-aid	no-IAA	120	4	28
495	0	Ino80-aid	no-IAA	120	4	29
496	0	Ino80-aid	no-IAA	120	4	30
497	0	Ino80-aid	no-IAA	120	4	31
498	0	Ino80-aid	no-IAA	120	4	32
499	0	Ino80-aid	no-IAA	120	4	33
500	0	Ino80-aid	no-IAA	120	4	34
501	0	Ino80-aid	no-IAA	120	4	35
502	0	Ino80-aid	no-IAA	120	4	36
503	0	Ino80-aid	no-IAA	120	4	37
504	0	Ino80-aid	no-IAA	120	4	38
505	0	Ino80-aid	no-IAA	120	4	39
506	0	Ino80-aid	no-IAA	120	4	40
507	1	Ino80-aid	no-IAA	120	4	41
508	1	Ino80-aid	no-IAA	120	4	42
509	0	Ino80-aid	no-IAA	120	4	43
510	0	Ino80-aid	no-IAA	120	4	44
511	0	Ino80-aid	no-IAA	120	4	45
512	0	Ino80-aid	no-IAA	120	4	46
513	0	Ino80-aid	no-IAA	120	4	47
514	0	Ino80-aid	no-IAA	120	4	48
515	0	Ino80-aid	no-IAA	120	4	49
516	1	Ino80-aid	no-IAA	120	4	50
517	0	Ino80-aid	no-IAA	120	4	51
518	2	Ino80-aid	no-IAA	120	4	52
519	1	Ino80-aid	no-IAA	120	4	53
520	0	Ino80-aid	no-IAA	120	4	54
521	0	Ino80-aid	no-IAA	120	4	55
522	0	Ino80-aid	no-IAA	120	4	56
523	0	Ino80-aid	no-IAA	120	4	57
524	1	Ino80-aid	no-IAA	120	4	58
525	0	Ino80-aid	no-IAA	120	4	59
526	1	Ino80-aid	no-IAA	120	5	0
527	0	Ino80-aid	no-IAA	120	5	1
528	0	Ino80-aid	no-IAA	120	5	2
529	0	Ino80-aid	no-IAA	120	5	3
530	1	Ino80-aid	no-IAA	120	5	4
531	0	Ino80-aid	no-IAA	120	5	5
532	0	Ino80-aid	no-IAA	120	5	6
533	0	Ino80-aid	no-IAA	120	5	7
534	1	Ino80-aid	no-IAA	120	5	8
535	2	Ino80-aid	no-IAA	120	5	9
536	1	Ino80-aid	no-IAA	120	5	10
537	0	Ino80-aid	no-IAA	120	5	11
538	1	Ino80-aid	no-IAA	120	5	12
539	0	Ino80-aid	no-IAA	120	5	13
540	0	Ino80-aid	no-IAA	120	5	14
541	1	Ino80-aid	no-IAA	120	5	15
542	0	Ino80-aid	no-IAA	120	5	16
543	1	Ino80-aid	no-IAA	120	5	17
544	1	Ino80-aid	no-IAA	120	5	18
545	0	Ino80-aid	no-IAA	120	5	19
546	0	Ino80-aid	no-IAA	120	5	20
547	0	Ino80-aid	no-IAA	120	5	21
548	0	Ino80-aid	no-IAA	120	5	22
549	2	Ino80-aid	no-IAA	120	5	23
550	0	Ino80-aid	no-IAA	120	5	24
551	0	Ino80-aid	no-IAA	120	5	25
552	0	Ino80-aid	no-IAA	120	5	26
553	0	Ino80-aid	no-IAA	120	5	27
554	0	Ino80-aid	no-IAA	120	5	28
555	0	Ino80-aid	no-IAA	120	5	29
556	0	Ino80-aid	no-IAA	120	5	30
557	0	Ino80-aid	no-IAA	120	5	31
558	0	Ino80-aid	no-IAA	120	5	32
559	0	Ino80-aid	no-IAA	120	5	33
560	2	Ino80-aid	no-IAA	120	5	34
561	0	Ino80-aid	no-IAA	120	5	35
562	0	Ino80-aid	no-IAA	120	5	36
563	0	Ino80-aid	no-IAA	120	5	37
564	0	Ino80-aid	no-IAA	120	5	38
565	0	Ino80-aid	no-IAA	120	5	39
566	2	Ino80-aid	no-IAA	120	5	40
567	0	Ino80-aid	no-IAA	120	5	41
568	0	Ino80-aid	no-IAA	120	5	42
569	0	Ino80-aid	no-IAA	120	5	43
570	0	Ino80-aid	no-IAA	120	5	44
571	2	Ino80-aid	no-IAA	120	5	45
572	0	Ino80-aid	no-IAA	120	5	46
573	1	Ino80-aid	no-IAA	120	5	47
574	0	Ino80-aid	no-IAA	120	5	48
575	0	Ino80-aid	no-IAA	120	5	49
576	0	Ino80-aid	no-IAA	120	5	50
577	2	Ino80-aid	no-IAA	120	5	51
578	0	Ino80-aid	no-IAA	120	5	52
579	0	Ino80-aid	no-IAA	120	5	53
580	0	Ino80-aid	no-IAA	120	5	54
581	0	Ino80-aid	no-IAA	150	1	0
582	2	Ino80-aid	no-IAA	150	1	1
583	1	Ino80-aid	no-IAA	150	1	2
584	0	Ino80-aid	no-IAA	150	1	3
585	1	Ino80-aid	no-IAA	150	1	4
586	0	Ino80-aid	no-IAA	150	1	5
587	0	Ino80-aid	no-IAA	150	1	6
588	0	Ino80-aid	no-IAA	150	1	7
589	0	Ino80-aid	no-IAA	150	1	8
590	0	Ino80-aid	no-IAA	150	1	9
591	1	Ino80-aid	no-IAA	150	1	10
592	1	Ino80-aid	no-IAA	150	1	11
593	1	Ino80-aid	no-IAA	150	1	12
594	0	Ino80-aid	no-IAA	150	1	13
595	0	Ino80-aid	no-IAA	150	1	14
596	0	Ino80-aid	no-IAA	150	1	15
597	0	Ino80-aid	no-IAA	150	1	16
598	0	Ino80-aid	no-IAA	150	1	17
599	0	Ino80-aid	no-IAA	150	1	18
600	0	Ino80-aid	no-IAA	150	1	19
601	3	Ino80-aid	no-IAA	150	1	20
602	2	Ino80-aid	no-IAA	150	1	21
603	0	Ino80-aid	no-IAA	150	1	22
604	0	Ino80-aid	no-IAA	150	1	23
605	0	Ino80-aid	no-IAA	150	1	24
606	0	Ino80-aid	no-IAA	150	1	25
607	0	Ino80-aid	no-IAA	150	1	26
608	0	Ino80-aid	no-IAA	150	1	27
609	0	Ino80-aid	no-IAA	150	1	28
610	1	Ino80-aid	no-IAA	150	1	29
611	0	Ino80-aid	no-IAA	150	1	30
612	1	Ino80-aid	no-IAA	150	1	31
613	0	Ino80-aid	no-IAA	150	1	32
614	0	Ino80-aid	no-IAA	150	1	33
615	1	Ino80-aid	no-IAA	150	1	34
616	0	Ino80-aid	no-IAA	150	1	35
617	0	Ino80-aid	no-IAA	150	1	36
618	0	Ino80-aid	no-IAA	150	1	37
619	1	Ino80-aid	no-IAA	150	1	38
620	0	Ino80-aid	no-IAA	150	1	39
621	2	Ino80-aid	no-IAA	150	1	40
622	0	Ino80-aid	no-IAA	150	1	41
623	0	Ino80-aid	no-IAA	150	1	42
624	0	Ino80-aid	no-IAA	150	1	43
625	0	Ino80-aid	no-IAA	150	1	44
626	0	Ino80-aid	no-IAA	150	1	45
627	1	Ino80-aid	no-IAA	150	1	46
628	0	Ino80-aid	no-IAA	150	1	47
629	1	Ino80-aid	no-IAA	150	1	48
630	0	Ino80-aid	no-IAA	150	1	49
631	1	Ino80-aid	no-IAA	150	1	50
632	1	Ino80-aid	no-IAA	150	1	51
633	1	Ino80-aid	no-IAA	150	1	52
634	0	Ino80-aid	no-IAA	150	1	53
635	0	Ino80-aid	no-IAA	150	1	54
636	1	Ino80-aid	no-IAA	150	1	55
637	0	Ino80-aid	no-IAA	150	1	56
638	1	Ino80-aid	no-IAA	150	1	57
639	0	Ino80-aid	no-IAA	150	1	58
640	2	Ino80-aid	no-IAA	150	1	59
641	0	Ino80-aid	no-IAA	150	1	60
642	0	Ino80-aid	no-IAA	150	1	61
643	0	Ino80-aid	no-IAA	150	1	62
644	3	Ino80-aid	no-IAA	150	1	63
645	0	Ino80-aid	no-IAA	150	1	64
646	0	Ino80-aid	no-IAA	150	1	65
647	0	Ino80-aid	no-IAA	150	2	0
648	0	Ino80-aid	no-IAA	150	2	1
649	0	Ino80-aid	no-IAA	150	2	2
650	0	Ino80-aid	no-IAA	150	2	3
651	1	Ino80-aid	no-IAA	150	2	4
652	0	Ino80-aid	no-IAA	150	2	5
653	1	Ino80-aid	no-IAA	150	2	6
654	0	Ino80-aid	no-IAA	150	2	7
655	1	Ino80-aid	no-IAA	150	2	8
656	1	Ino80-aid	no-IAA	150	2	9
657	0	Ino80-aid	no-IAA	150	2	10
658	0	Ino80-aid	no-IAA	150	2	11
659	1	Ino80-aid	no-IAA	150	2	12
660	0	Ino80-aid	no-IAA	150	2	13
661	0	Ino80-aid	no-IAA	150	2	14
662	1	Ino80-aid	no-IAA	150	2	15
663	1	Ino80-aid	no-IAA	150	2	16
664	0	Ino80-aid	no-IAA	150	2	17
665	0	Ino80-aid	no-IAA	150	2	18
666	2	Ino80-aid	no-IAA	150	2	19
667	0	Ino80-aid	no-IAA	150	2	20
668	1	Ino80-aid	no-IAA	150	2	21
669	0	Ino80-aid	no-IAA	150	2	22
670	1	Ino80-aid	no-IAA	150	2	23
671	0	Ino80-aid	no-IAA	150	2	24
672	0	Ino80-aid	no-IAA	150	2	25
673	0	Ino80-aid	no-IAA	150	2	26
674	1	Ino80-aid	no-IAA	150	2	27
675	0	Ino80-aid	no-IAA	150	2	28
676	1	Ino80-aid	no-IAA	150	2	29
677	0	Ino80-aid	no-IAA	150	2	30
678	0	Ino80-aid	no-IAA	150	2	31
679	0	Ino80-aid	no-IAA	150	2	32
680	0	Ino80-aid	no-IAA	150	2	33
681	2	Ino80-aid	no-IAA	150	2	34
682	0	Ino80-aid	no-IAA	150	2	35
683	0	Ino80-aid	no-IAA	150	2	36
684	1	Ino80-aid	no-IAA	150	2	37
685	1	Ino80-aid	no-IAA	150	2	38
686	1	Ino80-aid	no-IAA	150	2	39
687	0	Ino80-aid	no-IAA	150	2	40
688	0	Ino80-aid	no-IAA	150	2	41
689	0	Ino80-aid	no-IAA	150	2	42
690	1	Ino80-aid	no-IAA	150	2	43
691	0	Ino80-aid	no-IAA	150	2	44
692	0	Ino80-aid	no-IAA	150	2	45
693	0	Ino80-aid	no-IAA	150	2	46
694	0	Ino80-aid	no-IAA	150	2	47
695	1	Ino80-aid	no-IAA	150	2	48
696	0	Ino80-aid	no-IAA	150	2	49
697	0	Ino80-aid	no-IAA	150	2	50
698	0	Ino80-aid	no-IAA	150	2	51
699	1	Ino80-aid	no-IAA	150	2	52
700	1	Ino80-aid	no-IAA	150	2	53
701	1	Ino80-aid	no-IAA	150	2	54
702	0	Ino80-aid	no-IAA	150	2	55
703	0	Ino80-aid	no-IAA	150	2	56
704	2	Ino80-aid	no-IAA	150	2	57
705	0	Ino80-aid	no-IAA	150	2	58
706	0	Ino80-aid	no-IAA	150	2	59
707	0	Ino80-aid	no-IAA	150	2	60
708	1	Ino80-aid	no-IAA	150	2	61
709	0	Ino80-aid	no-IAA	150	2	62
710	0	Ino80-aid	no-IAA	150	2	63
711	0	Ino80-aid	no-IAA	150	2	64
712	0	Ino80-aid	no-IAA	150	2	65
713	1	Ino80-aid	no-IAA	150	2	66
714	0	Ino80-aid	no-IAA	150	2	67
715	0	Ino80-aid	no-IAA	150	3	0
716	0	Ino80-aid	no-IAA	150	3	1
717	0	Ino80-aid	no-IAA	150	3	2
718	0	Ino80-aid	no-IAA	150	3	3
719	2	Ino80-aid	no-IAA	150	3	4
720	0	Ino80-aid	no-IAA	150	3	5
721	2	Ino80-aid	no-IAA	150	3	6
722	0	Ino80-aid	no-IAA	150	3	7
723	2	Ino80-aid	no-IAA	150	3	8
724	0	Ino80-aid	no-IAA	150	3	9
725	0	Ino80-aid	no-IAA	150	3	10
726	0	Ino80-aid	no-IAA	150	3	11
727	1	Ino80-aid	no-IAA	150	3	12
728	1	Ino80-aid	no-IAA	150	3	13
729	1	Ino80-aid	no-IAA	150	3	14
730	1	Ino80-aid	no-IAA	150	3	15
731	0	Ino80-aid	no-IAA	150	3	16
732	1	Ino80-aid	no-IAA	150	3	17
733	1	Ino80-aid	no-IAA	150	3	18
734	0	Ino80-aid	no-IAA	150	3	19
735	0	Ino80-aid	no-IAA	150	3	20
736	0	Ino80-aid	no-IAA	150	3	21
737	1	Ino80-aid	no-IAA	150	3	22
738	0	Ino80-aid	no-IAA	150	3	23
739	2	Ino80-aid	no-IAA	150	3	24
740	0	Ino80-aid	no-IAA	150	3	25
741	1	Ino80-aid	no-IAA	150	3	26
742	0	Ino80-aid	no-IAA	150	3	27
743	0	Ino80-aid	no-IAA	150	3	28
744	0	Ino80-aid	no-IAA	150	3	29
745	0	Ino80-aid	no-IAA	150	3	30
746	0	Ino80-aid	no-IAA	150	3	31
747	0	Ino80-aid	no-IAA	150	3	32
748	0	Ino80-aid	no-IAA	150	3	33
749	0	Ino80-aid	no-IAA	150	3	34
750	1	Ino80-aid	no-IAA	150	3	35
751	0	Ino80-aid	no-IAA	150	3	36
752	1	Ino80-aid	no-IAA	150	3	37
753	0	Ino80-aid	no-IAA	150	3	38
754	0	Ino80-aid	no-IAA	150	3	39
755	0	Ino80-aid	no-IAA	150	3	40
756	0	Ino80-aid	no-IAA	150	3	41
757	1	Ino80-aid	no-IAA	150	3	42
758	0	Ino80-aid	no-IAA	150	3	43
759	3	Ino80-aid	no-IAA	150	3	44
760	0	Ino80-aid	no-IAA	150	3	45
761	0	Ino80-aid	no-IAA	150	3	46
762	1	Ino80-aid	no-IAA	150	3	47
763	1	Ino80-aid	no-IAA	150	3	48
764	0	Ino80-aid	no-IAA	150	3	49
765	1	Ino80-aid	no-IAA	150	3	50
766	0	Ino80-aid	no-IAA	150	3	51
767	0	Ino80-aid	no-IAA	150	3	52
768	1	Ino80-aid	no-IAA	150	3	53
769	0	Ino80-aid	no-IAA	150	3	54
770	1	Ino80-aid	no-IAA	150	3	55
771	0	Ino80-aid	no-IAA	150	3	56
772	1	Ino80-aid	no-IAA	150	3	57
773	0	Ino80-aid	no-IAA	150	3	58
774	0	Ino80-aid	no-IAA	150	3	59
775	0	Ino80-aid	no-IAA	150	3	60
776	1	Ino80-aid	no-IAA	150	3	61
777	0	Ino80-aid	no-IAA	150	3	62
778	0	Ino80-aid	no-IAA	150	3	63
779	0	Ino80-aid	no-IAA	150	3	64
780	1	Ino80-aid	no-IAA	150	3	65
781	1	Ino80-aid	no-IAA	150	3	66
782	0	Ino80-aid	no-IAA	150	4	0
783	1	Ino80-aid	no-IAA	150	4	1
784	2	Ino80-aid	no-IAA	150	4	2
785	0	Ino80-aid	no-IAA	150	4	3
786	0	Ino80-aid	no-IAA	150	4	4
787	1	Ino80-aid	no-IAA	150	4	5
788	1	Ino80-aid	no-IAA	150	4	6
789	1	Ino80-aid	no-IAA	150	4	7
790	1	Ino80-aid	no-IAA	150	4	8
791	0	Ino80-aid	no-IAA	150	4	9
792	1	Ino80-aid	no-IAA	150	4	10
793	1	Ino80-aid	no-IAA	150	4	11
794	1	Ino80-aid	no-IAA	150	4	12
795	0	Ino80-aid	no-IAA	150	4	13
796	1	Ino80-aid	no-IAA	150	4	14
797	1	Ino80-aid	no-IAA	150	4	15
798	1	Ino80-aid	no-IAA	150	4	16
799	0	Ino80-aid	no-IAA	150	4	17
800	0	Ino80-aid	no-IAA	150	4	18
801	1	Ino80-aid	no-IAA	150	4	19
802	0	Ino80-aid	no-IAA	150	4	20
803	0	Ino80-aid	no-IAA	150	4	21
804	1	Ino80-aid	no-IAA	150	4	22
805	0	Ino80-aid	no-IAA	150	4	23
806	0	Ino80-aid	no-IAA	150	4	24
807	1	Ino80-aid	no-IAA	150	4	25
808	0	Ino80-aid	no-IAA	150	4	26
809	0	Ino80-aid	no-IAA	150	4	27
810	0	Ino80-aid	no-IAA	150	4	28
811	0	Ino80-aid	no-IAA	150	4	29
812	0	Ino80-aid	no-IAA	150	4	30
813	0	Ino80-aid	no-IAA	150	4	31
814	0	Ino80-aid	no-IAA	150	4	32
815	2	Ino80-aid	no-IAA	150	4	33
816	0	Ino80-aid	no-IAA	150	4	34
817	0	Ino80-aid	no-IAA	150	4	35
818	0	Ino80-aid	no-IAA	150	4	36
819	0	Ino80-aid	no-IAA	150	4	37
820	0	Ino80-aid	no-IAA	150	4	38
821	1	Ino80-aid	no-IAA	150	4	39
822	1	Ino80-aid	no-IAA	150	4	40
823	0	Ino80-aid	no-IAA	150	4	41
824	0	Ino80-aid	no-IAA	150	4	42
825	2	Ino80-aid	no-IAA	150	4	43
826	0	Ino80-aid	no-IAA	150	4	44
827	0	Ino80-aid	no-IAA	150	4	45
828	0	Ino80-aid	no-IAA	150	4	46
829	1	Ino80-aid	no-IAA	150	4	47
830	1	Ino80-aid	no-IAA	150	4	48
831	0	Ino80-aid	no-IAA	150	4	49
832	0	Ino80-aid	no-IAA	150	4	50
833	0	Ino80-aid	no-IAA	150	4	51
834	0	Ino80-aid	no-IAA	150	4	52
835	1	Ino80-aid	no-IAA	150	4	53
836	0	Ino80-aid	no-IAA	150	4	54
837	0	Ino80-aid	no-IAA	150	4	55
838	1	Ino80-aid	no-IAA	150	4	56
839	0	Ino80-aid	no-IAA	150	4	57
840	0	Ino80-aid	no-IAA	150	4	58
841	1	Ino80-aid	no-IAA	150	4	59
842	1	Ino80-aid	no-IAA	150	4	60
843	1	Ino80-aid	no-IAA	150	4	61
844	0	Ino80-aid	no-IAA	150	4	62
845	0	Ino80-aid	no-IAA	150	4	63
846	0	Ino80-aid	no-IAA	150	4	64
847	0	Ino80-aid	no-IAA	150	4	65
848	0	Ino80-aid	no-IAA	150	4	66
849	0	Ino80-aid	no-IAA	150	4	67
850	1	Ino80-aid	no-IAA	150	4	68
851	2	Ino80-aid	no-IAA	150	4	69
852	0	Ino80-aid	no-IAA	150	4	70
853	0	Ino80-aid	no-IAA	150	4	71
854	0	Ino80-aid	no-IAA	150	4	72
855	2	Ino80-aid	no-IAA	150	4	73
856	0	Ino80-aid	no-IAA	150	4	74
857	1	Ino80-aid	no-IAA	150	4	75
858	1	Ino80-aid	no-IAA	150	4	76
859	0	Ino80-aid	no-IAA	30	1	0
860	0	Ino80-aid	no-IAA	30	1	1
861	0	Ino80-aid	no-IAA	30	1	2
862	0	Ino80-aid	no-IAA	30	1	3
863	0	Ino80-aid	no-IAA	30	1	4
864	0	Ino80-aid	no-IAA	30	1	5
865	0	Ino80-aid	no-IAA	30	1	6
866	0	Ino80-aid	no-IAA	30	1	7
867	0	Ino80-aid	no-IAA	30	1	8
868	3	Ino80-aid	no-IAA	30	1	9
869	0	Ino80-aid	no-IAA	30	1	10
870	0	Ino80-aid	no-IAA	30	1	11
871	0	Ino80-aid	no-IAA	30	1	12
872	0	Ino80-aid	no-IAA	30	1	13
873	0	Ino80-aid	no-IAA	30	1	14
874	0	Ino80-aid	no-IAA	30	1	15
875	0	Ino80-aid	no-IAA	30	1	16
876	0	Ino80-aid	no-IAA	30	1	17
877	0	Ino80-aid	no-IAA	30	1	18
878	0	Ino80-aid	no-IAA	30	1	19
879	1	Ino80-aid	no-IAA	30	1	20
880	0	Ino80-aid	no-IAA	30	1	21
881	0	Ino80-aid	no-IAA	30	1	22
882	0	Ino80-aid	no-IAA	30	1	23
883	0	Ino80-aid	no-IAA	30	1	24
884	0	Ino80-aid	no-IAA	30	1	25
885	0	Ino80-aid	no-IAA	30	1	26
886	1	Ino80-aid	no-IAA	30	1	27
887	0	Ino80-aid	no-IAA	30	1	28
888	0	Ino80-aid	no-IAA	30	1	29
889	0	Ino80-aid	no-IAA	30	1	30
890	0	Ino80-aid	no-IAA	30	1	31
891	0	Ino80-aid	no-IAA	30	1	32
892	0	Ino80-aid	no-IAA	30	1	33
893	0	Ino80-aid	no-IAA	30	1	34
894	0	Ino80-aid	no-IAA	30	1	35
895	0	Ino80-aid	no-IAA	30	1	36
896	0	Ino80-aid	no-IAA	30	1	37
897	0	Ino80-aid	no-IAA	30	1	38
898	0	Ino80-aid	no-IAA	30	1	39
899	0	Ino80-aid	no-IAA	30	1	40
900	0	Ino80-aid	no-IAA	30	1	41
901	0	Ino80-aid	no-IAA	30	1	42
902	0	Ino80-aid	no-IAA	30	1	43
903	0	Ino80-aid	no-IAA	30	1	44
904	0	Ino80-aid	no-IAA	30	1	45
905	0	Ino80-aid	no-IAA	30	1	46
906	0	Ino80-aid	no-IAA	30	1	47
907	0	Ino80-aid	no-IAA	30	1	48
908	1	Ino80-aid	no-IAA	30	1	49
909	0	Ino80-aid	no-IAA	30	1	50
910	0	Ino80-aid	no-IAA	30	1	51
911	1	Ino80-aid	no-IAA	30	1	52
912	0	Ino80-aid	no-IAA	30	1	53
913	0	Ino80-aid	no-IAA	30	1	54
914	0	Ino80-aid	no-IAA	30	1	55
915	0	Ino80-aid	no-IAA	30	1	56
916	0	Ino80-aid	no-IAA	30	1	57
917	0	Ino80-aid	no-IAA	30	1	58
918	0	Ino80-aid	no-IAA	30	1	59
919	0	Ino80-aid	no-IAA	30	1	60
920	0	Ino80-aid	no-IAA	30	1	61
921	0	Ino80-aid	no-IAA	30	1	62
922	0	Ino80-aid	no-IAA	30	1	63
923	0	Ino80-aid	no-IAA	30	1	64
924	0	Ino80-aid	no-IAA	30	1	65
925	0	Ino80-aid	no-IAA	30	1	66
926	0	Ino80-aid	no-IAA	30	1	67
927	0	Ino80-aid	no-IAA	30	1	68
928	0	Ino80-aid	no-IAA	30	1	69
929	0	Ino80-aid	no-IAA	30	1	70
930	0	Ino80-aid	no-IAA	30	1	71
931	0	Ino80-aid	no-IAA	30	1	72
932	0	Ino80-aid	no-IAA	30	1	73
933	0	Ino80-aid	no-IAA	30	1	74
934	0	Ino80-aid	no-IAA	30	1	75
935	0	Ino80-aid	no-IAA	30	1	76
936	0	Ino80-aid	no-IAA	30	1	77
937	0	Ino80-aid	no-IAA	30	1	78
938	0	Ino80-aid	no-IAA	30	1	79
939	0	Ino80-aid	no-IAA	30	1	80
940	0	Ino80-aid	no-IAA	30	1	81
941	0	Ino80-aid	no-IAA	30	1	82
942	0	Ino80-aid	no-IAA	30	1	83
943	0	Ino80-aid	no-IAA	30	2	0
944	0	Ino80-aid	no-IAA	30	2	1
945	0	Ino80-aid	no-IAA	30	2	2
946	0	Ino80-aid	no-IAA	30	2	3
947	0	Ino80-aid	no-IAA	30	2	4
948	0	Ino80-aid	no-IAA	30	2	5
949	0	Ino80-aid	no-IAA	30	2	6
950	0	Ino80-aid	no-IAA	30	2	7
951	0	Ino80-aid	no-IAA	30	2	8
952	1	Ino80-aid	no-IAA	30	2	9
953	0	Ino80-aid	no-IAA	30	2	10
954	0	Ino80-aid	no-IAA	30	2	11
955	0	Ino80-aid	no-IAA	30	2	12
956	0	Ino80-aid	no-IAA	30	2	13
957	0	Ino80-aid	no-IAA	30	2	14
958	0	Ino80-aid	no-IAA	30	2	15
959	0	Ino80-aid	no-IAA	30	2	16
960	0	Ino80-aid	no-IAA	30	2	17
961	0	Ino80-aid	no-IAA	30	2	18
962	0	Ino80-aid	no-IAA	30	2	19
963	2	Ino80-aid	no-IAA	30	2	20
964	0	Ino80-aid	no-IAA	30	2	21
965	0	Ino80-aid	no-IAA	30	2	22
966	0	Ino80-aid	no-IAA	30	2	23
967	1	Ino80-aid	no-IAA	30	2	24
968	0	Ino80-aid	no-IAA	30	2	25
969	1	Ino80-aid	no-IAA	30	2	26
970	0	Ino80-aid	no-IAA	30	2	27
971	0	Ino80-aid	no-IAA	30	2	28
972	0	Ino80-aid	no-IAA	30	2	29
973	0	Ino80-aid	no-IAA	30	2	30
974	0	Ino80-aid	no-IAA	30	2	31
975	0	Ino80-aid	no-IAA	30	2	32
976	0	Ino80-aid	no-IAA	30	2	33
977	0	Ino80-aid	no-IAA	30	2	34
978	0	Ino80-aid	no-IAA	30	2	35
979	0	Ino80-aid	no-IAA	30	2	36
980	0	Ino80-aid	no-IAA	30	2	37
981	0	Ino80-aid	no-IAA	30	2	38
982	0	Ino80-aid	no-IAA	30	2	39
983	0	Ino80-aid	no-IAA	30	2	40
984	0	Ino80-aid	no-IAA	30	2	41
985	0	Ino80-aid	no-IAA	30	2	42
986	0	Ino80-aid	no-IAA	30	2	43
987	0	Ino80-aid	no-IAA	30	2	44
988	0	Ino80-aid	no-IAA	30	2	45
989	0	Ino80-aid	no-IAA	30	2	46
990	0	Ino80-aid	no-IAA	30	2	47
991	0	Ino80-aid	no-IAA	30	2	48
992	0	Ino80-aid	no-IAA	30	2	49
993	0	Ino80-aid	no-IAA	30	2	50
994	0	Ino80-aid	no-IAA	30	2	51
995	0	Ino80-aid	no-IAA	30	2	52
996	0	Ino80-aid	no-IAA	30	2	53
997	0	Ino80-aid	no-IAA	30	2	54
998	0	Ino80-aid	no-IAA	30	2	55
999	0	Ino80-aid	no-IAA	30	2	56
1000	1	Ino80-aid	no-IAA	30	2	57
1001	0	Ino80-aid	no-IAA	30	2	58
1002	0	Ino80-aid	no-IAA	30	2	59
1003	1	Ino80-aid	no-IAA	30	2	60
1004	0	Ino80-aid	no-IAA	30	2	61
1005	0	Ino80-aid	no-IAA	30	2	62
1006	0	Ino80-aid	no-IAA	30	2	63
1007	0	Ino80-aid	no-IAA	30	2	64
1008	0	Ino80-aid	no-IAA	30	2	65
1009	0	Ino80-aid	no-IAA	30	2	66
1010	0	Ino80-aid	no-IAA	30	2	67
1011	0	Ino80-aid	no-IAA	30	2	68
1012	0	Ino80-aid	no-IAA	30	2	69
1013	0	Ino80-aid	no-IAA	30	2	70
1014	0	Ino80-aid	no-IAA	30	2	71
1015	0	Ino80-aid	no-IAA	30	2	72
1016	2	Ino80-aid	no-IAA	30	2	73
1017	0	Ino80-aid	no-IAA	30	2	74
1018	1	Ino80-aid	no-IAA	30	2	75
1019	0	Ino80-aid	no-IAA	30	2	76
1020	0	Ino80-aid	no-IAA	30	2	77
1021	0	Ino80-aid	no-IAA	30	2	78
1022	0	Ino80-aid	no-IAA	30	2	79
1023	0	Ino80-aid	no-IAA	30	2	80
1024	0	Ino80-aid	no-IAA	30	2	81
1025	0	Ino80-aid	no-IAA	30	2	82
1026	0	Ino80-aid	no-IAA	30	2	83
1027	0	Ino80-aid	no-IAA	30	2	84
1028	0	Ino80-aid	no-IAA	30	2	85
1029	0	Ino80-aid	no-IAA	30	2	86
1030	0	Ino80-aid	no-IAA	30	3	0
1031	1	Ino80-aid	no-IAA	30	3	1
1032	0	Ino80-aid	no-IAA	30	3	2
1033	0	Ino80-aid	no-IAA	30	3	3
1034	0	Ino80-aid	no-IAA	30	3	4
1035	0	Ino80-aid	no-IAA	30	3	5
1036	0	Ino80-aid	no-IAA	30	3	6
1037	0	Ino80-aid	no-IAA	30	3	7
1038	0	Ino80-aid	no-IAA	30	3	8
1039	2	Ino80-aid	no-IAA	30	3	9
1040	0	Ino80-aid	no-IAA	30	3	10
1041	0	Ino80-aid	no-IAA	30	3	11
1042	0	Ino80-aid	no-IAA	30	3	12
1043	0	Ino80-aid	no-IAA	30	3	13
1044	0	Ino80-aid	no-IAA	30	3	14
1045	0	Ino80-aid	no-IAA	30	3	15
1046	1	Ino80-aid	no-IAA	30	3	16
1047	0	Ino80-aid	no-IAA	30	3	17
1048	0	Ino80-aid	no-IAA	30	3	18
1049	0	Ino80-aid	no-IAA	30	3	19
1050	0	Ino80-aid	no-IAA	30	3	20
1051	0	Ino80-aid	no-IAA	30	3	21
1052	0	Ino80-aid	no-IAA	30	3	22
1053	0	Ino80-aid	no-IAA	30	3	23
1054	0	Ino80-aid	no-IAA	30	3	24
1055	0	Ino80-aid	no-IAA	30	3	25
1056	0	Ino80-aid	no-IAA	30	3	26
1057	0	Ino80-aid	no-IAA	30	3	27
1058	0	Ino80-aid	no-IAA	30	3	28
1059	0	Ino80-aid	no-IAA	30	3	29
1060	0	Ino80-aid	no-IAA	30	3	30
1061	1	Ino80-aid	no-IAA	30	3	31
1062	0	Ino80-aid	no-IAA	30	3	32
1063	0	Ino80-aid	no-IAA	30	3	33
1064	0	Ino80-aid	no-IAA	30	3	34
1065	0	Ino80-aid	no-IAA	30	3	35
1066	0	Ino80-aid	no-IAA	30	3	36
1067	1	Ino80-aid	no-IAA	30	3	37
1068	0	Ino80-aid	no-IAA	30	3	38
1069	0	Ino80-aid	no-IAA	30	3	39
1070	0	Ino80-aid	no-IAA	30	3	40
1071	0	Ino80-aid	no-IAA	30	3	41
1072	0	Ino80-aid	no-IAA	30	3	42
1073	0	Ino80-aid	no-IAA	30	3	43
1074	0	Ino80-aid	no-IAA	30	3	44
1075	0	Ino80-aid	no-IAA	30	3	45
1076	0	Ino80-aid	no-IAA	30	3	46
1077	0	Ino80-aid	no-IAA	30	3	47
1078	1	Ino80-aid	no-IAA	30	3	48
1079	0	Ino80-aid	no-IAA	30	3	49
1080	0	Ino80-aid	no-IAA	30	3	50
1081	1	Ino80-aid	no-IAA	30	3	51
1082	0	Ino80-aid	no-IAA	30	3	52
1083	0	Ino80-aid	no-IAA	30	3	53
1084	0	Ino80-aid	no-IAA	30	3	54
1085	0	Ino80-aid	no-IAA	30	3	55
1086	0	Ino80-aid	no-IAA	30	3	56
1087	0	Ino80-aid	no-IAA	30	3	57
1088	0	Ino80-aid	no-IAA	30	3	58
1089	0	Ino80-aid	no-IAA	30	3	59
1090	0	Ino80-aid	no-IAA	30	3	60
1091	0	Ino80-aid	no-IAA	30	3	61
1092	0	Ino80-aid	no-IAA	30	3	62
1093	0	Ino80-aid	no-IAA	30	3	63
1094	0	Ino80-aid	no-IAA	30	3	64
1095	0	Ino80-aid	no-IAA	30	3	65
1096	0	Ino80-aid	no-IAA	30	3	66
1097	0	Ino80-aid	no-IAA	30	3	67
1098	0	Ino80-aid	no-IAA	30	3	68
1099	1	Ino80-aid	no-IAA	30	3	69
1100	0	Ino80-aid	no-IAA	30	3	70
1101	0	Ino80-aid	no-IAA	30	3	71
1102	0	Ino80-aid	no-IAA	30	3	72
1103	0	Ino80-aid	no-IAA	30	3	73
1104	0	Ino80-aid	no-IAA	30	4	0
1105	0	Ino80-aid	no-IAA	30	4	1
1106	0	Ino80-aid	no-IAA	30	4	2
1107	1	Ino80-aid	no-IAA	30	4	3
1108	0	Ino80-aid	no-IAA	30	4	4
1109	0	Ino80-aid	no-IAA	30	4	5
1110	0	Ino80-aid	no-IAA	30	4	6
1111	0	Ino80-aid	no-IAA	30	4	7
1112	0	Ino80-aid	no-IAA	30	4	8
1113	0	Ino80-aid	no-IAA	30	4	9
1114	0	Ino80-aid	no-IAA	30	4	10
1115	0	Ino80-aid	no-IAA	30	4	11
1116	0	Ino80-aid	no-IAA	30	4	12
1117	0	Ino80-aid	no-IAA	30	4	13
1118	0	Ino80-aid	no-IAA	30	4	14
1119	0	Ino80-aid	no-IAA	30	4	15
1120	0	Ino80-aid	no-IAA	30	4	16
1121	0	Ino80-aid	no-IAA	30	4	17
1122	0	Ino80-aid	no-IAA	30	4	18
1123	0	Ino80-aid	no-IAA	30	4	19
1124	0	Ino80-aid	no-IAA	30	4	20
1125	0	Ino80-aid	no-IAA	30	4	21
1126	0	Ino80-aid	no-IAA	30	4	22
1127	0	Ino80-aid	no-IAA	30	4	23
1128	0	Ino80-aid	no-IAA	30	4	24
1129	0	Ino80-aid	no-IAA	30	4	25
1130	0	Ino80-aid	no-IAA	30	4	26
1131	0	Ino80-aid	no-IAA	30	4	27
1132	0	Ino80-aid	no-IAA	30	4	28
1133	0	Ino80-aid	no-IAA	30	4	29
1134	0	Ino80-aid	no-IAA	30	4	30
1135	0	Ino80-aid	no-IAA	30	4	31
1136	0	Ino80-aid	no-IAA	30	4	32
1137	0	Ino80-aid	no-IAA	30	4	33
1138	0	Ino80-aid	no-IAA	30	4	34
1139	0	Ino80-aid	no-IAA	30	4	35
1140	0	Ino80-aid	no-IAA	30	4	36
1141	0	Ino80-aid	no-IAA	30	4	37
1142	0	Ino80-aid	no-IAA	30	4	38
1143	0	Ino80-aid	no-IAA	30	4	39
1144	0	Ino80-aid	no-IAA	30	4	40
1145	0	Ino80-aid	no-IAA	30	4	41
1146	0	Ino80-aid	no-IAA	30	4	42
1147	0	Ino80-aid	no-IAA	30	4	43
1148	0	Ino80-aid	no-IAA	30	4	44
1149	0	Ino80-aid	no-IAA	30	4	45
1150	0	Ino80-aid	no-IAA	30	4	46
1151	0	Ino80-aid	no-IAA	30	4	47
1152	0	Ino80-aid	no-IAA	30	4	48
1153	0	Ino80-aid	no-IAA	30	4	49
1154	0	Ino80-aid	no-IAA	30	4	50
1155	1	Ino80-aid	no-IAA	30	4	51
1156	2	Ino80-aid	no-IAA	30	4	52
1157	0	Ino80-aid	no-IAA	30	4	53
1158	0	Ino80-aid	no-IAA	30	4	54
1159	0	Ino80-aid	no-IAA	30	4	55
1160	0	Ino80-aid	no-IAA	30	4	56
1161	0	Ino80-aid	no-IAA	30	4	57
1162	0	Ino80-aid	no-IAA	30	4	58
1163	0	Ino80-aid	no-IAA	30	4	59
1164	1	Ino80-aid	no-IAA	30	4	60
1165	0	Ino80-aid	no-IAA	30	4	61
1166	0	Ino80-aid	no-IAA	30	4	62
1167	0	Ino80-aid	no-IAA	30	4	63
1168	2	Ino80-aid	no-IAA	30	4	64
1169	0	Ino80-aid	no-IAA	30	4	65
1170	0	Ino80-aid	no-IAA	30	4	66
1171	0	Ino80-aid	no-IAA	30	4	67
1172	1	Ino80-aid	no-IAA	30	4	68
1173	0	Ino80-aid	no-IAA	30	4	69
1174	0	Ino80-aid	no-IAA	30	4	70
1175	0	Ino80-aid	no-IAA	30	4	71
1176	0	Ino80-aid	no-IAA	30	4	72
1177	0	Ino80-aid	no-IAA	30	4	73
1178	0	Ino80-aid	no-IAA	30	4	74
1179	1	Ino80-aid	no-IAA	30	4	75
1180	0	Ino80-aid	no-IAA	30	4	76
1181	0	Ino80-aid	no-IAA	30	4	77
1182	0	Ino80-aid	no-IAA	30	4	78
1183	0	Ino80-aid	no-IAA	30	4	79
1184	0	Ino80-aid	no-IAA	30	4	80
1185	0	Ino80-aid	no-IAA	30	4	81
1186	0	Ino80-aid	no-IAA	30	4	82
1187	0	Ino80-aid	no-IAA	30	4	83
1188	0	Ino80-aid	no-IAA	30	4	84
1189	0	Ino80-aid	no-IAA	30	4	85
1190	0	Ino80-aid	no-IAA	30	4	86
1191	0	Ino80-aid	no-IAA	30	4	87
1192	0	Ino80-aid	no-IAA	30	4	88
1193	0	Ino80-aid	no-IAA	30	4	89
1194	0	Ino80-aid	no-IAA	30	4	90
1195	0	Ino80-aid	no-IAA	30	4	91
1196	0	Ino80-aid	no-IAA	30	4	92
1197	0	Ino80-aid	no-IAA	30	4	93
1198	0	Ino80-aid	no-IAA	30	4	94
1199	2	Ino80-aid	no-IAA	30	4	95
1200	0	Ino80-aid	no-IAA	30	4	96
1201	0	Ino80-aid	no-IAA	30	4	97
1202	0	Ino80-aid	no-IAA	45	1	0
1203	1	Ino80-aid	no-IAA	45	1	1
1204	0	Ino80-aid	no-IAA	45	1	2
1205	1	Ino80-aid	no-IAA	45	1	3
1206	0	Ino80-aid	no-IAA	45	1	4
1207	0	Ino80-aid	no-IAA	45	1	5
1208	0	Ino80-aid	no-IAA	45	1	6
1209	0	Ino80-aid	no-IAA	45	1	7
1210	0	Ino80-aid	no-IAA	45	1	8
1211	2	Ino80-aid	no-IAA	45	1	9
1212	0	Ino80-aid	no-IAA	45	1	10
1213	1	Ino80-aid	no-IAA	45	1	11
1214	0	Ino80-aid	no-IAA	45	1	12
1215	0	Ino80-aid	no-IAA	45	1	13
1216	0	Ino80-aid	no-IAA	45	1	14
1217	0	Ino80-aid	no-IAA	45	1	15
1218	1	Ino80-aid	no-IAA	45	1	16
1219	1	Ino80-aid	no-IAA	45	1	17
1220	0	Ino80-aid	no-IAA	45	1	18
1221	1	Ino80-aid	no-IAA	45	1	19
1222	0	Ino80-aid	no-IAA	45	1	20
1223	0	Ino80-aid	no-IAA	45	1	21
1224	0	Ino80-aid	no-IAA	45	1	22
1225	3	Ino80-aid	no-IAA	45	1	23
1226	2	Ino80-aid	no-IAA	45	1	24
1227	2	Ino80-aid	no-IAA	45	1	25
1228	0	Ino80-aid	no-IAA	45	1	26
1229	1	Ino80-aid	no-IAA	45	1	27
1230	0	Ino80-aid	no-IAA	45	1	28
1231	0	Ino80-aid	no-IAA	45	1	29
1232	0	Ino80-aid	no-IAA	45	1	30
1233	0	Ino80-aid	no-IAA	45	1	31
1234	0	Ino80-aid	no-IAA	45	1	32
1235	1	Ino80-aid	no-IAA	45	1	33
1236	0	Ino80-aid	no-IAA	45	1	34
1237	0	Ino80-aid	no-IAA	45	1	35
1238	0	Ino80-aid	no-IAA	45	1	36
1239	0	Ino80-aid	no-IAA	45	1	37
1240	0	Ino80-aid	no-IAA	45	1	38
1241	1	Ino80-aid	no-IAA	45	1	39
1242	0	Ino80-aid	no-IAA	45	1	40
1243	1	Ino80-aid	no-IAA	45	1	41
1244	2	Ino80-aid	no-IAA	45	1	42
1245	2	Ino80-aid	no-IAA	45	1	43
1246	0	Ino80-aid	no-IAA	45	1	44
1247	2	Ino80-aid	no-IAA	45	1	45
1248	0	Ino80-aid	no-IAA	45	1	46
1249	0	Ino80-aid	no-IAA	45	1	47
1250	0	Ino80-aid	no-IAA	45	1	48
1251	0	Ino80-aid	no-IAA	45	1	49
1252	0	Ino80-aid	no-IAA	45	1	50
1253	0	Ino80-aid	no-IAA	45	1	51
1254	2	Ino80-aid	no-IAA	45	1	52
1255	0	Ino80-aid	no-IAA	45	1	53
1256	0	Ino80-aid	no-IAA	45	1	54
1257	1	Ino80-aid	no-IAA	45	1	55
1258	0	Ino80-aid	no-IAA	45	1	56
1259	0	Ino80-aid	no-IAA	45	1	57
1260	1	Ino80-aid	no-IAA	45	1	58
1261	0	Ino80-aid	no-IAA	45	1	59
1262	1	Ino80-aid	no-IAA	45	1	60
1263	3	Ino80-aid	no-IAA	45	1	61
1264	0	Ino80-aid	no-IAA	45	1	62
1265	0	Ino80-aid	no-IAA	45	1	63
1266	0	Ino80-aid	no-IAA	45	1	64
1267	0	Ino80-aid	no-IAA	45	1	65
1268	1	Ino80-aid	no-IAA	45	1	66
1269	0	Ino80-aid	no-IAA	45	1	67
1270	0	Ino80-aid	no-IAA	45	1	68
1271	1	Ino80-aid	no-IAA	45	2	0
1272	0	Ino80-aid	no-IAA	45	2	1
1273	0	Ino80-aid	no-IAA	45	2	2
1274	1	Ino80-aid	no-IAA	45	2	3
1275	0	Ino80-aid	no-IAA	45	2	4
1276	0	Ino80-aid	no-IAA	45	2	5
1277	5	Ino80-aid	no-IAA	45	2	6
1278	0	Ino80-aid	no-IAA	45	2	7
1279	1	Ino80-aid	no-IAA	45	2	8
1280	0	Ino80-aid	no-IAA	45	2	9
1281	1	Ino80-aid	no-IAA	45	2	10
1282	1	Ino80-aid	no-IAA	45	2	11
1283	1	Ino80-aid	no-IAA	45	2	12
1284	2	Ino80-aid	no-IAA	45	2	13
1285	1	Ino80-aid	no-IAA	45	2	14
1286	0	Ino80-aid	no-IAA	45	2	15
1287	1	Ino80-aid	no-IAA	45	2	16
1288	0	Ino80-aid	no-IAA	45	2	17
1289	1	Ino80-aid	no-IAA	45	2	18
1290	0	Ino80-aid	no-IAA	45	2	19
1291	2	Ino80-aid	no-IAA	45	2	20
1292	2	Ino80-aid	no-IAA	45	2	21
1293	0	Ino80-aid	no-IAA	45	2	22
1294	1	Ino80-aid	no-IAA	45	2	23
1295	1	Ino80-aid	no-IAA	45	2	24
1296	0	Ino80-aid	no-IAA	45	2	25
1297	1	Ino80-aid	no-IAA	45	2	26
1298	0	Ino80-aid	no-IAA	45	2	27
1299	1	Ino80-aid	no-IAA	45	2	28
1300	5	Ino80-aid	no-IAA	45	2	29
1301	0	Ino80-aid	no-IAA	45	2	30
1302	1	Ino80-aid	no-IAA	45	2	31
1303	0	Ino80-aid	no-IAA	45	2	32
1304	0	Ino80-aid	no-IAA	45	2	33
1305	1	Ino80-aid	no-IAA	45	2	34
1306	2	Ino80-aid	no-IAA	45	2	35
1307	0	Ino80-aid	no-IAA	45	2	36
1308	0	Ino80-aid	no-IAA	45	2	37
1309	0	Ino80-aid	no-IAA	45	2	38
1310	1	Ino80-aid	no-IAA	45	2	39
1311	0	Ino80-aid	no-IAA	45	2	40
1312	0	Ino80-aid	no-IAA	45	2	41
1313	0	Ino80-aid	no-IAA	45	2	42
1314	0	Ino80-aid	no-IAA	45	2	43
1315	0	Ino80-aid	no-IAA	45	2	44
1316	0	Ino80-aid	no-IAA	45	2	45
1317	1	Ino80-aid	no-IAA	45	2	46
1318	3	Ino80-aid	no-IAA	45	2	47
1319	1	Ino80-aid	no-IAA	45	2	48
1320	1	Ino80-aid	no-IAA	45	2	49
1321	2	Ino80-aid	no-IAA	45	2	50
1322	2	Ino80-aid	no-IAA	45	2	51
1323	0	Ino80-aid	no-IAA	45	2	52
1324	0	Ino80-aid	no-IAA	45	2	53
1325	0	Ino80-aid	no-IAA	45	2	54
1326	0	Ino80-aid	no-IAA	45	2	55
1327	3	Ino80-aid	no-IAA	45	2	56
1328	0	Ino80-aid	no-IAA	45	2	57
1329	1	Ino80-aid	no-IAA	45	2	58
1330	1	Ino80-aid	no-IAA	45	2	59
1331	0	Ino80-aid	no-IAA	45	2	60
1332	0	Ino80-aid	no-IAA	45	2	61
1333	1	Ino80-aid	no-IAA	45	2	62
1334	0	Ino80-aid	no-IAA	45	2	63
1335	0	Ino80-aid	no-IAA	45	2	64
1336	1	Ino80-aid	no-IAA	45	2	65
1337	1	Ino80-aid	no-IAA	45	2	66
1338	0	Ino80-aid	no-IAA	45	2	67
1339	0	Ino80-aid	no-IAA	45	2	68
1340	0	Ino80-aid	no-IAA	45	2	69
1341	0	Ino80-aid	no-IAA	45	2	70
1342	2	Ino80-aid	no-IAA	45	2	71
1343	0	Ino80-aid	no-IAA	45	2	72
1344	0	Ino80-aid	no-IAA	45	2	73
1345	0	Ino80-aid	no-IAA	45	2	74
1346	0	Ino80-aid	no-IAA	45	2	75
1347	1	Ino80-aid	no-IAA	45	2	76
1348	0	Ino80-aid	no-IAA	45	2	77
1349	0	Ino80-aid	no-IAA	45	2	78
1350	0	Ino80-aid	no-IAA	45	2	79
1351	0	Ino80-aid	no-IAA	45	2	80
1352	0	Ino80-aid	no-IAA	45	2	81
1353	0	Ino80-aid	no-IAA	45	2	82
1354	0	Ino80-aid	no-IAA	45	2	83
1355	0	Ino80-aid	no-IAA	45	2	84
1356	0	Ino80-aid	no-IAA	45	2	85
1357	0	Ino80-aid	no-IAA	45	2	86
1358	0	Ino80-aid	no-IAA	45	2	87
1359	0	Ino80-aid	no-IAA	45	2	88
1360	0	Ino80-aid	no-IAA	45	2	89
1361	0	Ino80-aid	no-IAA	45	3	0
1362	1	Ino80-aid	no-IAA	45	3	1
1363	0	Ino80-aid	no-IAA	45	3	2
1364	0	Ino80-aid	no-IAA	45	3	3
1365	0	Ino80-aid	no-IAA	45	3	4
1366	0	Ino80-aid	no-IAA	45	3	5
1367	0	Ino80-aid	no-IAA	45	3	6
1368	0	Ino80-aid	no-IAA	45	3	7
1369	0	Ino80-aid	no-IAA	45	3	8
1370	0	Ino80-aid	no-IAA	45	3	9
1371	0	Ino80-aid	no-IAA	45	3	10
1372	1	Ino80-aid	no-IAA	45	3	11
1373	0	Ino80-aid	no-IAA	45	3	12
1374	1	Ino80-aid	no-IAA	45	3	13
1375	0	Ino80-aid	no-IAA	45	3	14
1376	0	Ino80-aid	no-IAA	45	3	15
1377	1	Ino80-aid	no-IAA	45	3	16
1378	1	Ino80-aid	no-IAA	45	3	17
1379	0	Ino80-aid	no-IAA	45	3	18
1380	0	Ino80-aid	no-IAA	45	3	19
1381	0	Ino80-aid	no-IAA	45	3	20
1382	1	Ino80-aid	no-IAA	45	3	21
1383	1	Ino80-aid	no-IAA	45	3	22
1384	1	Ino80-aid	no-IAA	45	3	23
1385	0	Ino80-aid	no-IAA	45	3	24
1386	1	Ino80-aid	no-IAA	45	3	25
1387	0	Ino80-aid	no-IAA	45	3	26
1388	0	Ino80-aid	no-IAA	45	3	27
1389	1	Ino80-aid	no-IAA	45	3	28
1390	0	Ino80-aid	no-IAA	45	3	29
1391	2	Ino80-aid	no-IAA	45	3	30
1392	0	Ino80-aid	no-IAA	45	3	31
1393	0	Ino80-aid	no-IAA	45	3	32
1394	1	Ino80-aid	no-IAA	45	3	33
1395	0	Ino80-aid	no-IAA	45	3	34
1396	0	Ino80-aid	no-IAA	45	3	35
1397	0	Ino80-aid	no-IAA	45	3	36
1398	1	Ino80-aid	no-IAA	45	3	37
1399	1	Ino80-aid	no-IAA	45	3	38
1400	0	Ino80-aid	no-IAA	45	3	39
1401	1	Ino80-aid	no-IAA	45	3	40
1402	0	Ino80-aid	no-IAA	45	3	41
1403	0	Ino80-aid	no-IAA	45	3	42
1404	2	Ino80-aid	no-IAA	45	3	43
1405	0	Ino80-aid	no-IAA	45	3	44
1406	0	Ino80-aid	no-IAA	45	3	45
1407	2	Ino80-aid	no-IAA	45	3	46
1408	0	Ino80-aid	no-IAA	45	3	47
1409	0	Ino80-aid	no-IAA	45	3	48
1410	0	Ino80-aid	no-IAA	45	3	49
1411	2	Ino80-aid	no-IAA	45	3	50
1412	0	Ino80-aid	no-IAA	45	3	51
1413	0	Ino80-aid	no-IAA	45	3	52
1414	0	Ino80-aid	no-IAA	45	3	53
1415	0	Ino80-aid	no-IAA	45	3	54
1416	0	Ino80-aid	no-IAA	45	3	55
1417	0	Ino80-aid	no-IAA	45	3	56
1418	1	Ino80-aid	no-IAA	45	3	57
1419	0	Ino80-aid	no-IAA	45	3	58
1420	0	Ino80-aid	no-IAA	45	3	59
1421	0	Ino80-aid	no-IAA	45	3	60
1422	0	Ino80-aid	no-IAA	45	3	61
1423	2	Ino80-aid	no-IAA	45	3	62
1424	2	Ino80-aid	no-IAA	45	3	63
1425	0	Ino80-aid	no-IAA	45	3	64
1426	2	Ino80-aid	no-IAA	45	3	65
1427	0	Ino80-aid	no-IAA	45	3	66
1428	1	Ino80-aid	no-IAA	45	3	67
1429	0	Ino80-aid	no-IAA	45	3	68
1430	1	Ino80-aid	no-IAA	45	3	69
1431	0	Ino80-aid	no-IAA	45	3	70
1432	0	Ino80-aid	no-IAA	45	3	71
1433	0	Ino80-aid	no-IAA	45	3	72
1434	0	Ino80-aid	no-IAA	45	3	73
1435	1	Ino80-aid	no-IAA	45	3	74
1436	0	Ino80-aid	no-IAA	45	3	75
1437	1	Ino80-aid	no-IAA	45	3	76
1438	1	Ino80-aid	no-IAA	45	3	77
1439	0	Ino80-aid	no-IAA	45	3	78
1440	0	Ino80-aid	no-IAA	45	3	79
1441	0	Ino80-aid	no-IAA	45	3	80
1442	0	Ino80-aid	no-IAA	45	3	81
1443	0	Ino80-aid	no-IAA	45	3	82
1444	1	Ino80-aid	no-IAA	45	3	83
1445	0	Ino80-aid	no-IAA	45	3	84
1446	0	Ino80-aid	no-IAA	45	3	85
1447	2	Ino80-aid	no-IAA	45	3	86
1448	1	Ino80-aid	no-IAA	45	3	87
1449	0	Ino80-aid	no-IAA	45	3	88
1450	0	Ino80-aid	no-IAA	45	3	89
1451	1	Ino80-aid	no-IAA	45	3	90
1452	0	Ino80-aid	no-IAA	45	3	91
1453	3	Ino80-aid	no-IAA	45	3	92
1454	0	Ino80-aid	no-IAA	45	3	93
1455	0	Ino80-aid	no-IAA	45	3	94
1456	1	Ino80-aid	no-IAA	45	3	95
1457	0	Ino80-aid	no-IAA	45	3	96
1458	2	Ino80-aid	no-IAA	45	3	97
1459	0	Ino80-aid	no-IAA	45	3	98
1460	0	Ino80-aid	no-IAA	45	4	0
1461	0	Ino80-aid	no-IAA	45	4	1
1462	2	Ino80-aid	no-IAA	45	4	2
1463	1	Ino80-aid	no-IAA	45	4	3
1464	2	Ino80-aid	no-IAA	45	4	4
1465	2	Ino80-aid	no-IAA	45	4	5
1466	2	Ino80-aid	no-IAA	45	4	6
1467	0	Ino80-aid	no-IAA	45	4	7
1468	1	Ino80-aid	no-IAA	45	4	8
1469	0	Ino80-aid	no-IAA	45	4	9
1470	1	Ino80-aid	no-IAA	45	4	10
1471	1	Ino80-aid	no-IAA	45	4	11
1472	0	Ino80-aid	no-IAA	45	4	12
1473	0	Ino80-aid	no-IAA	45	4	13
1474	0	Ino80-aid	no-IAA	45	4	14
1475	1	Ino80-aid	no-IAA	45	4	15
1476	0	Ino80-aid	no-IAA	45	4	16
1477	0	Ino80-aid	no-IAA	45	4	17
1478	0	Ino80-aid	no-IAA	45	4	18
1479	2	Ino80-aid	no-IAA	45	4	19
1480	0	Ino80-aid	no-IAA	45	4	20
1481	0	Ino80-aid	no-IAA	45	4	21
1482	1	Ino80-aid	no-IAA	45	4	22
1483	0	Ino80-aid	no-IAA	45	4	23
1484	0	Ino80-aid	no-IAA	45	4	24
1485	0	Ino80-aid	no-IAA	45	4	25
1486	0	Ino80-aid	no-IAA	45	4	26
1487	0	Ino80-aid	no-IAA	45	4	27
1488	2	Ino80-aid	no-IAA	45	4	28
1489	2	Ino80-aid	no-IAA	45	4	29
1490	1	Ino80-aid	no-IAA	45	4	30
1491	0	Ino80-aid	no-IAA	45	4	31
1492	0	Ino80-aid	no-IAA	45	4	32
1493	2	Ino80-aid	no-IAA	45	4	33
1494	0	Ino80-aid	no-IAA	45	4	34
1495	1	Ino80-aid	no-IAA	45	4	35
1496	1	Ino80-aid	no-IAA	45	4	36
1497	2	Ino80-aid	no-IAA	45	4	37
1498	0	Ino80-aid	no-IAA	45	4	38
1499	0	Ino80-aid	no-IAA	45	4	39
1500	1	Ino80-aid	no-IAA	45	4	40
1501	0	Ino80-aid	no-IAA	45	4	41
1502	3	Ino80-aid	no-IAA	45	4	42
1503	0	Ino80-aid	no-IAA	45	4	43
1504	0	Ino80-aid	no-IAA	45	4	44
1505	1	Ino80-aid	no-IAA	45	4	45
1506	1	Ino80-aid	no-IAA	45	4	46
1507	0	Ino80-aid	no-IAA	45	4	47
1508	0	Ino80-aid	no-IAA	45	4	48
1509	1	Ino80-aid	no-IAA	45	4	49
1510	0	Ino80-aid	no-IAA	45	4	50
1511	0	Ino80-aid	no-IAA	45	4	51
1512	0	Ino80-aid	no-IAA	45	4	52
1513	2	Ino80-aid	no-IAA	45	4	53
1514	0	Ino80-aid	no-IAA	45	4	54
1515	0	Ino80-aid	no-IAA	45	4	55
1516	1	Ino80-aid	no-IAA	45	4	56
1517	1	Ino80-aid	no-IAA	45	4	57
1518	0	Ino80-aid	no-IAA	45	4	58
1519	3	Ino80-aid	no-IAA	45	4	59
1520	0	Ino80-aid	no-IAA	45	4	60
1521	0	Ino80-aid	no-IAA	45	4	61
1522	0	Ino80-aid	no-IAA	45	4	62
1523	0	Ino80-aid	no-IAA	45	4	63
1524	1	Ino80-aid	no-IAA	45	4	64
1525	0	Ino80-aid	no-IAA	45	4	65
1526	2	Ino80-aid	no-IAA	45	4	66
1527	0	Ino80-aid	no-IAA	45	4	67
1528	0	Ino80-aid	no-IAA	45	4	68
1529	0	Ino80-aid	no-IAA	45	4	69
1530	0	Ino80-aid	no-IAA	45	4	70
1531	0	Ino80-aid	no-IAA	45	4	71
1532	0	Ino80-aid	no-IAA	45	4	72
1533	0	Ino80-aid	no-IAA	45	4	73
1534	1	Ino80-aid	no-IAA	45	4	74
1535	0	Ino80-aid	no-IAA	45	4	75
1536	1	Ino80-aid	no-IAA	45	4	76
1537	1	Ino80-aid	no-IAA	45	4	77
1538	0	Ino80-aid	no-IAA	45	4	78
1539	0	Ino80-aid	no-IAA	60	1	0
1540	4	Ino80-aid	no-IAA	60	1	1
1541	2	Ino80-aid	no-IAA	60	1	2
1542	1	Ino80-aid	no-IAA	60	1	3
1543	0	Ino80-aid	no-IAA	60	1	4
1544	1	Ino80-aid	no-IAA	60	1	5
1545	0	Ino80-aid	no-IAA	60	1	6
1546	0	Ino80-aid	no-IAA	60	1	7
1547	0	Ino80-aid	no-IAA	60	1	8
1548	0	Ino80-aid	no-IAA	60	1	9
1549	0	Ino80-aid	no-IAA	60	1	10
1550	1	Ino80-aid	no-IAA	60	1	11
1551	1	Ino80-aid	no-IAA	60	1	12
1552	1	Ino80-aid	no-IAA	60	1	13
1553	1	Ino80-aid	no-IAA	60	1	14
1554	1	Ino80-aid	no-IAA	60	1	15
1555	1	Ino80-aid	no-IAA	60	1	16
1556	1	Ino80-aid	no-IAA	60	1	17
1557	1	Ino80-aid	no-IAA	60	1	18
1558	2	Ino80-aid	no-IAA	60	1	19
1559	0	Ino80-aid	no-IAA	60	1	20
1560	1	Ino80-aid	no-IAA	60	1	21
1561	2	Ino80-aid	no-IAA	60	1	22
1562	0	Ino80-aid	no-IAA	60	1	23
1563	2	Ino80-aid	no-IAA	60	1	24
1564	2	Ino80-aid	no-IAA	60	1	25
1565	2	Ino80-aid	no-IAA	60	1	26
1566	1	Ino80-aid	no-IAA	60	1	27
1567	1	Ino80-aid	no-IAA	60	1	28
1568	2	Ino80-aid	no-IAA	60	1	29
1569	3	Ino80-aid	no-IAA	60	1	30
1570	1	Ino80-aid	no-IAA	60	1	31
1571	1	Ino80-aid	no-IAA	60	1	32
1572	1	Ino80-aid	no-IAA	60	1	33
1573	0	Ino80-aid	no-IAA	60	1	34
1574	2	Ino80-aid	no-IAA	60	1	35
1575	1	Ino80-aid	no-IAA	60	1	36
1576	2	Ino80-aid	no-IAA	60	1	37
1577	0	Ino80-aid	no-IAA	60	1	38
1578	1	Ino80-aid	no-IAA	60	1	39
1579	0	Ino80-aid	no-IAA	60	1	40
1580	0	Ino80-aid	no-IAA	60	1	41
1581	0	Ino80-aid	no-IAA	60	1	42
1582	3	Ino80-aid	no-IAA	60	1	43
1583	0	Ino80-aid	no-IAA	60	1	44
1584	0	Ino80-aid	no-IAA	60	1	45
1585	1	Ino80-aid	no-IAA	60	1	46
1586	0	Ino80-aid	no-IAA	60	1	47
1587	1	Ino80-aid	no-IAA	60	1	48
1588	0	Ino80-aid	no-IAA	60	1	49
1589	0	Ino80-aid	no-IAA	60	1	50
1590	1	Ino80-aid	no-IAA	60	1	51
1591	1	Ino80-aid	no-IAA	60	1	52
1592	2	Ino80-aid	no-IAA	60	1	53
1593	0	Ino80-aid	no-IAA	60	1	54
1594	3	Ino80-aid	no-IAA	60	1	55
1595	0	Ino80-aid	no-IAA	60	1	56
1596	1	Ino80-aid	no-IAA	60	1	57
1597	1	Ino80-aid	no-IAA	60	1	58
1598	0	Ino80-aid	no-IAA	60	1	59
1599	1	Ino80-aid	no-IAA	60	1	60
1600	2	Ino80-aid	no-IAA	60	1	61
1601	0	Ino80-aid	no-IAA	60	1	62
1602	0	Ino80-aid	no-IAA	60	1	63
1603	1	Ino80-aid	no-IAA	60	1	64
1604	1	Ino80-aid	no-IAA	60	1	65
1605	0	Ino80-aid	no-IAA	60	1	66
1606	0	Ino80-aid	no-IAA	60	1	67
1607	2	Ino80-aid	no-IAA	60	1	68
1608	3	Ino80-aid	no-IAA	60	1	69
1609	1	Ino80-aid	no-IAA	60	1	70
1610	2	Ino80-aid	no-IAA	60	1	71
1611	2	Ino80-aid	no-IAA	60	1	72
1612	0	Ino80-aid	no-IAA	60	1	73
1613	0	Ino80-aid	no-IAA	60	1	74
1614	2	Ino80-aid	no-IAA	60	1	75
1615	0	Ino80-aid	no-IAA	60	1	76
1616	2	Ino80-aid	no-IAA	60	1	77
1617	1	Ino80-aid	no-IAA	60	1	78
1618	2	Ino80-aid	no-IAA	60	1	79
1619	0	Ino80-aid	no-IAA	60	1	80
1620	0	Ino80-aid	no-IAA	60	1	81
1621	1	Ino80-aid	no-IAA	60	1	82
1622	2	Ino80-aid	no-IAA	60	1	83
1623	2	Ino80-aid	no-IAA	60	1	84
1624	3	Ino80-aid	no-IAA	60	1	85
1625	3	Ino80-aid	no-IAA	60	1	86
1626	2	Ino80-aid	no-IAA	60	1	87
1627	0	Ino80-aid	no-IAA	60	1	88
1628	2	Ino80-aid	no-IAA	60	1	89
1629	0	Ino80-aid	no-IAA	60	1	90
1630	0	Ino80-aid	no-IAA	60	1	91
1631	0	Ino80-aid	no-IAA	60	1	92
1632	2	Ino80-aid	no-IAA	60	1	93
1633	0	Ino80-aid	no-IAA	60	1	94
1634	1	Ino80-aid	no-IAA	60	1	95
1635	1	Ino80-aid	no-IAA	60	1	96
1636	2	Ino80-aid	no-IAA	60	2	0
1637	3	Ino80-aid	no-IAA	60	2	1
1638	1	Ino80-aid	no-IAA	60	2	2
1639	0	Ino80-aid	no-IAA	60	2	3
1640	2	Ino80-aid	no-IAA	60	2	4
1641	2	Ino80-aid	no-IAA	60	2	5
1642	1	Ino80-aid	no-IAA	60	2	6
1643	0	Ino80-aid	no-IAA	60	2	7
1644	1	Ino80-aid	no-IAA	60	2	8
1645	1	Ino80-aid	no-IAA	60	2	9
1646	2	Ino80-aid	no-IAA	60	2	10
1647	1	Ino80-aid	no-IAA	60	2	11
1648	2	Ino80-aid	no-IAA	60	2	12
1649	2	Ino80-aid	no-IAA	60	2	13
1650	1	Ino80-aid	no-IAA	60	2	14
1651	2	Ino80-aid	no-IAA	60	2	15
1652	2	Ino80-aid	no-IAA	60	2	16
1653	1	Ino80-aid	no-IAA	60	2	17
1654	3	Ino80-aid	no-IAA	60	2	18
1655	3	Ino80-aid	no-IAA	60	2	19
1656	0	Ino80-aid	no-IAA	60	2	20
1657	1	Ino80-aid	no-IAA	60	2	21
1658	0	Ino80-aid	no-IAA	60	2	22
1659	2	Ino80-aid	no-IAA	60	2	23
1660	1	Ino80-aid	no-IAA	60	2	24
1661	0	Ino80-aid	no-IAA	60	2	25
1662	0	Ino80-aid	no-IAA	60	2	26
1663	0	Ino80-aid	no-IAA	60	2	27
1664	1	Ino80-aid	no-IAA	60	2	28
1665	0	Ino80-aid	no-IAA	60	2	29
1666	4	Ino80-aid	no-IAA	60	2	30
1667	1	Ino80-aid	no-IAA	60	2	31
1668	2	Ino80-aid	no-IAA	60	2	32
1669	1	Ino80-aid	no-IAA	60	2	33
1670	2	Ino80-aid	no-IAA	60	2	34
1671	1	Ino80-aid	no-IAA	60	2	35
1672	1	Ino80-aid	no-IAA	60	2	36
1673	1	Ino80-aid	no-IAA	60	2	37
1674	0	Ino80-aid	no-IAA	60	2	38
1675	2	Ino80-aid	no-IAA	60	2	39
1676	1	Ino80-aid	no-IAA	60	2	40
1677	2	Ino80-aid	no-IAA	60	2	41
1678	0	Ino80-aid	no-IAA	60	2	42
1679	2	Ino80-aid	no-IAA	60	2	43
1680	2	Ino80-aid	no-IAA	60	2	44
1681	1	Ino80-aid	no-IAA	60	2	45
1682	3	Ino80-aid	no-IAA	60	2	46
1683	1	Ino80-aid	no-IAA	60	2	47
1684	0	Ino80-aid	no-IAA	60	2	48
1685	3	Ino80-aid	no-IAA	60	2	49
1686	0	Ino80-aid	no-IAA	60	2	50
1687	1	Ino80-aid	no-IAA	60	2	51
1688	1	Ino80-aid	no-IAA	60	2	52
1689	0	Ino80-aid	no-IAA	60	2	53
1690	2	Ino80-aid	no-IAA	60	2	54
1691	0	Ino80-aid	no-IAA	60	2	55
1692	0	Ino80-aid	no-IAA	60	2	56
1693	2	Ino80-aid	no-IAA	60	2	57
1694	0	Ino80-aid	no-IAA	60	2	58
1695	2	Ino80-aid	no-IAA	60	2	59
1696	1	Ino80-aid	no-IAA	60	2	60
1697	2	Ino80-aid	no-IAA	60	2	61
1698	1	Ino80-aid	no-IAA	60	2	62
1699	1	Ino80-aid	no-IAA	60	2	63
1700	2	Ino80-aid	no-IAA	60	2	64
1701	5	Ino80-aid	no-IAA	60	2	65
1702	2	Ino80-aid	no-IAA	60	2	66
1703	0	Ino80-aid	no-IAA	60	2	67
1704	1	Ino80-aid	no-IAA	60	2	68
1705	2	Ino80-aid	no-IAA	60	2	69
1706	0	Ino80-aid	no-IAA	60	2	70
1707	2	Ino80-aid	no-IAA	60	2	71
1708	1	Ino80-aid	no-IAA	60	2	72
1709	1	Ino80-aid	no-IAA	60	2	73
1710	0	Ino80-aid	no-IAA	60	2	74
1711	2	Ino80-aid	no-IAA	60	2	75
1712	2	Ino80-aid	no-IAA	60	2	76
1713	1	Ino80-aid	no-IAA	60	2	77
1714	0	Ino80-aid	no-IAA	60	2	78
1715	0	Ino80-aid	no-IAA	60	2	79
1716	0	Ino80-aid	no-IAA	60	2	80
1717	0	Ino80-aid	no-IAA	60	2	81
1718	0	Ino80-aid	no-IAA	60	2	82
1719	1	Ino80-aid	no-IAA	60	2	83
1720	4	Ino80-aid	no-IAA	60	2	84
1721	0	Ino80-aid	no-IAA	60	2	85
1722	3	Ino80-aid	no-IAA	60	2	86
1723	0	Ino80-aid	no-IAA	60	2	87
1724	2	Ino80-aid	no-IAA	60	2	88
1725	2	Ino80-aid	no-IAA	60	2	89
1726	0	Ino80-aid	no-IAA	60	2	90
1727	3	Ino80-aid	no-IAA	60	2	91
1728	1	Ino80-aid	no-IAA	60	2	92
1729	1	Ino80-aid	no-IAA	60	2	93
1730	0	Ino80-aid	no-IAA	60	2	94
1731	1	Ino80-aid	no-IAA	60	2	95
1732	1	Ino80-aid	no-IAA	60	2	96
1733	0	Ino80-aid	no-IAA	60	2	97
1734	0	Ino80-aid	no-IAA	60	2	98
1735	0	Ino80-aid	no-IAA	60	2	99
1736	0	Ino80-aid	no-IAA	60	2	100
1737	2	Ino80-aid	no-IAA	60	2	101
1738	0	Ino80-aid	no-IAA	60	2	102
1739	3	Ino80-aid	no-IAA	60	2	103
1740	2	Ino80-aid	no-IAA	60	2	104
1741	1	Ino80-aid	no-IAA	60	2	105
1742	0	Ino80-aid	no-IAA	60	2	106
1743	3	Ino80-aid	no-IAA	60	2	107
1744	0	Ino80-aid	no-IAA	60	2	108
1745	1	Ino80-aid	no-IAA	60	2	109
1746	0	Ino80-aid	no-IAA	60	2	110
1747	4	Ino80-aid	no-IAA	60	2	111
1748	1	Ino80-aid	no-IAA	60	2	112
1749	0	Ino80-aid	no-IAA	60	2	113
1750	0	Ino80-aid	no-IAA	60	2	114
1751	2	Ino80-aid	no-IAA	60	2	115
1752	0	Ino80-aid	no-IAA	60	2	116
1753	1	Ino80-aid	no-IAA	60	2	117
1754	1	Ino80-aid	no-IAA	60	2	118
1755	3	Ino80-aid	no-IAA	60	3	0
1756	0	Ino80-aid	no-IAA	60	3	1
1757	0	Ino80-aid	no-IAA	60	3	2
1758	1	Ino80-aid	no-IAA	60	3	3
1759	1	Ino80-aid	no-IAA	60	3	4
1760	1	Ino80-aid	no-IAA	60	3	5
1761	1	Ino80-aid	no-IAA	60	3	6
1762	0	Ino80-aid	no-IAA	60	3	7
1763	1	Ino80-aid	no-IAA	60	3	8
1764	0	Ino80-aid	no-IAA	60	3	9
1765	0	Ino80-aid	no-IAA	60	3	10
1766	1	Ino80-aid	no-IAA	60	3	11
1767	1	Ino80-aid	no-IAA	60	3	12
1768	0	Ino80-aid	no-IAA	60	3	13
1769	4	Ino80-aid	no-IAA	60	3	14
1770	2	Ino80-aid	no-IAA	60	3	15
1771	2	Ino80-aid	no-IAA	60	3	16
1772	2	Ino80-aid	no-IAA	60	3	17
1773	1	Ino80-aid	no-IAA	60	3	18
1774	1	Ino80-aid	no-IAA	60	3	19
1775	0	Ino80-aid	no-IAA	60	3	20
1776	0	Ino80-aid	no-IAA	60	3	21
1777	1	Ino80-aid	no-IAA	60	3	22
1778	1	Ino80-aid	no-IAA	60	3	23
1779	0	Ino80-aid	no-IAA	60	3	24
1780	0	Ino80-aid	no-IAA	60	3	25
1781	0	Ino80-aid	no-IAA	60	3	26
1782	1	Ino80-aid	no-IAA	60	3	27
1783	2	Ino80-aid	no-IAA	60	3	28
1784	1	Ino80-aid	no-IAA	60	3	29
1785	3	Ino80-aid	no-IAA	60	3	30
1786	0	Ino80-aid	no-IAA	60	3	31
1787	2	Ino80-aid	no-IAA	60	3	32
1788	0	Ino80-aid	no-IAA	60	3	33
1789	2	Ino80-aid	no-IAA	60	3	34
1790	2	Ino80-aid	no-IAA	60	3	35
1791	1	Ino80-aid	no-IAA	60	3	36
1792	0	Ino80-aid	no-IAA	60	3	37
1793	0	Ino80-aid	no-IAA	60	3	38
1794	3	Ino80-aid	no-IAA	60	3	39
1795	0	Ino80-aid	no-IAA	60	3	40
1796	0	Ino80-aid	no-IAA	60	3	41
1797	1	Ino80-aid	no-IAA	60	3	42
1798	0	Ino80-aid	no-IAA	60	3	43
1799	1	Ino80-aid	no-IAA	60	3	44
1800	3	Ino80-aid	no-IAA	60	3	45
1801	2	Ino80-aid	no-IAA	60	3	46
1802	0	Ino80-aid	no-IAA	60	3	47
1803	0	Ino80-aid	no-IAA	60	3	48
1804	0	Ino80-aid	no-IAA	60	3	49
1805	0	Ino80-aid	no-IAA	60	3	50
1806	0	Ino80-aid	no-IAA	60	3	51
1807	2	Ino80-aid	no-IAA	60	3	52
1808	1	Ino80-aid	no-IAA	60	3	53
1809	3	Ino80-aid	no-IAA	60	3	54
1810	2	Ino80-aid	no-IAA	60	3	55
1811	2	Ino80-aid	no-IAA	60	3	56
1812	1	Ino80-aid	no-IAA	60	3	57
1813	1	Ino80-aid	no-IAA	60	3	58
1814	0	Ino80-aid	no-IAA	60	3	59
1815	0	Ino80-aid	no-IAA	60	3	60
1816	2	Ino80-aid	no-IAA	60	3	61
1817	0	Ino80-aid	no-IAA	60	3	62
1818	0	Ino80-aid	no-IAA	60	3	63
1819	1	Ino80-aid	no-IAA	60	3	64
1820	2	Ino80-aid	no-IAA	60	3	65
1821	1	Ino80-aid	no-IAA	60	3	66
1822	0	Ino80-aid	no-IAA	60	3	67
1823	2	Ino80-aid	no-IAA	60	3	68
1824	1	Ino80-aid	no-IAA	60	3	69
1825	1	Ino80-aid	no-IAA	60	3	70
1826	0	Ino80-aid	no-IAA	60	3	71
1827	2	Ino80-aid	no-IAA	60	3	72
1828	2	Ino80-aid	no-IAA	60	3	73
1829	1	Ino80-aid	no-IAA	60	3	74
1830	0	Ino80-aid	no-IAA	60	3	75
1831	0	Ino80-aid	no-IAA	60	3	76
1832	0	Ino80-aid	no-IAA	60	3	77
1833	1	Ino80-aid	no-IAA	60	3	78
1834	2	Ino80-aid	no-IAA	60	3	79
1835	5	Ino80-aid	no-IAA	60	3	80
1836	1	Ino80-aid	no-IAA	60	3	81
1837	2	Ino80-aid	no-IAA	60	3	82
1838	1	Ino80-aid	no-IAA	60	3	83
1839	1	Ino80-aid	no-IAA	60	3	84
1840	0	Ino80-aid	no-IAA	60	3	85
1841	2	Ino80-aid	no-IAA	60	3	86
1842	1	Ino80-aid	no-IAA	60	3	87
1843	0	Ino80-aid	no-IAA	60	3	88
1844	3	Ino80-aid	no-IAA	60	3	89
1845	1	Ino80-aid	no-IAA	60	3	90
1846	0	Ino80-aid	no-IAA	60	3	91
1847	2	Ino80-aid	no-IAA	60	3	92
1848	2	Ino80-aid	no-IAA	60	3	93
1849	0	Ino80-aid	no-IAA	60	3	94
1850	2	Ino80-aid	no-IAA	60	3	95
1851	0	Ino80-aid	no-IAA	60	3	96
1852	2	Ino80-aid	no-IAA	60	3	97
1853	0	Ino80-aid	no-IAA	60	3	98
1854	1	Ino80-aid	no-IAA	60	3	99
1855	0	Ino80-aid	no-IAA	60	3	100
1856	0	Ino80-aid	no-IAA	60	3	101
1857	2	Ino80-aid	no-IAA	60	3	102
1858	2	Ino80-aid	no-IAA	60	3	103
1859	2	Ino80-aid	no-IAA	60	3	104
1860	0	Ino80-aid	no-IAA	60	3	105
1861	0	Ino80-aid	no-IAA	60	3	106
1862	1	Ino80-aid	no-IAA	60	3	107
1863	1	Ino80-aid	no-IAA	60	3	108
1864	1	Ino80-aid	no-IAA	60	3	109
1865	0	Ino80-aid	no-IAA	60	3	110
1866	2	Ino80-aid	no-IAA	60	3	111
1867	0	Ino80-aid	no-IAA	60	3	112
1868	2	Ino80-aid	no-IAA	60	3	113
1869	1	Ino80-aid	no-IAA	60	3	114
1870	2	Ino80-aid	no-IAA	60	3	115
1871	0	Ino80-aid	no-IAA	60	3	116
1872	1	Ino80-aid	no-IAA	60	3	117
1873	0	Ino80-aid	no-IAA	75	1	0
1874	1	Ino80-aid	no-IAA	75	1	1
1875	1	Ino80-aid	no-IAA	75	1	2
1876	0	Ino80-aid	no-IAA	75	1	3
1877	1	Ino80-aid	no-IAA	75	1	4
1878	2	Ino80-aid	no-IAA	75	1	5
1879	4	Ino80-aid	no-IAA	75	1	6
1880	0	Ino80-aid	no-IAA	75	1	7
1881	2	Ino80-aid	no-IAA	75	1	8
1882	2	Ino80-aid	no-IAA	75	1	9
1883	0	Ino80-aid	no-IAA	75	1	10
1884	1	Ino80-aid	no-IAA	75	1	11
1885	1	Ino80-aid	no-IAA	75	1	12
1886	2	Ino80-aid	no-IAA	75	1	13
1887	3	Ino80-aid	no-IAA	75	1	14
1888	0	Ino80-aid	no-IAA	75	1	15
1889	1	Ino80-aid	no-IAA	75	1	16
1890	1	Ino80-aid	no-IAA	75	1	17
1891	3	Ino80-aid	no-IAA	75	1	18
1892	0	Ino80-aid	no-IAA	75	1	19
1893	2	Ino80-aid	no-IAA	75	1	20
1894	2	Ino80-aid	no-IAA	75	1	21
1895	0	Ino80-aid	no-IAA	75	1	22
1896	1	Ino80-aid	no-IAA	75	1	23
1897	1	Ino80-aid	no-IAA	75	1	24
1898	1	Ino80-aid	no-IAA	75	1	25
1899	2	Ino80-aid	no-IAA	75	1	26
1900	2	Ino80-aid	no-IAA	75	1	27
1901	1	Ino80-aid	no-IAA	75	1	28
1902	2	Ino80-aid	no-IAA	75	1	29
1903	1	Ino80-aid	no-IAA	75	1	30
1904	2	Ino80-aid	no-IAA	75	1	31
1905	0	Ino80-aid	no-IAA	75	1	32
1906	2	Ino80-aid	no-IAA	75	1	33
1907	1	Ino80-aid	no-IAA	75	1	34
1908	2	Ino80-aid	no-IAA	75	1	35
1909	1	Ino80-aid	no-IAA	75	1	36
1910	1	Ino80-aid	no-IAA	75	1	37
1911	0	Ino80-aid	no-IAA	75	1	38
1912	1	Ino80-aid	no-IAA	75	1	39
1913	1	Ino80-aid	no-IAA	75	1	40
1914	0	Ino80-aid	no-IAA	75	1	41
1915	1	Ino80-aid	no-IAA	75	1	42
1916	0	Ino80-aid	no-IAA	75	1	43
1917	1	Ino80-aid	no-IAA	75	1	44
1918	1	Ino80-aid	no-IAA	75	1	45
1919	2	Ino80-aid	no-IAA	75	1	46
1920	2	Ino80-aid	no-IAA	75	1	47
1921	2	Ino80-aid	no-IAA	75	1	48
1922	1	Ino80-aid	no-IAA	75	1	49
1923	0	Ino80-aid	no-IAA	75	1	50
1924	0	Ino80-aid	no-IAA	75	1	51
1925	2	Ino80-aid	no-IAA	75	1	52
1926	0	Ino80-aid	no-IAA	75	1	53
1927	1	Ino80-aid	no-IAA	75	1	54
1928	0	Ino80-aid	no-IAA	75	1	55
1929	1	Ino80-aid	no-IAA	75	1	56
1930	0	Ino80-aid	no-IAA	75	1	57
1931	0	Ino80-aid	no-IAA	75	1	58
1932	1	Ino80-aid	no-IAA	75	1	59
1933	1	Ino80-aid	no-IAA	75	1	60
1934	1	Ino80-aid	no-IAA	75	1	61
1935	0	Ino80-aid	no-IAA	75	1	62
1936	0	Ino80-aid	no-IAA	75	1	63
1937	1	Ino80-aid	no-IAA	75	1	64
1938	0	Ino80-aid	no-IAA	75	1	65
1939	2	Ino80-aid	no-IAA	75	1	66
1940	0	Ino80-aid	no-IAA	75	1	67
1941	1	Ino80-aid	no-IAA	75	1	68
1942	1	Ino80-aid	no-IAA	75	1	69
1943	0	Ino80-aid	no-IAA	75	1	70
1944	1	Ino80-aid	no-IAA	75	1	71
1945	2	Ino80-aid	no-IAA	75	1	72
1946	1	Ino80-aid	no-IAA	75	1	73
1947	1	Ino80-aid	no-IAA	75	1	74
1948	2	Ino80-aid	no-IAA	75	1	75
1949	1	Ino80-aid	no-IAA	75	1	76
1950	1	Ino80-aid	no-IAA	75	1	77
1951	0	Ino80-aid	no-IAA	75	1	78
1952	1	Ino80-aid	no-IAA	75	1	79
1953	2	Ino80-aid	no-IAA	75	1	80
1954	1	Ino80-aid	no-IAA	75	1	81
1955	2	Ino80-aid	no-IAA	75	1	82
1956	1	Ino80-aid	no-IAA	75	1	83
1957	2	Ino80-aid	no-IAA	75	1	84
1958	0	Ino80-aid	no-IAA	75	2	0
1959	0	Ino80-aid	no-IAA	75	2	1
1960	2	Ino80-aid	no-IAA	75	2	2
1961	2	Ino80-aid	no-IAA	75	2	3
1962	2	Ino80-aid	no-IAA	75	2	4
1963	2	Ino80-aid	no-IAA	75	2	5
1964	1	Ino80-aid	no-IAA	75	2	6
1965	1	Ino80-aid	no-IAA	75	2	7
1966	0	Ino80-aid	no-IAA	75	2	8
1967	0	Ino80-aid	no-IAA	75	2	9
1968	1	Ino80-aid	no-IAA	75	2	10
1969	0	Ino80-aid	no-IAA	75	2	11
1970	1	Ino80-aid	no-IAA	75	2	12
1971	0	Ino80-aid	no-IAA	75	2	13
1972	0	Ino80-aid	no-IAA	75	2	14
1973	4	Ino80-aid	no-IAA	75	2	15
1974	1	Ino80-aid	no-IAA	75	2	16
1975	3	Ino80-aid	no-IAA	75	2	17
1976	0	Ino80-aid	no-IAA	75	2	18
1977	2	Ino80-aid	no-IAA	75	2	19
1978	2	Ino80-aid	no-IAA	75	2	20
1979	1	Ino80-aid	no-IAA	75	2	21
1980	0	Ino80-aid	no-IAA	75	2	22
1981	5	Ino80-aid	no-IAA	75	2	23
1982	0	Ino80-aid	no-IAA	75	2	24
1983	1	Ino80-aid	no-IAA	75	2	25
1984	3	Ino80-aid	no-IAA	75	2	26
1985	0	Ino80-aid	no-IAA	75	2	27
1986	2	Ino80-aid	no-IAA	75	2	28
1987	2	Ino80-aid	no-IAA	75	2	29
1988	1	Ino80-aid	no-IAA	75	2	30
1989	0	Ino80-aid	no-IAA	75	2	31
1990	1	Ino80-aid	no-IAA	75	2	32
1991	2	Ino80-aid	no-IAA	75	2	33
1992	1	Ino80-aid	no-IAA	75	2	34
1993	2	Ino80-aid	no-IAA	75	2	35
1994	1	Ino80-aid	no-IAA	75	2	36
1995	1	Ino80-aid	no-IAA	75	2	37
1996	0	Ino80-aid	no-IAA	75	2	38
1997	0	Ino80-aid	no-IAA	75	2	39
1998	3	Ino80-aid	no-IAA	75	2	40
1999	0	Ino80-aid	no-IAA	75	2	41
[truncated: 13,284 more rows]
