# Supplementary material for: The INO80 chromatin remodeller facilitates DNA damage bypass via postreplicative gap repair
Source: EMBO J. 2025 Oct 13;44(22):6626–48. doi: 10.1038/s44318-025-00580-4 (PMC12624141; doi:10.1038/s44318-025-00580-4)
Supplement: Supplementary file 8 — EV Figure Source Data [file 44318_2025_580_MOESM8_ESM.zip › SD EV figures/Figure EV4/G/FigureEV4G_RPA foci quantification.csv]

	Foci Count	strain	condition	timepoint	replicate	nucleus
1	0	Ino80-aid	no-IAA	0	1	0
2	0	Ino80-aid	no-IAA	0	1	1
3	0	Ino80-aid	no-IAA	0	1	2
4	0	Ino80-aid	no-IAA	0	1	3
5	0	Ino80-aid	no-IAA	0	1	4
6	0	Ino80-aid	no-IAA	0	1	5
7	0	Ino80-aid	no-IAA	0	1	6
8	0	Ino80-aid	no-IAA	0	1	7
9	0	Ino80-aid	no-IAA	0	1	8
10	0	Ino80-aid	no-IAA	0	1	9
11	0	Ino80-aid	no-IAA	0	1	10
12	0	Ino80-aid	no-IAA	0	1	11
13	0	Ino80-aid	no-IAA	0	1	12
14	0	Ino80-aid	no-IAA	0	1	13
15	0	Ino80-aid	no-IAA	0	1	14
16	0	Ino80-aid	no-IAA	0	1	15
17	0	Ino80-aid	no-IAA	0	1	16
18	0	Ino80-aid	no-IAA	0	1	17
19	0	Ino80-aid	no-IAA	0	1	18
20	0	Ino80-aid	no-IAA	0	1	19
21	0	Ino80-aid	no-IAA	0	1	20
22	0	Ino80-aid	no-IAA	0	1	21
23	0	Ino80-aid	no-IAA	0	1	22
24	0	Ino80-aid	no-IAA	0	1	23
25	0	Ino80-aid	no-IAA	0	1	24
26	0	Ino80-aid	no-IAA	0	1	25
27	0	Ino80-aid	no-IAA	0	1	26
28	0	Ino80-aid	no-IAA	0	1	27
29	0	Ino80-aid	no-IAA	0	1	28
30	0	Ino80-aid	no-IAA	0	1	29
31	0	Ino80-aid	no-IAA	0	1	30
32	0	Ino80-aid	no-IAA	0	1	31
33	0	Ino80-aid	no-IAA	0	1	32
34	0	Ino80-aid	no-IAA	0	1	33
35	0	Ino80-aid	no-IAA	0	1	34
36	0	Ino80-aid	no-IAA	0	1	35
37	0	Ino80-aid	no-IAA	0	1	36
38	0	Ino80-aid	no-IAA	0	1	37
39	0	Ino80-aid	no-IAA	0	1	38
40	0	Ino80-aid	no-IAA	0	1	39
41	0	Ino80-aid	no-IAA	0	1	40
42	0	Ino80-aid	no-IAA	0	2	0
43	0	Ino80-aid	no-IAA	0	2	1
44	0	Ino80-aid	no-IAA	0	2	2
45	0	Ino80-aid	no-IAA	0	2	3
46	0	Ino80-aid	no-IAA	0	2	4
47	0	Ino80-aid	no-IAA	0	2	5
48	0	Ino80-aid	no-IAA	0	2	6
49	0	Ino80-aid	no-IAA	0	2	7
50	0	Ino80-aid	no-IAA	0	2	8
51	0	Ino80-aid	no-IAA	0	2	9
52	0	Ino80-aid	no-IAA	0	2	10
53	0	Ino80-aid	no-IAA	0	2	11
54	0	Ino80-aid	no-IAA	0	2	12
55	0	Ino80-aid	no-IAA	0	2	13
56	1	Ino80-aid	no-IAA	0	2	14
57	0	Ino80-aid	no-IAA	0	2	15
58	0	Ino80-aid	no-IAA	0	2	16
59	0	Ino80-aid	no-IAA	0	2	17
60	0	Ino80-aid	no-IAA	0	2	18
61	0	Ino80-aid	no-IAA	0	2	19
62	0	Ino80-aid	no-IAA	0	2	20
63	0	Ino80-aid	no-IAA	0	2	21
64	0	Ino80-aid	no-IAA	0	2	22
65	0	Ino80-aid	no-IAA	0	2	23
66	0	Ino80-aid	no-IAA	0	2	24
67	0	Ino80-aid	no-IAA	0	2	25
68	0	Ino80-aid	no-IAA	0	2	26
69	0	Ino80-aid	no-IAA	0	2	27
70	0	Ino80-aid	no-IAA	0	2	28
71	0	Ino80-aid	no-IAA	0	2	29
72	0	Ino80-aid	no-IAA	0	2	30
73	0	Ino80-aid	no-IAA	0	2	31
74	0	Ino80-aid	no-IAA	0	2	32
75	0	Ino80-aid	no-IAA	0	2	33
76	0	Ino80-aid	no-IAA	0	2	34
77	0	Ino80-aid	no-IAA	0	2	35
78	0	Ino80-aid	no-IAA	0	2	36
79	0	Ino80-aid	no-IAA	0	2	37
80	0	Ino80-aid	no-IAA	0	2	38
81	0	Ino80-aid	no-IAA	0	2	39
82	0	Ino80-aid	no-IAA	0	2	40
83	0	Ino80-aid	no-IAA	0	2	41
84	0	Ino80-aid	no-IAA	0	2	42
85	0	Ino80-aid	no-IAA	0	2	43
86	0	Ino80-aid	no-IAA	0	3	0
87	0	Ino80-aid	no-IAA	0	3	1
88	0	Ino80-aid	no-IAA	0	3	2
89	0	Ino80-aid	no-IAA	0	3	3
90	0	Ino80-aid	no-IAA	0	3	4
91	0	Ino80-aid	no-IAA	0	3	5
92	0	Ino80-aid	no-IAA	0	3	6
93	0	Ino80-aid	no-IAA	0	3	7
94	0	Ino80-aid	no-IAA	0	3	8
95	0	Ino80-aid	no-IAA	0	3	9
96	0	Ino80-aid	no-IAA	0	3	10
97	0	Ino80-aid	no-IAA	0	3	11
98	0	Ino80-aid	no-IAA	0	3	12
99	0	Ino80-aid	no-IAA	0	3	13
100	0	Ino80-aid	no-IAA	0	3	14
101	0	Ino80-aid	no-IAA	0	3	15
102	0	Ino80-aid	no-IAA	0	3	16
103	0	Ino80-aid	no-IAA	0	3	17
104	0	Ino80-aid	no-IAA	0	3	18
105	0	Ino80-aid	no-IAA	0	3	19
106	0	Ino80-aid	no-IAA	0	3	20
107	0	Ino80-aid	no-IAA	0	3	21
108	0	Ino80-aid	no-IAA	0	3	22
109	0	Ino80-aid	no-IAA	0	3	23
110	0	Ino80-aid	no-IAA	0	3	24
111	0	Ino80-aid	no-IAA	0	3	25
112	0	Ino80-aid	no-IAA	0	3	26
113	0	Ino80-aid	no-IAA	0	3	27
114	0	Ino80-aid	no-IAA	0	3	28
115	0	Ino80-aid	no-IAA	0	3	29
116	0	Ino80-aid	no-IAA	0	3	30
117	0	Ino80-aid	no-IAA	0	3	31
118	0	Ino80-aid	no-IAA	0	3	32
119	0	Ino80-aid	no-IAA	0	3	33
120	0	Ino80-aid	no-IAA	0	3	34
121	0	Ino80-aid	no-IAA	0	3	35
122	0	Ino80-aid	no-IAA	0	3	36
123	0	Ino80-aid	no-IAA	0	3	37
124	0	Ino80-aid	no-IAA	0	4	0
125	0	Ino80-aid	no-IAA	0	4	1
126	0	Ino80-aid	no-IAA	0	4	2
127	0	Ino80-aid	no-IAA	0	4	3
128	0	Ino80-aid	no-IAA	0	4	4
129	0	Ino80-aid	no-IAA	0	4	5
130	0	Ino80-aid	no-IAA	0	4	6
131	0	Ino80-aid	no-IAA	0	4	7
132	0	Ino80-aid	no-IAA	0	4	8
133	0	Ino80-aid	no-IAA	0	4	9
134	0	Ino80-aid	no-IAA	0	4	10
135	0	Ino80-aid	no-IAA	0	4	11
136	0	Ino80-aid	no-IAA	0	4	12
137	0	Ino80-aid	no-IAA	0	4	13
138	0	Ino80-aid	no-IAA	0	4	14
139	0	Ino80-aid	no-IAA	0	4	15
140	0	Ino80-aid	no-IAA	0	4	16
141	0	Ino80-aid	no-IAA	0	4	17
142	0	Ino80-aid	no-IAA	0	4	18
143	0	Ino80-aid	no-IAA	0	4	19
144	0	Ino80-aid	no-IAA	0	4	20
145	0	Ino80-aid	no-IAA	0	4	21
146	0	Ino80-aid	no-IAA	0	4	22
147	0	Ino80-aid	no-IAA	0	4	23
148	0	Ino80-aid	no-IAA	0	4	24
149	0	Ino80-aid	no-IAA	0	4	25
150	0	Ino80-aid	no-IAA	0	4	26
151	0	Ino80-aid	no-IAA	0	4	27
152	0	Ino80-aid	no-IAA	0	4	28
153	0	Ino80-aid	no-IAA	0	4	29
154	0	Ino80-aid	no-IAA	0	4	30
155	0	Ino80-aid	no-IAA	0	4	31
156	0	Ino80-aid	no-IAA	0	4	32
157	0	Ino80-aid	no-IAA	0	4	33
158	0	Ino80-aid	no-IAA	0	4	34
159	0	Ino80-aid	no-IAA	0	4	35
160	0	Ino80-aid	no-IAA	0	4	36
161	0	Ino80-aid	no-IAA	0	4	37
162	0	Ino80-aid	no-IAA	0	4	38
163	0	Ino80-aid	no-IAA	0	4	39
164	0	Ino80-aid	no-IAA	0	4	40
165	0	Ino80-aid	no-IAA	0	4	41
166	0	Ino80-aid	no-IAA	0	4	42
167	0	Ino80-aid	no-IAA	0	4	43
168	0	Ino80-aid	no-IAA	0	4	44
169	0	Ino80-aid	no-IAA	0	4	45
170	0	Ino80-aid	no-IAA	0	4	46
171	0	Ino80-aid	no-IAA	0	4	47
172	0	Ino80-aid	no-IAA	0	4	48
173	0	Ino80-aid	no-IAA	0	4	49
174	0	Ino80-aid	no-IAA	0	4	50
175	0	Ino80-aid	no-IAA	0	4	51
176	0	Ino80-aid	no-IAA	0	4	52
177	0	Ino80-aid	no-IAA	0	4	53
178	0	Ino80-aid	no-IAA	0	4	54
179	0	Ino80-aid	no-IAA	0	4	55
180	0	Ino80-aid	no-IAA	0	4	56
181	0	Ino80-aid	no-IAA	0	4	57
182	0	Ino80-aid	no-IAA	0	4	58
183	0	Ino80-aid	no-IAA	0	4	59
184	0	Ino80-aid	no-IAA	0	4	60
185	0	Ino80-aid	no-IAA	0	4	61
186	0	Ino80-aid	no-IAA	0	4	62
187	0	Ino80-aid	no-IAA	0	4	63
188	0	Ino80-aid	no-IAA	120	1	0
189	0	Ino80-aid	no-IAA	120	1	1
190	1	Ino80-aid	no-IAA	120	1	2
191	0	Ino80-aid	no-IAA	120	1	3
192	0	Ino80-aid	no-IAA	120	1	4
193	0	Ino80-aid	no-IAA	120	1	5
194	0	Ino80-aid	no-IAA	120	1	6
195	0	Ino80-aid	no-IAA	120	1	7
196	2	Ino80-aid	no-IAA	120	1	8
197	1	Ino80-aid	no-IAA	120	1	9
198	1	Ino80-aid	no-IAA	120	1	10
199	0	Ino80-aid	no-IAA	120	1	11
200	0	Ino80-aid	no-IAA	120	1	12
201	0	Ino80-aid	no-IAA	120	1	13
202	1	Ino80-aid	no-IAA	120	1	14
203	0	Ino80-aid	no-IAA	120	1	15
204	0	Ino80-aid	no-IAA	120	1	16
205	0	Ino80-aid	no-IAA	120	1	17
206	0	Ino80-aid	no-IAA	120	1	18
207	1	Ino80-aid	no-IAA	120	1	19
208	0	Ino80-aid	no-IAA	120	1	20
209	0	Ino80-aid	no-IAA	120	1	21
210	1	Ino80-aid	no-IAA	120	1	22
211	0	Ino80-aid	no-IAA	120	1	23
212	1	Ino80-aid	no-IAA	120	1	24
213	0	Ino80-aid	no-IAA	120	1	25
214	1	Ino80-aid	no-IAA	120	1	26
215	1	Ino80-aid	no-IAA	120	1	27
216	1	Ino80-aid	no-IAA	120	1	28
217	0	Ino80-aid	no-IAA	120	1	29
218	1	Ino80-aid	no-IAA	120	1	30
219	0	Ino80-aid	no-IAA	120	1	31
220	1	Ino80-aid	no-IAA	120	1	32
221	0	Ino80-aid	no-IAA	120	1	33
222	0	Ino80-aid	no-IAA	120	1	34
223	0	Ino80-aid	no-IAA	120	1	35
224	0	Ino80-aid	no-IAA	120	1	36
225	0	Ino80-aid	no-IAA	120	1	37
226	0	Ino80-aid	no-IAA	120	1	38
227	0	Ino80-aid	no-IAA	120	1	39
228	0	Ino80-aid	no-IAA	120	1	40
229	2	Ino80-aid	no-IAA	120	1	41
230	0	Ino80-aid	no-IAA	120	1	42
231	1	Ino80-aid	no-IAA	120	1	43
232	0	Ino80-aid	no-IAA	120	1	44
233	2	Ino80-aid	no-IAA	120	1	45
234	0	Ino80-aid	no-IAA	120	2	0
235	0	Ino80-aid	no-IAA	120	2	1
236	0	Ino80-aid	no-IAA	120	2	2
237	1	Ino80-aid	no-IAA	120	2	3
238	0	Ino80-aid	no-IAA	120	2	4
239	0	Ino80-aid	no-IAA	120	2	5
240	1	Ino80-aid	no-IAA	120	2	6
241	0	Ino80-aid	no-IAA	120	2	7
242	0	Ino80-aid	no-IAA	120	2	8
243	0	Ino80-aid	no-IAA	120	2	9
244	1	Ino80-aid	no-IAA	120	2	10
245	1	Ino80-aid	no-IAA	120	2	11
246	0	Ino80-aid	no-IAA	120	2	12
247	0	Ino80-aid	no-IAA	120	2	13
248	1	Ino80-aid	no-IAA	120	2	14
249	0	Ino80-aid	no-IAA	120	2	15
250	0	Ino80-aid	no-IAA	120	2	16
251	1	Ino80-aid	no-IAA	120	2	17
252	0	Ino80-aid	no-IAA	120	2	18
253	1	Ino80-aid	no-IAA	120	2	19
254	0	Ino80-aid	no-IAA	120	2	20
255	0	Ino80-aid	no-IAA	120	2	21
256	1	Ino80-aid	no-IAA	120	2	22
257	0	Ino80-aid	no-IAA	120	2	23
258	1	Ino80-aid	no-IAA	120	2	24
259	0	Ino80-aid	no-IAA	120	2	25
260	0	Ino80-aid	no-IAA	120	2	26
261	0	Ino80-aid	no-IAA	120	2	27
262	2	Ino80-aid	no-IAA	120	2	28
263	0	Ino80-aid	no-IAA	120	2	29
264	1	Ino80-aid	no-IAA	120	2	30
265	1	Ino80-aid	no-IAA	120	2	31
266	1	Ino80-aid	no-IAA	120	2	32
267	0	Ino80-aid	no-IAA	120	2	33
268	1	Ino80-aid	no-IAA	120	2	34
269	0	Ino80-aid	no-IAA	120	2	35
270	1	Ino80-aid	no-IAA	120	2	36
271	0	Ino80-aid	no-IAA	120	2	37
272	0	Ino80-aid	no-IAA	120	2	38
273	0	Ino80-aid	no-IAA	120	2	39
274	0	Ino80-aid	no-IAA	120	2	40
275	0	Ino80-aid	no-IAA	120	2	41
276	0	Ino80-aid	no-IAA	120	2	42
277	0	Ino80-aid	no-IAA	120	2	43
278	0	Ino80-aid	no-IAA	120	2	44
279	0	Ino80-aid	no-IAA	120	2	45
280	0	Ino80-aid	no-IAA	120	2	46
281	1	Ino80-aid	no-IAA	120	2	47
282	1	Ino80-aid	no-IAA	120	2	48
283	0	Ino80-aid	no-IAA	120	2	49
284	0	Ino80-aid	no-IAA	120	3	0
285	0	Ino80-aid	no-IAA	120	3	1
286	0	Ino80-aid	no-IAA	120	3	2
287	0	Ino80-aid	no-IAA	120	3	3
288	0	Ino80-aid	no-IAA	120	3	4
289	0	Ino80-aid	no-IAA	120	3	5
290	0	Ino80-aid	no-IAA	120	3	6
291	0	Ino80-aid	no-IAA	120	3	7
292	0	Ino80-aid	no-IAA	120	3	8
293	1	Ino80-aid	no-IAA	120	3	9
294	0	Ino80-aid	no-IAA	120	3	10
295	0	Ino80-aid	no-IAA	120	3	11
296	0	Ino80-aid	no-IAA	120	3	12
297	0	Ino80-aid	no-IAA	120	3	13
298	0	Ino80-aid	no-IAA	120	3	14
299	1	Ino80-aid	no-IAA	120	3	15
300	0	Ino80-aid	no-IAA	120	3	16
301	0	Ino80-aid	no-IAA	120	3	17
302	0	Ino80-aid	no-IAA	120	3	18
303	0	Ino80-aid	no-IAA	120	3	19
304	0	Ino80-aid	no-IAA	120	3	20
305	0	Ino80-aid	no-IAA	120	3	21
306	1	Ino80-aid	no-IAA	120	3	22
307	0	Ino80-aid	no-IAA	120	3	23
308	0	Ino80-aid	no-IAA	120	3	24
309	0	Ino80-aid	no-IAA	120	3	25
310	0	Ino80-aid	no-IAA	120	3	26
311	0	Ino80-aid	no-IAA	120	3	27
312	0	Ino80-aid	no-IAA	120	3	28
313	0	Ino80-aid	no-IAA	120	3	29
314	0	Ino80-aid	no-IAA	120	3	30
315	0	Ino80-aid	no-IAA	120	3	31
316	0	Ino80-aid	no-IAA	120	3	32
317	0	Ino80-aid	no-IAA	120	3	33
318	0	Ino80-aid	no-IAA	120	3	34
319	0	Ino80-aid	no-IAA	120	3	35
320	0	Ino80-aid	no-IAA	120	3	36
321	0	Ino80-aid	no-IAA	120	3	37
322	0	Ino80-aid	no-IAA	120	3	38
323	0	Ino80-aid	no-IAA	120	3	39
324	0	Ino80-aid	no-IAA	120	3	40
325	0	Ino80-aid	no-IAA	120	3	41
326	0	Ino80-aid	no-IAA	120	3	42
327	1	Ino80-aid	no-IAA	120	3	43
328	0	Ino80-aid	no-IAA	120	4	0
329	0	Ino80-aid	no-IAA	120	4	1
330	0	Ino80-aid	no-IAA	120	4	2
331	0	Ino80-aid	no-IAA	120	4	3
332	1	Ino80-aid	no-IAA	120	4	4
333	0	Ino80-aid	no-IAA	120	4	5
334	1	Ino80-aid	no-IAA	120	4	6
335	0	Ino80-aid	no-IAA	120	4	7
336	1	Ino80-aid	no-IAA	120	4	8
337	0	Ino80-aid	no-IAA	120	4	9
338	1	Ino80-aid	no-IAA	120	4	10
339	0	Ino80-aid	no-IAA	120	4	11
340	1	Ino80-aid	no-IAA	120	4	12
341	2	Ino80-aid	no-IAA	120	4	13
342	0	Ino80-aid	no-IAA	120	4	14
343	1	Ino80-aid	no-IAA	120	4	15
344	0	Ino80-aid	no-IAA	120	4	16
345	0	Ino80-aid	no-IAA	120	4	17
346	1	Ino80-aid	no-IAA	120	4	18
347	1	Ino80-aid	no-IAA	120	4	19
348	0	Ino80-aid	no-IAA	120	4	20
349	3	Ino80-aid	no-IAA	120	4	21
350	0	Ino80-aid	no-IAA	120	4	22
351	1	Ino80-aid	no-IAA	120	4	23
352	2	Ino80-aid	no-IAA	120	4	24
353	0	Ino80-aid	no-IAA	120	4	25
354	1	Ino80-aid	no-IAA	120	4	26
355	0	Ino80-aid	no-IAA	120	4	27
356	0	Ino80-aid	no-IAA	120	4	28
357	0	Ino80-aid	no-IAA	120	4	29
358	1	Ino80-aid	no-IAA	120	4	30
359	0	Ino80-aid	no-IAA	120	4	31
360	0	Ino80-aid	no-IAA	120	4	32
361	2	Ino80-aid	no-IAA	120	4	33
362	0	Ino80-aid	no-IAA	120	4	34
363	0	Ino80-aid	no-IAA	120	4	35
364	1	Ino80-aid	no-IAA	120	4	36
365	0	Ino80-aid	no-IAA	120	4	37
366	2	Ino80-aid	no-IAA	120	4	38
367	1	Ino80-aid	no-IAA	120	4	39
368	1	Ino80-aid	no-IAA	120	4	40
369	1	Ino80-aid	no-IAA	120	4	41
370	0	Ino80-aid	no-IAA	120	4	42
371	0	Ino80-aid	no-IAA	120	4	43
372	0	Ino80-aid	no-IAA	120	4	44
373	0	Ino80-aid	no-IAA	120	4	45
374	0	Ino80-aid	no-IAA	120	4	46
375	0	Ino80-aid	no-IAA	120	4	47
376	0	Ino80-aid	no-IAA	120	4	48
377	0	Ino80-aid	no-IAA	120	4	49
378	0	Ino80-aid	no-IAA	120	4	50
379	0	Ino80-aid	no-IAA	120	4	51
380	0	Ino80-aid	no-IAA	120	4	52
381	0	Ino80-aid	no-IAA	120	4	53
382	2	Ino80-aid	no-IAA	120	4	54
383	0	Ino80-aid	no-IAA	120	4	55
384	1	Ino80-aid	no-IAA	150	1	0
385	0	Ino80-aid	no-IAA	150	1	1
386	0	Ino80-aid	no-IAA	150	1	2
387	0	Ino80-aid	no-IAA	150	1	3
388	0	Ino80-aid	no-IAA	150	1	4
389	0	Ino80-aid	no-IAA	150	1	5
390	0	Ino80-aid	no-IAA	150	1	6
391	0	Ino80-aid	no-IAA	150	1	7
392	1	Ino80-aid	no-IAA	150	1	8
393	0	Ino80-aid	no-IAA	150	1	9
394	0	Ino80-aid	no-IAA	150	1	10
395	0	Ino80-aid	no-IAA	150	1	11
396	0	Ino80-aid	no-IAA	150	1	12
397	0	Ino80-aid	no-IAA	150	1	13
398	0	Ino80-aid	no-IAA	150	1	14
399	0	Ino80-aid	no-IAA	150	1	15
400	0	Ino80-aid	no-IAA	150	1	16
401	0	Ino80-aid	no-IAA	150	1	17
402	0	Ino80-aid	no-IAA	150	1	18
403	1	Ino80-aid	no-IAA	150	1	19
404	2	Ino80-aid	no-IAA	150	1	20
405	0	Ino80-aid	no-IAA	150	1	21
406	0	Ino80-aid	no-IAA	150	1	22
407	0	Ino80-aid	no-IAA	150	1	23
408	0	Ino80-aid	no-IAA	150	1	24
409	0	Ino80-aid	no-IAA	150	1	25
410	0	Ino80-aid	no-IAA	150	1	26
411	1	Ino80-aid	no-IAA	150	1	27
412	1	Ino80-aid	no-IAA	150	1	28
413	0	Ino80-aid	no-IAA	150	1	29
414	0	Ino80-aid	no-IAA	150	1	30
415	0	Ino80-aid	no-IAA	150	1	31
416	0	Ino80-aid	no-IAA	150	1	32
417	0	Ino80-aid	no-IAA	150	1	33
418	0	Ino80-aid	no-IAA	150	1	34
419	2	Ino80-aid	no-IAA	150	1	35
420	0	Ino80-aid	no-IAA	150	1	36
421	0	Ino80-aid	no-IAA	150	1	37
422	0	Ino80-aid	no-IAA	150	1	38
423	0	Ino80-aid	no-IAA	150	1	39
424	0	Ino80-aid	no-IAA	150	1	40
425	0	Ino80-aid	no-IAA	150	1	41
426	0	Ino80-aid	no-IAA	150	1	42
427	0	Ino80-aid	no-IAA	150	1	43
428	0	Ino80-aid	no-IAA	150	1	44
429	0	Ino80-aid	no-IAA	150	1	45
430	2	Ino80-aid	no-IAA	150	1	46
431	0	Ino80-aid	no-IAA	150	1	47
432	0	Ino80-aid	no-IAA	150	1	48
433	0	Ino80-aid	no-IAA	150	1	49
434	0	Ino80-aid	no-IAA	150	1	50
435	0	Ino80-aid	no-IAA	150	1	51
436	0	Ino80-aid	no-IAA	150	1	52
437	0	Ino80-aid	no-IAA	150	1	53
438	0	Ino80-aid	no-IAA	150	1	54
439	1	Ino80-aid	no-IAA	150	1	55
440	2	Ino80-aid	no-IAA	150	1	56
441	0	Ino80-aid	no-IAA	150	1	57
442	0	Ino80-aid	no-IAA	150	1	58
443	0	Ino80-aid	no-IAA	150	1	59
444	0	Ino80-aid	no-IAA	150	1	60
445	0	Ino80-aid	no-IAA	150	1	61
446	0	Ino80-aid	no-IAA	150	1	62
447	1	Ino80-aid	no-IAA	150	1	63
448	1	Ino80-aid	no-IAA	150	1	64
449	0	Ino80-aid	no-IAA	150	1	65
450	0	Ino80-aid	no-IAA	150	1	66
451	0	Ino80-aid	no-IAA	150	1	67
452	1	Ino80-aid	no-IAA	150	1	68
453	0	Ino80-aid	no-IAA	150	2	0
454	0	Ino80-aid	no-IAA	150	2	1
455	1	Ino80-aid	no-IAA	150	2	2
456	0	Ino80-aid	no-IAA	150	2	3
457	0	Ino80-aid	no-IAA	150	2	4
458	0	Ino80-aid	no-IAA	150	2	5
459	1	Ino80-aid	no-IAA	150	2	6
460	0	Ino80-aid	no-IAA	150	2	7
461	1	Ino80-aid	no-IAA	150	2	8
462	2	Ino80-aid	no-IAA	150	2	9
463	0	Ino80-aid	no-IAA	150	2	10
464	0	Ino80-aid	no-IAA	150	2	11
465	0	Ino80-aid	no-IAA	150	2	12
466	0	Ino80-aid	no-IAA	150	2	13
467	0	Ino80-aid	no-IAA	150	2	14
468	0	Ino80-aid	no-IAA	150	2	15
469	0	Ino80-aid	no-IAA	150	2	16
470	0	Ino80-aid	no-IAA	150	2	17
471	0	Ino80-aid	no-IAA	150	2	18
472	0	Ino80-aid	no-IAA	150	2	19
473	0	Ino80-aid	no-IAA	150	2	20
474	0	Ino80-aid	no-IAA	150	2	21
475	0	Ino80-aid	no-IAA	150	2	22
476	0	Ino80-aid	no-IAA	150	2	23
477	0	Ino80-aid	no-IAA	150	2	24
478	0	Ino80-aid	no-IAA	150	2	25
479	0	Ino80-aid	no-IAA	150	2	26
480	0	Ino80-aid	no-IAA	150	2	27
481	0	Ino80-aid	no-IAA	150	2	28
482	0	Ino80-aid	no-IAA	150	2	29
483	0	Ino80-aid	no-IAA	150	2	30
484	0	Ino80-aid	no-IAA	150	2	31
485	0	Ino80-aid	no-IAA	150	2	32
486	1	Ino80-aid	no-IAA	150	2	33
487	0	Ino80-aid	no-IAA	150	2	34
488	0	Ino80-aid	no-IAA	150	2	35
489	0	Ino80-aid	no-IAA	150	2	36
490	0	Ino80-aid	no-IAA	150	2	37
491	1	Ino80-aid	no-IAA	150	2	38
492	0	Ino80-aid	no-IAA	150	2	39
493	1	Ino80-aid	no-IAA	150	2	40
494	0	Ino80-aid	no-IAA	150	2	41
495	0	Ino80-aid	no-IAA	150	2	42
496	1	Ino80-aid	no-IAA	150	2	43
497	0	Ino80-aid	no-IAA	150	2	44
498	0	Ino80-aid	no-IAA	150	2	45
499	1	Ino80-aid	no-IAA	150	2	46
500	0	Ino80-aid	no-IAA	150	2	47
501	0	Ino80-aid	no-IAA	150	2	48
502	1	Ino80-aid	no-IAA	150	2	49
503	1	Ino80-aid	no-IAA	150	2	50
504	0	Ino80-aid	no-IAA	150	2	51
505	0	Ino80-aid	no-IAA	150	2	52
506	0	Ino80-aid	no-IAA	150	2	53
507	0	Ino80-aid	no-IAA	150	2	54
508	1	Ino80-aid	no-IAA	150	2	55
509	0	Ino80-aid	no-IAA	150	2	56
510	0	Ino80-aid	no-IAA	150	2	57
511	1	Ino80-aid	no-IAA	150	2	58
512	2	Ino80-aid	no-IAA	150	2	59
513	0	Ino80-aid	no-IAA	150	2	60
514	1	Ino80-aid	no-IAA	150	2	61
515	0	Ino80-aid	no-IAA	150	2	62
516	1	Ino80-aid	no-IAA	150	2	63
517	0	Ino80-aid	no-IAA	150	2	64
518	0	Ino80-aid	no-IAA	150	3	0
519	0	Ino80-aid	no-IAA	150	3	1
520	0	Ino80-aid	no-IAA	150	3	2
521	0	Ino80-aid	no-IAA	150	3	3
522	1	Ino80-aid	no-IAA	150	3	4
523	0	Ino80-aid	no-IAA	150	3	5
524	1	Ino80-aid	no-IAA	150	3	6
525	0	Ino80-aid	no-IAA	150	3	7
526	0	Ino80-aid	no-IAA	150	3	8
527	0	Ino80-aid	no-IAA	150	3	9
528	0	Ino80-aid	no-IAA	150	3	10
529	0	Ino80-aid	no-IAA	150	3	11
530	0	Ino80-aid	no-IAA	150	3	12
531	0	Ino80-aid	no-IAA	150	3	13
532	0	Ino80-aid	no-IAA	150	3	14
533	0	Ino80-aid	no-IAA	150	3	15
534	1	Ino80-aid	no-IAA	150	3	16
535	1	Ino80-aid	no-IAA	150	3	17
536	0	Ino80-aid	no-IAA	150	3	18
537	0	Ino80-aid	no-IAA	150	3	19
538	0	Ino80-aid	no-IAA	150	3	20
539	0	Ino80-aid	no-IAA	150	3	21
540	0	Ino80-aid	no-IAA	150	3	22
541	0	Ino80-aid	no-IAA	150	3	23
542	1	Ino80-aid	no-IAA	150	3	24
543	0	Ino80-aid	no-IAA	150	3	25
544	1	Ino80-aid	no-IAA	150	3	26
545	0	Ino80-aid	no-IAA	150	3	27
546	1	Ino80-aid	no-IAA	150	3	28
547	0	Ino80-aid	no-IAA	150	3	29
548	0	Ino80-aid	no-IAA	150	3	30
549	0	Ino80-aid	no-IAA	150	3	31
550	1	Ino80-aid	no-IAA	150	3	32
551	0	Ino80-aid	no-IAA	150	3	33
552	0	Ino80-aid	no-IAA	150	3	34
553	0	Ino80-aid	no-IAA	150	3	35
554	0	Ino80-aid	no-IAA	150	3	36
555	0	Ino80-aid	no-IAA	150	3	37
556	0	Ino80-aid	no-IAA	150	3	38
557	1	Ino80-aid	no-IAA	150	3	39
558	0	Ino80-aid	no-IAA	150	3	40
559	0	Ino80-aid	no-IAA	150	3	41
560	0	Ino80-aid	no-IAA	150	3	42
561	0	Ino80-aid	no-IAA	150	3	43
562	1	Ino80-aid	no-IAA	150	3	44
563	1	Ino80-aid	no-IAA	150	3	45
564	0	Ino80-aid	no-IAA	150	3	46
565	0	Ino80-aid	no-IAA	150	3	47
566	0	Ino80-aid	no-IAA	150	3	48
567	2	Ino80-aid	no-IAA	150	3	49
568	0	Ino80-aid	no-IAA	150	3	50
569	1	Ino80-aid	no-IAA	150	3	51
570	0	Ino80-aid	no-IAA	150	3	52
571	0	Ino80-aid	no-IAA	150	3	53
572	0	Ino80-aid	no-IAA	150	3	54
573	0	Ino80-aid	no-IAA	150	3	55
574	0	Ino80-aid	no-IAA	150	3	56
575	0	Ino80-aid	no-IAA	150	3	57
576	0	Ino80-aid	no-IAA	150	3	58
577	0	Ino80-aid	no-IAA	150	3	59
578	0	Ino80-aid	no-IAA	150	3	60
579	0	Ino80-aid	no-IAA	150	4	0
580	1	Ino80-aid	no-IAA	150	4	1
581	0	Ino80-aid	no-IAA	150	4	2
582	1	Ino80-aid	no-IAA	150	4	3
583	1	Ino80-aid	no-IAA	150	4	4
584	0	Ino80-aid	no-IAA	150	4	5
585	0	Ino80-aid	no-IAA	150	4	6
586	0	Ino80-aid	no-IAA	150	4	7
587	0	Ino80-aid	no-IAA	150	4	8
588	1	Ino80-aid	no-IAA	150	4	9
589	0	Ino80-aid	no-IAA	150	4	10
590	1	Ino80-aid	no-IAA	150	4	11
591	0	Ino80-aid	no-IAA	150	4	12
592	0	Ino80-aid	no-IAA	150	4	13
593	1	Ino80-aid	no-IAA	150	4	14
594	0	Ino80-aid	no-IAA	150	4	15
595	0	Ino80-aid	no-IAA	150	4	16
596	0	Ino80-aid	no-IAA	150	4	17
597	0	Ino80-aid	no-IAA	150	4	18
598	0	Ino80-aid	no-IAA	150	4	19
599	0	Ino80-aid	no-IAA	150	4	20
600	0	Ino80-aid	no-IAA	150	4	21
601	0	Ino80-aid	no-IAA	150	4	22
602	1	Ino80-aid	no-IAA	150	4	23
603	0	Ino80-aid	no-IAA	150	4	24
604	1	Ino80-aid	no-IAA	150	4	25
605	0	Ino80-aid	no-IAA	150	4	26
606	0	Ino80-aid	no-IAA	150	4	27
607	0	Ino80-aid	no-IAA	150	4	28
608	0	Ino80-aid	no-IAA	150	4	29
609	0	Ino80-aid	no-IAA	150	4	30
610	1	Ino80-aid	no-IAA	150	4	31
611	0	Ino80-aid	no-IAA	150	4	32
612	0	Ino80-aid	no-IAA	150	4	33
613	0	Ino80-aid	no-IAA	150	4	34
614	0	Ino80-aid	no-IAA	150	4	35
615	0	Ino80-aid	no-IAA	150	4	36
616	0	Ino80-aid	no-IAA	150	4	37
617	1	Ino80-aid	no-IAA	150	4	38
618	0	Ino80-aid	no-IAA	150	4	39
619	0	Ino80-aid	no-IAA	150	4	40
620	0	Ino80-aid	no-IAA	150	4	41
621	0	Ino80-aid	no-IAA	150	4	42
622	0	Ino80-aid	no-IAA	150	4	43
623	3	Ino80-aid	no-IAA	150	4	44
624	0	Ino80-aid	no-IAA	150	4	45
625	0	Ino80-aid	no-IAA	150	4	46
626	0	Ino80-aid	no-IAA	150	4	47
627	0	Ino80-aid	no-IAA	150	4	48
628	1	Ino80-aid	no-IAA	150	4	49
629	0	Ino80-aid	no-IAA	150	4	50
630	2	Ino80-aid	no-IAA	150	4	51
631	1	Ino80-aid	no-IAA	150	4	52
632	0	Ino80-aid	no-IAA	150	4	53
633	1	Ino80-aid	no-IAA	150	4	54
634	0	Ino80-aid	no-IAA	150	4	55
635	0	Ino80-aid	no-IAA	150	4	56
636	1	Ino80-aid	no-IAA	150	4	57
637	0	Ino80-aid	no-IAA	150	4	58
638	1	Ino80-aid	no-IAA	150	4	59
639	0	Ino80-aid	no-IAA	150	4	60
640	0	Ino80-aid	no-IAA	30	1	0
641	0	Ino80-aid	no-IAA	30	1	1
642	0	Ino80-aid	no-IAA	30	1	2
643	0	Ino80-aid	no-IAA	30	1	3
644	0	Ino80-aid	no-IAA	30	1	4
645	0	Ino80-aid	no-IAA	30	1	5
646	0	Ino80-aid	no-IAA	30	1	6
647	0	Ino80-aid	no-IAA	30	1	7
648	0	Ino80-aid	no-IAA	30	1	8
649	0	Ino80-aid	no-IAA	30	1	9
650	0	Ino80-aid	no-IAA	30	1	10
651	0	Ino80-aid	no-IAA	30	1	11
652	0	Ino80-aid	no-IAA	30	1	12
653	0	Ino80-aid	no-IAA	30	1	13
654	0	Ino80-aid	no-IAA	30	1	14
655	0	Ino80-aid	no-IAA	30	1	15
656	0	Ino80-aid	no-IAA	30	1	16
657	0	Ino80-aid	no-IAA	30	1	17
658	0	Ino80-aid	no-IAA	30	1	18
659	0	Ino80-aid	no-IAA	30	1	19
660	0	Ino80-aid	no-IAA	30	1	20
661	0	Ino80-aid	no-IAA	30	1	21
662	0	Ino80-aid	no-IAA	30	1	22
663	0	Ino80-aid	no-IAA	30	1	23
664	0	Ino80-aid	no-IAA	30	1	24
665	0	Ino80-aid	no-IAA	30	1	25
666	0	Ino80-aid	no-IAA	30	1	26
667	0	Ino80-aid	no-IAA	30	1	27
668	0	Ino80-aid	no-IAA	30	1	28
669	0	Ino80-aid	no-IAA	30	1	29
670	1	Ino80-aid	no-IAA	30	1	30
671	0	Ino80-aid	no-IAA	30	1	31
672	0	Ino80-aid	no-IAA	30	1	32
673	0	Ino80-aid	no-IAA	30	1	33
674	0	Ino80-aid	no-IAA	30	1	34
675	0	Ino80-aid	no-IAA	30	1	35
676	0	Ino80-aid	no-IAA	30	1	36
677	0	Ino80-aid	no-IAA	30	1	37
678	0	Ino80-aid	no-IAA	30	1	38
679	0	Ino80-aid	no-IAA	30	1	39
680	0	Ino80-aid	no-IAA	30	1	40
681	0	Ino80-aid	no-IAA	30	1	41
682	0	Ino80-aid	no-IAA	30	1	42
683	0	Ino80-aid	no-IAA	30	1	43
684	0	Ino80-aid	no-IAA	30	1	44
685	0	Ino80-aid	no-IAA	30	1	45
686	0	Ino80-aid	no-IAA	30	1	46
687	0	Ino80-aid	no-IAA	30	1	47
688	0	Ino80-aid	no-IAA	30	1	48
689	1	Ino80-aid	no-IAA	30	1	49
690	0	Ino80-aid	no-IAA	30	1	50
691	0	Ino80-aid	no-IAA	30	1	51
692	0	Ino80-aid	no-IAA	30	1	52
693	0	Ino80-aid	no-IAA	30	1	53
694	0	Ino80-aid	no-IAA	30	1	54
695	0	Ino80-aid	no-IAA	30	1	55
696	0	Ino80-aid	no-IAA	30	1	56
697	0	Ino80-aid	no-IAA	30	1	57
698	0	Ino80-aid	no-IAA	30	1	58
699	0	Ino80-aid	no-IAA	30	1	59
700	0	Ino80-aid	no-IAA	30	2	0
701	0	Ino80-aid	no-IAA	30	2	1
702	0	Ino80-aid	no-IAA	30	2	2
703	0	Ino80-aid	no-IAA	30	2	3
704	0	Ino80-aid	no-IAA	30	2	4
705	0	Ino80-aid	no-IAA	30	2	5
706	0	Ino80-aid	no-IAA	30	2	6
707	0	Ino80-aid	no-IAA	30	2	7
708	0	Ino80-aid	no-IAA	30	2	8
709	0	Ino80-aid	no-IAA	30	2	9
710	0	Ino80-aid	no-IAA	30	2	10
711	0	Ino80-aid	no-IAA	30	2	11
712	0	Ino80-aid	no-IAA	30	2	12
713	0	Ino80-aid	no-IAA	30	2	13
714	0	Ino80-aid	no-IAA	30	2	14
715	0	Ino80-aid	no-IAA	30	2	15
716	0	Ino80-aid	no-IAA	30	2	16
717	0	Ino80-aid	no-IAA	30	2	17
718	0	Ino80-aid	no-IAA	30	2	18
719	0	Ino80-aid	no-IAA	30	2	19
720	0	Ino80-aid	no-IAA	30	2	20
721	0	Ino80-aid	no-IAA	30	2	21
722	0	Ino80-aid	no-IAA	30	2	22
723	0	Ino80-aid	no-IAA	30	2	23
724	0	Ino80-aid	no-IAA	30	2	24
725	0	Ino80-aid	no-IAA	30	2	25
726	0	Ino80-aid	no-IAA	30	2	26
727	0	Ino80-aid	no-IAA	30	2	27
728	1	Ino80-aid	no-IAA	30	2	28
729	0	Ino80-aid	no-IAA	30	2	29
730	0	Ino80-aid	no-IAA	30	2	30
731	0	Ino80-aid	no-IAA	30	2	31
732	0	Ino80-aid	no-IAA	30	2	32
733	0	Ino80-aid	no-IAA	30	2	33
734	0	Ino80-aid	no-IAA	30	2	34
735	1	Ino80-aid	no-IAA	30	2	35
736	1	Ino80-aid	no-IAA	30	2	36
737	0	Ino80-aid	no-IAA	30	2	37
738	0	Ino80-aid	no-IAA	30	2	38
739	0	Ino80-aid	no-IAA	30	2	39
740	0	Ino80-aid	no-IAA	30	2	40
741	0	Ino80-aid	no-IAA	30	2	41
742	0	Ino80-aid	no-IAA	30	2	42
743	0	Ino80-aid	no-IAA	30	2	43
744	0	Ino80-aid	no-IAA	30	2	44
745	0	Ino80-aid	no-IAA	30	2	45
746	0	Ino80-aid	no-IAA	30	2	46
747	0	Ino80-aid	no-IAA	30	2	47
748	0	Ino80-aid	no-IAA	30	2	48
749	0	Ino80-aid	no-IAA	30	2	49
750	0	Ino80-aid	no-IAA	30	2	50
751	0	Ino80-aid	no-IAA	30	2	51
752	1	Ino80-aid	no-IAA	30	2	52
753	0	Ino80-aid	no-IAA	30	2	53
754	0	Ino80-aid	no-IAA	30	2	54
755	0	Ino80-aid	no-IAA	30	2	55
756	0	Ino80-aid	no-IAA	30	2	56
757	0	Ino80-aid	no-IAA	30	2	57
758	0	Ino80-aid	no-IAA	30	3	0
759	0	Ino80-aid	no-IAA	30	3	1
760	0	Ino80-aid	no-IAA	30	3	2
761	0	Ino80-aid	no-IAA	30	3	3
762	0	Ino80-aid	no-IAA	30	3	4
763	0	Ino80-aid	no-IAA	30	3	5
764	0	Ino80-aid	no-IAA	30	3	6
765	0	Ino80-aid	no-IAA	30	3	7
766	0	Ino80-aid	no-IAA	30	3	8
767	0	Ino80-aid	no-IAA	30	3	9
768	0	Ino80-aid	no-IAA	30	3	10
769	0	Ino80-aid	no-IAA	30	3	11
770	0	Ino80-aid	no-IAA	30	3	12
771	0	Ino80-aid	no-IAA	30	3	13
772	0	Ino80-aid	no-IAA	30	3	14
773	0	Ino80-aid	no-IAA	30	3	15
774	0	Ino80-aid	no-IAA	30	3	16
775	0	Ino80-aid	no-IAA	30	3	17
776	0	Ino80-aid	no-IAA	30	3	18
777	0	Ino80-aid	no-IAA	30	3	19
778	0	Ino80-aid	no-IAA	30	3	20
779	0	Ino80-aid	no-IAA	30	3	21
780	0	Ino80-aid	no-IAA	30	3	22
781	0	Ino80-aid	no-IAA	30	3	23
782	0	Ino80-aid	no-IAA	30	3	24
783	0	Ino80-aid	no-IAA	30	3	25
784	0	Ino80-aid	no-IAA	30	3	26
785	0	Ino80-aid	no-IAA	30	3	27
786	0	Ino80-aid	no-IAA	30	3	28
787	0	Ino80-aid	no-IAA	30	3	29
788	0	Ino80-aid	no-IAA	30	3	30
789	0	Ino80-aid	no-IAA	30	3	31
790	0	Ino80-aid	no-IAA	30	3	32
791	0	Ino80-aid	no-IAA	30	3	33
792	0	Ino80-aid	no-IAA	30	3	34
793	0	Ino80-aid	no-IAA	30	3	35
794	0	Ino80-aid	no-IAA	30	3	36
795	0	Ino80-aid	no-IAA	30	3	37
796	0	Ino80-aid	no-IAA	30	3	38
797	0	Ino80-aid	no-IAA	30	3	39
798	0	Ino80-aid	no-IAA	30	3	40
799	0	Ino80-aid	no-IAA	30	3	41
800	0	Ino80-aid	no-IAA	30	3	42
801	0	Ino80-aid	no-IAA	30	3	43
802	1	Ino80-aid	no-IAA	30	3	44
803	0	Ino80-aid	no-IAA	30	3	45
804	0	Ino80-aid	no-IAA	30	3	46
805	0	Ino80-aid	no-IAA	30	3	47
806	0	Ino80-aid	no-IAA	30	3	48
807	0	Ino80-aid	no-IAA	30	3	49
808	0	Ino80-aid	no-IAA	30	3	50
809	0	Ino80-aid	no-IAA	30	3	51
810	0	Ino80-aid	no-IAA	30	3	52
811	0	Ino80-aid	no-IAA	30	3	53
812	0	Ino80-aid	no-IAA	30	3	54
813	0	Ino80-aid	no-IAA	30	3	55
814	0	Ino80-aid	no-IAA	30	4	0
815	0	Ino80-aid	no-IAA	30	4	1
816	0	Ino80-aid	no-IAA	30	4	2
817	0	Ino80-aid	no-IAA	30	4	3
818	0	Ino80-aid	no-IAA	30	4	4
819	0	Ino80-aid	no-IAA	30	4	5
820	0	Ino80-aid	no-IAA	30	4	6
821	0	Ino80-aid	no-IAA	30	4	7
822	0	Ino80-aid	no-IAA	30	4	8
823	0	Ino80-aid	no-IAA	30	4	9
824	0	Ino80-aid	no-IAA	30	4	10
825	0	Ino80-aid	no-IAA	30	4	11
826	0	Ino80-aid	no-IAA	30	4	12
827	0	Ino80-aid	no-IAA	30	4	13
828	0	Ino80-aid	no-IAA	30	4	14
829	0	Ino80-aid	no-IAA	30	4	15
830	0	Ino80-aid	no-IAA	30	4	16
831	0	Ino80-aid	no-IAA	30	4	17
832	0	Ino80-aid	no-IAA	30	4	18
833	0	Ino80-aid	no-IAA	30	4	19
834	1	Ino80-aid	no-IAA	30	4	20
835	0	Ino80-aid	no-IAA	30	4	21
836	0	Ino80-aid	no-IAA	30	4	22
837	0	Ino80-aid	no-IAA	30	4	23
838	0	Ino80-aid	no-IAA	30	4	24
839	0	Ino80-aid	no-IAA	30	4	25
840	0	Ino80-aid	no-IAA	30	4	26
841	0	Ino80-aid	no-IAA	30	4	27
842	0	Ino80-aid	no-IAA	30	4	28
843	0	Ino80-aid	no-IAA	30	4	29
844	0	Ino80-aid	no-IAA	30	4	30
845	0	Ino80-aid	no-IAA	30	4	31
846	0	Ino80-aid	no-IAA	30	4	32
847	0	Ino80-aid	no-IAA	30	4	33
848	0	Ino80-aid	no-IAA	30	4	34
849	0	Ino80-aid	no-IAA	30	4	35
850	0	Ino80-aid	no-IAA	30	4	36
851	0	Ino80-aid	no-IAA	30	4	37
852	1	Ino80-aid	no-IAA	30	4	38
853	2	Ino80-aid	no-IAA	30	4	39
854	0	Ino80-aid	no-IAA	30	4	40
855	0	Ino80-aid	no-IAA	30	4	41
856	0	Ino80-aid	no-IAA	30	4	42
857	0	Ino80-aid	no-IAA	30	4	43
858	0	Ino80-aid	no-IAA	30	4	44
859	0	Ino80-aid	no-IAA	30	4	45
860	0	Ino80-aid	no-IAA	30	4	46
861	0	Ino80-aid	no-IAA	30	4	47
862	0	Ino80-aid	no-IAA	30	4	48
863	0	Ino80-aid	no-IAA	30	4	49
864	0	Ino80-aid	no-IAA	30	4	50
865	0	Ino80-aid	no-IAA	30	4	51
866	0	Ino80-aid	no-IAA	30	4	52
867	0	Ino80-aid	no-IAA	30	4	53
868	0	Ino80-aid	no-IAA	30	4	54
869	0	Ino80-aid	no-IAA	30	4	55
870	0	Ino80-aid	no-IAA	30	4	56
871	0	Ino80-aid	no-IAA	30	4	57
872	0	Ino80-aid	no-IAA	30	4	58
873	0	Ino80-aid	no-IAA	30	4	59
874	0	Ino80-aid	no-IAA	30	4	60
875	1	Ino80-aid	no-IAA	45	1	0
876	1	Ino80-aid	no-IAA	45	1	1
877	0	Ino80-aid	no-IAA	45	1	2
878	0	Ino80-aid	no-IAA	45	1	3
879	1	Ino80-aid	no-IAA	45	1	4
880	0	Ino80-aid	no-IAA	45	1	5
881	0	Ino80-aid	no-IAA	45	1	6
882	0	Ino80-aid	no-IAA	45	1	7
883	0	Ino80-aid	no-IAA	45	1	8
884	0	Ino80-aid	no-IAA	45	1	9
885	0	Ino80-aid	no-IAA	45	1	10
886	3	Ino80-aid	no-IAA	45	1	11
887	1	Ino80-aid	no-IAA	45	1	12
888	0	Ino80-aid	no-IAA	45	1	13
889	0	Ino80-aid	no-IAA	45	1	14
890	0	Ino80-aid	no-IAA	45	1	15
891	0	Ino80-aid	no-IAA	45	1	16
892	1	Ino80-aid	no-IAA	45	1	17
893	1	Ino80-aid	no-IAA	45	1	18
894	1	Ino80-aid	no-IAA	45	1	19
895	1	Ino80-aid	no-IAA	45	1	20
896	0	Ino80-aid	no-IAA	45	1	21
897	3	Ino80-aid	no-IAA	45	1	22
898	0	Ino80-aid	no-IAA	45	1	23
899	0	Ino80-aid	no-IAA	45	1	24
900	0	Ino80-aid	no-IAA	45	1	25
901	0	Ino80-aid	no-IAA	45	1	26
902	0	Ino80-aid	no-IAA	45	1	27
903	0	Ino80-aid	no-IAA	45	1	28
904	0	Ino80-aid	no-IAA	45	1	29
905	1	Ino80-aid	no-IAA	45	1	30
906	0	Ino80-aid	no-IAA	45	1	31
907	0	Ino80-aid	no-IAA	45	1	32
908	0	Ino80-aid	no-IAA	45	1	33
909	0	Ino80-aid	no-IAA	45	1	34
910	0	Ino80-aid	no-IAA	45	1	35
911	0	Ino80-aid	no-IAA	45	1	36
912	0	Ino80-aid	no-IAA	45	1	37
913	1	Ino80-aid	no-IAA	45	1	38
914	0	Ino80-aid	no-IAA	45	1	39
915	0	Ino80-aid	no-IAA	45	1	40
916	0	Ino80-aid	no-IAA	45	1	41
917	1	Ino80-aid	no-IAA	45	1	42
918	1	Ino80-aid	no-IAA	45	1	43
919	1	Ino80-aid	no-IAA	45	1	44
920	0	Ino80-aid	no-IAA	45	1	45
921	0	Ino80-aid	no-IAA	45	1	46
922	0	Ino80-aid	no-IAA	45	1	47
923	1	Ino80-aid	no-IAA	45	1	48
924	1	Ino80-aid	no-IAA	45	1	49
925	0	Ino80-aid	no-IAA	45	1	50
926	0	Ino80-aid	no-IAA	45	1	51
927	0	Ino80-aid	no-IAA	45	1	52
928	1	Ino80-aid	no-IAA	45	1	53
929	2	Ino80-aid	no-IAA	45	1	54
930	0	Ino80-aid	no-IAA	45	1	55
931	0	Ino80-aid	no-IAA	45	1	56
932	0	Ino80-aid	no-IAA	45	1	57
933	0	Ino80-aid	no-IAA	45	1	58
934	0	Ino80-aid	no-IAA	45	1	59
935	0	Ino80-aid	no-IAA	45	1	60
936	0	Ino80-aid	no-IAA	45	2	0
937	1	Ino80-aid	no-IAA	45	2	1
938	0	Ino80-aid	no-IAA	45	2	2
939	0	Ino80-aid	no-IAA	45	2	3
940	0	Ino80-aid	no-IAA	45	2	4
941	0	Ino80-aid	no-IAA	45	2	5
942	0	Ino80-aid	no-IAA	45	2	6
943	1	Ino80-aid	no-IAA	45	2	7
944	0	Ino80-aid	no-IAA	45	2	8
945	0	Ino80-aid	no-IAA	45	2	9
946	0	Ino80-aid	no-IAA	45	2	10
947	0	Ino80-aid	no-IAA	45	2	11
948	0	Ino80-aid	no-IAA	45	2	12
949	0	Ino80-aid	no-IAA	45	2	13
950	0	Ino80-aid	no-IAA	45	2	14
951	0	Ino80-aid	no-IAA	45	2	15
952	0	Ino80-aid	no-IAA	45	2	16
953	2	Ino80-aid	no-IAA	45	2	17
954	0	Ino80-aid	no-IAA	45	2	18
955	1	Ino80-aid	no-IAA	45	2	19
956	0	Ino80-aid	no-IAA	45	2	20
957	0	Ino80-aid	no-IAA	45	2	21
958	0	Ino80-aid	no-IAA	45	2	22
959	0	Ino80-aid	no-IAA	45	2	23
960	2	Ino80-aid	no-IAA	45	2	24
961	0	Ino80-aid	no-IAA	45	2	25
962	1	Ino80-aid	no-IAA	45	2	26
963	0	Ino80-aid	no-IAA	45	2	27
964	0	Ino80-aid	no-IAA	45	2	28
965	0	Ino80-aid	no-IAA	45	2	29
966	0	Ino80-aid	no-IAA	45	2	30
967	0	Ino80-aid	no-IAA	45	2	31
968	0	Ino80-aid	no-IAA	45	2	32
969	0	Ino80-aid	no-IAA	45	2	33
970	0	Ino80-aid	no-IAA	45	2	34
971	1	Ino80-aid	no-IAA	45	2	35
972	0	Ino80-aid	no-IAA	45	2	36
973	0	Ino80-aid	no-IAA	45	2	37
974	0	Ino80-aid	no-IAA	45	2	38
975	0	Ino80-aid	no-IAA	45	2	39
976	0	Ino80-aid	no-IAA	45	2	40
977	0	Ino80-aid	no-IAA	45	2	41
978	1	Ino80-aid	no-IAA	45	2	42
979	2	Ino80-aid	no-IAA	45	2	43
980	0	Ino80-aid	no-IAA	45	2	44
981	0	Ino80-aid	no-IAA	45	2	45
982	1	Ino80-aid	no-IAA	45	2	46
983	0	Ino80-aid	no-IAA	45	2	47
984	1	Ino80-aid	no-IAA	45	2	48
985	0	Ino80-aid	no-IAA	45	2	49
986	0	Ino80-aid	no-IAA	45	2	50
987	0	Ino80-aid	no-IAA	45	2	51
988	0	Ino80-aid	no-IAA	45	2	52
989	0	Ino80-aid	no-IAA	45	2	53
990	0	Ino80-aid	no-IAA	45	2	54
991	0	Ino80-aid	no-IAA	45	2	55
992	0	Ino80-aid	no-IAA	45	2	56
993	0	Ino80-aid	no-IAA	45	2	57
994	1	Ino80-aid	no-IAA	45	2	58
995	0	Ino80-aid	no-IAA	45	2	59
996	1	Ino80-aid	no-IAA	45	3	0
997	3	Ino80-aid	no-IAA	45	3	1
998	0	Ino80-aid	no-IAA	45	3	2
999	0	Ino80-aid	no-IAA	45	3	3
1000	0	Ino80-aid	no-IAA	45	3	4
1001	0	Ino80-aid	no-IAA	45	3	5
1002	0	Ino80-aid	no-IAA	45	3	6
1003	0	Ino80-aid	no-IAA	45	3	7
1004	1	Ino80-aid	no-IAA	45	3	8
1005	0	Ino80-aid	no-IAA	45	3	9
1006	0	Ino80-aid	no-IAA	45	3	10
1007	0	Ino80-aid	no-IAA	45	3	11
1008	0	Ino80-aid	no-IAA	45	3	12
1009	0	Ino80-aid	no-IAA	45	3	13
1010	0	Ino80-aid	no-IAA	45	3	14
1011	0	Ino80-aid	no-IAA	45	3	15
1012	0	Ino80-aid	no-IAA	45	3	16
1013	1	Ino80-aid	no-IAA	45	3	17
1014	0	Ino80-aid	no-IAA	45	3	18
1015	0	Ino80-aid	no-IAA	45	3	19
1016	0	Ino80-aid	no-IAA	45	3	20
1017	0	Ino80-aid	no-IAA	45	3	21
1018	0	Ino80-aid	no-IAA	45	3	22
1019	0	Ino80-aid	no-IAA	45	3	23
1020	0	Ino80-aid	no-IAA	45	3	24
1021	0	Ino80-aid	no-IAA	45	3	25
1022	0	Ino80-aid	no-IAA	45	3	26
1023	0	Ino80-aid	no-IAA	45	3	27
1024	2	Ino80-aid	no-IAA	45	3	28
1025	0	Ino80-aid	no-IAA	45	3	29
1026	0	Ino80-aid	no-IAA	45	3	30
1027	1	Ino80-aid	no-IAA	45	3	31
1028	2	Ino80-aid	no-IAA	45	3	32
1029	0	Ino80-aid	no-IAA	45	3	33
1030	0	Ino80-aid	no-IAA	45	3	34
1031	0	Ino80-aid	no-IAA	45	3	35
1032	0	Ino80-aid	no-IAA	45	3	36
1033	1	Ino80-aid	no-IAA	45	3	37
1034	0	Ino80-aid	no-IAA	45	3	38
1035	0	Ino80-aid	no-IAA	45	3	39
1036	0	Ino80-aid	no-IAA	45	3	40
1037	0	Ino80-aid	no-IAA	45	3	41
1038	0	Ino80-aid	no-IAA	45	3	42
1039	0	Ino80-aid	no-IAA	45	3	43
1040	2	Ino80-aid	no-IAA	45	3	44
1041	0	Ino80-aid	no-IAA	45	3	45
1042	0	Ino80-aid	no-IAA	45	3	46
1043	2	Ino80-aid	no-IAA	45	4	0
1044	0	Ino80-aid	no-IAA	45	4	1
1045	0	Ino80-aid	no-IAA	45	4	2
1046	0	Ino80-aid	no-IAA	45	4	3
1047	0	Ino80-aid	no-IAA	45	4	4
1048	1	Ino80-aid	no-IAA	45	4	5
1049	0	Ino80-aid	no-IAA	45	4	6
1050	1	Ino80-aid	no-IAA	45	4	7
1051	0	Ino80-aid	no-IAA	45	4	8
1052	0	Ino80-aid	no-IAA	45	4	9
1053	0	Ino80-aid	no-IAA	45	4	10
1054	0	Ino80-aid	no-IAA	45	4	11
1055	0	Ino80-aid	no-IAA	45	4	12
1056	1	Ino80-aid	no-IAA	45	4	13
1057	1	Ino80-aid	no-IAA	45	4	14
1058	0	Ino80-aid	no-IAA	45	4	15
1059	0	Ino80-aid	no-IAA	45	4	16
1060	0	Ino80-aid	no-IAA	45	4	17
1061	0	Ino80-aid	no-IAA	45	4	18
1062	1	Ino80-aid	no-IAA	45	4	19
1063	0	Ino80-aid	no-IAA	45	4	20
1064	1	Ino80-aid	no-IAA	45	4	21
1065	1	Ino80-aid	no-IAA	45	4	22
1066	0	Ino80-aid	no-IAA	45	4	23
1067	2	Ino80-aid	no-IAA	45	4	24
1068	0	Ino80-aid	no-IAA	45	4	25
1069	0	Ino80-aid	no-IAA	45	4	26
1070	0	Ino80-aid	no-IAA	45	4	27
1071	0	Ino80-aid	no-IAA	45	4	28
1072	0	Ino80-aid	no-IAA	45	4	29
1073	3	Ino80-aid	no-IAA	45	4	30
1074	0	Ino80-aid	no-IAA	45	4	31
1075	2	Ino80-aid	no-IAA	45	4	32
1076	0	Ino80-aid	no-IAA	45	4	33
1077	1	Ino80-aid	no-IAA	45	4	34
1078	1	Ino80-aid	no-IAA	45	4	35
1079	0	Ino80-aid	no-IAA	45	4	36
1080	0	Ino80-aid	no-IAA	45	4	37
1081	1	Ino80-aid	no-IAA	45	4	38
1082	1	Ino80-aid	no-IAA	45	4	39
1083	1	Ino80-aid	no-IAA	45	4	40
1084	0	Ino80-aid	no-IAA	45	4	41
1085	0	Ino80-aid	no-IAA	45	4	42
1086	0	Ino80-aid	no-IAA	45	4	43
1087	0	Ino80-aid	no-IAA	45	4	44
1088	2	Ino80-aid	no-IAA	45	4	45
1089	0	Ino80-aid	no-IAA	45	4	46
1090	0	Ino80-aid	no-IAA	45	4	47
1091	2	Ino80-aid	no-IAA	45	4	48
1092	0	Ino80-aid	no-IAA	45	4	49
1093	0	Ino80-aid	no-IAA	45	4	50
1094	0	Ino80-aid	no-IAA	45	4	51
1095	0	Ino80-aid	no-IAA	45	4	52
1096	1	Ino80-aid	no-IAA	45	4	53
1097	0	Ino80-aid	no-IAA	45	4	54
1098	0	Ino80-aid	no-IAA	45	4	55
1099	0	Ino80-aid	no-IAA	45	4	56
1100	0	Ino80-aid	no-IAA	45	4	57
1101	2	Ino80-aid	no-IAA	45	4	58
1102	1	Ino80-aid	no-IAA	45	4	59
1103	0	Ino80-aid	no-IAA	45	4	60
1104	1	Ino80-aid	no-IAA	45	4	61
1105	0	Ino80-aid	no-IAA	45	4	62
1106	1	Ino80-aid	no-IAA	45	4	63
1107	0	Ino80-aid	no-IAA	45	4	64
1108	0	Ino80-aid	no-IAA	45	4	65
1109	0	Ino80-aid	no-IAA	45	4	66
1110	3	Ino80-aid	no-IAA	60	1	0
1111	2	Ino80-aid	no-IAA	60	1	1
1112	1	Ino80-aid	no-IAA	60	1	2
1113	0	Ino80-aid	no-IAA	60	1	3
1114	0	Ino80-aid	no-IAA	60	1	4
1115	1	Ino80-aid	no-IAA	60	1	5
1116	0	Ino80-aid	no-IAA	60	1	6
1117	1	Ino80-aid	no-IAA	60	1	7
1118	2	Ino80-aid	no-IAA	60	1	8
1119	2	Ino80-aid	no-IAA	60	1	9
1120	0	Ino80-aid	no-IAA	60	1	10
1121	2	Ino80-aid	no-IAA	60	1	11
1122	1	Ino80-aid	no-IAA	60	1	12
1123	1	Ino80-aid	no-IAA	60	1	13
1124	2	Ino80-aid	no-IAA	60	1	14
1125	2	Ino80-aid	no-IAA	60	1	15
1126	2	Ino80-aid	no-IAA	60	1	16
1127	0	Ino80-aid	no-IAA	60	1	17
1128	0	Ino80-aid	no-IAA	60	1	18
1129	1	Ino80-aid	no-IAA	60	1	19
1130	0	Ino80-aid	no-IAA	60	1	20
1131	0	Ino80-aid	no-IAA	60	1	21
1132	1	Ino80-aid	no-IAA	60	1	22
1133	1	Ino80-aid	no-IAA	60	1	23
1134	2	Ino80-aid	no-IAA	60	1	24
1135	2	Ino80-aid	no-IAA	60	1	25
1136	3	Ino80-aid	no-IAA	60	1	26
1137	1	Ino80-aid	no-IAA	60	1	27
1138	1	Ino80-aid	no-IAA	60	1	28
1139	3	Ino80-aid	no-IAA	60	1	29
1140	0	Ino80-aid	no-IAA	60	1	30
1141	0	Ino80-aid	no-IAA	60	1	31
1142	1	Ino80-aid	no-IAA	60	1	32
1143	0	Ino80-aid	no-IAA	60	1	33
1144	1	Ino80-aid	no-IAA	60	1	34
1145	0	Ino80-aid	no-IAA	60	1	35
1146	0	Ino80-aid	no-IAA	60	1	36
1147	0	Ino80-aid	no-IAA	60	1	37
1148	2	Ino80-aid	no-IAA	60	1	38
1149	3	Ino80-aid	no-IAA	60	1	39
1150	2	Ino80-aid	no-IAA	60	1	40
1151	0	Ino80-aid	no-IAA	60	1	41
1152	1	Ino80-aid	no-IAA	60	1	42
1153	1	Ino80-aid	no-IAA	60	1	43
1154	2	Ino80-aid	no-IAA	60	1	44
1155	2	Ino80-aid	no-IAA	60	1	45
1156	2	Ino80-aid	no-IAA	60	1	46
1157	2	Ino80-aid	no-IAA	60	1	47
1158	1	Ino80-aid	no-IAA	60	1	48
1159	0	Ino80-aid	no-IAA	60	1	49
1160	0	Ino80-aid	no-IAA	60	1	50
1161	1	Ino80-aid	no-IAA	60	1	51
1162	0	Ino80-aid	no-IAA	60	1	52
1163	0	Ino80-aid	no-IAA	60	1	53
1164	2	Ino80-aid	no-IAA	60	1	54
1165	1	Ino80-aid	no-IAA	60	1	55
1166	0	Ino80-aid	no-IAA	60	1	56
1167	0	Ino80-aid	no-IAA	60	1	57
1168	0	Ino80-aid	no-IAA	60	1	58
1169	1	Ino80-aid	no-IAA	60	1	59
1170	0	Ino80-aid	no-IAA	60	1	60
1171	1	Ino80-aid	no-IAA	60	1	61
1172	2	Ino80-aid	no-IAA	60	1	62
1173	1	Ino80-aid	no-IAA	60	1	63
1174	1	Ino80-aid	no-IAA	60	2	0
1175	0	Ino80-aid	no-IAA	60	2	1
1176	0	Ino80-aid	no-IAA	60	2	2
1177	0	Ino80-aid	no-IAA	60	2	3
1178	0	Ino80-aid	no-IAA	60	2	4
1179	0	Ino80-aid	no-IAA	60	2	5
1180	0	Ino80-aid	no-IAA	60	2	6
1181	2	Ino80-aid	no-IAA	60	2	7
1182	2	Ino80-aid	no-IAA	60	2	8
1183	0	Ino80-aid	no-IAA	60	2	9
1184	1	Ino80-aid	no-IAA	60	2	10
1185	0	Ino80-aid	no-IAA	60	2	11
1186	0	Ino80-aid	no-IAA	60	2	12
1187	0	Ino80-aid	no-IAA	60	2	13
1188	0	Ino80-aid	no-IAA	60	2	14
1189	0	Ino80-aid	no-IAA	60	2	15
1190	2	Ino80-aid	no-IAA	60	2	16
1191	2	Ino80-aid	no-IAA	60	2	17
1192	0	Ino80-aid	no-IAA	60	2	18
1193	2	Ino80-aid	no-IAA	60	2	19
1194	0	Ino80-aid	no-IAA	60	2	20
1195	1	Ino80-aid	no-IAA	60	2	21
1196	0	Ino80-aid	no-IAA	60	2	22
1197	0	Ino80-aid	no-IAA	60	2	23
1198	0	Ino80-aid	no-IAA	60	2	24
1199	2	Ino80-aid	no-IAA	60	2	25
1200	4	Ino80-aid	no-IAA	60	2	26
1201	0	Ino80-aid	no-IAA	60	2	27
1202	1	Ino80-aid	no-IAA	60	2	28
1203	1	Ino80-aid	no-IAA	60	2	29
1204	0	Ino80-aid	no-IAA	60	2	30
1205	0	Ino80-aid	no-IAA	60	2	31
1206	1	Ino80-aid	no-IAA	60	2	32
1207	0	Ino80-aid	no-IAA	60	2	33
1208	0	Ino80-aid	no-IAA	60	2	34
1209	2	Ino80-aid	no-IAA	60	2	35
1210	0	Ino80-aid	no-IAA	60	2	36
1211	1	Ino80-aid	no-IAA	60	2	37
1212	0	Ino80-aid	no-IAA	60	2	38
1213	0	Ino80-aid	no-IAA	60	2	39
1214	0	Ino80-aid	no-IAA	60	2	40
1215	0	Ino80-aid	no-IAA	60	2	41
1216	0	Ino80-aid	no-IAA	60	2	42
1217	2	Ino80-aid	no-IAA	60	2	43
1218	1	Ino80-aid	no-IAA	60	2	44
1219	0	Ino80-aid	no-IAA	60	2	45
1220	1	Ino80-aid	no-IAA	60	2	46
1221	1	Ino80-aid	no-IAA	60	2	47
1222	0	Ino80-aid	no-IAA	60	2	48
1223	0	Ino80-aid	no-IAA	60	2	49
1224	2	Ino80-aid	no-IAA	60	2	50
1225	0	Ino80-aid	no-IAA	60	2	51
1226	2	Ino80-aid	no-IAA	60	2	52
1227	0	Ino80-aid	no-IAA	60	2	53
1228	1	Ino80-aid	no-IAA	60	2	54
1229	0	Ino80-aid	no-IAA	60	2	55
1230	0	Ino80-aid	no-IAA	60	2	56
1231	0	Ino80-aid	no-IAA	60	2	57
1232	1	Ino80-aid	no-IAA	60	2	58
1233	0	Ino80-aid	no-IAA	60	2	59
1234	0	Ino80-aid	no-IAA	60	2	60
1235	2	Ino80-aid	no-IAA	60	2	61
1236	0	Ino80-aid	no-IAA	60	2	62
1237	2	Ino80-aid	no-IAA	60	2	63
1238	1	Ino80-aid	no-IAA	60	2	64
1239	3	Ino80-aid	no-IAA	60	2	65
1240	2	Ino80-aid	no-IAA	60	2	66
1241	2	Ino80-aid	no-IAA	60	2	67
1242	2	Ino80-aid	no-IAA	60	3	0
1243	0	Ino80-aid	no-IAA	60	3	1
1244	1	Ino80-aid	no-IAA	60	3	2
1245	0	Ino80-aid	no-IAA	60	3	3
1246	2	Ino80-aid	no-IAA	60	3	4
1247	3	Ino80-aid	no-IAA	60	3	5
1248	0	Ino80-aid	no-IAA	60	3	6
1249	0	Ino80-aid	no-IAA	60	3	7
1250	1	Ino80-aid	no-IAA	60	3	8
1251	1	Ino80-aid	no-IAA	60	3	9
1252	1	Ino80-aid	no-IAA	60	3	10
1253	0	Ino80-aid	no-IAA	60	3	11
1254	1	Ino80-aid	no-IAA	60	3	12
1255	0	Ino80-aid	no-IAA	60	3	13
1256	2	Ino80-aid	no-IAA	60	3	14
1257	0	Ino80-aid	no-IAA	60	3	15
1258	0	Ino80-aid	no-IAA	60	3	16
1259	3	Ino80-aid	no-IAA	60	3	17
1260	0	Ino80-aid	no-IAA	60	3	18
1261	0	Ino80-aid	no-IAA	60	3	19
1262	2	Ino80-aid	no-IAA	60	3	20
1263	1	Ino80-aid	no-IAA	60	3	21
1264	0	Ino80-aid	no-IAA	60	3	22
1265	2	Ino80-aid	no-IAA	60	3	23
1266	0	Ino80-aid	no-IAA	60	3	24
1267	2	Ino80-aid	no-IAA	60	3	25
1268	2	Ino80-aid	no-IAA	60	3	26
1269	1	Ino80-aid	no-IAA	60	3	27
1270	3	Ino80-aid	no-IAA	60	3	28
1271	0	Ino80-aid	no-IAA	60	3	29
1272	0	Ino80-aid	no-IAA	60	3	30
1273	0	Ino80-aid	no-IAA	60	3	31
1274	0	Ino80-aid	no-IAA	60	3	32
1275	0	Ino80-aid	no-IAA	60	3	33
1276	4	Ino80-aid	no-IAA	60	3	34
1277	3	Ino80-aid	no-IAA	60	3	35
1278	0	Ino80-aid	no-IAA	60	3	36
1279	1	Ino80-aid	no-IAA	60	3	37
1280	1	Ino80-aid	no-IAA	60	3	38
1281	2	Ino80-aid	no-IAA	60	3	39
1282	3	Ino80-aid	no-IAA	60	3	40
1283	1	Ino80-aid	no-IAA	60	3	41
1284	0	Ino80-aid	no-IAA	60	3	42
1285	1	Ino80-aid	no-IAA	60	3	43
1286	1	Ino80-aid	no-IAA	60	3	44
1287	4	Ino80-aid	no-IAA	60	3	45
1288	0	Ino80-aid	no-IAA	60	3	46
1289	0	Ino80-aid	no-IAA	60	3	47
1290	1	Ino80-aid	no-IAA	60	3	48
1291	2	Ino80-aid	no-IAA	60	3	49
1292	2	Ino80-aid	no-IAA	60	3	50
1293	0	Ino80-aid	no-IAA	60	3	51
1294	2	Ino80-aid	no-IAA	60	3	52
1295	0	Ino80-aid	no-IAA	60	3	53
1296	2	Ino80-aid	no-IAA	60	3	54
1297	3	Ino80-aid	no-IAA	60	3	55
1298	0	Ino80-aid	no-IAA	60	3	56
1299	0	Ino80-aid	no-IAA	60	3	57
1300	0	Ino80-aid	no-IAA	60	3	58
1301	1	Ino80-aid	no-IAA	60	3	59
1302	1	Ino80-aid	no-IAA	60	3	60
1303	3	Ino80-aid	no-IAA	60	3	61
1304	0	Ino80-aid	no-IAA	60	3	62
1305	1	Ino80-aid	no-IAA	60	3	63
1306	0	Ino80-aid	no-IAA	60	3	64
1307	2	Ino80-aid	no-IAA	60	3	65
1308	2	Ino80-aid	no-IAA	60	4	0
1309	1	Ino80-aid	no-IAA	60	4	1
1310	0	Ino80-aid	no-IAA	60	4	2
1311	2	Ino80-aid	no-IAA	60	4	3
1312	0	Ino80-aid	no-IAA	60	4	4
1313	0	Ino80-aid	no-IAA	60	4	5
1314	1	Ino80-aid	no-IAA	60	4	6
1315	2	Ino80-aid	no-IAA	60	4	7
1316	0	Ino80-aid	no-IAA	60	4	8
1317	2	Ino80-aid	no-IAA	60	4	9
1318	0	Ino80-aid	no-IAA	60	4	10
1319	0	Ino80-aid	no-IAA	60	4	11
1320	1	Ino80-aid	no-IAA	60	4	12
1321	1	Ino80-aid	no-IAA	60	4	13
1322	1	Ino80-aid	no-IAA	60	4	14
1323	2	Ino80-aid	no-IAA	60	4	15
1324	2	Ino80-aid	no-IAA	60	4	16
1325	0	Ino80-aid	no-IAA	60	4	17
1326	0	Ino80-aid	no-IAA	60	4	18
1327	4	Ino80-aid	no-IAA	60	4	19
1328	2	Ino80-aid	no-IAA	60	4	20
1329	1	Ino80-aid	no-IAA	60	4	21
1330	1	Ino80-aid	no-IAA	60	4	22
1331	1	Ino80-aid	no-IAA	60	4	23
1332	2	Ino80-aid	no-IAA	60	4	24
1333	0	Ino80-aid	no-IAA	60	4	25
1334	1	Ino80-aid	no-IAA	60	4	26
1335	0	Ino80-aid	no-IAA	60	4	27
1336	2	Ino80-aid	no-IAA	60	4	28
1337	0	Ino80-aid	no-IAA	60	4	29
1338	1	Ino80-aid	no-IAA	60	4	30
1339	1	Ino80-aid	no-IAA	60	4	31
1340	0	Ino80-aid	no-IAA	60	4	32
1341	1	Ino80-aid	no-IAA	60	4	33
1342	0	Ino80-aid	no-IAA	60	4	34
1343	2	Ino80-aid	no-IAA	60	4	35
1344	2	Ino80-aid	no-IAA	60	4	36
1345	0	Ino80-aid	no-IAA	60	4	37
1346	0	Ino80-aid	no-IAA	60	4	38
1347	0	Ino80-aid	no-IAA	60	4	39
1348	3	Ino80-aid	no-IAA	60	4	40
1349	0	Ino80-aid	no-IAA	60	4	41
1350	2	Ino80-aid	no-IAA	60	4	42
1351	1	Ino80-aid	no-IAA	60	4	43
1352	0	Ino80-aid	no-IAA	75	1	0
1353	3	Ino80-aid	no-IAA	75	1	1
1354	1	Ino80-aid	no-IAA	75	1	2
1355	0	Ino80-aid	no-IAA	75	1	3
1356	0	Ino80-aid	no-IAA	75	1	4
1357	0	Ino80-aid	no-IAA	75	1	5
1358	1	Ino80-aid	no-IAA	75	1	6
1359	1	Ino80-aid	no-IAA	75	1	7
1360	2	Ino80-aid	no-IAA	75	1	8
1361	2	Ino80-aid	no-IAA	75	1	9
1362	0	Ino80-aid	no-IAA	75	1	10
1363	2	Ino80-aid	no-IAA	75	1	11
1364	1	Ino80-aid	no-IAA	75	1	12
1365	3	Ino80-aid	no-IAA	75	1	13
1366	1	Ino80-aid	no-IAA	75	1	14
1367	0	Ino80-aid	no-IAA	75	1	15
1368	1	Ino80-aid	no-IAA	75	1	16
1369	1	Ino80-aid	no-IAA	75	1	17
1370	1	Ino80-aid	no-IAA	75	1	18
1371	2	Ino80-aid	no-IAA	75	1	19
1372	0	Ino80-aid	no-IAA	75	1	20
1373	0	Ino80-aid	no-IAA	75	1	21
1374	1	Ino80-aid	no-IAA	75	1	22
1375	2	Ino80-aid	no-IAA	75	1	23
1376	2	Ino80-aid	no-IAA	75	1	24
1377	1	Ino80-aid	no-IAA	75	1	25
1378	2	Ino80-aid	no-IAA	75	1	26
1379	0	Ino80-aid	no-IAA	75	1	27
1380	1	Ino80-aid	no-IAA	75	1	28
1381	2	Ino80-aid	no-IAA	75	1	29
1382	0	Ino80-aid	no-IAA	75	1	30
1383	0	Ino80-aid	no-IAA	75	1	31
1384	1	Ino80-aid	no-IAA	75	1	32
1385	2	Ino80-aid	no-IAA	75	1	33
1386	1	Ino80-aid	no-IAA	75	1	34
1387	0	Ino80-aid	no-IAA	75	1	35
1388	0	Ino80-aid	no-IAA	75	1	36
1389	1	Ino80-aid	no-IAA	75	1	37
1390	3	Ino80-aid	no-IAA	75	1	38
1391	1	Ino80-aid	no-IAA	75	1	39
1392	0	Ino80-aid	no-IAA	75	1	40
1393	1	Ino80-aid	no-IAA	75	1	41
1394	0	Ino80-aid	no-IAA	75	1	42
1395	2	Ino80-aid	no-IAA	75	1	43
1396	0	Ino80-aid	no-IAA	75	1	44
1397	1	Ino80-aid	no-IAA	75	1	45
1398	2	Ino80-aid	no-IAA	75	1	46
1399	1	Ino80-aid	no-IAA	75	1	47
1400	1	Ino80-aid	no-IAA	75	1	48
1401	2	Ino80-aid	no-IAA	75	1	49
1402	2	Ino80-aid	no-IAA	75	1	50
1403	2	Ino80-aid	no-IAA	75	1	51
1404	1	Ino80-aid	no-IAA	75	1	52
1405	2	Ino80-aid	no-IAA	75	1	53
1406	0	Ino80-aid	no-IAA	75	1	54
1407	1	Ino80-aid	no-IAA	75	1	55
1408	1	Ino80-aid	no-IAA	75	1	56
1409	0	Ino80-aid	no-IAA	75	1	57
1410	0	Ino80-aid	no-IAA	75	1	58
1411	0	Ino80-aid	no-IAA	75	1	59
1412	0	Ino80-aid	no-IAA	75	1	60
1413	0	Ino80-aid	no-IAA	75	1	61
1414	2	Ino80-aid	no-IAA	75	2	0
1415	1	Ino80-aid	no-IAA	75	2	1
1416	1	Ino80-aid	no-IAA	75	2	2
1417	2	Ino80-aid	no-IAA	75	2	3
1418	1	Ino80-aid	no-IAA	75	2	4
1419	0	Ino80-aid	no-IAA	75	2	5
1420	2	Ino80-aid	no-IAA	75	2	6
1421	2	Ino80-aid	no-IAA	75	2	7
1422	0	Ino80-aid	no-IAA	75	2	8
1423	2	Ino80-aid	no-IAA	75	2	9
1424	2	Ino80-aid	no-IAA	75	2	10
1425	0	Ino80-aid	no-IAA	75	2	11
1426	0	Ino80-aid	no-IAA	75	2	12
1427	0	Ino80-aid	no-IAA	75	2	13
1428	1	Ino80-aid	no-IAA	75	2	14
1429	2	Ino80-aid	no-IAA	75	2	15
1430	2	Ino80-aid	no-IAA	75	2	16
1431	0	Ino80-aid	no-IAA	75	2	17
1432	0	Ino80-aid	no-IAA	75	2	18
1433	0	Ino80-aid	no-IAA	75	2	19
1434	1	Ino80-aid	no-IAA	75	2	20
1435	1	Ino80-aid	no-IAA	75	2	21
1436	0	Ino80-aid	no-IAA	75	2	22
1437	2	Ino80-aid	no-IAA	75	2	23
1438	1	Ino80-aid	no-IAA	75	2	24
1439	0	Ino80-aid	no-IAA	75	2	25
1440	2	Ino80-aid	no-IAA	75	2	26
1441	1	Ino80-aid	no-IAA	75	2	27
1442	0	Ino80-aid	no-IAA	75	2	28
1443	1	Ino80-aid	no-IAA	75	2	29
1444	1	Ino80-aid	no-IAA	75	2	30
1445	0	Ino80-aid	no-IAA	75	2	31
1446	3	Ino80-aid	no-IAA	75	2	32
1447	1	Ino80-aid	no-IAA	75	2	33
1448	0	Ino80-aid	no-IAA	75	2	34
1449	0	Ino80-aid	no-IAA	75	2	35
1450	2	Ino80-aid	no-IAA	75	2	36
1451	0	Ino80-aid	no-IAA	75	2	37
1452	0	Ino80-aid	no-IAA	75	2	38
1453	3	Ino80-aid	no-IAA	75	2	39
1454	1	Ino80-aid	no-IAA	75	2	40
1455	1	Ino80-aid	no-IAA	75	2	41
1456	1	Ino80-aid	no-IAA	75	2	42
1457	0	Ino80-aid	no-IAA	75	2	43
1458	1	Ino80-aid	no-IAA	75	2	44
1459	1	Ino80-aid	no-IAA	75	2	45
1460	0	Ino80-aid	no-IAA	75	2	46
1461	1	Ino80-aid	no-IAA	75	2	47
1462	2	Ino80-aid	no-IAA	75	3	0
1463	2	Ino80-aid	no-IAA	75	3	1
1464	1	Ino80-aid	no-IAA	75	3	2
1465	0	Ino80-aid	no-IAA	75	3	3
1466	1	Ino80-aid	no-IAA	75	3	4
1467	1	Ino80-aid	no-IAA	75	3	5
1468	2	Ino80-aid	no-IAA	75	3	6
1469	1	Ino80-aid	no-IAA	75	3	7
1470	1	Ino80-aid	no-IAA	75	3	8
1471	1	Ino80-aid	no-IAA	75	3	9
1472	1	Ino80-aid	no-IAA	75	3	10
1473	2	Ino80-aid	no-IAA	75	3	11
1474	3	Ino80-aid	no-IAA	75	3	12
1475	1	Ino80-aid	no-IAA	75	3	13
1476	1	Ino80-aid	no-IAA	75	3	14
1477	2	Ino80-aid	no-IAA	75	3	15
1478	0	Ino80-aid	no-IAA	75	3	16
1479	1	Ino80-aid	no-IAA	75	3	17
1480	2	Ino80-aid	no-IAA	75	3	18
1481	1	Ino80-aid	no-IAA	75	3	19
1482	1	Ino80-aid	no-IAA	75	3	20
1483	2	Ino80-aid	no-IAA	75	3	21
1484	2	Ino80-aid	no-IAA	75	3	22
1485	1	Ino80-aid	no-IAA	75	3	23
1486	0	Ino80-aid	no-IAA	75	3	24
1487	0	Ino80-aid	no-IAA	75	3	25
1488	1	Ino80-aid	no-IAA	75	3	26
1489	0	Ino80-aid	no-IAA	75	3	27
1490	0	Ino80-aid	no-IAA	75	3	28
1491	0	Ino80-aid	no-IAA	75	3	29
1492	1	Ino80-aid	no-IAA	75	3	30
1493	2	Ino80-aid	no-IAA	75	3	31
1494	2	Ino80-aid	no-IAA	75	3	32
1495	1	Ino80-aid	no-IAA	75	3	33
1496	1	Ino80-aid	no-IAA	75	3	34
1497	0	Ino80-aid	no-IAA	75	3	35
1498	0	Ino80-aid	no-IAA	75	3	36
1499	1	Ino80-aid	no-IAA	75	3	37
1500	0	Ino80-aid	no-IAA	75	3	38
1501	0	Ino80-aid	no-IAA	75	3	39
1502	1	Ino80-aid	no-IAA	75	3	40
1503	1	Ino80-aid	no-IAA	75	3	41
1504	2	Ino80-aid	no-IAA	75	3	42
1505	0	Ino80-aid	no-IAA	75	3	43
1506	0	Ino80-aid	no-IAA	75	3	44
1507	1	Ino80-aid	no-IAA	75	3	45
1508	2	Ino80-aid	no-IAA	75	3	46
1509	0	Ino80-aid	no-IAA	75	3	47
1510	1	Ino80-aid	no-IAA	75	3	48
1511	1	Ino80-aid	no-IAA	75	3	49
1512	1	Ino80-aid	no-IAA	75	3	50
1513	1	Ino80-aid	no-IAA	75	3	51
1514	1	Ino80-aid	no-IAA	75	4	0
1515	2	Ino80-aid	no-IAA	75	4	1
1516	2	Ino80-aid	no-IAA	75	4	2
1517	2	Ino80-aid	no-IAA	75	4	3
1518	1	Ino80-aid	no-IAA	75	4	4
1519	0	Ino80-aid	no-IAA	75	4	5
1520	1	Ino80-aid	no-IAA	75	4	6
1521	0	Ino80-aid	no-IAA	75	4	7
1522	2	Ino80-aid	no-IAA	75	4	8
1523	3	Ino80-aid	no-IAA	75	4	9
1524	2	Ino80-aid	no-IAA	75	4	10
1525	0	Ino80-aid	no-IAA	75	4	11
1526	1	Ino80-aid	no-IAA	75	4	12
1527	1	Ino80-aid	no-IAA	75	4	13
1528	2	Ino80-aid	no-IAA	75	4	14
1529	1	Ino80-aid	no-IAA	75	4	15
1530	0	Ino80-aid	no-IAA	75	4	16
1531	0	Ino80-aid	no-IAA	75	4	17
1532	2	Ino80-aid	no-IAA	75	4	18
1533	1	Ino80-aid	no-IAA	75	4	19
1534	3	Ino80-aid	no-IAA	75	4	20
1535	0	Ino80-aid	no-IAA	75	4	21
1536	0	Ino80-aid	no-IAA	75	4	22
1537	1	Ino80-aid	no-IAA	75	4	23
1538	1	Ino80-aid	no-IAA	75	4	24
1539	0	Ino80-aid	no-IAA	75	4	25
1540	1	Ino80-aid	no-IAA	75	4	26
1541	0	Ino80-aid	no-IAA	75	4	27
1542	1	Ino80-aid	no-IAA	75	4	28
1543	0	Ino80-aid	no-IAA	75	4	29
1544	0	Ino80-aid	no-IAA	75	4	30
1545	0	Ino80-aid	no-IAA	75	4	31
1546	1	Ino80-aid	no-IAA	75	4	32
1547	2	Ino80-aid	no-IAA	75	4	33
1548	0	Ino80-aid	no-IAA	75	4	34
1549	1	Ino80-aid	no-IAA	75	4	35
1550	2	Ino80-aid	no-IAA	75	4	36
1551	2	Ino80-aid	no-IAA	75	4	37
1552	0	Ino80-aid	no-IAA	75	4	38
1553	1	Ino80-aid	no-IAA	75	4	39
1554	0	Ino80-aid	no-IAA	75	4	40
1555	1	Ino80-aid	no-IAA	75	4	41
1556	0	Ino80-aid	no-IAA	75	4	42
1557	1	Ino80-aid	no-IAA	90	1	0
1558	1	Ino80-aid	no-IAA	90	1	1
1559	0	Ino80-aid	no-IAA	90	1	2
1560	0	Ino80-aid	no-IAA	90	1	3
1561	1	Ino80-aid	no-IAA	90	1	4
1562	0	Ino80-aid	no-IAA	90	1	5
1563	1	Ino80-aid	no-IAA	90	1	6
1564	2	Ino80-aid	no-IAA	90	1	7
1565	1	Ino80-aid	no-IAA	90	1	8
1566	1	Ino80-aid	no-IAA	90	1	9
1567	0	Ino80-aid	no-IAA	90	1	10
1568	1	Ino80-aid	no-IAA	90	1	11
1569	0	Ino80-aid	no-IAA	90	1	12
1570	0	Ino80-aid	no-IAA	90	1	13
1571	2	Ino80-aid	no-IAA	90	1	14
1572	3	Ino80-aid	no-IAA	90	1	15
1573	1	Ino80-aid	no-IAA	90	1	16
1574	1	Ino80-aid	no-IAA	90	1	17
1575	2	Ino80-aid	no-IAA	90	1	18
1576	1	Ino80-aid	no-IAA	90	1	19
1577	1	Ino80-aid	no-IAA	90	1	20
1578	0	Ino80-aid	no-IAA	90	1	21
1579	1	Ino80-aid	no-IAA	90	1	22
1580	2	Ino80-aid	no-IAA	90	1	23
1581	2	Ino80-aid	no-IAA	90	1	24
1582	3	Ino80-aid	no-IAA	90	1	25
1583	2	Ino80-aid	no-IAA	90	1	26
1584	1	Ino80-aid	no-IAA	90	1	27
1585	1	Ino80-aid	no-IAA	90	1	28
1586	0	Ino80-aid	no-IAA	90	1	29
1587	2	Ino80-aid	no-IAA	90	1	30
1588	1	Ino80-aid	no-IAA	90	1	31
1589	0	Ino80-aid	no-IAA	90	1	32
1590	1	Ino80-aid	no-IAA	90	1	33
1591	1	Ino80-aid	no-IAA	90	1	34
1592	0	Ino80-aid	no-IAA	90	1	35
1593	0	Ino80-aid	no-IAA	90	1	36
1594	0	Ino80-aid	no-IAA	90	1	37
1595	0	Ino80-aid	no-IAA	90	1	38
1596	0	Ino80-aid	no-IAA	90	1	39
1597	1	Ino80-aid	no-IAA	90	1	40
1598	0	Ino80-aid	no-IAA	90	1	41
1599	2	Ino80-aid	no-IAA	90	1	42
1600	3	Ino80-aid	no-IAA	90	1	43
1601	1	Ino80-aid	no-IAA	90	1	44
1602	0	Ino80-aid	no-IAA	90	1	45
1603	0	Ino80-aid	no-IAA	90	1	46
1604	1	Ino80-aid	no-IAA	90	1	47
1605	1	Ino80-aid	no-IAA	90	1	48
1606	0	Ino80-aid	no-IAA	90	1	49
1607	0	Ino80-aid	no-IAA	90	2	0
1608	0	Ino80-aid	no-IAA	90	2	1
1609	1	Ino80-aid	no-IAA	90	2	2
1610	2	Ino80-aid	no-IAA	90	2	3
1611	2	Ino80-aid	no-IAA	90	2	4
1612	1	Ino80-aid	no-IAA	90	2	5
1613	0	Ino80-aid	no-IAA	90	2	6
1614	0	Ino80-aid	no-IAA	90	2	7
1615	0	Ino80-aid	no-IAA	90	2	8
1616	2	Ino80-aid	no-IAA	90	2	9
1617	2	Ino80-aid	no-IAA	90	2	10
1618	1	Ino80-aid	no-IAA	90	2	11
1619	1	Ino80-aid	no-IAA	90	2	12
1620	0	Ino80-aid	no-IAA	90	2	13
1621	2	Ino80-aid	no-IAA	90	2	14
1622	1	Ino80-aid	no-IAA	90	2	15
1623	1	Ino80-aid	no-IAA	90	2	16
1624	2	Ino80-aid	no-IAA	90	2	17
1625	0	Ino80-aid	no-IAA	90	2	18
1626	1	Ino80-aid	no-IAA	90	2	19
1627	1	Ino80-aid	no-IAA	90	2	20
1628	2	Ino80-aid	no-IAA	90	2	21
1629	1	Ino80-aid	no-IAA	90	2	22
1630	1	Ino80-aid	no-IAA	90	2	23
1631	0	Ino80-aid	no-IAA	90	2	24
1632	0	Ino80-aid	no-IAA	90	2	25
1633	1	Ino80-aid	no-IAA	90	2	26
1634	0	Ino80-aid	no-IAA	90	2	27
1635	0	Ino80-aid	no-IAA	90	2	28
1636	3	Ino80-aid	no-IAA	90	2	29
1637	3	Ino80-aid	no-IAA	90	2	30
1638	0	Ino80-aid	no-IAA	90	2	31
1639	2	Ino80-aid	no-IAA	90	2	32
1640	0	Ino80-aid	no-IAA	90	2	33
1641	0	Ino80-aid	no-IAA	90	2	34
1642	1	Ino80-aid	no-IAA	90	2	35
1643	1	Ino80-aid	no-IAA	90	2	36
1644	2	Ino80-aid	no-IAA	90	2	37
1645	0	Ino80-aid	no-IAA	90	2	38
1646	1	Ino80-aid	no-IAA	90	2	39
1647	1	Ino80-aid	no-IAA	90	2	40
1648	0	Ino80-aid	no-IAA	90	2	41
1649	1	Ino80-aid	no-IAA	90	2	42
1650	1	Ino80-aid	no-IAA	90	2	43
1651	1	Ino80-aid	no-IAA	90	2	44
1652	1	Ino80-aid	no-IAA	90	2	45
1653	2	Ino80-aid	no-IAA	90	3	0
1654	0	Ino80-aid	no-IAA	90	3	1
1655	3	Ino80-aid	no-IAA	90	3	2
1656	1	Ino80-aid	no-IAA	90	3	3
1657	1	Ino80-aid	no-IAA	90	3	4
1658	1	Ino80-aid	no-IAA	90	3	5
1659	2	Ino80-aid	no-IAA	90	3	6
1660	1	Ino80-aid	no-IAA	90	3	7
1661	1	Ino80-aid	no-IAA	90	3	8
1662	0	Ino80-aid	no-IAA	90	3	9
1663	1	Ino80-aid	no-IAA	90	3	10
1664	1	Ino80-aid	no-IAA	90	3	11
1665	1	Ino80-aid	no-IAA	90	3	12
1666	0	Ino80-aid	no-IAA	90	3	13
1667	1	Ino80-aid	no-IAA	90	3	14
1668	1	Ino80-aid	no-IAA	90	3	15
1669	1	Ino80-aid	no-IAA	90	3	16
1670	1	Ino80-aid	no-IAA	90	3	17
1671	1	Ino80-aid	no-IAA	90	3	18
1672	1	Ino80-aid	no-IAA	90	3	19
1673	1	Ino80-aid	no-IAA	90	3	20
1674	0	Ino80-aid	no-IAA	90	3	21
1675	3	Ino80-aid	no-IAA	90	3	22
1676	0	Ino80-aid	no-IAA	90	3	23
1677	0	Ino80-aid	no-IAA	90	3	24
1678	2	Ino80-aid	no-IAA	90	3	25
1679	0	Ino80-aid	no-IAA	90	3	26
1680	1	Ino80-aid	no-IAA	90	3	27
1681	2	Ino80-aid	no-IAA	90	3	28
1682	1	Ino80-aid	no-IAA	90	3	29
1683	2	Ino80-aid	no-IAA	90	3	30
1684	0	Ino80-aid	no-IAA	90	3	31
1685	1	Ino80-aid	no-IAA	90	3	32
1686	0	Ino80-aid	no-IAA	90	3	33
1687	2	Ino80-aid	no-IAA	90	3	34
1688	1	Ino80-aid	no-IAA	90	3	35
1689	0	Ino80-aid	no-IAA	90	3	36
1690	1	Ino80-aid	no-IAA	90	3	37
1691	1	Ino80-aid	no-IAA	90	3	38
1692	1	Ino80-aid	no-IAA	90	3	39
1693	2	Ino80-aid	no-IAA	90	3	40
1694	2	Ino80-aid	no-IAA	90	3	41
1695	1	Ino80-aid	no-IAA	90	3	42
1696	2	Ino80-aid	no-IAA	90	3	43
1697	0	Ino80-aid	no-IAA	90	3	44
1698	0	Ino80-aid	no-IAA	90	4	0
1699	3	Ino80-aid	no-IAA	90	4	1
1700	0	Ino80-aid	no-IAA	90	4	2
1701	2	Ino80-aid	no-IAA	90	4	3
1702	0	Ino80-aid	no-IAA	90	4	4
1703	1	Ino80-aid	no-IAA	90	4	5
1704	3	Ino80-aid	no-IAA	90	4	6
1705	2	Ino80-aid	no-IAA	90	4	7
1706	2	Ino80-aid	no-IAA	90	4	8
1707	2	Ino80-aid	no-IAA	90	4	9
1708	1	Ino80-aid	no-IAA	90	4	10
1709	1	Ino80-aid	no-IAA	90	4	11
1710	2	Ino80-aid	no-IAA	90	4	12
1711	1	Ino80-aid	no-IAA	90	4	13
1712	2	Ino80-aid	no-IAA	90	4	14
1713	2	Ino80-aid	no-IAA	90	4	15
1714	0	Ino80-aid	no-IAA	90	4	16
1715	0	Ino80-aid	no-IAA	90	4	17
1716	1	Ino80-aid	no-IAA	90	4	18
1717	1	Ino80-aid	no-IAA	90	4	19
1718	1	Ino80-aid	no-IAA	90	4	20
1719	0	Ino80-aid	no-IAA	90	4	21
1720	1	Ino80-aid	no-IAA	90	4	22
1721	0	Ino80-aid	no-IAA	90	4	23
1722	1	Ino80-aid	no-IAA	90	4	24
1723	1	Ino80-aid	no-IAA	90	4	25
1724	1	Ino80-aid	no-IAA	90	4	26
1725	0	Ino80-aid	no-IAA	90	4	27
1726	0	Ino80-aid	no-IAA	90	4	28
1727	0	Ino80-aid	no-IAA	90	4	29
1728	0	Ino80-aid	no-IAA	90	4	30
1729	1	Ino80-aid	no-IAA	90	4	31
1730	0	Ino80-aid	no-IAA	90	4	32
1731	2	Ino80-aid	no-IAA	90	4	33
1732	1	Ino80-aid	no-IAA	90	4	34
1733	1	Ino80-aid	no-IAA	90	4	35
1734	1	Ino80-aid	no-IAA	90	4	36
1735	0	Ino80-aid	no-IAA	90	4	37
1736	1	Ino80-aid	no-IAA	90	4	38
1737	2	Ino80-aid	no-IAA	90	4	39
1738	0	Ino80-aid	no-IAA	90	4	40
1739	0	Ino80-aid	no-IAA	90	4	41
1740	2	Ino80-aid	no-IAA	90	4	42
1741	1	Ino80-aid	no-IAA	90	4	43
1742	2	Ino80-aid	no-IAA	90	4	44
1743	1	Ino80-aid	no-IAA	90	4	45
1744	0	Ino80-aid	no-IAA	90	4	46
1745	1	Ino80-aid	no-IAA	90	4	47
1746	0	Ino80-aid	no-IAA	90	4	48
1747	1	Ino80-aid	no-IAA	90	4	49
1748	0	Ino80-aid	no-IAA	90	4	50
1749	0	Ino80-aid	with-IAA	0	1	0
1750	0	Ino80-aid	with-IAA	0	1	1
1751	0	Ino80-aid	with-IAA	0	1	2
1752	0	Ino80-aid	with-IAA	0	1	3
1753	0	Ino80-aid	with-IAA	0	1	4
1754	0	Ino80-aid	with-IAA	0	1	5
1755	0	Ino80-aid	with-IAA	0	1	6
1756	0	Ino80-aid	with-IAA	0	1	7
1757	0	Ino80-aid	with-IAA	0	1	8
1758	0	Ino80-aid	with-IAA	0	1	9
1759	0	Ino80-aid	with-IAA	0	1	10
1760	0	Ino80-aid	with-IAA	0	1	11
1761	0	Ino80-aid	with-IAA	0	1	12
1762	0	Ino80-aid	with-IAA	0	1	13
1763	0	Ino80-aid	with-IAA	0	1	14
1764	0	Ino80-aid	with-IAA	0	1	15
1765	0	Ino80-aid	with-IAA	0	1	16
1766	0	Ino80-aid	with-IAA	0	1	17
1767	0	Ino80-aid	with-IAA	0	1	18
1768	0	Ino80-aid	with-IAA	0	1	19
1769	0	Ino80-aid	with-IAA	0	1	20
1770	0	Ino80-aid	with-IAA	0	1	21
1771	0	Ino80-aid	with-IAA	0	1	22
1772	0	Ino80-aid	with-IAA	0	1	23
1773	0	Ino80-aid	with-IAA	0	1	24
1774	0	Ino80-aid	with-IAA	0	1	25
1775	0	Ino80-aid	with-IAA	0	1	26
1776	0	Ino80-aid	with-IAA	0	1	27
1777	0	Ino80-aid	with-IAA	0	1	28
1778	0	Ino80-aid	with-IAA	0	1	29
1779	0	Ino80-aid	with-IAA	0	1	30
1780	0	Ino80-aid	with-IAA	0	1	31
1781	0	Ino80-aid	with-IAA	0	1	32
1782	0	Ino80-aid	with-IAA	0	1	33
1783	0	Ino80-aid	with-IAA	0	1	34
1784	0	Ino80-aid	with-IAA	0	1	35
1785	0	Ino80-aid	with-IAA	0	1	36
1786	0	Ino80-aid	with-IAA	0	1	37
1787	0	Ino80-aid	with-IAA	0	1	38
1788	0	Ino80-aid	with-IAA	0	1	39
1789	0	Ino80-aid	with-IAA	0	1	40
1790	0	Ino80-aid	with-IAA	0	1	41
1791	0	Ino80-aid	with-IAA	0	1	42
1792	0	Ino80-aid	with-IAA	0	1	43
1793	0	Ino80-aid	with-IAA	0	1	44
1794	0	Ino80-aid	with-IAA	0	1	45
1795	0	Ino80-aid	with-IAA	0	1	46
1796	0	Ino80-aid	with-IAA	0	1	47
1797	0	Ino80-aid	with-IAA	0	1	48
1798	0	Ino80-aid	with-IAA	0	1	49
1799	0	Ino80-aid	with-IAA	0	1	50
1800	0	Ino80-aid	with-IAA	0	1	51
1801	0	Ino80-aid	with-IAA	0	1	52
1802	0	Ino80-aid	with-IAA	0	1	53
1803	0	Ino80-aid	with-IAA	0	1	54
1804	0	Ino80-aid	with-IAA	0	1	55
1805	0	Ino80-aid	with-IAA	0	1	56
1806	0	Ino80-aid	with-IAA	0	1	57
1807	0	Ino80-aid	with-IAA	0	1	58
1808	0	Ino80-aid	with-IAA	0	1	59
1809	0	Ino80-aid	with-IAA	0	1	60
1810	0	Ino80-aid	with-IAA	0	1	61
1811	0	Ino80-aid	with-IAA	0	2	0
1812	0	Ino80-aid	with-IAA	0	2	1
1813	1	Ino80-aid	with-IAA	0	2	2
1814	0	Ino80-aid	with-IAA	0	2	3
1815	0	Ino80-aid	with-IAA	0	2	4
1816	0	Ino80-aid	with-IAA	0	2	5
1817	0	Ino80-aid	with-IAA	0	2	6
1818	0	Ino80-aid	with-IAA	0	2	7
1819	0	Ino80-aid	with-IAA	0	2	8
1820	0	Ino80-aid	with-IAA	0	2	9
1821	0	Ino80-aid	with-IAA	0	2	10
1822	0	Ino80-aid	with-IAA	0	2	11
1823	0	Ino80-aid	with-IAA	0	2	12
1824	0	Ino80-aid	with-IAA	0	2	13
1825	0	Ino80-aid	with-IAA	0	2	14
1826	0	Ino80-aid	with-IAA	0	2	15
1827	0	Ino80-aid	with-IAA	0	2	16
1828	0	Ino80-aid	with-IAA	0	2	17
1829	0	Ino80-aid	with-IAA	0	2	18
1830	0	Ino80-aid	with-IAA	0	2	19
1831	0	Ino80-aid	with-IAA	0	2	20
1832	0	Ino80-aid	with-IAA	0	2	21
1833	0	Ino80-aid	with-IAA	0	2	22
1834	0	Ino80-aid	with-IAA	0	2	23
1835	0	Ino80-aid	with-IAA	0	2	24
1836	0	Ino80-aid	with-IAA	0	2	25
1837	0	Ino80-aid	with-IAA	0	2	26
1838	0	Ino80-aid	with-IAA	0	2	27
1839	0	Ino80-aid	with-IAA	0	2	28
1840	0	Ino80-aid	with-IAA	0	2	29
1841	0	Ino80-aid	with-IAA	0	2	30
1842	0	Ino80-aid	with-IAA	0	2	31
1843	0	Ino80-aid	with-IAA	0	2	32
1844	0	Ino80-aid	with-IAA	0	2	33
1845	0	Ino80-aid	with-IAA	0	2	34
1846	0	Ino80-aid	with-IAA	0	2	35
1847	0	Ino80-aid	with-IAA	0	2	36
1848	0	Ino80-aid	with-IAA	0	2	37
1849	0	Ino80-aid	with-IAA	0	2	38
1850	0	Ino80-aid	with-IAA	0	2	39
1851	0	Ino80-aid	with-IAA	0	2	40
1852	0	Ino80-aid	with-IAA	0	2	41
1853	0	Ino80-aid	with-IAA	0	2	42
1854	0	Ino80-aid	with-IAA	0	2	43
1855	0	Ino80-aid	with-IAA	0	2	44
1856	0	Ino80-aid	with-IAA	0	2	45
1857	0	Ino80-aid	with-IAA	0	2	46
1858	0	Ino80-aid	with-IAA	0	2	47
1859	0	Ino80-aid	with-IAA	0	2	48
1860	0	Ino80-aid	with-IAA	0	2	49
1861	0	Ino80-aid	with-IAA	0	2	50
1862	0	Ino80-aid	with-IAA	0	2	51
1863	0	Ino80-aid	with-IAA	0	2	52
1864	0	Ino80-aid	with-IAA	0	2	53
1865	0	Ino80-aid	with-IAA	0	2	54
1866	0	Ino80-aid	with-IAA	0	2	55
1867	0	Ino80-aid	with-IAA	0	2	56
1868	0	Ino80-aid	with-IAA	0	2	57
1869	0	Ino80-aid	with-IAA	0	2	58
1870	0	Ino80-aid	with-IAA	0	2	59
1871	0	Ino80-aid	with-IAA	0	2	60
1872	0	Ino80-aid	with-IAA	0	2	61
1873	0	Ino80-aid	with-IAA	0	2	62
1874	0	Ino80-aid	with-IAA	0	2	63
1875	0	Ino80-aid	with-IAA	0	2	64
1876	0	Ino80-aid	with-IAA	0	2	65
1877	0	Ino80-aid	with-IAA	0	3	0
1878	0	Ino80-aid	with-IAA	0	3	1
1879	0	Ino80-aid	with-IAA	0	3	2
1880	0	Ino80-aid	with-IAA	0	3	3
1881	0	Ino80-aid	with-IAA	0	3	4
1882	0	Ino80-aid	with-IAA	0	3	5
1883	0	Ino80-aid	with-IAA	0	3	6
1884	0	Ino80-aid	with-IAA	0	3	7
1885	0	Ino80-aid	with-IAA	0	3	8
1886	0	Ino80-aid	with-IAA	0	3	9
1887	1	Ino80-aid	with-IAA	0	3	10
1888	0	Ino80-aid	with-IAA	0	3	11
1889	0	Ino80-aid	with-IAA	0	3	12
1890	0	Ino80-aid	with-IAA	0	3	13
1891	0	Ino80-aid	with-IAA	0	3	14
1892	0	Ino80-aid	with-IAA	0	3	15
1893	0	Ino80-aid	with-IAA	0	3	16
1894	0	Ino80-aid	with-IAA	0	3	17
1895	0	Ino80-aid	with-IAA	0	3	18
1896	0	Ino80-aid	with-IAA	0	3	19
1897	0	Ino80-aid	with-IAA	0	3	20
1898	0	Ino80-aid	with-IAA	0	3	21
1899	0	Ino80-aid	with-IAA	0	3	22
1900	0	Ino80-aid	with-IAA	0	3	23
1901	0	Ino80-aid	with-IAA	0	3	24
1902	0	Ino80-aid	with-IAA	0	3	25
1903	0	Ino80-aid	with-IAA	0	3	26
1904	0	Ino80-aid	with-IAA	0	3	27
1905	0	Ino80-aid	with-IAA	0	3	28
1906	0	Ino80-aid	with-IAA	0	3	29
1907	0	Ino80-aid	with-IAA	0	3	30
1908	0	Ino80-aid	with-IAA	0	3	31
1909	0	Ino80-aid	with-IAA	0	3	32
1910	0	Ino80-aid	with-IAA	0	3	33
1911	0	Ino80-aid	with-IAA	0	3	34
1912	0	Ino80-aid	with-IAA	0	3	35
1913	0	Ino80-aid	with-IAA	0	3	36
1914	0	Ino80-aid	with-IAA	0	3	37
1915	0	Ino80-aid	with-IAA	0	3	38
1916	0	Ino80-aid	with-IAA	0	3	39
1917	0	Ino80-aid	with-IAA	0	3	40
1918	0	Ino80-aid	with-IAA	0	3	41
1919	0	Ino80-aid	with-IAA	0	3	42
1920	0	Ino80-aid	with-IAA	0	3	43
1921	0	Ino80-aid	with-IAA	0	3	44
1922	0	Ino80-aid	with-IAA	0	3	45
1923	0	Ino80-aid	with-IAA	0	3	46
1924	0	Ino80-aid	with-IAA	0	3	47
1925	0	Ino80-aid	with-IAA	0	3	48
1926	0	Ino80-aid	with-IAA	0	3	49
1927	0	Ino80-aid	with-IAA	0	3	50
1928	0	Ino80-aid	with-IAA	0	3	51
1929	0	Ino80-aid	with-IAA	0	3	52
1930	0	Ino80-aid	with-IAA	0	3	53
1931	0	Ino80-aid	with-IAA	0	3	54
1932	0	Ino80-aid	with-IAA	0	3	55
1933	0	Ino80-aid	with-IAA	0	3	56
1934	0	Ino80-aid	with-IAA	0	3	57
1935	0	Ino80-aid	with-IAA	0	3	58
1936	0	Ino80-aid	with-IAA	0	4	0
1937	0	Ino80-aid	with-IAA	0	4	1
1938	0	Ino80-aid	with-IAA	0	4	2
1939	0	Ino80-aid	with-IAA	0	4	3
1940	0	Ino80-aid	with-IAA	0	4	4
1941	0	Ino80-aid	with-IAA	0	4	5
1942	0	Ino80-aid	with-IAA	0	4	6
1943	0	Ino80-aid	with-IAA	0	4	7
1944	0	Ino80-aid	with-IAA	0	4	8
1945	0	Ino80-aid	with-IAA	0	4	9
1946	0	Ino80-aid	with-IAA	0	4	10
1947	0	Ino80-aid	with-IAA	0	4	11
1948	0	Ino80-aid	with-IAA	0	4	12
1949	0	Ino80-aid	with-IAA	0	4	13
1950	0	Ino80-aid	with-IAA	0	4	14
1951	0	Ino80-aid	with-IAA	0	4	15
1952	0	Ino80-aid	with-IAA	0	4	16
1953	0	Ino80-aid	with-IAA	0	4	17
1954	0	Ino80-aid	with-IAA	0	4	18
1955	0	Ino80-aid	with-IAA	0	4	19
1956	0	Ino80-aid	with-IAA	0	4	20
1957	0	Ino80-aid	with-IAA	0	4	21
1958	0	Ino80-aid	with-IAA	0	4	22
1959	0	Ino80-aid	with-IAA	0	4	23
1960	0	Ino80-aid	with-IAA	0	4	24
1961	0	Ino80-aid	with-IAA	0	4	25
1962	0	Ino80-aid	with-IAA	0	4	26
1963	0	Ino80-aid	with-IAA	0	4	27
1964	0	Ino80-aid	with-IAA	0	4	28
1965	0	Ino80-aid	with-IAA	0	4	29
1966	0	Ino80-aid	with-IAA	0	4	30
1967	0	Ino80-aid	with-IAA	0	4	31
1968	0	Ino80-aid	with-IAA	0	4	32
1969	0	Ino80-aid	with-IAA	0	4	33
1970	0	Ino80-aid	with-IAA	0	4	34
1971	0	Ino80-aid	with-IAA	0	4	35
1972	0	Ino80-aid	with-IAA	0	4	36
1973	0	Ino80-aid	with-IAA	0	4	37
1974	0	Ino80-aid	with-IAA	0	4	38
1975	0	Ino80-aid	with-IAA	0	4	39
1976	0	Ino80-aid	with-IAA	0	4	40
1977	0	Ino80-aid	with-IAA	0	4	41
1978	0	Ino80-aid	with-IAA	0	4	42
1979	0	Ino80-aid	with-IAA	0	4	43
1980	0	Ino80-aid	with-IAA	0	4	44
1981	0	Ino80-aid	with-IAA	0	4	45
1982	0	Ino80-aid	with-IAA	0	4	46
1983	0	Ino80-aid	with-IAA	0	4	47
1984	0	Ino80-aid	with-IAA	0	4	48
1985	0	Ino80-aid	with-IAA	0	4	49
1986	0	Ino80-aid	with-IAA	0	4	50
1987	0	Ino80-aid	with-IAA	0	4	51
1988	0	Ino80-aid	with-IAA	0	4	52
1989	0	Ino80-aid	with-IAA	0	4	53
1990	0	Ino80-aid	with-IAA	0	4	54
1991	0	Ino80-aid	with-IAA	0	4	55
1992	0	Ino80-aid	with-IAA	0	4	56
1993	0	Ino80-aid	with-IAA	0	4	57
1994	3	Ino80-aid	with-IAA	120	1	0
1995	2	Ino80-aid	with-IAA	120	1	1
1996	2	Ino80-aid	with-IAA	120	1	2
1997	2	Ino80-aid	with-IAA	120	1	3
1998	1	Ino80-aid	with-IAA	120	1	4
1999	0	Ino80-aid	with-IAA	120	1	5
[truncated: 8,603 more rows]
