# Supplementary material for: The INO80 chromatin remodeller facilitates DNA damage bypass via postreplicative gap repair
Source: EMBO J. 2025 Oct 13;44(22):6626–48. doi: 10.1038/s44318-025-00580-4 (PMC12624141; doi:10.1038/s44318-025-00580-4)
Supplement: Supplementary file 8 — EV Figure Source Data [file 44318_2025_580_MOESM8_ESM.zip › SD EV figures/Figure EV5/FigureEV5A_replicate-left_Total_nuc_Int.csv]

	Area	IntDen	strain	condition	timepoint	replicate	nucleus
1	2.659	7425.419	6051	withoutRad18	0	1	0
2	3.429	5282.031	6051	withoutRad18	0	1	1
3	2.683	9233.281	6051	withoutRad18	0	1	2
4	2.869	8259.325	6051	withoutRad18	0	1	3
5	2.554	3363.268	6051	withoutRad18	0	1	4
6	3.243	7075.522	6051	withoutRad18	0	1	5
7	2.846	4552.891	6051	withoutRad18	0	1	6
8	3.254	12924.027	6051	withoutRad18	0	1	7
9	2.764	4427.258	6051	withoutRad18	0	1	8
10	2.788	6170.338	6051	withoutRad18	0	1	9
11	2.636	5889.445	6051	withoutRad18	0	1	10
12	2.916	9192.095	6051	withoutRad18	0	1	11
13	3.464	12848.759	6051	withoutRad18	0	1	12
14	2.566	3893.397	6051	withoutRad18	0	1	13
15	2.834	6743.39	6051	withoutRad18	0	1	14
16	2.636	4352.06	6051	withoutRad18	0	1	15
17	1.761	3840.5	6051	withoutRad18	0	1	16
18	2.799	7370.26	6051	withoutRad18	0	1	17
19	2.356	3857.67	6051	withoutRad18	0	1	18
20	2.858	6005.234	6051	withoutRad18	0	1	19
21	2.438	4108.376	6051	withoutRad18	0	1	20
22	2.438	2961.781	6051	withoutRad18	0	1	21
23	2.741	3886.608	6051	withoutRad18	0	1	22
24	2.508	2510.489	6051	withoutRad18	0	1	23
25	2.764	8599.261	6051	withoutRad18	0	1	24
26	2.799	4559.329	6051	withoutRad18	0	1	25
27	3.114	6895.337	6051	withoutRad18	0	1	26
28	3.009	9009.367	6051	withoutRad18	0	1	27
29	2.671	6142.962	6051	withoutRad18	0	1	28
30	2.904	7310.004	6051	withoutRad18	0	1	29
31	3.126	10587.786	6051	withoutRad18	0	1	30
32	4.409	15766.52	6051	withoutRad18	0	1	31
33	2.916	6325.877	6051	withoutRad18	0	1	32
34	2.484	8739.229	6051	withoutRad18	0	1	33
35	3.196	7573.797	6051	withoutRad18	0	1	34
36	3.091	5017.876	6051	withoutRad18	0	1	35
37	2.554	3962.051	6051	withoutRad18	0	1	36
38	3.313	6922.409	6051	withoutRad18	0	1	37
39	2.904	4775.545	6051	withoutRad18	0	1	38
40	2.718	8884.364	6051	withoutRad18	0	1	39
41	2.986	2801.728	6051	withoutRad18	0	1	40
42	2.986	7135.09	6051	withoutRad18	0	1	41
43	3.243	7241.618	6051	withoutRad18	0	1	42
44	2.333	6672.065	6051	withoutRad18	0	1	43
45	1.236	2307.991	6051	withoutRad18	0	1	44
46	2.998	5363.795	6051	withoutRad18	0	1	45
47	3.616	9706.629	6051	withoutRad18	0	1	46
48	2.613	6215.991	6051	withoutRad18	0	1	47
49	2.998	5750.76	6051	withoutRad18	0	1	48
50	2.671	4647.008	6051	withoutRad18	0	1	49
51	3.114	5858.559	6051	withoutRad18	0	1	50
52	2.881	8614.96	6051	withoutRad18	0	1	51
53	3.044	5606.628	6051	withoutRad18	0	1	52
54	3.138	6230.839	6051	withoutRad18	0	1	53
55	2.543	2367.559	6051	withoutRad18	0	1	54
56	3.079	4018.061	6051	withoutRad18	0	1	55
57	2.846	7080.538	6051	withoutRad18	0	1	56
58	3.429	9268.798	6051	withoutRad18	0	1	57
59	3.744	6508.104	6051	withoutRad18	0	1	58
60	3.068	12873.638	6051	withoutRad18	0	1	59
61	2.741	1166.587	6051	withoutRad18	0	1	60
62	2.869	7164.939	6051	withoutRad18	0	1	61
63	3.453	8214.932	6051	withoutRad18	0	1	62
64	2.764	6212.165	6051	withoutRad18	0	1	63
65	2.811	6387.125	6051	withoutRad18	0	1	64
66	3.289	7373.351	6051	withoutRad18	0	1	65
67	3.651	8604.509	6051	withoutRad18	0	1	66
68	2.858	6478.431	6051	withoutRad18	0	1	67
69	2.799	6029.052	6051	withoutRad18	0	1	68
70	2.683	4481.997	6051	withoutRad18	0	1	69
71	2.764	1438.778	6051	withoutRad18	0	1	70
72	2.951	5313.652	6051	withoutRad18	0	1	71
73	2.753	5337.528	6051	withoutRad18	0	1	72
74	2.683	2586.609	6051	withoutRad18	0	1	73
75	3.418	7049.85	6051	withoutRad18	0	1	74
76	3.044	6071.182	6051	withoutRad18	0	1	75
77	2.648	8023.759	6051	withoutRad18	0	1	76
78	3.161	9278.537	6051	withoutRad18	0	1	77
79	2.776	3538.018	6051	withoutRad18	0	1	78
80	2.741	7032.354	6051	withoutRad18	0	1	79
81	2.939	8111.729	6051	withoutRad18	0	1	80
82	3.056	9221.5	6051	withoutRad18	0	1	81
83	2.811	6236.321	6051	withoutRad18	0	1	82
84	2.566	4818.702	6051	withoutRad18	0	1	83
85	2.904	5765.993	6051	withoutRad18	0	1	84
86	2.741	1607.941	6051	withoutRad18	0	1	85
87	2.811	4452.079	6051	withoutRad18	0	1	86
88	3.371	9761.24	6051	withoutRad18	0	1	87
89	2.834	5711.371	6051	withoutRad18	0	1	88
90	2.858	5539.479	6051	withoutRad18	0	1	89
91	2.624	5549.591	6051	withoutRad18	0	1	90
92	2.531	1190.661	6051	withoutRad18	0	1	91
93	2.893	5896.607	6051	withoutRad18	0	1	92
94	3.196	4059.492	6051	withoutRad18	0	1	93
95	3.079	5790.791	6051	withoutRad18	0	1	94
96	3.476	7209.833	6051	withoutRad18	0	1	95
97	3.068	4154.682	6051	withoutRad18	0	1	96
98	3.033	6754.832	6051	withoutRad18	0	1	97
99	2.729	4740.879	6051	withoutRad18	0	1	98
100	2.869	4345.936	6051	withoutRad18	0	1	99
101	2.799	5876.172	6051	withoutRad18	0	1	100
102	2.613	2351.591	6051	withoutRad18	0	1	101
103	2.986	6343.338	6051	withoutRad18	0	1	102
104	2.729	6558.364	6051	withoutRad18	0	1	103
105	3.033	4560.671	6051	withoutRad18	0	1	104
106	2.648	3928.12	6051	withoutRad18	0	1	105
107	3.149	5319.134	6051	withoutRad18	0	1	106
108	2.729	5323.706	6051	withoutRad18	0	1	107
109	2.939	3358.765	6051	withoutRad18	0	1	108
110	3.184	4477.845	6051	withoutRad18	0	1	109
111	3.616	5558.199	6051	withoutRad18	0	1	110
112	2.053	2718.75	6051	withoutRad18	0	1	111
113	3.208	12408.921	6051	withoutRad18	0	2	0
114	2.589	6988.451	6051	withoutRad18	0	2	1
115	2.589	1771.925	6051	withoutRad18	0	2	2
116	2.788	6018.799	6051	withoutRad18	0	2	3
117	2.939	6890.741	6051	withoutRad18	0	2	4
118	2.624	7706.125	6051	withoutRad18	0	2	5
119	2.718	7086.498	6051	withoutRad18	0	2	6
120	2.648	7269.646	6051	withoutRad18	0	2	7
121	2.858	8070.986	6051	withoutRad18	0	2	8
122	3.301	5198.936	6051	withoutRad18	0	2	9
123	2.776	5069.594	6051	withoutRad18	0	2	10
124	2.508	7599.283	6051	withoutRad18	0	2	11
125	2.648	4732.213	6051	withoutRad18	0	2	12
126	2.648	2438.627	6051	withoutRad18	0	2	13
127	2.858	3675.641	6051	withoutRad18	0	2	14
128	3.301	7556.382	6051	withoutRad18	0	2	15
129	4.491	6582.287	6051	withoutRad18	0	2	16
130	2.893	8993.177	6051	withoutRad18	0	2	17
131	2.519	3304.003	6051	withoutRad18	0	2	18
132	2.659	4950.808	6051	withoutRad18	0	2	19
133	2.578	5158.474	6051	withoutRad18	0	2	20
134	2.683	3603.838	6051	withoutRad18	0	2	21
135	3.149	10800.619	6051	withoutRad18	0	2	22
136	2.753	5532.235	6051	withoutRad18	0	2	23
137	2.496	10245.798	6051	withoutRad18	0	2	24
138	1.633	3236.48	6051	withoutRad18	0	2	25
139	2.893	8337.124	6051	withoutRad18	0	2	26
140	2.589	5155.266	6051	withoutRad18	0	2	27
141	2.858	9170.307	6051	withoutRad18	0	2	28
142	2.764	9426.577	6051	withoutRad18	0	2	29
143	3.173	7505.854	6051	withoutRad18	0	2	30
144	2.543	7580.55	6051	withoutRad18	0	2	31
145	2.811	3265.698	6051	withoutRad18	0	2	32
146	2.718	6637.539	6051	withoutRad18	0	2	33
147	2.601	5163.28	6051	withoutRad18	0	2	34
148	2.858	5192.451	6051	withoutRad18	0	2	35
149	2.799	8615.054	6051	withoutRad18	0	2	36
150	2.718	5595.186	6051	withoutRad18	0	2	37
151	2.671	6606.081	6051	withoutRad18	0	2	38
152	2.834	7088.784	6051	withoutRad18	0	2	39
153	2.834	8235.332	6051	withoutRad18	0	2	40
154	3.021	5955.207	6051	withoutRad18	0	2	41
155	2.998	6068.021	6051	withoutRad18	0	2	42
156	2.624	4265.886	6051	withoutRad18	0	2	43
157	3.009	7310.587	6051	withoutRad18	0	2	44
158	2.963	4367.095	6051	withoutRad18	0	2	45
159	2.799	7493.548	6051	withoutRad18	0	2	46
160	2.753	8552.733	6051	withoutRad18	0	2	47
161	2.671	3714.459	6051	withoutRad18	0	2	48
162	2.648	6478.967	6051	withoutRad18	0	2	49
163	2.776	6719.712	6051	withoutRad18	0	2	50
164	2.706	3948.019	6051	withoutRad18	0	2	51
165	2.391	1155.716	6051	withoutRad18	0	2	52
166	2.881	8312.14	6051	withoutRad18	0	2	53
167	3.103	4797.59	6051	withoutRad18	0	2	54
168	3.418	5478.301	6051	withoutRad18	0	2	55
169	2.624	7510.263	6051	withoutRad18	0	2	56
170	2.694	9243.382	6051	withoutRad18	0	2	57
171	2.648	7291.493	6051	withoutRad18	0	2	58
172	2.578	5828.069	6051	withoutRad18	0	2	59
173	3.208	7186.225	6051	withoutRad18	0	2	60
174	3.406	9341.161	6051	withoutRad18	0	2	61
175	2.228	1583.913	6051	withoutRad18	0	2	62
176	2.776	7634.986	6051	withoutRad18	0	2	63
177	2.764	5814.644	6051	withoutRad18	0	2	64
178	2.846	7842.745	6051	withoutRad18	0	2	65
179	2.694	5698.506	6051	withoutRad18	0	2	66
180	3.033	6573.002	6051	withoutRad18	0	2	67
181	2.484	9120.012	6051	withoutRad18	0	2	68
182	2.939	3100.501	6051	withoutRad18	0	2	69
183	2.659	2294.006	6051	withoutRad18	0	2	70
184	2.648	6222.907	6051	withoutRad18	0	2	71
185	2.869	3814.023	6051	withoutRad18	0	2	72
186	2.135	974.131	6051	withoutRad18	0	2	73
187	2.624	6231.562	6051	withoutRad18	0	2	74
188	3.231	10103.847	6051	withoutRad18	0	2	75
189	2.473	4175.245	6051	withoutRad18	0	2	76
190	2.951	3256.402	6051	withoutRad18	0	2	77
191	2.438	1092.963	6051	withoutRad18	0	2	78
192	2.624	5209.866	6051	withoutRad18	0	2	79
193	2.741	3831.262	6051	withoutRad18	0	2	80
194	3.009	4526.67	6051	withoutRad18	0	2	81
195	3.161	5525.307	6051	withoutRad18	0	2	82
196	3.044	4369.334	6051	withoutRad18	0	2	83
197	2.788	4279.405	6051	withoutRad18	0	2	84
198	3.301	3544.631	6051	withoutRad18	0	2	85
199	4.129	1782.784	6051	withoutRad18	0	2	86
200	3.464	8211.013	6051	withoutRad18	0	2	87
201	2.998	9903.937	6051	withoutRad18	0	2	88
202	3.161	7031.992	6051	withoutRad18	0	2	89
203	3.196	6577.061	6051	withoutRad18	0	2	90
204	3.196	8081.426	6051	withoutRad18	0	2	91
205	3.091	4973.891	6051	withoutRad18	0	2	92
206	2.648	6546.653	6051	withoutRad18	0	2	93
207	2.636	5803.237	6051	withoutRad18	0	2	94
208	2.776	5593.623	6051	withoutRad18	0	2	95
209	2.648	3978.754	6051	withoutRad18	0	2	96
210	2.963	5579.521	6051	withoutRad18	0	2	97
211	2.601	2952.112	6051	withoutRad18	0	2	98
212	2.858	5365.522	6051	withoutRad18	0	2	99
213	2.846	6016.968	6051	withoutRad18	0	2	100
214	2.776	4258.235	6051	withoutRad18	0	2	101
215	2.939	5875.483	6051	withoutRad18	0	2	102
216	2.403	1739.674	6051	withoutRad18	0	2	103
217	2.484	4864.168	6051	withoutRad18	0	2	104
218	3.359	6535.654	6051	withoutRad18	0	2	105
219	3.289	5921.16	6051	withoutRad18	0	2	106
220	2.963	4875.575	6051	withoutRad18	0	2	107
221	2.776	6071.66	6051	withoutRad18	0	2	108
222	2.823	4953.992	6051	withoutRad18	0	2	109
223	3.184	9722.119	6051	withoutRad18	0	2	110
224	3.138	10599.427	6051	withoutRad18	0	2	111
225	2.776	4743.072	6051	withoutRad18	0	2	112
226	2.998	2384.308	6051	withoutRad18	0	2	113
227	2.146	2871.059	6051	withoutRad18	0	2	114
228	3.021	9978.937	6051	withoutRad18	0	2	115
229	2.951	5636.29	6051	withoutRad18	0	2	116
230	2.333	3428.668	6051	withoutRad18	0	2	117
231	2.753	5785.951	6051	withoutRad18	0	2	118
232	3.091	7684.885	6051	withoutRad18	0	2	119
233	2.135	827.141	6051	withoutRad18	0	2	120
234	2.869	6433.827	6051	withoutRad18	0	2	121
235	2.799	5085.912	6051	withoutRad18	0	2	122
236	2.589	5650.24	6051	withoutRad18	0	2	123
237	2.1	3342.366	6051	withoutRad18	0	2	124
238	2.858	6918.058	6051	withoutRad18	0	2	125
239	3.091	4200.626	6051	withoutRad18	0	2	126
240	2.869	5470.008	6051	withoutRad18	0	2	127
241	2.706	2026.34	6051	withoutRad18	0	2	128
242	3.091	5300.856	6051	withoutRad18	0	2	129
243	2.624	4602.264	6051	withoutRad18	0	3	0
244	3.219	9799.556	6051	withoutRad18	0	3	1
245	3.534	11439.818	6051	withoutRad18	0	3	2
246	3.348	8120.605	6051	withoutRad18	0	3	3
247	2.764	7342.185	6051	withoutRad18	0	3	4
248	3.161	6396.106	6051	withoutRad18	0	3	5
249	3.068	9091.551	6051	withoutRad18	0	3	6
250	3.091	8585.567	6051	withoutRad18	0	3	7
251	3.581	6136.185	6051	withoutRad18	0	3	8
252	2.764	6775.081	6051	withoutRad18	0	3	9
253	3.114	3174.066	6051	withoutRad18	0	3	10
254	3.336	4234.125	6051	withoutRad18	0	3	11
255	2.858	5359.62	6051	withoutRad18	0	3	12
256	2.916	7556.196	6051	withoutRad18	0	3	13
257	2.788	6599.223	6051	withoutRad18	0	3	14
258	2.566	1449.824	6051	withoutRad18	0	3	15
259	2.846	2028.743	6051	withoutRad18	0	3	16
260	3.616	6510.168	6051	withoutRad18	0	3	17
261	3.429	10829.021	6051	withoutRad18	0	3	18
262	2.963	9825.952	6051	withoutRad18	0	3	19
263	2.799	5402.73	6051	withoutRad18	0	3	20
264	2.951	8070.415	6051	withoutRad18	0	3	21
265	2.729	4914.172	6051	withoutRad18	0	3	22
266	2.881	6885.143	6051	withoutRad18	0	3	23
267	3.394	8042.678	6051	withoutRad18	0	3	24
268	2.648	5089.353	6051	withoutRad18	0	3	25
269	3.103	6037.321	6051	withoutRad18	0	3	26
270	2.589	3355.336	6051	withoutRad18	0	3	27
271	2.823	4294.825	6051	withoutRad18	0	3	28
272	2.729	2059.384	6051	withoutRad18	0	3	29
273	3.359	8071.126	6051	withoutRad18	0	3	30
274	2.963	6883.043	6051	withoutRad18	0	3	31
275	3.056	4774.285	6051	withoutRad18	0	3	32
276	3.021	6243.436	6051	withoutRad18	0	3	33
277	3.149	8660.707	6051	withoutRad18	0	3	34
278	3.488	7399.14	6051	withoutRad18	0	3	35
279	2.683	4527.93	6051	withoutRad18	0	3	36
280	3.756	10947.131	6051	withoutRad18	0	3	37
281	4.981	12883.343	6051	withoutRad18	0	3	38
282	3.499	10699.9	6051	withoutRad18	0	3	39
283	3.208	5653.378	6051	withoutRad18	0	3	40
284	3.056	7918.211	6051	withoutRad18	0	3	41
285	3.091	5130.76	6051	withoutRad18	0	3	42
286	3.418	7944.222	6051	withoutRad18	0	3	43
287	6.019	14987.89	6051	withoutRad18	0	3	44
288	2.974	6813.141	6051	withoutRad18	0	3	45
289	2.811	4457.759	6051	withoutRad18	0	3	46
290	2.858	7272.177	6051	withoutRad18	0	3	47
291	3.243	5784.003	6051	withoutRad18	0	3	48
292	2.893	3745.077	6051	withoutRad18	0	3	49
293	3.628	5500.812	6051	withoutRad18	0	3	50
294	3.126	3977.284	6051	withoutRad18	0	3	51
295	2.951	6623.367	6051	withoutRad18	0	3	52
296	3.744	4617.918	6051	withoutRad18	0	3	53
297	3.301	11324.928	6051	withoutRad18	0	3	54
298	3.453	8220.566	6051	withoutRad18	0	3	55
299	3.989	10753.893	6051	withoutRad18	0	3	56
300	3.523	6607.119	6051	withoutRad18	0	3	57
301	2.694	1978.296	6051	withoutRad18	0	3	58
302	3.009	6683.612	6051	withoutRad18	0	3	59
303	3.453	7856.66	6051	withoutRad18	0	3	60
304	2.753	7606.526	6051	withoutRad18	0	3	61
305	3.721	11405.607	6051	withoutRad18	0	3	62
306	2.624	5621.605	6051	withoutRad18	0	3	63
307	3.814	6208.771	6051	withoutRad18	0	3	64
308	2.834	2546.718	6051	withoutRad18	0	3	65
309	2.893	5384.756	6051	withoutRad18	0	3	66
310	2.951	5099.221	6051	withoutRad18	0	3	67
311	3.266	6400.725	6051	withoutRad18	0	3	68
312	7.418	17757.309	6051	withoutRad18	0	3	69
313	4.071	9583.679	6051	withoutRad18	0	3	70
314	3.079	4034.811	6051	withoutRad18	0	3	71
315	2.823	3891.647	6051	withoutRad18	0	3	72
316	2.939	5651.418	6051	withoutRad18	0	3	73
317	3.674	6894.625	6051	withoutRad18	0	3	74
318	2.846	5110.92	6051	withoutRad18	0	3	75
319	3.196	4060.647	6051	withoutRad18	0	3	76
320	3.289	9505.553	6051	withoutRad18	0	3	77
321	3.453	6383.497	6051	withoutRad18	0	3	78
322	3.313	9993.948	6051	withoutRad18	0	3	79
323	2.193	1246.1	6051	withoutRad18	0	3	80
324	2.566	5213.505	6051	withoutRad18	0	3	81
325	3.126	5795.025	6051	withoutRad18	0	3	82
326	2.823	7572.047	6051	withoutRad18	0	3	83
327	4.211	8742.541	6051	withoutRad18	0	3	84
328	3.044	8065.073	6051	withoutRad18	0	3	85
329	2.963	6311.857	6051	withoutRad18	0	3	86
330	2.531	4008.987	6051	withoutRad18	0	3	87
331	2.928	6313.28	6051	withoutRad18	0	3	88
332	3.628	7143.897	6051	withoutRad18	0	3	89
333	3.977	9119.673	6051	withoutRad18	0	3	90
334	3.324	6275.115	6051	withoutRad18	0	3	91
335	2.998	8262.941	6051	withoutRad18	0	3	92
336	3.546	7649.181	6051	withoutRad18	0	3	93
337	2.741	3653.468	6051	withoutRad18	0	3	94
338	3.091	4738.232	6051	withoutRad18	0	3	95
339	3.161	3527.963	6051	withoutRad18	0	3	96
340	3.033	5260.114	6051	withoutRad18	0	3	97
341	3.091	4101.949	6051	withoutRad18	0	3	98
342	3.394	4722.999	6051	withoutRad18	0	3	99
343	2.403	2366.906	6051	withoutRad18	0	3	100
344	2.193	903.412	6051	withoutRad18	0	3	101
345	3.009	7956.423	6051	withoutRad18	0	3	102
346	3.126	7632.828	6051	withoutRad18	0	3	103
347	2.753	5214.846	6051	withoutRad18	0	3	104
348	2.764	5173.532	6051	withoutRad18	0	3	105
349	3.441	8968.391	6051	withoutRad18	0	3	106
350	2.181	5574.809	6051	withoutRad18	0	3	107
351	1.283	2806.79	6051	withoutRad18	0	3	108
352	3.429	5944.523	6051	withoutRad18	0	3	109
353	3.219	7919.191	6051	withoutRad18	0	3	110
354	3.068	4316.741	6051	withoutRad18	0	3	111
355	3.278	6500.86	6051	withoutRad18	0	3	112
356	3.219	5556.87	6051	withoutRad18	0	3	113
357	2.088	730.295	6051	withoutRad18	120	1	0
358	2.088	2714.446	6051	withoutRad18	120	1	1
359	3.196	56843.104	6051	withoutRad18	120	1	2
360	3.091	11923.816	6051	withoutRad18	120	1	3
361	2.03	4664.842	6051	withoutRad18	120	1	4
362	3.254	38163.372	6051	withoutRad18	120	1	5
363	2.239	1220.859	6051	withoutRad18	120	1	6
364	3.313	31861.009	6051	withoutRad18	120	1	7
365	2.893	7966.687	6051	withoutRad18	120	1	8
366	3.651	30002.374	6051	withoutRad18	120	1	9
367	3.488	16654.092	6051	withoutRad18	120	1	10
368	2.858	3862.417	6051	withoutRad18	120	1	11
369	3.138	13635.111	6051	withoutRad18	120	1	12
370	2.951	7785.487	6051	withoutRad18	120	1	13
371	1.948	1961.255	6051	withoutRad18	120	1	14
372	2.193	1327.865	6051	withoutRad18	120	1	15
373	3.266	19649.244	6051	withoutRad18	120	1	16
374	1.971	992.816	6051	withoutRad18	120	1	17
375	2.065	3479.943	6051	withoutRad18	120	1	18
376	1.808	2653.14	6051	withoutRad18	120	1	19
377	2.274	2466.364	6051	withoutRad18	120	1	20
378	2.204	1214.234	6051	withoutRad18	120	1	21
379	1.913	593.989	6051	withoutRad18	120	1	22
380	3.184	21509.349	6051	withoutRad18	120	1	23
381	1.983	7577.214	6051	withoutRad18	120	1	24
382	1.89	12736.971	6051	withoutRad18	120	1	25
383	3.628	18941.018	6051	withoutRad18	120	2	0
384	3.907	39999.274	6051	withoutRad18	120	2	1
385	3.033	8389.379	6051	withoutRad18	120	2	2
386	3.033	2455.295	6051	withoutRad18	120	2	3
387	2.624	5936.626	6051	withoutRad18	120	2	4
388	3.079	7249.351	6051	withoutRad18	120	2	5
389	3.569	15020.234	6051	withoutRad18	120	2	6
390	3.581	22109.858	6051	withoutRad18	120	2	7
391	3.814	19907.299	6051	withoutRad18	120	2	8
392	2.368	4978.557	6051	withoutRad18	120	2	9
393	3.348	7895.163	6051	withoutRad18	120	2	10
394	1.808	493.142	6051	withoutRad18	120	2	11
395	2.379	3616.12	6051	withoutRad18	120	2	12
396	3.662	19821.673	6051	withoutRad18	120	2	13
397	2.683	14750.423	6051	withoutRad18	120	2	14
398	2.158	1390.489	6051	withoutRad18	120	2	15
399	3.103	8260.923	6051	withoutRad18	120	2	16
400	2.764	3585.234	6051	withoutRad18	120	2	17
401	3.604	33315.802	6051	withoutRad18	120	2	18
402	3.523	5762.623	6051	withoutRad18	120	3	0
403	4.211	20119.665	6051	withoutRad18	120	3	1
404	2.368	2376.517	6051	withoutRad18	120	3	2
405	3.546	22865.406	6051	withoutRad18	120	3	3
406	3.616	12213.573	6051	withoutRad18	120	3	4
407	3.616	10232.419	6051	withoutRad18	120	3	5
408	3.009	31703.813	6051	withoutRad18	120	3	6
409	3.861	12880.882	6051	withoutRad18	120	3	7
410	2.624	1811.233	6051	withoutRad18	120	3	8
411	5.342	44811.467	6051	withoutRad18	120	3	9
412	5.062	48703.907	6051	withoutRad18	120	3	10
413	4.281	31368.765	6051	withoutRad18	120	3	11
414	2.823	1639.527	6051	withoutRad18	120	3	12
415	2.309	4531.476	6051	withoutRad18	120	3	13
416	3.639	36101.083	6051	withoutRad18	120	3	14
417	2.706	9444.143	6051	withoutRad18	120	3	15
418	3.837	34764.739	6051	withoutRad18	120	3	16
419	2.204	2977.213	6051	withoutRad18	120	3	17
420	3.919	22156.048	6051	withoutRad18	120	3	18
421	4.327	37234.614	6051	withoutRad18	120	3	19
422	5.144	45220.43	6051	withoutRad18	120	4	0
423	2.414	3512.847	6051	withoutRad18	120	4	1
424	5.086	42653.253	6051	withoutRad18	120	4	2
425	3.639	37773.118	6051	withoutRad18	120	4	3
426	4.444	33155.958	6051	withoutRad18	120	4	4
427	2.589	4824.207	6051	withoutRad18	120	4	5
428	4.654	11238.509	6051	withoutRad18	120	4	6
429	5.365	34190.403	6051	withoutRad18	120	4	7
430	5.249	31338.124	6051	withoutRad18	120	4	8
431	2.566	4339.883	6051	withoutRad18	120	4	9
432	4.794	36606.146	6051	withoutRad18	120	4	10
433	4.911	46988.272	6051	withoutRad18	120	4	11
434	6.287	50415.47	6051	withoutRad18	120	4	12
435	1.225	1180.478	6051	withoutRad18	120	5	0
436	4.176	20324.637	6051	withoutRad18	120	5	1
437	2.111	2397.827	6051	withoutRad18	120	5	2
438	2.531	1244.817	6051	withoutRad18	120	5	3
439	3.779	25966.199	6051	withoutRad18	120	5	4
440	2.1	694.486	6051	withoutRad18	120	5	5
441	3.931	25930.005	6051	withoutRad18	120	5	6
442	5.167	50515.513	6051	withoutRad18	120	5	7
443	2.298	6575.522	6051	withoutRad18	120	5	8
444	5.295	64394.518	6051	withoutRad18	120	5	9
445	3.954	28231.977	6051	withoutRad18	120	5	10
446	2.041	4634.387	6051	withoutRad18	120	5	11
447	1.761	4045.962	6051	withoutRad18	120	5	12
448	2.158	2867.863	6051	withoutRad18	120	5	13
449	3.534	21729.659	6051	withoutRad18	120	5	14
450	4.316	28371.747	6051	withoutRad18	120	5	15
451	2.963	11549.588	6051	withoutRad18	120	6	0
452	3.569	42913.722	6051	withoutRad18	120	6	1
453	2.216	1921.971	6051	withoutRad18	120	6	2
454	2.274	20813.965	6051	withoutRad18	120	6	3
455	3.931	59308.407	6051	withoutRad18	120	6	4
456	3.616	21253.359	6051	withoutRad18	120	6	5
457	4.141	67845.651	6051	withoutRad18	120	6	6
458	3.313	13244.915	6051	withoutRad18	120	6	7
459	4.327	57159.129	6051	withoutRad18	120	6	8
460	2.414	1751.758	6051	withoutRad18	120	6	9
461	2.368	4364.727	6051	withoutRad18	120	6	10
462	3.243	5391.696	6051	withoutRad18	120	6	11
463	4.281	45946.607	6051	withoutRad18	120	6	12
464	3.348	3594.145	6051	withoutRad18	120	6	13
465	4.036	61607.044	6051	withoutRad18	120	6	14
466	3.931	52256.691	6051	withoutRad18	120	6	15
467	2.239	14633.246	6051	withoutRad18	120	6	16
468	3.196	7063.952	6051	withoutRad18	120	6	17
469	3.861	44278.445	6051	withoutRad18	120	6	18
470	4.082	47873.827	6051	withoutRad18	120	6	19
471	3.523	41849.802	6051	withoutRad18	120	6	20
472	4.374	40063.531	6051	withoutRad18	120	7	0
473	2.03	5652.001	6051	withoutRad18	120	7	1
474	1.948	7286.023	6051	withoutRad18	120	7	2
475	3.709	41881.272	6051	withoutRad18	120	7	3
476	2.228	2861.319	6051	withoutRad18	120	7	4
477	2.193	2156.289	6051	withoutRad18	120	7	5
478	3.837	18077.812	6051	withoutRad18	120	7	6
479	4.047	37294.905	6051	withoutRad18	120	7	7
480	3.126	971.133	6051	withoutRad18	120	7	8
481	4.339	58233.99	6051	withoutRad18	120	7	9
482	2.193	2739.127	6051	withoutRad18	120	7	10
483	4.771	41298.095	6051	withoutRad18	120	7	11
484	4.047	24269.541	6051	withoutRad18	120	7	12
485	3.534	19362.905	6051	withoutRad18	120	7	13
486	2.251	5726.966	6051	withoutRad18	120	7	14
487	2.823	17680.35	6051	withoutRad18	120	7	15
488	4.397	21475.174	6051	withoutRad18	40	1	0
489	4.817	24316.967	6051	withoutRad18	40	1	1
490	5.202	22915.223	6051	withoutRad18	40	1	2
491	3.091	16415.517	6051	withoutRad18	40	1	3
492	4.514	30138.108	6051	withoutRad18	40	1	4
493	4.339	43958.233	6051	withoutRad18	40	1	5
494	3.581	4533.167	6051	withoutRad18	40	1	6
495	3.488	14658.405	6051	withoutRad18	40	1	7
496	5.389	27923.324	6051	withoutRad18	40	1	8
497	4.316	17260.189	6051	withoutRad18	40	1	9
498	3.056	10941.695	6051	withoutRad18	40	1	10
499	3.196	5539.525	6051	withoutRad18	40	1	11
500	4.992	23788.553	6051	withoutRad18	40	1	12
501	3.173	8617.095	6051	withoutRad18	40	1	13
502	5.33	23605.032	6051	withoutRad18	40	1	14
503	1.761	2462.609	6051	withoutRad18	40	1	15
504	3.429	13181.988	6051	withoutRad18	40	1	16
505	4.047	16021.367	6051	withoutRad18	40	1	17
506	3.709	28687.69	6051	withoutRad18	40	1	18
507	4.537	27927.687	6051	withoutRad18	40	1	19
508	3.616	21569.769	6051	withoutRad18	40	1	20
509	4.502	27658.995	6051	withoutRad18	40	1	21
510	3.394	18818.091	6051	withoutRad18	40	1	22
511	4.094	17321.938	6051	withoutRad18	40	1	23
512	4.981	17170.644	6051	withoutRad18	40	1	24
513	4.584	32235.96	6051	withoutRad18	40	1	25
514	4.397	25728.649	6051	withoutRad18	40	1	26
515	5.109	16607.541	6051	withoutRad18	40	1	27
516	2.963	4425.147	6051	withoutRad18	40	1	28
517	2.998	5949.107	6051	withoutRad18	40	1	29
518	3.907	21095.242	6051	withoutRad18	40	1	30
519	5.295	26104.837	6051	withoutRad18	40	1	31
520	4.782	20051.839	6051	withoutRad18	40	1	32
521	2.298	1879.094	6051	withoutRad18	40	1	33
522	3.476	10971.438	6051	withoutRad18	40	1	34
523	3.021	12456.814	6051	withoutRad18	40	1	35
524	3.476	2893.337	6051	withoutRad18	40	1	36
525	2.823	3887.448	6051	withoutRad18	40	1	37
526	3.079	5702.915	6051	withoutRad18	40	1	38
527	5.75	20572.345	6051	withoutRad18	40	1	39
528	6.858	22538.825	6051	withoutRad18	40	1	40
529	3.558	10818.838	6051	withoutRad18	40	1	41
530	4.386	21555.679	6051	withoutRad18	40	1	42
531	3.814	26381.087	6051	withoutRad18	40	1	43
532	3.429	14955.814	6051	withoutRad18	40	1	44
533	3.593	17028.6	6051	withoutRad18	40	1	45
534	4.316	14884.185	6051	withoutRad18	40	1	46
535	5.61	26776.45	6051	withoutRad18	40	1	47
536	3.919	25234.259	6051	withoutRad18	40	1	48
537	4.397	13427.434	6051	withoutRad18	40	1	49
538	5.062	27254.172	6051	withoutRad18	40	1	50
539	4.841	13235.712	6051	withoutRad18	40	1	51
540	3.744	12334.073	6051	withoutRad18	40	1	52
541	2.928	3972.782	6051	withoutRad18	40	1	53
542	4.374	23894.45	6051	withoutRad18	40	1	54
543	3.243	7060.091	6051	withoutRad18	40	1	55
544	4.304	19969.351	6051	withoutRad18	40	1	56
545	3.254	10682.731	6051	withoutRad18	40	1	57
546	3.628	3140.672	6051	withoutRad18	40	1	58
547	2.788	23371.413	6051	withoutRad18	40	2	0
548	2.03	1206.268	6051	withoutRad18	40	2	1
549	3.091	21204.755	6051	withoutRad18	40	2	2
550	2.216	8971.284	6051	withoutRad18	40	2	3
551	2.263	3336.942	6051	withoutRad18	40	2	4
552	1.423	6660.949	6051	withoutRad18	40	2	5
553	2.519	16426.4	6051	withoutRad18	40	2	6
554	2.088	3256.694	6051	withoutRad18	40	2	7
555	2.613	2412.943	6051	withoutRad18	40	2	8
556	2.263	1580.985	6051	withoutRad18	40	2	9
557	1.82	6816.722	6051	withoutRad18	40	2	10
558	3.254	18355.474	6051	withoutRad18	40	2	11
559	2.158	3422.742	6051	withoutRad18	40	2	12
560	2.858	13901.517	6051	withoutRad18	40	2	13
561	2.834	15742.551	6051	withoutRad18	40	2	14
562	2.1	11400.044	6051	withoutRad18	40	2	15
563	2.216	4255.459	6051	withoutRad18	40	2	16
564	2.811	20880.496	6051	withoutRad18	40	2	17
565	2.473	12121.917	6051	withoutRad18	40	2	18
566	2.683	16712.296	6051	withoutRad18	40	2	19
567	3.348	22069.058	6051	withoutRad18	40	2	20
568	2.496	19393.733	6051	withoutRad18	40	2	21
569	2.053	2079.843	6051	withoutRad18	40	2	22
570	2.438	4268.989	6051	withoutRad18	40	2	23
571	2.03	7699.675	6051	withoutRad18	40	2	24
572	1.96	3940.262	6051	withoutRad18	40	2	25
573	3.278	21624.671	6051	withoutRad18	40	2	26
574	1.75	8699.338	6051	withoutRad18	40	2	27
575	1.283	5089.12	6051	withoutRad18	40	2	28
576	2.624	12100.304	6051	withoutRad18	40	2	29
577	2.776	9949.824	6051	withoutRad18	40	2	30
578	2.111	13443.052	6051	withoutRad18	40	2	31
579	1.236	5267.544	6051	withoutRad18	40	2	32
580	2.694	8423.484	6051	withoutRad18	40	2	33
581	2.998	17014.778	6051	withoutRad18	40	2	34
582	2.1	8601.558	6051	withoutRad18	40	2	35
583	1.89	917.432	6051	withoutRad18	40	2	36
584	2.543	5290.615	6051	withoutRad18	40	2	37
585	3.721	18587.435	6051	withoutRad18	40	3	0
586	2.706	1480.278	6051	withoutRad18	40	3	1
587	2.998	6871.484	6051	withoutRad18	40	3	2
588	4.701	35185.622	6051	withoutRad18	40	3	3
589	4.397	25470.21	6051	withoutRad18	40	3	4
590	5.074	35668.897	6051	withoutRad18	40	3	5
591	5.307	38629.885	6051	withoutRad18	40	3	6
592	4.106	15055.063	6051	withoutRad18	40	3	7
593	4.444	28135.353	6051	withoutRad18	40	3	8
594	4.222	42487.776	6051	withoutRad18	40	3	9
595	4.316	31106.827	6051	withoutRad18	40	3	10
596	1.971	950.814	6051	withoutRad18	40	3	11
597	4.444	25217.288	6051	withoutRad18	40	3	12
598	3.837	36734.683	6051	withoutRad18	40	3	13
599	3.173	3423.011	6051	withoutRad18	40	3	14
600	4.082	15867.531	6051	withoutRad18	40	3	15
601	4.304	22815.81	6051	withoutRad18	40	3	16
602	4.864	32898.697	6051	withoutRad18	40	3	17
603	3.091	13801.148	6051	withoutRad18	40	3	18
604	4.537	18276.893	6051	withoutRad18	40	3	19
605	3.604	10474.109	6051	withoutRad18	40	3	20
606	3.476	14570.342	6051	withoutRad18	40	3	21
607	4.491	18220.906	6051	withoutRad18	40	3	22
608	4.141	14155.069	6051	withoutRad18	40	3	23
609	4.222	10878.371	6051	withoutRad18	40	3	24
610	4.701	33642.942	6051	withoutRad18	40	3	25
611	2.636	1325.392	6051	withoutRad18	40	3	26
612	1.54	620.536	6051	withoutRad18	40	3	27
613	5.622	51995.756	6051	withoutRad18	40	3	28
614	4.094	11980.363	6051	withoutRad18	40	3	29
615	3.558	21772.746	6051	withoutRad18	40	4	0
616	4.152	14341.938	6051	withoutRad18	40	4	1
617	4.071	17602.399	6051	withoutRad18	40	4	2
618	2.706	11538.239	6051	withoutRad18	40	4	3
619	3.814	18906.819	6051	withoutRad18	40	4	4
620	3.418	21535.022	6051	withoutRad18	40	4	5
621	3.103	13845.413	6051	withoutRad18	40	4	6
622	4.549	23056.252	6051	withoutRad18	40	4	7
623	4.561	7791.05	6051	withoutRad18	40	4	8
624	4.432	20962.821	6051	withoutRad18	40	4	9
625	3.313	6007.053	6051	withoutRad18	40	4	10
626	4.514	32187.403	6051	withoutRad18	40	4	11
627	3.662	18428.782	6051	withoutRad18	40	4	12
628	4.584	19400.72	6051	withoutRad18	40	4	13
629	4.246	30007.32	6051	withoutRad18	40	4	14
630	3.569	7782.372	6051	withoutRad18	40	4	15
631	4.479	23921.884	6051	withoutRad18	40	4	16
632	5.051	26306.962	6051	withoutRad18	40	4	17
633	4.176	16900.39	6051	withoutRad18	40	4	18
634	3.406	23700.653	6051	withoutRad18	40	4	19
635	3.149	9124.945	6051	withoutRad18	40	4	20
636	3.499	12736.936	6051	withoutRad18	40	4	21
637	4.012	13804.216	6051	withoutRad18	40	4	22
638	3.861	22353.146	6051	withoutRad18	40	4	23
639	3.126	8811.336	6051	withoutRad18	40	4	24
640	3.942	13849.577	6051	withoutRad18	40	4	25
641	3.756	29016.521	6051	withoutRad18	40	4	26
642	4.094	15227.142	6051	withoutRad18	40	4	27
643	1.295	1132.551	6051	withoutRad18	40	4	28
644	4.421	44304.619	6051	withoutRad18	80	1	0
645	2.893	2362.077	6051	withoutRad18	80	1	1
646	3.709	33734.994	6051	withoutRad18	80	1	2
647	2.344	2308.562	6051	withoutRad18	80	1	3
648	3.208	1448.645	6051	withoutRad18	80	1	4
649	3.336	18369.622	6051	withoutRad18	80	1	5
650	2.403	5187.681	6051	withoutRad18	80	1	6
651	4.246	27279.507	6051	withoutRad18	80	1	7
652	2.519	1003.489	6051	withoutRad18	80	1	8
653	3.791	5874.2	6051	withoutRad18	80	1	9
654	2.508	1439.827	6051	withoutRad18	80	1	10
655	2.858	12221.003	6051	withoutRad18	80	1	11
656	3.802	10736.805	6051	withoutRad18	80	1	12
657	2.659	7844.098	6051	withoutRad18	80	1	13
658	3.429	7643.687	6051	withoutRad18	80	1	14
659	2.869	1163.682	6051	withoutRad18	80	1	15
660	2.589	832.133	6051	withoutRad18	80	1	16
661	3.814	6689.421	6051	withoutRad18	80	1	17
662	1.481	4547.7	6051	withoutRad18	80	2	0
663	2.543	22906.918	6051	withoutRad18	80	2	1
664	2.193	7655.433	6051	withoutRad18	80	2	2
665	3.313	10111.37	6051	withoutRad18	80	2	3
666	3.593	13323.052	6051	withoutRad18	80	2	4
667	4.129	46540.41	6051	withoutRad18	80	2	5
668	2.729	4093.866	6051	withoutRad18	80	2	6
669	3.476	29812.438	6051	withoutRad18	80	2	7
670	6.229	42916.708	6051	withoutRad18	80	2	8
671	3.651	32440.815	6051	withoutRad18	80	2	9
672	3.196	31350.977	6051	withoutRad18	80	2	10
673	3.534	33396.283	6051	withoutRad18	80	2	11
674	3.744	41103.411	6051	withoutRad18	80	2	12
675	3.558	18197.555	6051	withoutRad18	80	2	13
676	2.111	3308.622	6051	withoutRad18	80	2	14
677	3.791	12502.688	6051	withoutRad18	80	2	15
678	2.228	1757.846	6051	withoutRad18	80	2	16
679	3.138	2827.202	6051	withoutRad18	80	2	17
680	4.129	34090.629	6051	withoutRad18	80	2	18
681	5.342	25003.767	6051	withoutRad18	80	2	19
682	3.628	7619.648	6051	withoutRad18	80	2	20
683	3.779	9953.311	6051	withoutRad18	80	2	21
684	4.829	15438.132	6051	withoutRad18	80	2	22
685	3.091	33765.157	6051	withoutRad18	80	2	23
686	2.065	1908.044	6051	withoutRad18	80	2	24
687	2.648	3508.135	6051	withoutRad18	80	2	25
688	2.566	3347.183	6051	withoutRad18	80	2	26
689	3.184	13174.045	6051	withoutRad18	80	2	27
690	4.269	4655.487	6051	withoutRad18	80	2	28
691	2.344	4713.702	6051	withoutRad18	80	2	29
692	2.998	34683.965	6051	withoutRad18	80	2	30
693	3.208	22603.724	6051	withoutRad18	80	2	31
694	2.508	4699.122	6051	withoutRad18	80	2	32
695	2.998	24770.86	6051	withoutRad18	80	2	33
696	2.473	9619.511	6051	withoutRad18	80	2	34
697	2.624	16491.87	6051	withoutRad18	80	2	35
698	4.082	32150.731	6051	withoutRad18	80	2	36
699	3.616	14970.009	6051	withoutRad18	80	2	37
700	1.843	1203.072	6051	withoutRad18	80	2	38
701	3.231	20704.242	6051	withoutRad18	80	2	39
702	5.47	40965.368	6051	withoutRad18	80	2	40
703	2.216	7383.312	6051	withoutRad18	80	2	41
704	3.418	22097.005	6051	withoutRad18	80	2	42
705	2.589	688.643	6051	withoutRad18	80	3	0
706	2.788	9815.676	6051	withoutRad18	80	3	1
707	2.916	14079.463	6051	withoutRad18	80	3	2
708	2.041	2342.12	6051	withoutRad18	80	3	3
709	2.216	1141.042	6051	withoutRad18	80	3	4
710	3.709	30561.815	6051	withoutRad18	80	3	5
711	2.543	5331.428	6051	withoutRad18	80	3	6
712	1.715	8385.436	6051	withoutRad18	80	3	7
713	2.484	10443.117	6051	withoutRad18	80	3	8
714	3.184	11782.576	6051	withoutRad18	80	3	9
715	2.17	1861.668	6051	withoutRad18	80	3	10
716	2.811	1546.401	6051	withoutRad18	80	3	11
717	2.986	13034.123	6051	withoutRad18	80	3	12
718	3.581	24227.913	6051	withoutRad18	80	3	13
719	3.243	22976.295	6051	withoutRad18	80	3	14
720	2.834	10164.43	6051	withoutRad18	80	3	15
721	2.974	14662.523	6051	withoutRad18	80	3	16
722	2.146	2109.224	6051	withoutRad18	80	3	17
723	2.17	1727.088	6051	withoutRad18	80	3	18
724	2.309	969.243	6051	withoutRad18	80	3	19
725	3.243	16854.725	6051	withoutRad18	80	3	20
726	2.461	7817.983	6051	withoutRad18	80	3	21
727	3.651	19563.572	6051	withoutRad18	80	3	22
728	2.823	22274.857	6051	withoutRad18	80	4	0
729	4.129	41275.28	6051	withoutRad18	80	4	1
730	2.391	8043.833	6051	withoutRad18	80	4	2
731	4.199	47568.486	6051	withoutRad18	80	4	3
732	2.496	9256.48	6051	withoutRad18	80	4	4
733	3.336	24744.196	6051	withoutRad18	80	4	5
734	3.196	31660.727	6051	withoutRad18	80	4	6
735	4.339	34619.289	6051	withoutRad18	80	4	7
736	4.094	34175.613	6051	withoutRad18	80	4	8
737	2.449	1620.106	6051	withoutRad18	80	4	9
738	2.613	7658.128	6051	withoutRad18	80	4	10
739	3.732	32892.212	6051	withoutRad18	80	4	11
740	4.071	18013.17	6051	withoutRad18	80	4	12
741	2.869	19966.937	6051	withoutRad18	80	4	13
742	3.196	26878.918	6051	withoutRad18	80	4	14
743	3.231	4033.435	6051	withoutRad18	80	4	15
744	3.348	26649.802	6051	withoutRad18	80	4	16
745	3.231	8971.82	6051	withoutRad18	80	4	17
746	3.826	41273.286	6051	withoutRad18	80	4	18
747	3.639	14671.014	6051	withoutRad18	80	4	19
748	3.604	18564.446	6051	withoutRad18	80	4	20
749	2.379	1993.471	6051	withoutRad18	80	4	21
750	2.449	2538.786	6051	withoutRad18	80	4	22
751	3.126	23189.012	6051	withoutRad18	80	4	23
752	3.359	22558.141	6051	withoutRad18	80	4	24
753	3.149	22652.048	6051	withoutRad18	80	4	25
754	2.263	2748.47	6051	withoutRad18	80	4	26
755	3.301	34060.303	6051	withoutRad18	80	4	27
756	3.732	20060.82	6051	withoutRad18	80	4	28
757	4.152	39321.7	6051	withoutRad18	80	4	29
758	3.954	36375.735	6051	withoutRad18	80	4	30
759	4.327	37594.833	6051	withoutRad18	80	4	31
760	3.488	15016.933	6051	withoutRad18	80	4	32
761	2.636	3046.17	6051	withoutRad18	80	4	33
762	3.849	30305.288	6051	withoutRad18	80	4	34
763	3.977	29941.605	6051	withoutRad18	80	4	35
764	4.409	39240.565	6051	withoutRad18	80	4	36
765	2.554	7628.956	6051	withoutRad18	80	4	37
766	3.919	23358.84	6051	withoutRad18	80	4	38
767	3.103	13280.77	6051	withoutRad18	80	4	39
768	3.021	17936.503	6051	withoutRad18	80	4	40
769	2.706	5540.167	6051	withoutRad18	80	4	41
770	3.138	20909.47	6051	withoutRad18	80	4	42
771	4.572	16543.576	6051	withoutRad18	80	4	43
772	4.969	35763.737	6051	withoutRad18	80	4	44
773	2.368	3878.595	6051	withoutRad18	80	4	45
774	2.403	1566.195	6051	withoutRad18	80	4	46
775	6.275	40594.149	6051	withoutRad18	80	4	47
776	2.753	24808.407	6051	withoutRad18	80	5	0
777	2.589	8223.458	6051	withoutRad18	80	5	1
778	2.053	1685.413	6051	withoutRad18	80	5	2
779	2.309	25736.849	6051	withoutRad18	80	5	3
780	3.919	30949.164	6051	withoutRad18	80	5	4
781	3.149	34748.724	6051	withoutRad18	80	5	5
782	2.274	12040.992	6051	withoutRad18	80	5	6
783	2.391	3522.236	6051	withoutRad18	80	5	7
784	3.336	33218.605	6051	withoutRad18	80	5	8
785	3.406	28859.605	6051	withoutRad18	80	5	9
786	3.231	34404.753	6051	withoutRad18	80	5	10
787	3.021	15213.495	6051	withoutRad18	80	5	11
788	2.251	1697.194	6051	withoutRad18	80	5	12
789	2.881	12582.108	6051	withoutRad18	80	5	13
790	3.289	31877.14	6051	withoutRad18	80	5	14
791	1.691	16494.342	6051	withoutRad18	80	5	15
792	2.204	6050.688	6051	withoutRad18	80	5	16
793	1.983	2516.123	6051	withoutRad18	80	5	17
794	3.266	32893.635	6051	withoutRad18	80	5	18
795	3.732	34326.697	6051	withoutRad18	80	5	19
796	3.441	30822.097	6051	withoutRad18	80	5	20
797	3.394	39067.856	6051	withoutRad18	80	5	21
798	5.599	53504.588	6051	withoutRad18	80	5	22
799	3.453	30914.044	6051	withoutRad18	80	5	23
800	3.149	17204.073	6051	withoutRad18	80	5	24
801	3.056	22083.358	6051	withoutRad18	80	5	25
802	2.764	19942.326	6051	withoutRad18	80	5	26
803	3.779	41473.265	6051	withoutRad18	80	5	27
804	2.216	15999.474	6051	withoutRad18	80	5	28
805	3.441	29270.516	6051	withoutRad18	80	5	29
806	2.286	6596.144	6051	withoutRad18	80	5	30
807	3.499	29351.383	6051	withoutRad18	80	5	31
808	3.453	24760.059	6051	withoutRad18	80	5	32
809	2.204	4722.124	6051	withoutRad18	80	5	33
810	3.593	10015.014	6051	withoutRad18	80	5	34
811	3.348	25057.701	6051	withoutRad18	80	5	35
812	3.254	19852.28	6051	withoutRad18	80	5	36
813	4.421	57668.076	6051	withoutRad18	80	5	37
814	3.639	30641.316	6051	withoutRad18	80	5	38
815	3.208	23506.518	6051	withoutRad18	80	5	39
816	3.942	26724.289	6051	withoutRad18	80	5	40
817	3.546	35522.397	6051	withoutRad18	80	5	41
818	3.593	23202.367	6051	withoutRad18	80	5	42
819	3.662	35254.183	6051	withoutRad18	80	5	43
820	3.966	31248.311	6051	withoutRad18	80	5	44
821	3.896	41565.772	6051	withoutRad18	80	5	45
822	2.508	15723.177	6051	withoutRad18	80	5	46
823	2.286	6901.892	6051	withoutRad18	80	5	47
824	3.674	23546.968	6051	withoutRad18	80	5	48
825	3.779	34470.701	6051	withoutRad18	80	5	49
826	3.651	32262.951	6051	withoutRad18	80	5	50
827	3.546	31014.098	6051	withoutRad18	80	5	51
828	4.152	34441.203	6051	withoutRad18	80	5	52
829	3.383	31681.675	6051	withoutRad18	80	5	53
830	3.184	10412.709	6051	withoutRad18	80	5	54
831	4.036	23698.414	6051	withoutRad18	80	5	55
832	2.356	12211.403	6051	withoutRad18	80	5	56
833	2.554	28317.416	6051	withoutRad18	80	5	57
834	3.954	38906.975	6051	withoutRad18	80	5	58
835	3.441	19563.059	6051	withoutRad18	80	5	59
836	2.811	7262.006	6051	withoutRad18	80	5	60
837	2.333	7919.214	6051	withoutRad18	80	5	61
838	2.216	5940.37	6051	withoutRad18	80	5	62
839	2.823	4628.112	6051	withRad18	0	1	0
840	2.928	5170.756	6051	withRad18	0	1	1
841	2.601	3405.83	6051	withRad18	0	1	2
842	3.464	11513.453	6051	withRad18	0	1	3
843	3.149	7629.352	6051	withRad18	0	1	4
844	2.578	8048.102	6051	withRad18	0	1	5
845	2.473	4843.406	6051	withRad18	0	1	6
846	3.196	9882.429	6051	withRad18	0	1	7
847	2.659	8290.958	6051	withRad18	0	1	8
848	2.554	4249.265	6051	withRad18	0	1	9
849	3.149	7924.3	6051	withRad18	0	1	10
850	3.091	3311.095	6051	withRad18	0	1	11
851	2.998	6738.118	6051	withRad18	0	1	12
852	3.208	9163.472	6051	withRad18	0	1	13
853	3.616	10096.043	6051	withRad18	0	1	14
854	3.324	6829.61	6051	withRad18	0	1	15
855	3.301	9713.219	6051	withRad18	0	1	16
856	3.266	7410.069	6051	withRad18	0	1	17
857	2.03	6122.457	6051	withRad18	0	1	18
858	2.939	9107.135	6051	withRad18	0	1	19
859	3.651	7916.019	6051	withRad18	0	1	20
860	2.858	4255.867	6051	withRad18	0	1	21
861	3.289	10915.171	6051	withRad18	0	1	22
862	3.709	8267.093	6051	withRad18	0	1	23
863	2.974	3886.69	6051	withRad18	0	1	24
864	3.394	5650.496	6051	withRad18	0	1	25
865	3.581	11273.221	6051	withRad18	0	1	26
866	2.998	8517.648	6051	withRad18	0	1	27
867	3.266	8245.795	6051	withRad18	0	1	28
868	3.208	8366.237	6051	withRad18	0	1	29
869	3.161	7820.152	6051	withRad18	0	1	30
870	3.511	8817.984	6051	withRad18	0	1	31
871	3.441	7194.029	6051	withRad18	0	1	32
872	2.799	4970.077	6051	withRad18	0	1	33
873	3.044	8438.123	6051	withRad18	0	1	34
874	3.138	4052.19	6051	withRad18	0	1	35
875	2.613	6727.48	6051	withRad18	0	1	36
876	2.753	5867.05	6051	withRad18	0	1	37
877	2.718	2286.669	6051	withRad18	0	1	38
878	3.418	7128.302	6051	withRad18	0	1	39
879	3.033	6126.306	6051	withRad18	0	1	40
880	3.359	5952.128	6051	withRad18	0	1	41
881	2.904	5022.168	6051	withRad18	0	1	42
882	3.126	11571.924	6051	withRad18	0	1	43
883	3.394	7570.228	6051	withRad18	0	1	44
884	3.499	9009.472	6051	withRad18	0	1	45
885	3.721	13935.482	6051	withRad18	0	1	46
886	2.998	4993.043	6051	withRad18	0	1	47
887	3.593	4844.106	6051	withRad18	0	1	48
888	3.079	2717.432	6051	withRad18	0	1	49
889	2.683	2536.243	6051	withRad18	0	1	50
890	2.718	3490.849	6051	withRad18	0	1	51
891	4.362	9538.679	6051	withRad18	0	1	52
892	3.021	7668.019	6051	withRad18	0	1	53
893	3.289	5315.39	6051	withRad18	0	1	54
894	2.438	3186.348	6051	withRad18	0	1	55
895	3.044	7287.877	6051	withRad18	0	1	56
896	3.662	9739.673	6051	withRad18	0	1	57
897	2.694	4459.929	6051	withRad18	0	1	58
898	3.173	8516.726	6051	withRad18	0	1	59
899	2.834	6167.923	6051	withRad18	0	1	60
900	3.324	5386.645	6051	withRad18	0	1	61
901	3.441	8869.014	6051	withRad18	0	1	62
902	2.939	3867.397	6051	withRad18	0	1	63
903	3.686	9060.782	6051	withRad18	0	1	64
904	2.974	4622.093	6051	withRad18	0	1	65
905	3.044	7301.524	6051	withRad18	0	1	66
906	2.939	6768.106	6051	withRad18	0	1	67
907	3.383	4388.895	6051	withRad18	0	1	68
908	2.846	5296.436	6051	withRad18	0	1	69
909	1.318	1855.649	6051	withRad18	0	1	70
910	3.674	7681.117	6051	withRad18	0	1	71
911	3.336	5995.413	6051	withRad18	0	1	72
912	3.243	4645.795	6051	withRad18	0	1	73
913	3.336	10820.051	6051	withRad18	0	1	74
914	2.846	3777.981	6051	withRad18	0	1	75
915	2.788	2169.072	6051	withRad18	0	1	76
916	3.033	3845.049	6051	withRad18	0	1	77
917	2.916	6975.469	6051	withRad18	0	1	78
918	3.161	6456.374	6051	withRad18	0	1	79
919	3.114	8503.359	6051	withRad18	0	1	80
920	2.496	1322.126	6051	withRad18	0	1	81
921	2.823	5880.884	6051	withRad18	0	1	82
922	3.208	7896.12	6051	withRad18	0	1	83
923	2.554	6043.585	6051	withRad18	0	1	84
924	2.624	2597.025	6051	withRad18	0	1	85
925	2.893	8396.704	6051	withRad18	0	2	0
926	2.543	7915.692	6051	withRad18	0	2	1
927	2.694	5433.546	6051	withRad18	0	2	2
928	2.473	8444.024	6051	withRad18	0	2	3
929	2.589	7461.916	6051	withRad18	0	2	4
930	2.403	3736.924	6051	withRad18	0	2	5
931	2.706	8669.385	6051	withRad18	0	2	6
932	2.893	14316.009	6051	withRad18	0	2	7
933	1.878	984.757	6051	withRad18	0	2	8
934	2.963	9680.817	6051	withRad18	0	2	9
935	2.648	7514.24	6051	withRad18	0	2	10
936	2.683	7210.043	6051	withRad18	0	2	11
937	2.741	11396.428	6051	withRad18	0	2	12
938	2.589	7447.242	6051	withRad18	0	2	13
939	2.613	11120.061	6051	withRad18	0	2	14
940	2.683	6184.789	6051	withRad18	0	2	15
941	2.881	14105.089	6051	withRad18	0	2	16
942	2.776	13394.331	6051	withRad18	0	2	17
943	2.379	3599.779	6051	withRad18	0	2	18
944	2.753	14720.493	6051	withRad18	0	2	19
945	2.764	15471.736	6051	withRad18	0	2	20
946	2.613	10054.835	6051	withRad18	0	2	21
947	2.753	10221.77	6051	withRad18	0	2	22
948	2.916	9626.614	6051	withRad18	0	2	23
949	2.788	7137.493	6051	withRad18	0	2	24
950	2.601	8651.48	6051	withRad18	0	2	25
951	2.951	11906.436	6051	withRad18	0	2	26
952	2.671	6985.22	6051	withRad18	0	2	27
953	2.589	1971.216	6051	withRad18	0	2	28
954	2.799	7749.223	6051	withRad18	0	2	29
955	2.659	8720.403	6051	withRad18	0	2	30
956	2.683	5377.792	6051	withRad18	0	2	31
957	2.799	7258.402	6051	withRad18	0	2	32
958	2.939	9325.216	6051	withRad18	0	2	33
959	2.764	11095.637	6051	withRad18	0	2	34
960	2.508	9240.862	6051	withRad18	0	2	35
961	2.986	7766.124	6051	withRad18	0	2	36
962	2.613	1935.501	6051	withRad18	0	2	37
963	2.741	6173.93	6051	withRad18	0	2	38
964	2.729	10785.456	6051	withRad18	0	2	39
965	2.986	11391.097	6051	withRad18	0	2	40
966	2.928	10418.728	6051	withRad18	0	2	41
967	2.636	5330.553	6051	withRad18	0	2	42
968	2.543	3809.077	6051	withRad18	0	2	43
969	2.158	6295.936	6051	withRad18	0	2	44
970	2.543	4960.501	6051	withRad18	0	2	45
971	2.578	5429.51	6051	withRad18	0	2	46
972	2.671	4892.185	6051	withRad18	0	2	47
973	4.304	19268.251	6051	withRad18	0	2	48
974	2.461	7091.07	6051	withRad18	0	2	49
975	3.068	9685.961	6051	withRad18	0	2	50
976	2.683	4107.361	6051	withRad18	0	2	51
977	2.484	4007.074	6051	withRad18	0	2	52
978	2.566	4071.856	6051	withRad18	0	2	53
979	2.566	8572.189	6051	withRad18	0	2	54
980	2.951	8121.445	6051	withRad18	0	2	55
981	2.753	2351.999	6051	withRad18	0	2	56
982	2.706	9319.244	6051	withRad18	0	2	57
983	2.624	7966.675	6051	withRad18	0	2	58
984	2.764	8849.64	6051	withRad18	0	2	59
985	2.671	4378.724	6051	withRad18	0	2	60
986	2.484	5204.523	6051	withRad18	0	2	61
987	2.554	6631.182	6051	withRad18	0	2	62
988	2.706	9210.723	6051	withRad18	0	2	63
989	2.869	11200.648	6051	withRad18	0	2	64
990	3.114	4445.979	6051	withRad18	0	2	65
991	2.951	7513.459	6051	withRad18	0	2	66
992	2.484	2608.759	6051	withRad18	0	2	67
993	2.963	9698.371	6051	withRad18	0	2	68
994	2.846	7950.836	6051	withRad18	0	2	69
995	4.899	9557.47	6051	withRad18	0	2	70
996	2.718	9037.71	6051	withRad18	0	2	71
997	2.694	7788.601	6051	withRad18	0	2	72
998	2.473	2539.463	6051	withRad18	0	2	73
999	2.636	4505.966	6051	withRad18	0	2	74
1000	2.636	3723.219	6051	withRad18	0	2	75
1001	2.671	4764.954	6051	withRad18	0	2	76
1002	3.021	6568.687	6051	withRad18	0	2	77
1003	2.718	4621.044	6051	withRad18	0	2	78
1004	2.636	5619.424	6051	withRad18	0	2	79
1005	2.496	3893.467	6051	withRad18	0	2	80
1006	3.056	7215.607	6051	withRad18	0	3	0
1007	2.776	7168.065	6051	withRad18	0	3	1
1008	2.449	4858.977	6051	withRad18	0	3	2
1009	2.624	4731.723	6051	withRad18	0	3	3
1010	2.694	10930.556	6051	withRad18	0	3	4
1011	2.799	8352.334	6051	withRad18	0	3	5
1012	2.449	9272.04	6051	withRad18	0	3	6
1013	2.811	12284.956	6051	withRad18	0	3	7
1014	2.881	7135.989	6051	withRad18	0	3	8
1015	2.566	1227.263	6051	withRad18	0	3	9
1016	2.729	11385.744	6051	withRad18	0	3	10
1017	2.893	11169.458	6051	withRad18	0	3	11
1018	2.986	10377.332	6051	withRad18	0	3	12
1019	2.718	1445.24	6051	withRad18	0	3	13
1020	2.636	8148.284	6051	withRad18	0	3	14
1021	2.566	8560.804	6051	withRad18	0	3	15
1022	2.648	7332.795	6051	withRad18	0	3	16
1023	2.648	4949.408	6051	withRad18	0	3	17
1024	2.928	7189.771	6051	withRad18	0	3	18
1025	2.799	5338.111	6051	withRad18	0	3	19
1026	3.056	14059.132	6051	withRad18	0	3	20
1027	2.706	10104.395	6051	withRad18	0	3	21
1028	2.998	10359.965	6051	withRad18	0	3	22
1029	3.056	9684.094	6051	withRad18	0	3	23
1030	2.799	11120.014	6051	withRad18	0	3	24
1031	2.636	7518.311	6051	withRad18	0	3	25
1032	3.208	10758.64	6051	withRad18	0	3	26
1033	2.729	6929.839	6051	withRad18	0	3	27
1034	2.636	6721.905	6051	withRad18	0	3	28
1035	2.799	7993.852	6051	withRad18	0	3	29
1036	2.904	12411.931	6051	withRad18	0	3	30
1037	2.741	3847.405	6051	withRad18	0	3	31
1038	2.764	5254.025	6051	withRad18	0	3	32
1039	2.764	12271.251	6051	withRad18	0	3	33
1040	2.391	4512.592	6051	withRad18	0	3	34
1041	2.823	8150.978	6051	withRad18	0	3	35
1042	3.021	8560.723	6051	withRad18	0	3	36
1043	2.683	9796.687	6051	withRad18	0	3	37
1044	2.858	9971.519	6051	withRad18	0	3	38
1045	2.659	8005.505	6051	withRad18	0	3	39
1046	2.636	7477.312	6051	withRad18	0	3	40
1047	3.499	11117.017	6051	withRad18	0	3	41
1048	2.963	8043.518	6051	withRad18	0	3	42
1049	2.916	12571.133	6051	withRad18	0	3	43
1050	3.161	5399.919	6051	withRad18	0	3	44
1051	3.068	12544.737	6051	withRad18	0	3	45
1052	2.718	4256.637	6051	withRad18	0	3	46
1053	1.248	2471.123	6051	withRad18	0	3	47
1054	3.103	10196.447	6051	withRad18	0	3	48
1055	2.916	5630.551	6051	withRad18	0	3	49
1056	3.044	9124.047	6051	withRad18	0	3	50
1057	2.624	4402.507	6051	withRad18	0	3	51
1058	2.753	9270.955	6051	withRad18	0	3	52
1059	2.659	9007.804	6051	withRad18	0	3	53
1060	3.138	7852.31	6051	withRad18	0	3	54
1061	3.464	18428.677	6051	withRad18	0	3	55
1062	3.231	6580.852	6051	withRad18	0	3	56
1063	2.951	8525.661	6051	withRad18	0	3	57
1064	2.846	8966.502	6051	withRad18	0	3	58
1065	3.044	7701.646	6051	withRad18	0	3	59
1066	2.508	5266.156	6051	withRad18	0	3	60
1067	2.251	5389.153	6051	withRad18	0	3	61
1068	3.639	10769.604	6051	withRad18	0	3	62
1069	3.266	12652.664	6051	withRad18	0	3	63
1070	2.939	8823.174	6051	withRad18	0	3	64
1071	3.173	15402.324	6051	withRad18	0	3	65
1072	2.753	8936.759	6051	withRad18	0	3	66
1073	3.476	11318.022	6051	withRad18	0	3	67
1074	2.706	7191.089	6051	withRad18	0	3	68
1075	2.706	3327.669	6051	withRad18	0	3	69
1076	3.511	9737.387	6051	withRad18	0	3	70
1077	3.044	11397.244	6051	withRad18	0	3	71
1078	2.753	11239.652	6051	withRad18	0	3	72
1079	2.589	6956.456	6051	withRad18	0	3	73
1080	3.114	6781.1	6051	withRad18	0	3	74
1081	2.823	9776.508	6051	withRad18	0	3	75
1082	3.056	8465.381	6051	withRad18	0	3	76
1083	2.788	3691.959	6051	withRad18	0	3	77
1084	2.753	7485.442	6051	withRad18	0	3	78
1085	2.659	5946.809	6051	withRad18	0	3	79
1086	2.718	3390.631	6051	withRad18	0	3	80
1087	2.683	4516.697	6051	withRad18	0	3	81
1088	3.044	8027.165	6051	withRad18	0	3	82
1089	3.243	10509.497	6051	withRad18	0	3	83
1090	2.636	3007.691	6051	withRad18	0	3	84
1091	3.744	10387.119	6051	withRad18	0	3	85
1092	2.858	3919.874	6051	withRad18	0	3	86
1093	2.344	6133.106	6051	withRad18	0	3	87
1094	3.114	6525.518	6051	withRad18	0	3	88
1095	2.554	5033.039	6051	withRad18	0	3	89
1096	3.243	9977.572	6051	withRad18	0	3	90
1097	2.694	7212.668	6051	withRad18	0	3	91
1098	2.263	2598.716	6051	withRad18	0	3	92
1099	2.531	5028.49	6051	withRad18	0	3	93
1100	2.554	2453.406	6051	withRad18	0	3	94
1101	2.543	6444.523	6051	withRad18	0	3	95
1102	5.47	15783.328	6051	withRad18	0	3	96
1103	2.449	3985.146	6051	withRad18	0	3	97
1104	2.601	5029.96	6051	withRad18	0	3	98
1105	2.963	6675.61	6051	withRad18	0	3	99
1106	2.589	5155.091	6051	withRad18	0	3	100
1107	3.033	7907.119	6051	withRad18	0	3	101
1108	2.636	3846.624	6051	withRad18	0	3	102
1109	2.916	9000.386	6051	withRad18	0	3	103
1110	2.799	10008.47	6051	withRad18	0	3	104
1111	3.091	8839.527	6051	withRad18	0	3	105
1112	3.021	6990.41	6051	withRad18	0	3	106
1113	2.998	8515.676	6051	withRad18	0	3	107
1114	2.729	5490.478	6051	withRad18	0	3	108
1115	2.951	8039.657	6051	withRad18	0	3	109
1116	2.916	8020.61	6051	withRad18	0	3	110
1117	2.589	8222.653	6051	withRad18	0	3	111
1118	2.578	1277.045	6051	withRad18	0	3	112
1119	2.624	4324.031	6051	withRad18	0	3	113
1120	2.543	5815.775	6051	withRad18	0	3	114
1121	2.1	6099.269	6051	withRad18	120	1	0
1122	3.138	6498.574	6051	withRad18	120	1	1
1123	2.1	1404.789	6051	withRad18	120	1	2
1124	2.123	5336.408	6051	withRad18	120	1	3
1125	2.088	741.935	6051	withRad18	120	1	4
1126	2.286	6975.457	6051	withRad18	120	1	5
1127	3.476	12599.966	6051	withRad18	120	1	6
1128	4.187	28576.753	6051	withRad18	120	1	7
1129	4.094	27539.707	6051	withRad18	120	1	8
1130	3.056	5640.675	6051	withRad18	120	1	9
1131	4.374	28133.941	6051	withRad18	120	1	10
1132	2.111	2506.792	6051	withRad18	120	1	11
1133	3.138	20970.904	6051	withRad18	120	1	12
1134	3.441	23855.609	6051	withRad18	120	1	13
1135	3.184	17315.348	6051	withRad18	120	1	14
1136	5.33	43017.847	6051	withRad18	120	1	15
1137	2.251	1379.455	6051	withRad18	120	1	16
1138	1.761	1672.629	6051	withRad18	120	1	17
1139	3.161	20554.499	6051	withRad18	120	1	18
1140	4.176	18963.879	6051	withRad18	120	1	19
1141	2.286	6901.519	6051	withRad18	120	1	20
1142	2.274	1299.859	6051	withRad18	120	1	21
1143	3.814	13539.816	6051	withRad18	120	1	22
1144	3.814	20334.598	6051	withRad18	120	1	23
1145	1.983	2018.21	6051	withRad18	120	1	24
1146	1.96	830.535	6051	withRad18	120	1	25
1147	2.286	2153.723	6051	withRad18	120	1	26
1148	3.359	12942.584	6051	withRad18	120	1	27
1149	2.484	1207.084	6051	withRad18	120	1	28
1150	3.651	13197.163	6051	withRad18	120	1	29
1151	2.274	2903.088	6051	withRad18	120	1	30
1152	3.278	11007.947	6051	withRad18	120	1	31
1153	2.403	12390.656	6051	withRad18	120	2	0
1154	2.974	4704.768	6051	withRad18	120	2	1
1155	2.426	11803.361	6051	withRad18	120	2	2
1156	1.925	2540.314	6051	withRad18	120	2	3
1157	3.593	18624.935	6051	withRad18	120	2	4
1158	3.009	10348.791	6051	withRad18	120	2	5
1159	1.75	835.527	6051	withRad18	120	2	6
1160	2.123	1511.398	6051	withRad18	120	2	7
1161	3.546	20806.873	6051	withRad18	120	2	8
1162	3.208	18944.412	6051	withRad18	120	2	9
1163	2.041	2393.768	6051	withRad18	120	2	10
1164	2.368	4920.633	6051	withRad18	120	2	11
1165	2.974	16367.508	6051	withRad18	120	2	12
1166	2.135	6806.224	6051	withRad18	120	2	13
1167	1.983	4110.499	6051	withRad18	120	2	14
1168	2.869	20023.997	6051	withRad18	120	2	15
1169	3.056	10170.425	6051	withRad18	120	2	16
1170	1.855	3738.674	6051	withRad18	120	2	17
1171	1.855	5172.669	6051	withRad18	120	2	18
1172	2.694	7816.28	6051	withRad18	120	2	19
1173	2.123	4978.009	6051	withRad18	120	2	20
1174	2.986	3956.499	6051	withRad18	120	2	21
1175	3.558	6333.214	6051	withRad18	120	2	22
1176	3.767	27953.219	6051	withRad18	120	2	23
1177	2.204	2486.065	6051	withRad18	120	2	24
1178	2.006	1608.804	6051	withRad18	120	2	25
1179	2.076	2581.325	6051	withRad18	120	2	26
1180	4.117	35309.552	6051	withRad18	120	2	27
1181	3.546	31867.144	6051	withRad18	120	2	28
1182	2.053	2173.236	6051	withRad18	120	2	29
1183	2.065	3985.344	6051	withRad18	120	2	30
1184	2.939	14434.293	6051	withRad18	120	2	31
1185	1.785	1173.573	6051	withRad18	120	2	32
1186	2.181	1533.349	6051	withRad18	120	2	33
1187	3.149	13320.16	6051	withRad18	120	2	34
1188	1.446	14201.48	6051	withRad18	120	3	0
1189	4.036	64538.463	6051	withRad18	120	3	1
1190	1.493	3971.137	6051	withRad18	120	3	2
1191	1.505	16727.529	6051	withRad18	120	3	3
1192	1.855	5663.875	6051	withRad18	120	3	4
1193	3.359	49899.513	6051	withRad18	120	3	5
1194	2.648	8872.56	6051	withRad18	120	3	6
1195	2.869	27484.863	6051	withRad18	120	3	7
1196	1.26	4205.245	6051	withRad18	120	3	8
1197	2.263	14230.43	6051	withRad18	120	3	9
1198	3.254	41384.584	6051	withRad18	120	3	10
1199	2.111	5211.207	6051	withRad18	120	3	11
1200	2.135	6590.067	6051	withRad18	120	3	12
1201	2.543	5728.564	6051	withRad18	120	3	13
1202	3.138	42841.825	6051	withRad18	120	3	14
1203	1.925	9041.536	6051	withRad18	120	3	15
1204	3.009	58456.469	6051	withRad18	120	3	16
1205	1.75	940.223	6051	withRad18	120	3	17
1206	2.298	12815.365	6051	withRad18	120	3	18
1207	1.831	4259.098	6051	withRad18	120	3	19
1208	2.065	9532.626	6051	withRad18	120	3	20
1209	4.666	35191.583	6051	withRad18	120	3	21
1210	2.566	35533.501	6051	withRad18	120	3	22
1211	1.516	11210.34	6051	withRad18	120	3	23
1212	3.266	38286.403	6051	withRad18	120	3	24
1213	2.006	6104.086	6051	withRad18	120	3	25
1214	2.146	2076.717	6051	withRad18	120	3	26
1215	2.309	16109.629	6051	withRad18	120	4	0
1216	3.476	26178.297	6051	withRad18	120	4	1
1217	2.135	6139.65	6051	withRad18	120	4	2
1218	3.791	61333.721	6051	withRad18	120	4	3
1219	2.426	49990.679	6051	withRad18	120	4	4
1220	1.948	2421.936	6051	withRad18	120	4	5
1221	2.239	4056.891	6051	withRad18	120	4	6
1222	1.726	2317.24	6051	withRad18	120	4	7
1223	1.796	7052.684	6051	withRad18	120	4	8
1224	3.558	61241.995	6051	withRad18	120	4	9
1225	3.942	38074.655	6051	withRad18	120	4	10
1226	3.313	38300.587	6051	withRad18	120	4	11
1227	3.499	42477.36	6051	withRad18	120	4	12
1228	3.534	48418.419	6051	withRad18	120	4	13
1229	3.254	40355.83	6051	withRad18	120	4	14
1230	2.484	5600.878	6051	withRad18	120	4	15
1231	2.251	4220.198	6051	withRad18	120	4	16
1232	2.17	6283.373	6051	withRad18	120	4	17
1233	3.651	24163.691	6051	withRad18	120	4	18
1234	3.418	59886.359	6051	withRad18	120	4	19
1235	1.983	6040.436	6051	withRad18	120	4	20
1236	2.951	33801.899	6051	withRad18	120	4	21
1237	3.324	18638.71	6051	withRad18	120	4	22
1238	4.059	40341.122	6051	withRad18	120	4	23
1239	3.243	22453.317	6051	withRad18	120	4	24
1240	3.756	41197.318	6051	withRad18	120	4	25
1241	1.901	1772.508	6051	withRad18	120	4	26
1242	2.228	7945.249	6051	withRad18	120	4	27
1243	2.321	3546.696	6051	withRad18	120	4	28
1244	3.849	5968.457	6051	withRad18	120	4	29
1245	3.907	31983.388	6051	withRad18	120	4	30
1246	3.476	18608.839	6051	withRad18	120	4	31
1247	2.823	14808.813	6051	withRad18	120	4	32
1248	3.744	48759.089	6051	withRad18	120	4	33
1249	2.204	2032.767	6051	withRad18	120	4	34
1250	2.17	1440.084	6051	withRad18	120	4	35
1251	1.621	18057.61	6051	withRad18	120	5	0
1252	3.732	50001.119	6051	withRad18	120	5	1
1253	3.196	14248.311	6051	withRad18	120	5	2
1254	2.403	5028.175	6051	withRad18	120	5	3
1255	1.96	2100.15	6051	withRad18	120	5	4
1256	3.499	55160.911	6051	withRad18	120	5	5
1257	3.231	11250.021	6051	withRad18	120	5	6
1258	3.009	6756.675	6051	withRad18	120	5	7
1259	2.158	3270.726	6051	withRad18	120	5	8
1260	2.963	5561.862	6051	withRad18	120	5	9
1261	2.438	5564.684	6051	withRad18	120	5	10
1262	3.313	38419.396	6051	withRad18	120	5	11
1263	5.564	19015.131	6051	withRad18	120	5	12
1264	2.123	5597.6	6051	withRad18	120	5	13
1265	2.496	2833.629	6051	withRad18	120	5	14
1266	2.263	4746.711	6051	withRad18	120	5	15
1267	2.974	28604.817	6051	withRad18	120	5	16
1268	2.718	4030.449	6051	withRad18	120	5	17
1269	1.796	2871.63	6051	withRad18	120	5	18
1270	2.368	18785.887	6051	withRad18	120	5	19
1271	2.683	2559.63	6051	withRad18	120	5	20
1272	2.239	4004.671	6051	withRad18	120	5	21
1273	2.018	2934.196	6051	withRad18	120	5	22
1274	2.344	6737.768	6051	withRad18	120	5	23
1275	3.359	7840.412	6051	withRad18	120	5	24
1276	2.228	1511.911	6051	withRad18	120	5	25
1277	2.869	25160.508	6051	withRad18	120	5	26
1278	4.047	52176.863	6051	withRad18	120	5	27
1279	3.488	24130.996	6051	withRad18	120	5	28
1280	3.616	29062.874	6051	withRad18	120	5	29
1281	2.123	7492.849	6051	withRad18	120	5	30
1282	3.616	16139.838	6051	withRad18	120	5	31
1283	2.274	2141.417	6051	withRad18	120	5	32
1284	2.683	9368.933	6051	withRad18	120	5	33
1285	3.593	28348.85	6051	withRad18	120	5	34
1286	2.239	2882.093	6051	withRad18	120	5	35
1287	2.321	12385.395	6051	withRad18	40	1	0
1288	2.426	6829.972	6051	withRad18	40	1	1
1289	3.313	30519.066	6051	withRad18	40	1	2
1290	2.601	21323.355	6051	withRad18	40	1	3
1291	2.403	2815.865	6051	withRad18	40	1	4
1292	2.566	27666.996	6051	withRad18	40	1	5
1293	2.344	27788.337	6051	withRad18	40	1	6
1294	2.333	2248.329	6051	withRad18	40	1	7
1295	3.371	28392.474	6051	withRad18	40	1	8
1296	3.313	11602.589	6051	withRad18	40	1	9
1297	2.659	22758.843	6051	withRad18	40	1	10
1298	2.811	26636.645	6051	withRad18	40	1	11
1299	3.336	24850.747	6051	withRad18	40	1	12
1300	3.686	24595.504	6051	withRad18	40	1	13
1301	2.519	10591.833	6051	withRad18	40	1	14
1302	2.193	4070.293	6051	withRad18	40	1	15
1303	3.709	37199.225	6051	withRad18	40	1	16
1304	2.811	18105.024	6051	withRad18	40	1	17
1305	2.706	15631.778	6051	withRad18	40	1	18
1306	2.298	7021.786	6051	withRad18	40	1	19
1307	3.278	38136.334	6051	withRad18	40	1	20
1308	2.181	3528.383	6051	withRad18	40	1	21
1309	2.601	29198.759	6051	withRad18	40	1	22
1310	2.368	4424.365	6051	withRad18	40	1	23
1311	2.263	1767.341	6051	withRad18	40	1	24
1312	2.613	23879.229	6051	withRad18	40	1	25
1313	2.659	15899.945	6051	withRad18	40	1	26
1314	2.858	26816.131	6051	withRad18	40	1	27
1315	2.484	17931.359	6051	withRad18	40	1	28
1316	2.508	11117.355	6051	withRad18	40	1	29
1317	2.776	36151.028	6051	withRad18	40	1	30
1318	3.313	9436.596	6051	withRad18	40	1	31
1319	2.543	18799.755	6051	withRad18	40	1	32
1320	2.309	11078.7	6051	withRad18	40	1	33
1321	3.453	31295.713	6051	withRad18	40	1	34
1322	2.694	19374.487	6051	withRad18	40	1	35
1323	2.251	2357.866	6051	withRad18	40	1	36
1324	2.823	15950.415	6051	withRad18	40	1	37
1325	3.184	10211.319	6051	withRad18	40	2	0
1326	3.254	9681.715	6051	withRad18	40	2	1
1327	3.966	21419.956	6051	withRad18	40	2	2
1328	3.651	16444.595	6051	withRad18	40	2	3
1329	4.141	15787.282	6051	withRad18	40	2	4
1330	4.269	21551.619	6051	withRad18	40	2	5
1331	3.149	9625.133	6051	withRad18	40	2	6
1332	3.616	24412.169	6051	withRad18	40	2	7
1333	4.502	40252.662	6051	withRad18	40	2	8
1334	3.394	18768.437	6051	withRad18	40	2	9
1335	4.817	42871.895	6051	withRad18	40	2	10
1336	3.499	27774.772	6051	withRad18	40	2	11
1337	5.051	51755.687	6051	withRad18	40	2	12
1338	4.012	19854.939	6051	withRad18	40	2	13
1339	3.791	21546.266	6051	withRad18	40	2	14
1340	4.619	17303.136	6051	withRad18	40	2	15
1341	7.78	47893.177	6051	withRad18	40	2	16
1342	4.374	30829.328	6051	withRad18	40	2	17
1343	3.091	12064.273	6051	withRad18	40	2	18
1344	3.278	35056.234	6051	withRad18	40	2	19
1345	3.044	2072.238	6051	withRad18	40	2	20
1346	1.983	3304.493	6051	withRad18	40	2	21
1347	3.476	7716.366	6051	withRad18	40	2	22
1348	3.558	14915.585	6051	withRad18	40	2	23
1349	4.864	40078.297	6051	withRad18	40	2	24
1350	5.144	32674.375	6051	withRad18	40	2	25
1351	3.348	17706.325	6051	withRad18	40	2	26
1352	4.071	15693.935	6051	withRad18	40	2	27
1353	3.721	19011.748	6051	withRad18	40	2	28
1354	3.861	17640.669	6051	withRad18	40	2	29
1355	6.31	53926.696	6051	withRad18	40	2	30
1356	3.453	13705.223	6051	withRad18	40	2	31
1357	4.992	29343.183	6051	withRad18	40	2	32
1358	3.837	9762.616	6051	withRad18	40	2	33
1359	4.036	27228.733	6051	withRad18	40	2	34
1360	3.756	14964.655	6051	withRad18	40	2	35
1361	2.963	1891.166	6051	withRad18	40	2	36
1362	3.371	16680.383	6051	withRad18	40	2	37
1363	4.199	21238.873	6051	withRad18	40	2	38
1364	4.164	11431.432	6051	withRad18	40	2	39
1365	4.479	44445.007	6051	withRad18	40	2	40
1366	2.823	3161.002	6051	withRad18	40	2	41
1367	3.616	24261.971	6051	withRad18	40	2	42
1368	1.295	527.061	6051	withRad18	40	2	43
1369	1.843	5625.874	6051	withRad18	40	2	44
1370	3.126	12526.401	6051	withRad18	40	2	45
1371	5.179	36311.093	6051	withRad18	40	2	46
1372	5.295	28743.432	6051	withRad18	40	2	47
1373	3.278	12959.929	6051	withRad18	40	2	48
1374	2.998	13503.903	6051	withRad18	40	2	49
1375	2.449	16846.735	6051	withRad18	40	3	0
1376	2.566	25031.597	6051	withRad18	40	3	1
1377	2.531	11204.543	6051	withRad18	40	3	2
1378	2.671	11131.282	6051	withRad18	40	3	3
1379	3.942	26576.832	6051	withRad18	40	3	4
1380	2.391	1426.006	6051	withRad18	40	3	5
1381	3.418	25849.594	6051	withRad18	40	3	6
1382	3.919	34561.54	6051	withRad18	40	3	7
1383	4.024	27579.505	6051	withRad18	40	3	8
1384	2.414	15337.507	6051	withRad18	40	3	9
1385	2.893	12901.947	6051	withRad18	40	3	10
1386	4.141	44753.672	6051	withRad18	40	3	11
1387	2.519	14040.155	6051	withRad18	40	3	12
1388	1.89	5320.219	6051	withRad18	40	3	13
1389	2.508	16622.203	6051	withRad18	40	3	14
1390	2.998	19781.736	6051	withRad18	40	3	15
1391	3.709	25843.073	6051	withRad18	40	3	16
1392	2.974	19377.893	6051	withRad18	40	3	17
1393	4.409	4382.293	6051	withRad18	40	3	18
1394	3.488	29823.168	6051	withRad18	40	3	19
1395	3.942	27368.106	6051	withRad18	40	3	20
1396	3.464	19093.431	6051	withRad18	40	3	21
1397	3.896	21355.991	6051	withRad18	40	3	22
1398	4.642	32588.015	6051	withRad18	40	3	23
1399	3.138	24115.775	6051	withRad18	40	3	24
1400	2.601	2524.195	6051	withRad18	40	3	25
1401	4.397	37201.756	6051	withRad18	40	3	26
1402	3.138	16569.645	6051	withRad18	40	3	27
1403	3.394	17916.884	6051	withRad18	40	3	28
1404	3.767	13689.232	6051	withRad18	40	3	29
1405	2.811	4128.123	6051	withRad18	40	3	30
1406	4.117	32944.723	6051	withRad18	40	3	31
1407	2.869	18170.366	6051	withRad18	40	3	32
1408	2.519	12730.37	6051	withRad18	40	3	33
1409	3.919	23825.785	6051	withRad18	40	3	34
1410	3.721	26629.169	6051	withRad18	40	3	35
1411	2.671	4183.504	6051	withRad18	40	3	36
1412	2.683	6940.103	6051	withRad18	40	3	37
1413	3.219	17282.969	6051	withRad18	40	3	38
1414	3.079	18418.949	6051	withRad18	40	3	39
1415	3.849	9532.637	6051	withRad18	40	3	40
1416	4.164	22837.331	6051	withRad18	40	3	41
1417	2.461	6687.893	6051	withRad18	40	3	42
1418	3.184	13866.42	6051	withRad18	40	3	43
1419	2.846	2772.556	6051	withRad18	40	3	44
1420	3.872	32100.553	6051	withRad18	40	3	45
1421	2.589	8015.559	6051	withRad18	40	3	46
1422	3.149	28909.656	6051	withRad18	40	3	47
1423	3.814	22504.708	6051	withRad18	40	3	48
1424	2.531	1806.835	6051	withRad18	40	3	49
1425	3.639	15150.475	6051	withRad18	40	3	50
1426	2.403	13094.146	6051	withRad18	40	4	0
1427	2.204	596.509	6051	withRad18	40	4	1
1428	2.974	17173.397	6051	withRad18	40	4	2
1429	3.009	14632.698	6051	withRad18	40	4	3
1430	2.461	16023.233	6051	withRad18	40	4	4
1431	2.683	12333.339	6051	withRad18	40	4	5
1432	2.286	14541.089	6051	withRad18	40	4	6
1433	2.578	14658.499	6051	withRad18	40	4	7
1434	3.429	15372.429	6051	withRad18	40	4	8
1435	2.589	8596.076	6051	withRad18	40	4	9
1436	2.484	9154.782	6051	withRad18	40	4	10
1437	3.173	1573.427	6051	withRad18	40	4	11
1438	2.776	16337.555	6051	withRad18	40	4	12
1439	3.103	12794.755	6051	withRad18	40	4	13
1440	2.846	8499.044	6051	withRad18	40	4	14
1441	2.846	14667.457	6051	withRad18	40	4	15
1442	2.228	1272.262	6051	withRad18	40	4	16
1443	2.986	11913.61	6051	withRad18	40	4	17
1444	2.671	4455.858	6051	withRad18	40	4	18
1445	2.1	944.294	6051	withRad18	40	4	19
1446	3.674	24139.033	6051	withRad18	40	4	20
1447	3.441	25960.985	6051	withRad18	40	4	21
1448	2.904	9508.085	6051	withRad18	40	4	22
1449	2.718	7640.608	6051	withRad18	40	4	23
1450	2.473	3246.686	6051	withRad18	40	4	24
1451	2.974	12486.324	6051	withRad18	40	4	25
1452	2.496	2514.735	6051	withRad18	40	4	26
1453	2.379	1418.844	6051	withRad18	40	4	27
1454	3.324	14625.396	6051	withRad18	40	4	28
1455	2.764	11437.952	6051	withRad18	40	4	29
1456	2.706	6299.26	6051	withRad18	40	4	30
1457	3.371	15849.3	6051	withRad18	40	4	31
1458	2.613	10709.383	6051	withRad18	40	4	32
1459	1.995	7240.136	6051	withRad18	40	4	33
1460	2.274	782.876	6051	withRad18	40	4	34
1461	2.811	2568.016	6051	withRad18	40	4	35
1462	2.484	5547.468	6051	withRad18	40	4	36
1463	3.651	18040.65	6051	withRad18	40	4	37
1464	3.907	17965.908	6051	withRad18	40	4	38
1465	2.438	10264.122	6051	withRad18	40	4	39
1466	3.418	16729.57	6051	withRad18	40	4	40
1467	2.484	2273.699	6051	withRad18	40	4	41
1468	3.114	13858.08	6051	withRad18	40	4	42
1469	2.671	6056.147	6051	withRad18	40	4	43
1470	2.566	7782.302	6051	withRad18	40	4	44
1471	2.508	8024.365	6051	withRad18	40	4	45
1472	2.648	5309.371	6051	withRad18	40	4	46
1473	2.706	10069.648	6051	withRad18	40	4	47
1474	4.024	15142.17	6051	withRad18	40	4	48
1475	2.904	2623.187	6051	withRad18	40	4	49
1476	2.03	4202.084	6051	withRad18	80	1	0
1477	1.971	1144.798	6051	withRad18	80	1	1
1478	3.033	34192.689	6051	withRad18	80	1	2
1479	3.394	42681.644	6051	withRad18	80	1	3
1480	1.668	1321.776	6051	withRad18	80	1	4
1481	1.703	1731.381	6051	withRad18	80	1	5
1482	3.033	22044.015	6051	withRad18	80	1	6
1483	2.811	14147.242	6051	withRad18	80	1	7
1484	1.855	2755.398	6051	withRad18	80	1	8
1485	3.453	41243.741	6051	withRad18	80	1	9
1486	3.546	39677.184	6051	withRad18	80	1	10
1487	2.834	3927.84	6051	withRad18	80	1	11
1488	2.368	1789.059	6051	withRad18	80	1	12
1489	3.184	25503.196	6051	withRad18	80	1	13
1490	2.065	1956.624	6051	withRad18	80	1	14
1491	2.006	1193.787	6051	withRad18	80	1	15
1492	1.773	7110.619	6051	withRad18	80	1	16
1493	2.146	4102.742	6051	withRad18	80	1	17
1494	3.056	5959.966	6051	withRad18	80	1	18
1495	2.881	24815.055	6051	withRad18	80	1	19
1496	3.383	12553.718	6051	withRad18	80	1	20
1497	3.149	32067.17	6051	withRad18	80	1	21
1498	2.17	1669.643	6051	withRad18	80	1	22
1499	2.181	2512.717	6051	withRad18	80	1	23
1500	2.543	22674.244	6051	withRad18	80	1	24
1501	1.808	812.981	6051	withRad18	80	1	25
1502	3.266	26608.827	6051	withRad18	80	1	26
1503	2.193	4192.543	6051	withRad18	80	1	27
1504	2.764	14524.269	6051	withRad18	80	1	28
1505	3.872	66415.073	6051	withRad18	80	2	0
1506	4.001	16377.469	6051	withRad18	80	2	1
1507	2.076	3102.694	6051	withRad18	80	2	2
1508	3.779	50119.846	6051	withRad18	80	2	3
1509	2.438	6288.926	6051	withRad18	80	2	4
1510	3.931	34672.01	6051	withRad18	80	2	5
1511	2.484	2088.579	6051	withRad18	80	2	6
1512	2.391	3175.116	6051	withRad18	80	2	7
1513	3.033	36818.757	6051	withRad18	80	2	8
1514	3.558	9639.713	6051	withRad18	80	2	9
1515	2.893	3785.854	6051	withRad18	80	2	10
1516	3.569	28766.748	6051	withRad18	80	2	11
1517	3.359	25867.066	6051	withRad18	80	2	12
1518	3.989	27472.289	6051	withRad18	80	2	13
1519	3.324	17715.412	6051	withRad18	80	2	14
1520	4.012	12194.665	6051	withRad18	80	2	15
1521	2.554	27380.459	6051	withRad18	80	2	16
1522	2.508	1691.817	6051	withRad18	80	2	17
1523	2.368	1621.226	6051	withRad18	80	2	18
1524	2.228	3183.934	6051	withRad18	80	2	19
1525	1.855	10918.869	6051	withRad18	80	2	20
1526	2.438	2356.396	6051	withRad18	80	2	21
1527	2.683	21708.454	6051	withRad18	80	2	22
1528	2.239	2576.659	6051	withRad18	80	2	23
1529	2.158	1357.421	6051	withRad18	80	2	24
1530	2.204	3625.964	6051	withRad18	80	2	25
1531	3.802	42909.628	6051	withRad18	80	2	26
1532	2.239	4884.358	6051	withRad18	80	2	27
1533	2.216	917.187	6051	withRad18	80	2	28
1534	2.403	1521.382	6051	withRad18	80	2	29
1535	4.421	43912.872	6051	withRad18	80	2	30
1536	3.406	33613.024	6051	withRad18	80	3	0
1537	2.088	3969.609	6051	withRad18	80	3	1
1538	2.03	4712.139	6051	withRad18	80	3	2
1539	3.651	53039.182	6051	withRad18	80	3	3
1540	3.744	60270.011	6051	withRad18	80	3	4
1541	2.216	1298.903	6051	withRad18	80	3	5
1542	2.146	4815.028	6051	withRad18	80	3	6
1543	2.053	2639.19	6051	withRad18	80	3	7
1544	2.1	15591.584	6051	withRad18	80	3	8
1545	2.683	7021.156	6051	withRad18	80	3	9
1546	1.995	1462.654	6051	withRad18	80	3	10
1547	1.715	929.306	6051	withRad18	80	3	11
1548	1.843	18648.252	6051	withRad18	80	3	12
1549	2.065	3151.904	6051	withRad18	80	3	13
1550	2.216	1361.679	6051	withRad18	80	3	14
1551	2.321	5134.714	6051	withRad18	80	3	15
1552	2.088	7394.323	6051	withRad18	80	3	16
1553	3.406	25333.543	6051	withRad18	80	3	17
1554	3.091	15258.11	6051	withRad18	80	3	18
1555	1.925	4473.214	6051	withRad18	80	3	19
1556	2.694	1400.531	6051	withRad18	80	3	20
1557	3.254	20248.424	6051	withRad18	80	3	21
1558	3.569	37335.123	6051	withRad18	80	3	22
1559	3.056	30275.37	6051	withRad18	80	3	23
1560	1.878	6362.735	6051	withRad18	80	3	24
1561	3.056	30536.97	6051	withRad18	80	3	25
1562	3.103	26264.085	6051	withRad18	80	3	26
1563	2.344	27967.368	6051	withRad18	80	3	27
1564	2.356	7337.764	6051	withRad18	80	3	28
1565	3.196	4367.946	6051	withRad18	80	3	29
1566	2.193	1935.571	6051	withRad18	80	3	30
1567	2.193	927.078	6051	withRad18	80	3	31
1568	1.866	22778.206	6051	withRad18	80	4	0
1569	1.761	8569.191	6051	withRad18	80	4	1
1570	1.691	2859.126	6051	withRad18	80	4	2
1571	1.703	3081.675	6051	withRad18	80	4	3
1572	1.505	1855.276	6051	withRad18	80	4	4
1573	2.391	27813.088	6051	withRad18	80	4	5
1574	3.359	1689.46	6051	withRad18	80	4	6
1575	2.321	14516.198	6051	withRad18	80	4	7
1576	1.913	4635.064	6051	withRad18	80	4	8
1577	1.68	3380.694	6051	withRad18	80	4	9
1578	1.353	10001.437	6051	withRad18	80	4	10
1579	2.706	20864.307	6051	withRad18	80	4	11
1580	1.878	1168.138	6051	withRad18	80	4	12
1581	2.613	35407.005	6051	withRad18	80	4	13
1582	1.843	952.832	6051	withRad18	80	4	14
1583	1.668	10762.303	6051	withRad18	80	4	15
1584	1.995	5450.237	6051	withRad18	80	4	16
1585	2.683	35528.357	6051	withRad18	80	4	17
1586	1.901	3177.624	6051	withRad18	80	4	18
1587	1.668	1501.133	6051	withRad18	80	4	19
1588	1.936	1386.36	6051	withRad18	80	4	20
1589	1.691	4953.736	6051	withRad18	80	4	21
1590	1.726	2315.187	6051	withRad18	80	4	22
1591	2.193	14298.793	6051	withRad18	80	4	23
1592	2.508	2771.355	6051	withRad18	80	4	24
1593	2.449	1648.893	6051	withRad18	80	4	25
1594	1.843	813.121	6051	withRad18	80	4	26
1595	1.54	1247.302	6051	withRad18	80	4	27
1596	2.181	3945.383	6051	withRad18	80	4	28
1597	1.318	8213.066	6051	withRad18	80	4	29
1598	1.785	1119.814	6051	withRad18	80	4	30
1599	1.89	7804.919	6051	withRad18	80	4	31
1600	2.076	536.917	6051	withRad18	80	5	0
1601	3.371	19575.983	6051	withRad18	80	5	1
1602	2.216	1261.905	6051	withRad18	80	5	2
1603	2.17	1177.446	6051	withRad18	80	5	3
1604	3.103	16565.796	6051	withRad18	80	5	4
1605	2.1	739.614	6051	withRad18	80	5	5
1606	3.569	18854.973	6051	withRad18	80	5	6
1607	3.231	26230.586	6051	withRad18	80	5	7
1608	2.263	642.278	6051	withRad18	80	5	8
1609	3.149	7650.721	6051	withRad18	80	5	9
1610	2.181	4744.6	6051	withRad18	80	5	10
1611	2.239	643.771	6051	withRad18	80	5	11
1612	3.289	3490.79	6051	withRad18	80	5	12
1613	1.89	407.319	6051	withRad18	80	5	13
1614	1.96	3324.695	6051	withRad18	80	5	14
1615	3.394	18883.281	6051	withRad18	80	5	15
1616	3.243	6552.474	6051	withRad18	80	5	16
1617	2.158	5616.228	6051	withRad18	80	5	17
1618	2.076	996.922	6051	withRad18	80	5	18
1619	3.254	25697.647	6051	withRad18	80	5	19
1620	2.298	721.582	6051	withRad18	80	5	20
1621	1.913	408.928	6051	withRad18	80	5	21
1622	2.158	880.445	6051	withRad18	80	5	22
1623	1.913	650.816	6051	withRad18	80	5	23
1624	2.006	1321.053	6051	withRad18	80	6	0
1625	3.348	1125.868	6051	withRad18	80	6	1
1626	1.796	966.129	6051	withRad18	80	6	2
1627	2.671	5823.404	6051	withRad18	80	6	3
1628	2.018	12244.027	6051	withRad18	80	6	4
1629	3.243	23828.001	6051	withRad18	80	6	5
1630	3.289	30760.277	6051	withRad18	80	6	6
1631	3.103	4452.86	6051	withRad18	80	6	7
1632	1.971	2928.306	6051	withRad18	80	6	8
1633	1.843	6382.273	6051	withRad18	80	6	9
1634	3.056	32904.727	6051	withRad18	80	6	10
1635	1.995	7520.049	6051	withRad18	80	6	11
1636	2.239	13163.559	6051	withRad18	80	6	12
1637	2.135	2775.449	6051	withRad18	80	6	13
1638	3.406	19657.316	6051	withRad18	80	6	14
1639	4.339	29617.357	6051	withRad18	80	6	15
1640	2.379	1997.822	6051	withRad18	80	6	16
1641	2.041	1381.519	6051	withRad18	80	6	17
1642	2.018	1853.071	6051	withRad18	80	6	18
1643	4.234	19915.242	6051	withRad18	80	6	19
1644	3.301	15465.683	6051	withRad18	80	6	20
1645	3.861	17211.585	6051	withRad18	80	6	21
1646	3.546	19863.722	6051	withRad18	80	6	22
1647	3.359	18486.367	6051	withRad18	80	6	23
1648	2.158	3468.419	6051	withRad18	80	6	24
1649	3.394	13464.117	6051	withRad18	80	6	25
1650	1.995	741.69	6051	withRad18	80	6	26
1651	1.33	7492.16	6051	withRad18	80	6	27
1652	3.021	21613.894	6051	withRad18	80	6	28
1653	2.239	1414.458	6051	withRad18	80	6	29
1654	2.578	10254.231	6051	withRad18	80	6	30
1655	2.741	19063.502	6051	withRad18	80	6	31
1656	4.992	25994.262	6051	withRad18	80	6	32
1657	3.103	19185.554	6051	withRad18	80	6	33
1658	2.391	2542.507	6051	withRad18	80	6	34
1659	3.476	20177.927	6051	withRad18	80	6	35
1660	2.17	1740.257	6051	withRad18	80	6	36
1661	3.243	12258.059	6051	withRad18	80	6	37
1662	2.706	11804.738	6051	withRad18	noMMS-G1	1	0
1663	2.729	8850.2	6051	withRad18	noMMS-G1	1	1
1664	3.219	14004.137	6051	withRad18	noMMS-G1	1	2
1665	2.986	9165.455	6051	withRad18	noMMS-G1	1	3
1666	3.149	11114.801	6051	withRad18	noMMS-G1	1	4
1667	3.464	12504.205	6051	withRad18	noMMS-G1	1	5
1668	3.196	11763.074	6051	withRad18	noMMS-G1	1	6
1669	2.601	7303.775	6051	withRad18	noMMS-G1	1	7
1670	1.481	699.059	6051	withRad18	noMMS-G1	1	8
1671	3.662	12748.974	6051	withRad18	noMMS-G1	1	9
1672	2.589	1282.76	6051	withRad18	noMMS-G1	1	10
1673	2.554	1747.221	6051	withRad18	noMMS-G1	1	11
1674	2.823	11408.08	6051	withRad18	noMMS-G1	1	12
1675	2.298	1322.803	6051	withRad18	noMMS-G1	1	13
1676	3.184	7974.234	6051	withRad18	noMMS-G1	1	14
1677	2.974	12659.779	6051	withRad18	noMMS-G1	1	15
1678	3.033	10858.321	6051	withRad18	noMMS-G1	1	16
1679	2.228	3343.684	6051	withRad18	noMMS-G1	1	17
1680	2.111	4024.978	6051	withRad18	noMMS-G1	1	18
1681	2.543	11334.142	6051	withRad18	noMMS-G1	1	19
1682	3.394	17927.953	6051	withRad18	noMMS-G1	1	20
1683	2.694	7280.471	6051	withRad18	noMMS-G1	1	21
1684	3.114	9815.046	6051	withRad18	noMMS-G1	1	22
1685	2.846	8746.46	6051	withRad18	noMMS-G1	1	23
1686	2.846	7276.003	6051	withRad18	noMMS-G1	1	24
1687	2.916	11862.125	6051	withRad18	noMMS-G1	1	25
1688	2.893	6342.405	6051	withRad18	noMMS-G1	1	26
1689	2.543	10826.536	6051	withRad18	noMMS-G1	1	27
1690	2.636	8688.082	6051	withRad18	noMMS-G1	1	28
1691	2.869	15045.149	6051	withRad18	noMMS-G1	1	29
1692	3.044	7821.389	6051	withRad18	noMMS-G1	1	30
1693	2.484	7733.314	6051	withRad18	noMMS-G1	1	31
1694	2.648	5939.589	6051	withRad18	noMMS-G1	1	32
1695	2.846	11620.12	6051	withRad18	noMMS-G1	1	33
1696	2.449	1665.899	6051	withRad18	noMMS-G1	1	34
1697	2.811	3663.721	6051	withRad18	noMMS-G1	1	35
1698	2.496	11746.709	6051	withRad18	noMMS-G1	1	36
1699	2.426	6562.878	6051	withRad18	noMMS-G1	1	37
1700	2.414	4474.287	6051	withRad18	noMMS-G1	1	38
1701	2.869	9844.206	6051	withRad18	noMMS-G1	1	39
1702	3.662	7772.225	6051	withRad18	noMMS-G1	1	40
1703	2.986	13399.16	6051	withRad18	noMMS-G1	1	41
1704	2.788	11569.615	6051	withRad18	noMMS-G1	1	42
1705	2.624	6711.081	6051	withRad18	noMMS-G1	1	43
1706	2.834	9232.534	6051	withRad18	noMMS-G1	1	44
1707	3.114	10682.509	6051	withRad18	noMMS-G1	1	45
1708	2.788	7829.18	6051	withRad18	noMMS-G1	1	46
1709	2.998	7604.042	6051	withRad18	noMMS-G1	1	47
1710	3.184	12417.833	6051	withRad18	noMMS-G1	1	48
1711	3.103	8054.377	6051	withRad18	noMMS-G1	1	49
1712	2.554	1382.907	6051	withRad18	noMMS-G1	1	50
1713	3.033	11495.758	6051	withRad18	noMMS-G1	1	51
1714	2.904	8939.616	6051	withRad18	noMMS-G1	1	52
1715	2.636	3352.642	6051	withRad18	noMMS-G1	1	53
1716	2.788	8569.949	6051	withRad18	noMMS-G1	1	54
1717	2.414	2387.527	6051	withRad18	noMMS-G1	1	55
1718	3.266	10560.959	6051	withRad18	noMMS-G1	1	56
1719	3.033	9880.796	6051	withRad18	noMMS-G1	1	57
1720	2.636	6748.779	6051	withRad18	noMMS-G1	1	58
1721	4.922	10103.975	6051	withRad18	noMMS-G1	1	59
1722	2.963	7805.164	6051	withRad18	noMMS-G1	1	60
1723	2.601	9076.68	6051	withRad18	noMMS-G1	1	61
1724	2.426	6416.063	6051	withRad18	noMMS-G1	1	62
1725	3.662	12921.204	6051	withRad18	noMMS-G1	1	63
1726	2.753	9362.04	6051	withRad18	noMMS-G1	1	64
1727	3.103	10371.291	6051	withRad18	noMMS-G1	1	65
1728	2.636	5379.262	6051	withRad18	noMMS-G1	1	66
1729	3.114	11338.784	6051	withRad18	noMMS-G1	1	67
1730	2.718	10142.594	6051	withRad18	noMMS-G1	1	68
1731	3.033	15506.751	6051	withRad18	noMMS-G1	1	69
1732	2.764	9661.758	6051	withRad18	noMMS-G1	1	70
1733	3.173	6354.127	6051	withRad18	noMMS-G1	1	71
1734	2.974	5832.898	6051	withRad18	noMMS-G1	1	72
1735	2.694	6306.153	6051	withRad18	noMMS-G1	1	73
1736	3.837	9507.945	6051	withRad18	noMMS-G1	1	74
1737	2.893	4249.988	6051	withRad18	noMMS-G1	1	75
1738	3.161	9570.382	6051	withRad18	noMMS-G1	1	76
1739	2.974	4805.241	6051	withRad18	noMMS-G1	1	77
1740	3.044	6671.971	6051	withRad18	noMMS-G1	1	78
1741	3.558	16003.778	6051	withRad18	noMMS-G1	1	79
1742	3.161	16481.442	6051	withRad18	noMMS-G1	1	80
1743	3.079	8153.568	6051	withRad18	noMMS-G1	1	81
1744	3.359	9435.325	6051	withRad18	noMMS-G1	1	82
1745	3.068	14747.227	6051	withRad18	noMMS-G1	1	83
1746	2.811	6875.555	6051	withRad18	noMMS-G1	1	84
1747	2.916	4455.041	6051	withRad18	noMMS-G1	1	85
1748	2.776	11235.756	6051	withRad18	noMMS-G1	1	86
1749	3.009	5988.111	6051	withRad18	noMMS-G1	1	87
1750	3.103	7833.472	6051	withRad18	noMMS-G1	1	88
1751	3.243	11070.244	6051	withRad18	noMMS-G1	1	89
1752	2.846	15775.84	6051	withRad18	noMMS-G1	1	90
1753	2.624	2599.871	6051	withRad18	noMMS-G1	1	91
1754	5.354	17232.848	6051	withRad18	noMMS-G1	1	92
1755	2.799	10021.604	6051	withRad18	noMMS-G1	1	93
1756	2.963	6212.456	6051	withRad18	noMMS-G1	1	94
1757	2.683	9234.715	6051	withRad18	noMMS-G1	1	95
1758	2.846	4119.422	6051	withRad18	noMMS-G1	1	96
1759	3.348	16607.133	6051	withRad18	noMMS-G1	1	97
1760	3.009	8579.992	6051	withRad18	noMMS-G1	1	98
1761	2.648	6625.129	6051	withRad18	noMMS-G1	1	99
1762	2.729	7776.925	6051	withRad18	noMMS-G1	1	100
1763	3.033	8531.353	6051	withRad18	noMMS-G1	2	0
1764	2.414	8326.44	6051	withRad18	noMMS-G1	2	1
1765	2.659	7917.955	6051	withRad18	noMMS-G1	2	2
1766	2.869	7669.465	6051	withRad18	noMMS-G1	2	3
1767	1.96	1272.647	6051	withRad18	noMMS-G1	2	4
1768	2.718	6224.179	6051	withRad18	noMMS-G1	2	5
1769	2.613	8145.263	6051	withRad18	noMMS-G1	2	6
1770	3.208	18517.3	6051	withRad18	noMMS-G1	2	7
1771	2.601	12535.312	6051	withRad18	noMMS-G1	2	8
1772	2.718	8507.978	6051	withRad18	noMMS-G1	2	9
1773	2.776	11719.474	6051	withRad18	noMMS-G1	2	10
1774	3.184	9643.97	6051	withRad18	noMMS-G1	2	11
1775	2.811	8616.407	6051	withRad18	noMMS-G1	2	12
1776	2.823	12153.83	6051	withRad18	noMMS-G1	2	13
1777	2.088	1511.165	6051	withRad18	noMMS-G1	2	14
1778	2.601	12294.159	6051	withRad18	noMMS-G1	2	15
1779	2.298	10046.6	6051	withRad18	noMMS-G1	2	16
1780	2.694	6612.532	6051	withRad18	noMMS-G1	2	17
1781	2.694	6174.408	6051	withRad18	noMMS-G1	2	18
1782	2.578	6005.91	6051	withRad18	noMMS-G1	2	19
1783	2.729	6797.453	6051	withRad18	noMMS-G1	2	20
1784	2.788	8396.424	6051	withRad18	noMMS-G1	2	21
1785	2.741	6387.755	6051	withRad18	noMMS-G1	2	22
1786	2.834	6662.43	6051	withRad18	noMMS-G1	2	23
1787	2.928	11852.7	6051	withRad18	noMMS-G1	2	24
1788	2.671	9808.269	6051	withRad18	noMMS-G1	2	25
1789	2.648	7623.042	6051	withRad18	noMMS-G1	2	26
1790	2.928	5843.559	6051	withRad18	noMMS-G1	2	27
1791	2.799	9817.286	6051	withRad18	noMMS-G1	2	28
1792	2.998	11799.851	6051	withRad18	noMMS-G1	2	29
1793	2.881	9140.797	6051	withRad18	noMMS-G1	2	30
1794	2.473	10579.341	6051	withRad18	noMMS-G1	2	31
1795	2.741	10580.624	6051	withRad18	noMMS-G1	2	32
1796	3.219	13969.425	6051	withRad18	noMMS-G1	2	33
1797	2.659	2793.236	6051	withRad18	noMMS-G1	2	34
1798	2.321	2956.847	6051	withRad18	noMMS-G1	2	35
1799	2.764	12138.107	6051	withRad18	noMMS-G1	2	36
1800	2.963	9464.729	6051	withRad18	noMMS-G1	2	37
1801	2.998	14542.908	6051	withRad18	noMMS-G1	2	38
1802	2.508	12884.078	6051	withRad18	noMMS-G1	2	39
1803	3.697	19210.946	6051	withRad18	noMMS-G1	2	40
1804	3.009	12292.83	6051	withRad18	noMMS-G1	2	41
1805	2.484	13506.97	6051	withRad18	noMMS-G1	2	42
1806	2.834	8399.666	6051	withRad18	noMMS-G1	2	43
1807	2.764	10583.995	6051	withRad18	noMMS-G1	2	44
1808	2.776	10959.028	6051	withRad18	noMMS-G1	2	45
1809	3.243	16599.657	6051	withRad18	noMMS-G1	2	46
1810	3.348	17078.884	6051	withRad18	noMMS-G1	2	47
1811	2.846	8822.253	6051	withRad18	noMMS-G1	2	48
1812	2.368	3817.219	6051	withRad18	noMMS-G1	2	49
1813	2.589	5714.52	6051	withRad18	noMMS-G1	2	50
1814	2.834	13109.904	6051	withRad18	noMMS-G1	2	51
1815	2.519	7867.228	6051	withRad18	noMMS-G1	2	52
1816	3.418	3267.156	6051	withRad18	noMMS-G1	2	53
1817	2.659	10366.532	6051	withRad18	noMMS-G1	2	54
1818	2.893	10768.625	6051	withRad18	noMMS-G1	2	55
1819	3.196	13051.398	6051	withRad18	noMMS-G1	2	56
1820	2.309	7867.298	6051	withRad18	noMMS-G1	2	57
1821	3.289	12770.412	6051	withRad18	noMMS-G1	2	58
1822	2.776	9375.675	6051	withRad18	noMMS-G1	2	59
1823	2.729	7808.476	6051	withRad18	noMMS-G1	2	60
1824	2.858	11432.225	6051	withRad18	noMMS-G1	2	61
1825	3.044	16745.888	6051	withRad18	noMMS-G1	2	62
1826	2.543	8753.155	6051	withRad18	noMMS-G1	2	63
1827	3.161	9927.137	6051	withRad18	noMMS-G1	2	64
1828	2.904	13459.335	6051	withRad18	noMMS-G1	2	65
1829	2.648	6232.88	6051	withRad18	noMMS-G1	2	66
1830	3.021	6098.802	6051	withRad18	noMMS-G1	2	67
1831	3.313	11595.906	6051	withRad18	noMMS-G1	2	68
1832	3.709	9178.495	6051	withRad18	noMMS-G1	2	69
1833	2.496	5787.688	6051	withRad18	noMMS-G1	2	70
1834	3.126	11148.323	6051	withRad18	noMMS-G1	2	71
1835	2.834	6050.315	6051	withRad18	noMMS-G1	2	72
1836	2.858	6867.437	6051	withRad18	noMMS-G1	2	73
1837	3.254	11393.535	6051	withRad18	noMMS-G1	2	74
1838	2.111	1219.308	6051	withRad18	noMMS-G1	2	75
1839	2.566	8739.66	6051	withRad18	noMMS-G1	2	76
1840	3.091	15078.659	6051	withRad18	noMMS-G1	2	77
1841	2.986	8168.847	6051	withRad18	noMMS-G1	2	78
1842	2.729	10559.687	6051	withRad18	noMMS-G1	2	79
1843	2.881	7812.804	6051	withRad18	noMMS-G1	2	80
1844	2.741	6575.417	6051	withRad18	noMMS-G1	2	81
1845	2.811	5888.792	6051	withRad18	noMMS-G1	2	82
1846	2.671	12725.097	6051	withRad18	noMMS-G1	2	83
1847	2.788	11290.32	6051	withRad18	noMMS-G1	2	84
1848	2.449	3417.284	6051	withRad18	noMMS-G1	2	85
1849	3.044	7220.378	6051	withRad18	noMMS-G1	2	86
1850	2.776	7634.648	6051	withRad18	noMMS-G1	2	87
1851	2.601	3809.497	6051	withRad18	noMMS-G1	2	88
1852	3.313	13337.014	6051	withRad18	noMMS-G1	2	89
1853	2.753	6568.138	6051	withRad18	noMMS-G1	2	90
1854	2.624	9855.835	6051	withRad18	noMMS-G1	2	91
1855	3.126	12307.421	6051	withRad18	noMMS-G1	2	92
1856	3.091	6450.134	6051	withRad18	noMMS-G1	2	93
1857	2.718	9054.74	6051	withRad18	noMMS-G1	2	94
1858	2.706	5682.199	6051	withRad18	noMMS-G1	2	95
1859	2.683	6452.851	6051	withRad18	noMMS-G1	2	96
1860	2.414	1505.589	6051	withRad18	noMMS-G1	2	97
1861	2.636	4855.875	6051	withRad18	noMMS-G1	2	98
1862	3.079	12845.482	6051	withRad18	noMMS-G1	2	99
1863	2.531	2899.297	6051	withRad18	noMMS-G1	2	100
1864	3.138	6574.834	6051	withRad18	noMMS-G1	2	101
1865	2.904	7742.773	6051	withRad18	noMMS-G1	2	102
1866	3.161	7562.156	6051	withRad18	noMMS-G1	2	103
1867	3.499	5431.062	6051	withRad18	noMMS-G1	2	104
1868	3.359	14882.389	6051	withRad18	noMMS-G1	2	105
1869	2.881	8057.771	6051	withRad18	noMMS-G1	2	106
1870	2.986	8319.978	6051	withRad18	noMMS-G1	2	107
1871	2.799	9433.05	6051	withRad18	noMMS-G1	2	108
1872	2.916	6519.383	6051	withRad18	noMMS-G1	2	109
1873	3.348	10312.842	6051	withRad18	noMMS-G1	2	110
1874	2.928	8691.43	6051	withRad18	noMMS-G1	2	111
1875	3.056	6291.888	6051	withRad18	noMMS-G1	2	112
1876	2.624	6183.18	6051	withRad18	noMMS-G1	2	113
1877	2.613	6157.064	6051	withRad18	noMMS-G1	2	114
1878	2.438	6897.413	6051	withRad18	noMMS-G1	2	115
1879	2.963	3985.227	6051	withRad18	noMMS-G1	2	116
1880	2.846	6550.129	6051	withRad18	noMMS-G1	2	117
1881	2.683	8448.107	6051	withRad18	noMMS-G1	2	118
1882	2.531	3381.02	6051	withRad18	noMMS-G1	2	119
1883	2.484	1277.231	6051	withRad18	noMMS-G1	2	120
1884	2.671	12992.145	6051	withRad18	noMMS-G1	2	121
1885	2.998	10282.959	6051	withRad18	noMMS-G1	3	0
1886	2.799	7304.44	6051	withRad18	noMMS-G1	3	1
1887	2.823	5659.839	6051	withRad18	noMMS-G1	3	2
1888	2.554	1538.097	6051	withRad18	noMMS-G1	3	3
1889	3.173	7052.754	6051	withRad18	noMMS-G1	3	4
1890	2.776	9134.335	6051	withRad18	noMMS-G1	3	5
1891	2.414	14032.807	6051	withRad18	noMMS-G1	3	6
1892	2.881	11143.984	6051	withRad18	noMMS-G1	3	7
1893	3.021	19133.147	6051	withRad18	noMMS-G1	3	8
1894	2.461	10925.762	6051	withRad18	noMMS-G1	3	9
1895	2.904	12197.278	6051	withRad18	noMMS-G1	3	10
1896	2.531	4349.762	6051	withRad18	noMMS-G1	3	11
1897	2.893	7727.703	6051	withRad18	noMMS-G1	3	12
1898	3.196	10934.592	6051	withRad18	noMMS-G1	3	13
1899	2.613	1590.27	6051	withRad18	noMMS-G1	3	14
1900	2.951	12186.629	6051	withRad18	noMMS-G1	3	15
1901	3.324	9665.374	6051	withRad18	noMMS-G1	3	16
1902	2.881	12459.648	6051	withRad18	noMMS-G1	3	17
1903	2.706	8535.039	6051	withRad18	noMMS-G1	3	18
1904	3.056	16182.517	6051	withRad18	noMMS-G1	3	19
1905	2.426	14399.931	6051	withRad18	noMMS-G1	3	20
1906	2.776	9422.342	6051	withRad18	noMMS-G1	3	21
1907	2.298	7663.038	6051	withRad18	noMMS-G1	3	22
1908	2.624	5867.692	6051	withRad18	noMMS-G1	3	23
1909	2.823	5930.852	6051	withRad18	noMMS-G1	3	24
1910	2.706	10866.941	6051	withRad18	noMMS-G1	3	25
1911	2.893	2878.115	6051	withRad18	noMMS-G1	3	26
1912	3.079	13826.587	6051	withRad18	noMMS-G1	3	27
1913	2.893	9675.475	6051	withRad18	noMMS-G1	3	28
1914	2.799	6482.128	6051	withRad18	noMMS-G1	3	29
1915	3.114	12685.148	6051	withRad18	noMMS-G1	3	30
1916	2.671	3179	6051	withRad18	noMMS-G1	3	31
1917	2.998	2714.131	6051	withRad18	noMMS-G1	3	32
1918	2.636	6746.609	6051	withRad18	noMMS-G1	3	33
1919	2.473	2130.745	6051	withRad18	noMMS-G1	3	34
1920	2.811	6576.595	6051	withRad18	noMMS-G1	3	35
1921	3.009	10497.483	6051	withRad18	noMMS-G1	3	36
1922	3.546	13710.006	6051	withRad18	noMMS-G1	3	37
1923	2.858	13640.43	6051	withRad18	noMMS-G1	3	38
1924	2.729	7032.272	6051	withRad18	noMMS-G1	3	39
1925	2.753	13591.324	6051	withRad18	noMMS-G1	3	40
1926	2.613	6813.456	6051	withRad18	noMMS-G1	3	41
1927	2.601	3758.887	6051	withRad18	noMMS-G1	3	42
1928	2.986	4261.571	6051	withRad18	noMMS-G1	3	43
1929	2.636	10687.117	6051	withRad18	noMMS-G1	3	44
1930	2.776	3679.969	6051	withRad18	noMMS-G1	3	45
1931	1.318	1770.245	6051	withRad18	noMMS-G1	3	46
1932	1.365	2473.445	6051	withRad18	noMMS-G1	3	47
1933	2.764	1473.688	6051	withRad18	noMMS-G1	3	48
1934	2.904	6522.929	6051	withRad18	noMMS-G1	3	49
1935	2.729	5368.064	6051	withRad18	noMMS-G1	3	50
1936	2.741	6742.772	6051	withRad18	noMMS-G1	3	51
1937	3.849	11815.632	6051	withRad18	noMMS-G1	3	52
1938	2.694	5039.431	6051	withRad18	noMMS-G1	3	53
1939	3.126	8722.468	6051	withRad18	noMMS-G1	3	54
1940	2.869	6491.739	6051	withRad18	noMMS-G1	3	55
1941	3.044	9136.971	6051	withRad18	noMMS-G1	3	56
1942	2.659	4950.458	6051	withRad18	noMMS-G1	3	57
1943	3.021	8228.917	6051	withRad18	noMMS-G1	3	58
1944	2.741	4279.533	6051	withRad18	noMMS-G1	3	59
1945	2.869	6604.098	6051	withRad18	noMMS-G1	3	60
1946	2.636	6872.697	6051	withRad18	noMMS-G1	3	61
1947	3.079	11865.647	6051	withRad18	noMMS-G1	3	62
1948	3.173	13866.84	6051	withRad18	noMMS-G1	3	63
1949	2.578	6561.513	6051	withRad18	noMMS-G1	3	64
1950	2.741	8400.774	6051	withRad18	noMMS-G1	3	65
1951	2.904	11482.905	6051	withRad18	noMMS-G1	3	66
1952	2.531	2979.009	6051	withRad18	noMMS-G1	3	67
1953	3.441	5840.596	6051	withRad18	noMMS-G1	3	68
1954	2.974	9851.986	6051	withRad18	noMMS-G1	3	69
1955	3.138	11583.647	6051	withRad18	noMMS-G1	3	70
1956	2.776	9527.412	6051	withRad18	noMMS-G1	3	71
1957	2.729	4670.266	6051	withRad18	noMMS-G1	3	72
1958	2.776	5822.669	6051	withRad18	noMMS-G1	3	73
1959	2.449	2621.636	6051	withRad18	noMMS-G1	3	74
1960	2.566	6486.327	6051	withRad18	noMMS-G1	3	75
1961	3.091	3398.621	Ino80F-Arp8m	withRad18	AS	1	0
1962	2.589	4011.168	Ino80F-Arp8m	withRad18	AS	1	1
1963	3.802	7065.993	Ino80F-Arp8m	withRad18	AS	1	2
1964	2.706	2907.019	Ino80F-Arp8m	withRad18	AS	1	3
1965	3.161	5163.734	Ino80F-Arp8m	withRad18	AS	1	4
1966	2.578	3662.426	Ino80F-Arp8m	withRad18	AS	1	5
1967	3.651	5122.199	Ino80F-Arp8m	withRad18	AS	1	6
1968	3.628	3450.001	Ino80F-Arp8m	withRad18	AS	1	7
1969	3.044	5926.525	Ino80F-Arp8m	withRad18	AS	1	8
1970	2.624	3988.225	Ino80F-Arp8m	withRad18	AS	1	9
1971	3.872	5159.535	Ino80F-Arp8m	withRad18	AS	1	10
1972	3.278	3012.111	Ino80F-Arp8m	withRad18	AS	1	11
1973	3.021	3819.668	Ino80F-Arp8m	withRad18	AS	1	12
1974	3.581	7455.442	Ino80F-Arp8m	withRad18	AS	1	13
1975	3.301	6095.396	Ino80F-Arp8m	withRad18	AS	1	14
1976	2.636	2834.48	Ino80F-Arp8m	withRad18	AS	1	15
1977	3.033	9671.87	Ino80F-Arp8m	withRad18	AS	1	16
1978	3.966	7861.163	Ino80F-Arp8m	withRad18	AS	1	17
1979	3.744	9865.819	Ino80F-Arp8m	withRad18	AS	1	18
1980	3.534	5026.053	Ino80F-Arp8m	withRad18	AS	1	19
1981	4.082	4794.511	Ino80F-Arp8m	withRad18	AS	1	20
1982	3.791	5332.816	Ino80F-Arp8m	withRad18	AS	1	21
1983	4.211	7330.054	Ino80F-Arp8m	withRad18	AS	1	22
1984	3.429	3243.467	Ino80F-Arp8m	withRad18	AS	1	23
1985	3.056	2889.068	Ino80F-Arp8m	withRad18	AS	1	24
1986	2.333	3280.022	Ino80F-Arp8m	withRad18	AS	1	25
1987	2.694	3978.544	Ino80F-Arp8m	withRad18	AS	1	26
1988	2.379	1760.611	Ino80F-Arp8m	withRad18	AS	1	27
1989	2.671	5823.357	Ino80F-Arp8m	withRad18	AS	1	28
1990	2.193	4428.109	Ino80F-Arp8m	withRad18	AS	1	29
1991	2.251	3291.208	Ino80F-Arp8m	withRad18	AS	1	30
1992	2.858	6459.395	Ino80F-Arp8m	withRad18	AS	1	31
1993	3.779	4927.573	Ino80F-Arp8m	withRad18	AS	1	32
1994	2.729	4217.422	Ino80F-Arp8m	withRad18	AS	1	33
1995	2.729	4176.074	Ino80F-Arp8m	withRad18	AS	1	34
1996	2.741	6191.986	Ino80F-Arp8m	withRad18	AS	1	35
1997	3.802	2771.483	Ino80F-Arp8m	withRad18	AS	1	36
1998	2.333	2599.194	Ino80F-Arp8m	withRad18	AS	1	37
1999	3.406	6459.931	Ino80F-Arp8m	withRad18	AS	1	38
[truncated: 846 more rows]
