# Supplementary material for: The INO80 chromatin remodeller facilitates DNA damage bypass via postreplicative gap repair
Source: EMBO J. 2025 Oct 13;44(22):6626–48. doi: 10.1038/s44318-025-00580-4 (PMC12624141; doi:10.1038/s44318-025-00580-4)
Supplement: Supplementary file 8 — EV Figure Source Data [file 44318_2025_580_MOESM8_ESM.zip › SD EV figures/Figure EV5/FigureEV5A_replicate-right_Total_nuc_Int.csv]

	Area	IntDen	strain	condition	timepoint	replicate	nucleus
1	1.715	1287.157	6051	withoutRad18	0	1	0
2	3.266	9890.442	6051	withoutRad18	0	1	1
3	2.449	6553.418	6051	withoutRad18	0	1	2
4	2.17	854.388	6051	withoutRad18	0	1	3
5	2.041	6011.847	6051	withoutRad18	0	1	4
6	3.079	8339.573	6051	withoutRad18	0	1	5
7	2.893	7836.365	6051	withoutRad18	0	1	6
8	2.03	6716.819	6051	withoutRad18	0	1	7
9	2.356	6043.935	6051	withoutRad18	0	1	8
10	3.651	7878.88	6051	withoutRad18	0	1	9
11	2.088	9378.019	6051	withoutRad18	0	1	10
12	1.75	4106.416	6051	withoutRad18	0	1	11
13	2.204	8002.74	6051	withoutRad18	0	1	12
14	2.449	15371.029	6051	withoutRad18	0	1	13
15	1.925	1750.51	6051	withoutRad18	0	1	14
16	2.146	6631.602	6051	withoutRad18	0	1	15
17	2.519	7147.711	6051	withoutRad18	0	1	16
18	3.651	21904.934	6051	withoutRad18	0	1	17
19	1.936	1331.457	6051	withoutRad18	0	1	18
20	2.1	2690.523	6051	withoutRad18	0	1	19
21	2.065	5704.186	6051	withoutRad18	0	1	20
22	1.505	788.008	6051	withoutRad18	0	1	21
23	1.971	7693.271	6051	withoutRad18	0	1	22
24	2.193	4711.113	6051	withoutRad18	0	1	23
25	2.076	7661.86	6051	withoutRad18	0	1	24
26	2.088	12128.321	6051	withoutRad18	0	1	25
27	2.298	4797.695	6051	withoutRad18	0	1	26
28	1.96	4544.178	6051	withoutRad18	0	1	27
29	1.598	4395.917	6051	withoutRad18	0	1	28
30	2.461	10899.122	6051	withoutRad18	0	1	29
31	1.505	2872.622	6051	withoutRad18	0	1	30
32	2.1	6732.251	6051	withoutRad18	0	1	31
33	1.901	9191.477	6051	withoutRad18	0	1	32
34	1.435	6172.379	6051	withoutRad18	0	1	33
35	2.379	3823.622	6051	withoutRad18	0	1	34
36	2.228	5335.277	6051	withoutRad18	0	1	35
37	2.158	1983.323	6051	withoutRad18	0	1	36
38	2.006	871.966	6051	withoutRad18	0	1	37
39	2.111	4891.94	6051	withoutRad18	0	1	38
40	2.216	4721.681	6051	withoutRad18	0	1	39
41	2.228	998.835	6051	withoutRad18	0	1	40
42	2.438	4826.143	6051	withoutRad18	0	1	41
43	1.855	3084.521	6051	withoutRad18	0	1	42
44	2.193	3026.085	6051	withoutRad18	0	1	43
45	2.239	7651.701	6051	withoutRad18	0	1	44
46	2.426	6657.415	6051	withoutRad18	0	1	45
47	2.263	4130.934	6051	withoutRad18	0	1	46
48	2.041	4109.356	6051	withoutRad18	0	1	47
49	2.239	8406.525	6051	withoutRad18	0	1	48
50	2.239	4989.649	6051	withoutRad18	0	1	49
51	1.96	1662.085	6051	withoutRad18	0	1	50
52	2.613	10298.507	6051	withoutRad18	0	1	51
53	2.531	7093.275	6051	withoutRad18	0	1	52
54	2.508	7241.734	6051	withoutRad18	0	1	53
55	2.239	1007.665	6051	withoutRad18	0	1	54
56	2.181	5301.265	6051	withoutRad18	0	1	55
57	3.628	6694.285	6051	withoutRad18	0	1	56
58	2.204	9231.799	6051	withoutRad18	0	1	57
59	2.088	4386.772	6051	withoutRad18	0	1	58
60	2.041	2719.065	6051	withoutRad18	0	1	59
61	1.936	4192.765	6051	withoutRad18	0	1	60
62	2.391	6580.887	6051	withoutRad18	0	1	61
63	2.508	4782.823	6051	withoutRad18	0	1	62
64	2.088	4201.629	6051	withoutRad18	0	1	63
65	2.216	5267.521	6051	withoutRad18	0	1	64
66	1.971	3840.862	6051	withoutRad18	0	1	65
67	2.006	891.106	6051	withoutRad18	0	1	66
68	2.426	7014.94	6051	withoutRad18	0	1	67
69	1.96	5058.339	6051	withoutRad18	0	1	68
70	1.983	2091.553	6051	withoutRad18	0	1	69
71	2.344	1990.59	6051	withoutRad18	0	1	70
72	2.321	6335.64	6051	withoutRad18	0	1	71
73	1.82	757.728	6051	withoutRad18	0	1	72
74	2.309	6020.712	6051	withoutRad18	0	1	73
75	2.251	2301.272	6051	withoutRad18	0	1	74
76	2.309	5322.785	6051	withoutRad18	0	1	75
77	4.374	7416.228	6051	withoutRad18	0	1	76
78	2.204	5098.218	6051	withoutRad18	0	1	77
79	2.17	7889.063	6051	withoutRad18	0	1	78
80	2.543	7332.924	6051	withoutRad18	0	1	79
81	1.773	2256.762	6051	withoutRad18	0	1	80
82	2.869	8711.305	6051	withoutRad18	0	1	81
83	4.759	16173.454	6051	withoutRad18	0	1	82
84	2.018	1003.629	6051	withoutRad18	0	1	83
85	2.601	10677.75	6051	withoutRad18	0	1	84
86	2.146	7215.292	6051	withoutRad18	0	1	85
87	2.496	6758.763	6051	withoutRad18	0	1	86
88	2.018	7738.143	6051	withoutRad18	0	1	87
89	2.403	1265.649	6051	withoutRad18	0	1	88
90	2.543	6504.663	6051	withoutRad18	0	1	89
91	2.578	1249.191	6051	withoutRad18	0	1	90
92	2.123	1035.052	6051	withoutRad18	0	1	91
93	2.426	5233.52	6051	withoutRad18	0	1	92
94	2.426	5868.975	6051	withoutRad18	0	1	93
95	2.519	7476.309	6051	withoutRad18	0	1	94
96	2.111	6768.736	6051	withoutRad18	0	1	95
97	2.566	9167.239	6051	withoutRad18	0	1	96
98	2.181	10893.29	6051	withoutRad18	0	1	97
99	1.925	3911.417	6051	withoutRad18	0	1	98
100	2.088	5058.782	6051	withoutRad18	0	1	99
101	2.636	5531.757	6051	withoutRad18	0	1	100
102	2.636	7606.339	6051	withoutRad18	0	1	101
103	2.508	5141.608	6051	withoutRad18	0	1	102
104	2.426	4325.688	6051	withoutRad18	0	1	103
105	2.228	5666.966	6051	withoutRad18	0	1	104
106	2.414	7727.692	6051	withoutRad18	0	1	105
107	2.624	5146.868	6051	withoutRad18	0	1	106
108	1.96	4313.697	6051	withoutRad18	0	1	107
109	2.065	2587.308	6051	withoutRad18	0	1	108
110	2.368	8504.047	6051	withoutRad18	0	1	109
111	2.216	808.315	6051	withoutRad18	0	1	110
112	1.971	679.218	6051	withoutRad18	0	1	111
113	2.823	12349.692	6051	withoutRad18	0	1	112
114	1.89	2323.807	6051	withoutRad18	0	1	113
115	2.228	4148.78	6051	withoutRad18	0	1	114
116	2.613	5199.263	6051	withoutRad18	0	1	115
117	2.496	5944.231	6051	withoutRad18	0	1	116
118	2.298	3675.688	6051	withoutRad18	0	1	117
119	2.461	8273.777	6051	withoutRad18	0	1	118
120	2.193	6354.792	6051	withoutRad18	0	1	119
121	2.041	2543.51	6051	withoutRad18	0	1	120
122	2.776	8155.224	6051	withoutRad18	0	1	121
123	2.519	10459.039	6051	withoutRad18	0	1	122
124	3.394	10106.879	6051	withoutRad18	0	1	123
125	2.111	4996.146	6051	withoutRad18	0	1	124
126	2.368	5534.311	6051	withoutRad18	0	1	125
127	2.636	10894.794	6051	withoutRad18	0	1	126
128	2.263	9583.737	6051	withoutRad18	0	1	127
129	2.193	2503.433	6051	withoutRad18	0	1	128
130	1.843	795.228	6051	withoutRad18	0	1	129
131	2.356	5993.418	6051	withoutRad18	0	1	130
132	2.041	841.838	6051	withoutRad18	0	1	131
133	2.974	9349.023	6051	withoutRad18	0	1	132
134	1.866	750.065	6051	withoutRad18	0	1	133
135	2.204	1106.47	6051	withoutRad18	0	1	134
136	1.96	2788.617	6051	withoutRad18	0	1	135
137	2.181	8393.741	6051	withoutRad18	0	1	136
138	3.651	5376.008	6051	withoutRad18	0	1	137
139	2.228	2771.296	6051	withoutRad18	0	1	138
140	2.228	5054.583	6051	withoutRad18	0	1	139
141	2.496	3760.94	6051	withoutRad18	0	1	140
142	3.266	3727.056	6051	withoutRad18	0	1	141
143	2.554	7572.187	6051	withoutRad18	0	1	142
144	2.449	859.893	6051	withoutRad18	0	1	143
145	2.135	945.577	6051	withoutRad18	0	1	144
146	2.484	9763.888	6051	withoutRad18	0	1	145
147	2.286	886.546	6051	withoutRad18	0	1	146
148	2.181	7588.82	6051	withoutRad18	0	1	147
149	2.438	4354.848	6051	withoutRad18	0	1	148
150	2.041	4441.826	6051	withoutRad18	0	1	149
151	2.193	4391.029	6051	withoutRad18	0	1	150
152	2.053	898.618	6051	withoutRad18	0	1	151
153	2.018	997.634	6051	withoutRad18	0	1	152
154	2.146	4550.78	6051	withoutRad18	0	1	153
155	2.17	1171.637	6051	withoutRad18	0	1	154
156	2.344	4596.736	6051	withoutRad18	0	1	155
157	2.193	2464.976	6051	withoutRad18	0	1	156
158	2.321	5153.948	6051	withoutRad18	0	1	157
159	2.193	4211.789	6051	withoutRad18	0	1	158
160	2.123	4217.901	6051	withoutRad18	0	1	159
161	2.309	3928.913	6051	withoutRad18	0	1	160
162	2.321	5180.367	6051	withoutRad18	0	1	161
163	1.481	566.987	6051	withoutRad18	0	1	162
164	2.03	6089.308	6051	withoutRad18	0	1	163
165	2.111	3607.29	6051	withoutRad18	0	1	164
166	2.251	6738.934	6051	withoutRad18	0	1	165
167	2.683	5754.481	6051	withoutRad18	0	1	166
168	2.263	2021.651	6051	withoutRad18	0	1	167
169	2.309	4840.362	6051	withoutRad18	0	1	168
170	4.012	7923.332	6051	withoutRad18	0	1	169
171	2.368	4101.774	6051	withoutRad18	0	1	170
172	2.216	5368.414	6051	withoutRad18	0	1	171
173	2.1	8761.379	6051	withoutRad18	0	1	172
174	1.808	660.077	6051	withoutRad18	0	1	173
175	2.228	789.256	6051	withoutRad18	0	1	174
176	1.773	3087.298	6051	withoutRad18	0	1	175
177	2.764	1071.572	6051	withoutRad18	0	1	176
178	2.146	740.909	6051	withoutRad18	0	1	177
179	2.671	1447.106	6051	withoutRad18	0	1	178
180	2.006	1738.158	6051	withoutRad18	0	1	179
181	2.263	5200.488	6051	withoutRad18	0	1	180
182	1.831	1902.842	6051	withoutRad18	0	1	181
183	2.344	4585.573	6051	withoutRad18	0	1	182
184	3.266	4748.881	6051	withoutRad18	0	1	183
185	2.951	1147.481	6051	withoutRad18	0	1	184
186	2.088	968.917	6051	withoutRad18	0	1	185
187	1.901	1792.768	6051	withoutRad18	0	1	186
188	1.435	2260.332	6051	withoutRad18	0	1	187
189	1.89	877.926	6051	withoutRad18	0	1	188
190	2.018	7636.619	6051	withoutRad18	0	2	0
191	1.82	6275.815	6051	withoutRad18	0	2	1
192	1.411	6520.771	6051	withoutRad18	0	2	2
193	2.344	4737.649	6051	withoutRad18	0	2	3
194	1.936	4189.977	6051	withoutRad18	0	2	4
195	2.03	5891.44	6051	withoutRad18	0	2	5
196	2.344	1067.536	6051	withoutRad18	0	2	6
197	2.111	12175	6051	withoutRad18	0	2	7
198	2.228	2980.257	6051	withoutRad18	0	2	8
199	1.855	5702.646	6051	withoutRad18	0	2	9
200	2.076	1105.537	6051	withoutRad18	0	2	10
201	2.181	1115.312	6051	withoutRad18	0	2	11
202	2.076	7555.461	6051	withoutRad18	0	2	12
203	2.216	8336.098	6051	withoutRad18	0	2	13
204	1.843	6449.387	6051	withoutRad18	0	2	14
205	1.726	3683.363	6051	withoutRad18	0	2	15
206	1.995	5961.202	6051	withoutRad18	0	2	16
207	2.298	8395.829	6051	withoutRad18	0	2	17
208	3.266	16944.001	6051	withoutRad18	0	2	18
209	2.158	6807.099	6051	withoutRad18	0	2	19
210	2.216	9162.224	6051	withoutRad18	0	2	20
211	1.761	8517.461	6051	withoutRad18	0	2	21
212	4.747	9879.98	6051	withoutRad18	0	2	22
213	2.17	1453.171	6051	withoutRad18	0	2	23
214	2.321	16277.1	6051	withoutRad18	0	2	24
215	1.773	4916.306	6051	withoutRad18	0	2	25
216	2.03	11621.263	6051	withoutRad18	0	2	26
217	1.983	4256.205	6051	withoutRad18	0	2	27
218	2.181	9210.571	6051	withoutRad18	0	2	28
219	2.03	5696.254	6051	withoutRad18	0	2	29
220	1.995	8616.512	6051	withoutRad18	0	2	30
221	2.03	1762.29	6051	withoutRad18	0	2	31
222	1.89	7368.359	6051	withoutRad18	0	2	32
223	1.983	5173.8	6051	withoutRad18	0	2	33
224	2.508	3599.557	6051	withoutRad18	0	2	34
225	2.041	4089.457	6051	withoutRad18	0	2	35
226	2.239	2195.48	6051	withoutRad18	0	2	36
227	1.796	1312.9	6051	withoutRad18	0	2	37
228	2.344	7171.739	6051	withoutRad18	0	2	38
229	2.228	5013.001	6051	withoutRad18	0	2	39
230	2.065	5122.945	6051	withoutRad18	0	2	40
231	2.158	5803.948	6051	withoutRad18	0	2	41
232	2.158	6713.087	6051	withoutRad18	0	2	42
233	1.855	4855.956	6051	withoutRad18	0	2	43
234	1.645	3799.478	6051	withoutRad18	0	2	44
235	2.17	6297.032	6051	withoutRad18	0	2	45
236	1.96	8029.649	6051	withoutRad18	0	2	46
237	2.111	8715.422	6051	withoutRad18	0	2	47
238	2.065	6398.66	6051	withoutRad18	0	2	48
239	1.785	8207.222	6051	withoutRad18	0	2	49
240	2.193	3202.806	6051	withoutRad18	0	2	50
241	2.1	8292.218	6051	withoutRad18	0	2	51
242	1.831	1974.027	6051	withoutRad18	0	2	52
243	2.683	5829.072	6051	withoutRad18	0	2	53
244	1.925	9963.879	6051	withoutRad18	0	2	54
245	2.414	7502.226	6051	withoutRad18	0	2	55
246	2.006	1541.409	6051	withoutRad18	0	2	56
247	1.645	1262.313	6051	withoutRad18	0	2	57
248	2.17	6539.772	6051	withoutRad18	0	2	58
249	2.123	11118.171	6051	withoutRad18	0	2	59
250	2.508	6614.13	6051	withoutRad18	0	2	60
251	2.333	6637.586	6051	withoutRad18	0	2	61
252	2.286	9792.43	6051	withoutRad18	0	2	62
253	1.866	6356.822	6051	withoutRad18	0	2	63
254	2.03	7272.084	6051	withoutRad18	0	2	64
255	2.135	11825.838	6051	withoutRad18	0	2	65
256	1.936	716.333	6051	withoutRad18	0	2	66
257	2.473	4128.088	6051	withoutRad18	0	2	67
258	2.333	13696.324	6051	withoutRad18	0	2	68
259	2.158	3433.357	6051	withoutRad18	0	2	69
260	2.181	8200.259	6051	withoutRad18	0	2	70
261	1.948	12472.735	6051	withoutRad18	0	2	71
262	2.274	10239.907	6051	withoutRad18	0	2	72
263	2.298	7288.274	6051	withoutRad18	0	2	73
264	2.438	7683.38	6051	withoutRad18	0	2	74
265	2.1	11610.637	6051	withoutRad18	0	2	75
266	2.123	7432.021	6051	withoutRad18	0	2	76
267	2.601	7654.99	6051	withoutRad18	0	2	77
268	1.971	6044.938	6051	withoutRad18	0	2	78
269	1.96	7064.348	6051	withoutRad18	0	2	79
270	2.088	4000.204	6051	withoutRad18	0	2	80
271	2.17	3346.856	6051	withoutRad18	0	2	81
272	2.135	7393.693	6051	withoutRad18	0	2	82
273	3.126	12029.596	6051	withoutRad18	0	2	83
274	2.379	14287.047	6051	withoutRad18	0	2	84
275	2.251	5964.293	6051	withoutRad18	0	2	85
276	2.974	9310.438	6051	withoutRad18	0	2	86
277	1.913	7456.154	6051	withoutRad18	0	2	87
278	1.808	1077.555	6051	withoutRad18	0	2	88
279	2.251	6526.545	6051	withoutRad18	0	2	89
280	2.135	3654.751	6051	withoutRad18	0	2	90
281	2.181	3693.067	6051	withoutRad18	0	2	91
282	2.123	1036.51	6051	withoutRad18	0	2	92
283	2.461	962.735	6051	withoutRad18	0	2	93
284	2.449	6069.642	6051	withoutRad18	0	2	94
285	2.17	8352.602	6051	withoutRad18	0	2	95
286	2.286	8201.962	6051	withoutRad18	0	2	96
287	2.216	7312.208	6051	withoutRad18	0	2	97
288	1.726	4993.697	6051	withoutRad18	0	2	98
289	2.181	3684.471	6051	withoutRad18	0	2	99
290	2.344	5382.493	6051	withoutRad18	0	2	100
291	2.239	6899.874	6051	withoutRad18	0	2	101
292	2.461	5532.259	6051	withoutRad18	0	2	102
293	2.17	5813.233	6051	withoutRad18	0	2	103
294	1.645	6679.856	6051	withoutRad18	0	2	104
295	2.449	11281.829	6051	withoutRad18	0	2	105
296	2.671	6530.009	6051	withoutRad18	0	2	106
297	3.254	9239.171	6051	withoutRad18	0	2	107
298	2.554	6387.276	6051	withoutRad18	0	2	108
299	2.088	10765.312	6051	withoutRad18	0	2	109
300	2.321	6522.45	6051	withoutRad18	0	2	110
301	2.158	994.718	6051	withoutRad18	0	2	111
302	2.17	838.082	6051	withoutRad18	0	2	112
303	2.274	5889.807	6051	withoutRad18	0	2	113
304	2.356	7805.619	6051	withoutRad18	0	2	114
305	2.146	1456.507	6051	withoutRad18	0	2	115
306	2.193	3480.829	6051	withoutRad18	0	2	116
307	2.146	4116.226	6051	withoutRad18	0	2	117
308	2.018	6975.399	6051	withoutRad18	0	2	118
309	2.006	3426.102	6051	withoutRad18	0	2	119
310	2.508	8962.221	6051	withoutRad18	0	2	120
311	2.344	3507.12	6051	withoutRad18	0	2	121
312	2.041	4125.662	6051	withoutRad18	0	2	122
313	2.088	3885.64	6051	withoutRad18	0	2	123
314	2.193	10014.547	6051	withoutRad18	0	2	124
315	2.111	4586.122	6051	withoutRad18	0	2	125
316	2.344	1369.75	6051	withoutRad18	0	2	126
317	2.018	4498.397	6051	withoutRad18	0	2	127
318	2.601	4196.392	6051	withoutRad18	0	2	128
319	2.321	6737.605	6051	withoutRad18	0	2	129
320	2.135	5934.935	6051	withoutRad18	0	2	130
321	2.344	13299.083	6051	withoutRad18	0	2	131
322	2.333	1794.681	6051	withoutRad18	0	2	132
323	2.298	9825.509	6051	withoutRad18	0	2	133
324	2.449	11732.958	6051	withoutRad18	0	2	134
325	2.053	6518.823	6051	withoutRad18	0	2	135
326	2.204	878.124	6051	withoutRad18	0	2	136
327	1.96	922.331	6051	withoutRad18	0	2	137
328	3.009	8858.598	6051	withoutRad18	0	2	138
329	1.925	2064.995	6051	withoutRad18	0	2	139
330	2.041	5902.707	6051	withoutRad18	0	2	140
331	2.274	1025.464	6051	withoutRad18	0	2	141
332	2.006	843.447	6051	withoutRad18	0	2	142
333	1.89	4539.431	6051	withoutRad18	0	2	143
334	2.228	6285.578	6051	withoutRad18	0	2	144
335	2.543	8475.692	6051	withoutRad18	0	2	145
336	2.181	1376.422	6051	withoutRad18	0	2	146
337	2.03	6014.052	6051	withoutRad18	0	2	147
338	1.808	3042.706	6051	withoutRad18	0	2	148
339	1.901	2977.458	6051	withoutRad18	0	2	149
340	2.473	6557.641	6051	withoutRad18	0	2	150
341	2.426	5727.945	6051	withoutRad18	0	2	151
342	2.17	7598.28	6051	withoutRad18	0	2	152
343	2.496	6954.147	6051	withoutRad18	0	2	153
344	2.17	6375.916	6051	withoutRad18	0	2	154
345	2.426	5280.141	6051	withoutRad18	0	2	155
346	2.088	2216.113	6051	withoutRad18	0	2	156
347	2.438	980.254	6051	withoutRad18	0	2	157
348	2.461	3747.457	6051	withoutRad18	0	2	158
349	2.123	6489.138	6051	withoutRad18	0	2	159
350	2.053	5381.676	6051	withoutRad18	0	2	160
351	2.461	2707.518	6051	withoutRad18	0	2	161
352	2.076	3811.854	6051	withoutRad18	0	2	162
353	2.239	5303.714	6051	withoutRad18	0	2	163
354	2.123	3923.606	6051	withoutRad18	0	2	164
355	2.403	2319.118	6051	withoutRad18	0	2	165
356	1.82	5228.33	6051	withoutRad18	0	2	166
357	2.368	5447.974	6051	withoutRad18	0	2	167
358	2.216	4929.3	6051	withoutRad18	0	2	168
359	2.181	887.91	6051	withoutRad18	0	2	169
360	1.96	2221.572	6051	withoutRad18	0	2	170
361	2.496	2995.42	6051	withoutRad18	0	2	171
362	2.228	2288.244	6051	withoutRad18	0	2	172
363	1.271	3694.677	6051	withoutRad18	0	2	173
364	2.053	6287.946	6051	withoutRad18	0	2	174
365	2.018	2569.521	6051	withoutRad18	0	2	175
366	3.604	14096.854	6051	withoutRad18	0	2	176
367	2.274	745.796	6051	withoutRad18	0	2	177
368	2.321	4212.943	6051	withoutRad18	0	2	178
369	2.065	1592.673	6051	withoutRad18	0	2	179
370	2.473	5963.908	6051	withoutRad18	0	2	180
371	2.146	9183.58	6051	withoutRad18	0	2	181
372	2.461	5483.806	6051	withoutRad18	0	2	182
373	1.738	5757.397	6051	withoutRad18	0	2	183
374	2.321	2483.779	6051	withoutRad18	0	2	184
375	2.228	4752.159	6051	withoutRad18	0	2	185
376	2.076	3751.831	6051	withoutRad18	0	2	186
377	2.274	6450.95	6051	withoutRad18	0	2	187
378	1.995	4366.908	6051	withoutRad18	0	2	188
379	2.473	4923.398	6051	withoutRad18	0	2	189
380	1.808	7210.44	6051	withoutRad18	0	2	190
381	1.843	5974.779	6051	withoutRad18	0	3	0
382	2.263	3579.577	6051	withoutRad18	0	3	1
383	3.523	24681.957	6051	withoutRad18	0	3	2
384	2.053	12111.303	6051	withoutRad18	0	3	3
385	2.216	5826.996	6051	withoutRad18	0	3	4
386	1.715	8591.644	6051	withoutRad18	0	3	5
387	2.239	13786.323	6051	withoutRad18	0	3	6
388	2.1	9123.989	6051	withoutRad18	0	3	7
389	2.228	5985.347	6051	withoutRad18	0	3	8
390	2.03	1199.083	6051	withoutRad18	0	3	9
391	2.228	5264.243	6051	withoutRad18	0	3	10
392	2.333	7133.714	6051	withoutRad18	0	3	11
393	2.123	10812.516	6051	withoutRad18	0	3	12
394	2.403	11057.53	6051	withoutRad18	0	3	13
395	2.403	1734.903	6051	withoutRad18	0	3	14
396	2.181	856.301	6051	withoutRad18	0	3	15
397	2.368	3390.282	6051	withoutRad18	0	3	16
398	3.662	13586.612	6051	withoutRad18	0	3	17
399	2.671	17424.021	6051	withoutRad18	0	3	18
400	2.356	6198.728	6051	withoutRad18	0	3	19
401	2.636	10953.394	6051	withoutRad18	0	3	20
402	2.204	791.484	6051	withoutRad18	0	3	21
403	2.379	11588.779	6051	withoutRad18	0	3	22
404	2.158	11709.198	6051	withoutRad18	0	3	23
405	2.438	14181.208	6051	withoutRad18	0	3	24
406	2.1	5806.374	6051	withoutRad18	0	3	25
407	2.414	7362.97	6051	withoutRad18	0	3	26
408	2.239	6971.468	6051	withoutRad18	0	3	27
409	2.03	4729.869	6051	withoutRad18	0	3	28
410	2.368	5805.534	6051	withoutRad18	0	3	29
411	2.251	1016.518	6051	withoutRad18	0	3	30
412	2.298	3691.528	6051	withoutRad18	0	3	31
413	2.461	11693.277	6051	withoutRad18	0	3	32
414	1.948	2923.92	6051	withoutRad18	0	3	33
415	2.111	1139.06	6051	withoutRad18	0	3	34
416	1.668	10818.022	6051	withoutRad18	0	3	35
417	2.274	7563.346	6051	withoutRad18	0	3	36
418	2.449	14756.733	6051	withoutRad18	0	3	37
419	1.785	1579.096	6051	withoutRad18	0	3	38
420	2.473	13932.065	6051	withoutRad18	0	3	39
421	2.403	6452.945	6051	withoutRad18	0	3	40
422	1.773	2976.373	6051	withoutRad18	0	3	41
423	2.368	6917.149	6051	withoutRad18	0	3	42
424	2.286	1817.706	6051	withoutRad18	0	3	43
425	2.484	11219.135	6051	withoutRad18	0	3	44
426	2.309	9953.929	6051	withoutRad18	0	3	45
427	2.484	9066.007	6051	withoutRad18	0	3	46
428	2.135	2345.467	6051	withoutRad18	0	3	47
429	2.438	2440.634	6051	withoutRad18	0	3	48
430	3.802	8275.2	6051	withoutRad18	0	3	49
431	2.344	12293.553	6051	withoutRad18	0	3	50
432	1.656	4826.318	6051	withoutRad18	0	3	51
433	2.204	8362.761	6051	withoutRad18	0	3	52
434	2.426	9202.989	6051	withoutRad18	0	3	53
435	3.173	6194.89	6051	withoutRad18	0	3	54
436	2.554	8628.911	6051	withoutRad18	0	3	55
437	2.554	15853.639	6051	withoutRad18	0	3	56
438	2.368	6379.671	6051	withoutRad18	0	3	57
439	2.496	4905.61	6051	withoutRad18	0	3	58
440	2.659	9640.424	6051	withoutRad18	0	3	59
441	2.111	7698.788	6051	withoutRad18	0	3	60
442	2.496	6127.216	6051	withoutRad18	0	3	61
443	2.648	9067.384	6051	withoutRad18	0	3	62
444	2.076	7111.961	6051	withoutRad18	0	3	63
445	2.426	4142.4	6051	withoutRad18	0	3	64
446	1.948	5387.777	6051	withoutRad18	0	3	65
447	3.254	17298.563	6051	withoutRad18	0	3	66
448	1.633	6256.885	6051	withoutRad18	0	3	67
449	2.321	5646.181	6051	withoutRad18	0	3	68
450	1.971	12152.605	6051	withoutRad18	0	3	69
451	2.391	8335.328	6051	withoutRad18	0	3	70
452	1.948	926.611	6051	withoutRad18	0	3	71
453	2.368	6994.014	6051	withoutRad18	0	3	72
454	2.484	5134.038	6051	withoutRad18	0	3	73
455	2.344	1010.172	6051	withoutRad18	0	3	74
456	2.519	4718.17	6051	withoutRad18	0	3	75
457	2.111	4711.241	6051	withoutRad18	0	3	76
458	2.379	15285.777	6051	withoutRad18	0	3	77
459	2.461	10411.251	6051	withoutRad18	0	3	78
460	2.204	3087.449	6051	withoutRad18	0	3	79
461	2.333	10478.903	6051	withoutRad18	0	3	80
462	2.484	8335.806	6051	withoutRad18	0	3	81
463	2.239	2533.911	6051	withoutRad18	0	3	82
464	3.173	13221.436	6051	withoutRad18	0	3	83
465	2.17	1052.209	6051	withoutRad18	0	3	84
466	2.111	8634.579	6051	withoutRad18	0	3	85
467	2.006	1125.226	6051	withoutRad18	0	3	86
468	2.379	10267.399	6051	withoutRad18	0	3	87
469	1.271	3572.823	6051	withoutRad18	0	3	88
470	2.449	14007.414	6051	withoutRad18	0	3	89
471	2.776	9830.862	6051	withoutRad18	0	3	90
472	2.461	15164.705	6051	withoutRad18	0	3	91
473	2.309	13321.454	6051	withoutRad18	0	3	92
474	2.333	7375.66	6051	withoutRad18	0	3	93
475	2.088	3823.249	6051	withoutRad18	0	3	94
476	2.286	8581.893	6051	withoutRad18	0	3	95
477	2.158	5180.589	6051	withoutRad18	0	3	96
478	1.995	2308.842	6051	withoutRad18	0	3	97
479	1.983	991.72	6051	withoutRad18	0	3	98
480	2.298	4476.853	6051	withoutRad18	0	3	99
481	2.263	2768.264	6051	withoutRad18	0	3	100
482	2.461	4240.401	6051	withoutRad18	0	3	101
483	2.286	3191.364	6051	withoutRad18	0	3	102
484	2.088	7955.501	6051	withoutRad18	0	3	103
485	2.123	12213.561	6051	withoutRad18	0	3	104
486	2.286	8084.843	6051	withoutRad18	0	3	105
487	3.989	13928.146	6051	withoutRad18	0	3	106
488	1.901	1385.963	6051	withoutRad18	0	3	107
489	2.216	8426.004	6051	withoutRad18	0	3	108
490	2.414	17272.809	6051	withoutRad18	0	3	109
491	2.554	10087.459	6051	withoutRad18	0	3	110
492	2.461	7823.523	6051	withoutRad18	0	3	111
493	2.356	5114.944	6051	withoutRad18	0	3	112
494	2.204	2845.06	6051	withoutRad18	0	3	113
495	2.368	7204.13	6051	withoutRad18	0	3	114
496	2.473	5060.041	6051	withoutRad18	0	3	115
497	2.566	9050.599	6051	withoutRad18	0	3	116
498	2.344	8522.43	6051	withoutRad18	0	3	117
499	2.158	7403.141	6051	withoutRad18	0	3	118
500	2.484	6925.535	6051	withoutRad18	0	3	119
501	2.531	11771.39	6051	withoutRad18	0	3	120
502	2.729	8118.062	6051	withoutRad18	0	3	121
503	2.426	6827.919	6051	withoutRad18	0	3	122
504	2.391	8273.998	6051	withoutRad18	0	3	123
505	2.309	8203.629	6051	withoutRad18	0	3	124
506	2.379	5002.363	6051	withoutRad18	0	3	125
507	2.204	8759.909	6051	withoutRad18	0	3	126
508	2.193	6157.227	6051	withoutRad18	0	3	127
509	3.896	18227.531	6051	withoutRad18	0	3	128
510	2.088	2971.544	6051	withoutRad18	0	3	129
511	2.065	1748.119	6051	withoutRad18	0	3	130
512	2.298	1556.619	6051	withoutRad18	0	3	131
513	2.298	6394.998	6051	withoutRad18	0	3	132
514	2.239	4901.411	6051	withoutRad18	0	3	133
515	2.601	11121.216	6051	withoutRad18	0	3	134
516	2.181	823.782	6051	withoutRad18	0	3	135
517	2.321	4132.03	6051	withoutRad18	0	3	136
518	2.274	891.2	6051	withoutRad18	0	3	137
519	2.636	1938.02	6051	withoutRad18	0	3	138
520	2.333	9558.31	6051	withoutRad18	0	3	139
521	2.473	11127.304	6051	withoutRad18	0	3	140
522	2.601	4742.396	6051	withoutRad18	0	3	141
523	2.263	3870.862	6051	withoutRad18	0	3	142
524	2.998	10478.098	6051	withoutRad18	0	3	143
525	2.473	9133.892	6051	withoutRad18	0	3	144
526	2.519	11326.257	6051	withoutRad18	0	3	145
527	2.449	7978.573	6051	withoutRad18	0	3	146
528	2.333	3144.894	6051	withoutRad18	0	3	147
529	2.181	904.193	6051	withoutRad18	0	3	148
530	1.738	3054.265	6051	withoutRad18	0	3	149
531	2.181	3211.391	6051	withoutRad18	0	3	150
532	2.088	3995.06	6051	withoutRad18	0	3	151
533	1.925	4043.909	6051	withoutRad18	0	3	152
534	2.496	8242.762	6051	withoutRad18	0	3	153
535	2.204	1300.233	6051	withoutRad18	0	3	154
536	2.1	12034.087	6051	withoutRad18	0	3	155
537	2.123	3611.734	6051	withoutRad18	0	3	156
538	2.146	6949.213	6051	withoutRad18	0	3	157
539	1.913	1418.506	6051	withoutRad18	120	1	0
540	1.925	1706.572	6051	withoutRad18	120	1	1
541	1.831	1014.931	6051	withoutRad18	120	1	2
542	1.761	11955.973	6051	withoutRad18	120	1	3
543	1.831	924.185	6051	withoutRad18	120	1	4
544	3.138	11449.721	6051	withoutRad18	120	1	5
545	3.628	41177.361	6051	withoutRad18	120	1	6
546	3.021	20000.226	6051	withoutRad18	120	1	7
547	2.823	2446.512	6051	withoutRad18	120	1	8
548	3.079	30846.719	6051	withoutRad18	120	1	9
549	2.123	3138.864	6051	withoutRad18	120	1	10
550	1.948	2974.6	6051	withoutRad18	120	1	11
551	3.068	20192.25	6051	withoutRad18	120	1	12
552	4.141	40834.696	6051	withoutRad18	120	1	13
553	3.243	35861.983	6051	withoutRad18	120	1	14
554	2.03	3622.663	6051	withoutRad18	120	1	15
555	2.17	1180.478	6051	withoutRad18	120	1	16
556	2.111	6709.168	6051	withoutRad18	120	1	17
557	3.114	16189.935	6051	withoutRad18	120	1	18
558	2.123	3473.294	6051	withoutRad18	120	1	19
559	2.1	1913.538	6051	withoutRad18	120	1	20
560	3.278	5002.935	6051	withoutRad18	120	1	21
561	2.17	6937.957	6051	withoutRad18	120	1	22
562	2.111	1501.717	6051	withoutRad18	120	1	23
563	2.111	1557.272	6051	withoutRad18	120	1	24
564	2.449	3037.807	6051	withoutRad18	120	1	25
565	2.298	2768.007	6051	withoutRad18	120	1	26
566	1.831	1337.919	6051	withoutRad18	120	1	27
567	1.785	3946.573	6051	withoutRad18	120	1	28
568	2.006	4139.414	6051	withoutRad18	120	1	29
569	2.333	1598.388	6051	withoutRad18	120	1	30
570	2.531	20428.505	6051	withoutRad18	120	1	31
571	2.473	2439.199	6051	withoutRad18	120	1	32
572	2.263	7216.575	6051	withoutRad18	120	1	33
573	2.1	2110.577	6051	withoutRad18	120	1	34
574	2.403	1157.78	6051	withoutRad18	120	1	35
575	1.936	2054.87	6051	withoutRad18	120	1	36
576	2.298	1503.326	6051	withoutRad18	120	1	37
577	4.771	28459.344	6051	withoutRad18	120	1	38
578	2.228	1367.429	6051	withoutRad18	120	1	39
579	2.298	2950.047	6051	withoutRad18	120	1	40
580	3.196	14539.129	6051	withoutRad18	120	1	41
581	2.17	937.482	6051	withoutRad18	120	1	42
582	1.995	3442.233	6051	withoutRad18	120	1	43
583	2.181	4475.442	6051	withoutRad18	120	1	44
584	1.82	1107.299	6051	withoutRad18	120	1	45
585	2.041	1545.445	6051	withoutRad18	120	1	46
586	2.193	4072.404	6051	withoutRad18	120	1	47
587	3.324	24303.694	6051	withoutRad18	120	1	48
588	2.076	975.915	6051	withoutRad18	120	1	49
589	3.523	31543.888	6051	withoutRad18	120	1	50
590	2.228	972.229	6051	withoutRad18	120	1	51
591	2.251	2321.871	6051	withoutRad18	120	1	52
592	2.321	3827.985	6051	withoutRad18	120	1	53
593	1.936	1452.763	6051	withoutRad18	120	1	54
594	1.866	1334.432	6051	withoutRad18	120	1	55
595	2.228	10004.119	6051	withoutRad18	120	1	56
596	2.904	30939.926	6051	withoutRad18	120	1	57
597	3.208	14239.47	6051	withoutRad18	120	1	58
598	2.041	1757.916	6051	withoutRad18	120	1	59
599	1.878	3696.73	6051	withoutRad18	120	2	0
600	2.449	3001.264	6051	withoutRad18	120	2	1
601	1.855	7456.539	6051	withoutRad18	120	2	2
602	1.866	5370.852	6051	withoutRad18	120	2	3
603	1.925	2900.674	6051	withoutRad18	120	2	4
604	2.274	18877.951	6051	withoutRad18	120	2	5
605	1.866	2779.986	6051	withoutRad18	120	2	6
606	2.718	38321.116	6051	withoutRad18	120	2	7
607	1.726	8407.598	6051	withoutRad18	120	2	8
608	2.916	63320.637	6051	withoutRad18	120	2	9
609	2.228	15706.614	6051	withoutRad18	120	2	10
610	2.03	1669.13	6051	withoutRad18	120	2	11
611	2.799	11510.805	6051	withoutRad18	120	2	12
612	2.146	3981.273	6051	withoutRad18	120	2	13
613	3.896	5418.08	6051	withoutRad18	120	2	14
614	2.636	1741.832	6051	withoutRad18	120	2	15
615	1.983	3252.215	6051	withoutRad18	120	2	16
616	2.076	4574.341	6051	withoutRad18	120	2	17
617	2.146	7777.194	6051	withoutRad18	120	2	18
618	2.356	3651.94	6051	withoutRad18	120	2	19
619	3.243	29089.351	6051	withoutRad18	120	2	20
620	1.925	1193.88	6051	withoutRad18	120	2	21
621	1.995	1165	6051	withoutRad18	120	2	22
622	2.624	26381.903	6051	withoutRad18	120	2	23
623	1.878	3841.025	6051	withoutRad18	120	2	24
624	2.764	9558.006	6051	withoutRad18	120	2	25
625	2.03	4593.202	6051	withoutRad18	120	2	26
626	1.913	1118.309	6051	withoutRad18	120	2	27
627	1.843	5026.204	6051	withoutRad18	120	2	28
628	2.916	15161.17	6051	withoutRad18	120	2	29
629	2.041	3687.877	6051	withoutRad18	120	2	30
630	1.808	1092.497	6051	withoutRad18	120	2	31
631	2.03	9105.572	6051	withoutRad18	120	2	32
632	2.076	1420.85	6051	withoutRad18	120	2	33
633	2.333	16653.836	6051	withoutRad18	120	2	34
634	3.254	42268.12	6051	withoutRad18	120	3	0
635	2.1	2095.858	6051	withoutRad18	120	3	1
636	3.499	21965.097	6051	withoutRad18	120	3	2
637	2.788	14552.695	6051	withoutRad18	120	3	3
638	1.796	4322.713	6051	withoutRad18	120	3	4
639	2.1	1302.496	6051	withoutRad18	120	3	5
640	3.429	2685.356	6051	withoutRad18	120	3	6
641	2.239	3536.128	6051	withoutRad18	120	3	7
642	2.438	4318.888	6051	withoutRad18	120	3	8
643	2.263	3627.026	6051	withoutRad18	120	3	9
644	3.009	48667.702	6051	withoutRad18	120	3	10
645	1.96	6524.305	6051	withoutRad18	120	3	11
646	1.96	2934.091	6051	withoutRad18	120	3	12
647	2.053	4843.383	6051	withoutRad18	120	3	13
648	2.344	2292.699	6051	withoutRad18	120	3	14
649	2.123	3678.697	6051	withoutRad18	120	3	15
650	2.076	6738.724	6051	withoutRad18	120	3	16
651	2.053	5182.665	6051	withoutRad18	120	3	17
652	3.791	41879.522	6051	withoutRad18	120	3	18
653	2.263	2523.588	6051	withoutRad18	120	3	19
654	2.286	3263.261	6051	withoutRad18	120	3	20
655	2.228	5713.26	6051	withoutRad18	120	3	21
656	3.383	12723.045	6051	withoutRad18	120	3	22
657	2.181	1783.869	6051	withoutRad18	120	3	23
658	1.493	6608.379	6051	withoutRad18	120	3	24
659	2.053	2127.07	6051	withoutRad18	120	3	25
660	2.403	3738.067	6051	withoutRad18	120	3	26
661	3.161	42070.322	6051	withoutRad18	120	3	27
662	2.321	2719.345	6051	withoutRad18	120	3	28
663	3.336	9577.334	6051	withoutRad18	120	3	29
664	2.356	2779.694	6051	withoutRad18	120	3	30
665	2.438	1862.554	6051	withoutRad18	120	3	31
666	2.893	31182.876	6051	withoutRad18	120	3	32
667	2.251	4640.009	6051	withoutRad18	120	3	33
668	2.298	1570.114	6051	withoutRad18	120	3	34
669	3.289	24111.669	6051	withoutRad18	120	3	35
670	3.231	19700.169	6051	withoutRad18	120	3	36
671	3.791	6756.874	6051	withoutRad18	120	3	37
672	3.639	24153.391	6051	withoutRad18	120	3	38
673	3.593	36223.648	6051	withoutRad18	120	3	39
674	2.333	3749.16	6051	withoutRad18	120	3	40
675	2.309	5138.237	6051	withoutRad18	120	3	41
676	2.193	2697.708	6051	withoutRad18	120	3	42
677	2.274	1670.296	6051	withoutRad18	120	3	43
678	2.508	4594.916	6051	withoutRad18	120	3	44
679	2.251	7949.331	6051	withoutRad18	120	3	45
680	2.753	17205.916	6051	withoutRad18	120	3	46
681	2.03	1893.767	6051	withoutRad18	120	3	47
682	1.948	886.989	6051	withoutRad18	120	3	48
683	1.983	1084.95	6051	withoutRad18	120	4	0
684	2.916	19994.849	6051	withoutRad18	120	4	1
685	2.041	5327.777	6051	withoutRad18	120	4	2
686	3.348	38539.419	6051	withoutRad18	120	4	3
687	2.928	11344.476	6051	withoutRad18	120	4	4
688	2.053	7327.908	6051	withoutRad18	120	4	5
689	2.239	12849.984	6051	withoutRad18	120	4	6
690	3.837	17468.438	6051	withoutRad18	120	4	7
691	2.659	1551.067	6051	withoutRad18	120	4	8
692	2.881	32261.504	6051	withoutRad18	120	4	9
693	2.053	3726.391	6051	withoutRad18	120	4	10
694	2.846	24247.753	6051	withoutRad18	120	4	11
695	1.563	18303.452	6051	withoutRad18	120	4	12
696	1.983	5510.389	6051	withoutRad18	120	4	13
697	2.694	26917.724	6051	withoutRad18	120	4	14
698	1.971	2669.108	6051	withoutRad18	120	4	15
699	1.878	2209.675	6051	withoutRad18	120	4	16
700	1.948	1883.946	6051	withoutRad18	120	4	17
701	2.589	40409.17	6051	withoutRad18	120	4	18
702	2.193	27961.081	6051	withoutRad18	120	4	19
703	2.181	6502.132	6051	withoutRad18	120	4	20
704	2.776	5012.324	6051	withoutRad18	120	4	21
705	1.901	1643.947	6051	withoutRad18	120	4	22
706	2.263	6411.001	6051	withoutRad18	120	4	23
707	3.161	31792.052	6051	withoutRad18	120	4	24
708	3.418	28831.997	6051	withoutRad18	120	4	25
709	1.878	789.431	6051	withoutRad18	120	4	26
710	2.1	3820.263	6051	withoutRad18	120	4	27
711	2.228	3188.133	6051	withoutRad18	120	4	28
712	2.228	1016.401	6051	withoutRad18	120	4	29
713	1.96	7576.491	6051	withoutRad18	120	4	30
714	1.995	2236.887	6051	withoutRad18	120	4	31
715	2.053	6184.078	6051	withoutRad18	120	4	32
716	2.006	4805.276	6051	withoutRad18	120	4	33
717	2.904	18699.153	6051	withoutRad18	120	4	34
718	2.158	3501.183	6051	withoutRad18	120	4	35
719	2.1	4667.653	6051	withoutRad18	120	4	36
720	1.703	2113.249	6051	withoutRad18	120	5	0
721	3.126	18948.996	6051	withoutRad18	120	5	1
722	2.135	5056.974	6051	withoutRad18	120	5	2
723	2.03	1776.637	6051	withoutRad18	120	5	3
724	2.123	3958.54	6051	withoutRad18	120	5	4
725	2.181	6154.953	6051	withoutRad18	120	5	5
726	1.913	1259.735	6051	withoutRad18	120	5	6
727	2.613	29161.54	6051	withoutRad18	120	5	7
728	2.228	4678.092	6051	withoutRad18	120	5	8
729	2.204	2677.588	6051	withoutRad18	120	5	9
730	3.184	38759.145	6051	withoutRad18	120	5	10
731	3.161	24243.577	6051	withoutRad18	120	5	11
732	2.321	1193.589	6051	withoutRad18	120	5	12
733	3.196	28777.992	6051	withoutRad18	120	5	13
734	1.971	22086.461	6051	withoutRad18	120	5	14
735	1.96	2888.24	6051	withoutRad18	120	5	15
736	1.913	1163.134	6051	withoutRad18	120	5	16
737	2.473	3838.704	6051	withoutRad18	120	5	17
738	2.193	1193.542	6051	withoutRad18	120	5	18
739	2.018	5464.922	6051	withoutRad18	120	5	19
740	1.983	1520.414	6051	withoutRad18	120	5	20
741	2.146	3673.122	6051	withoutRad18	120	5	21
742	2.764	19558.732	6051	withoutRad18	120	5	22
743	3.184	8333.403	6051	withoutRad18	120	5	23
744	2.274	5108.575	6051	withoutRad18	120	5	24
745	3.581	41226	6051	withoutRad18	120	5	25
746	1.808	4101.097	6051	withoutRad18	120	5	26
747	1.901	4230.813	6051	withoutRad18	120	6	0
748	1.866	2542.402	6051	withoutRad18	120	6	1
749	1.913	2216.265	6051	withoutRad18	120	6	2
750	2.006	3764.778	6051	withoutRad18	120	6	3
751	1.948	6325.702	6051	withoutRad18	120	6	4
752	2.601	13849.764	6051	withoutRad18	120	6	5
753	1.936	952.296	6051	withoutRad18	120	6	6
754	2.519	3148.405	6051	withoutRad18	120	6	7
755	1.948	1006.148	6051	withoutRad18	120	6	8
756	1.82	952.949	6051	withoutRad18	120	6	9
757	1.75	6602.302	6051	withoutRad18	120	6	10
758	2.321	29240.657	6051	withoutRad18	120	6	11
759	2.904	31392.326	6051	withoutRad18	120	6	12
760	2.484	22630.073	6051	withoutRad18	120	6	13
761	1.971	2832.637	6051	withoutRad18	120	6	14
762	2.834	19770.457	6051	withoutRad18	120	6	15
763	3.243	34956.6	6051	withoutRad18	120	6	16
764	1.983	1859.207	6051	withoutRad18	120	6	17
765	2.263	3106.52	6051	withoutRad18	120	6	18
766	2.916	18585.546	6051	withoutRad18	120	6	19
767	1.82	930.484	6051	withoutRad18	120	6	20
768	3.441	31501.676	6051	withoutRad18	120	6	21
769	1.843	5568.055	6051	withoutRad18	120	6	22
770	1.948	4093.784	6051	withoutRad18	120	6	23
771	1.971	7649.741	6051	withoutRad18	120	6	24
772	2.788	20530.926	6051	withoutRad18	120	6	25
773	2.309	6776.154	6051	withoutRad18	120	6	26
774	2.216	6714.708	6051	withoutRad18	120	6	27
775	2.17	1447.129	6051	withoutRad18	120	7	0
776	1.82	3110.859	6051	withoutRad18	120	7	1
777	2.018	1015.433	6051	withoutRad18	120	7	2
778	2.414	3113.67	6051	withoutRad18	120	7	3
779	1.808	774.583	6051	withoutRad18	120	7	4
780	1.621	6761.224	6051	withoutRad18	120	7	5
781	1.96	8014.754	6051	withoutRad18	120	7	6
782	3.837	50932.057	6051	withoutRad18	120	7	7
783	1.983	6249.839	6051	withoutRad18	120	7	8
784	2.17	5143.719	6051	withoutRad18	120	7	9
785	3.301	42826.499	6051	withoutRad18	120	7	10
786	3.744	57272.806	6051	withoutRad18	120	7	11
787	2.321	8103.552	6051	withoutRad18	120	7	12
788	2.111	27310.043	6051	withoutRad18	120	7	13
789	2.286	3784.91	6051	withoutRad18	120	7	14
790	3.732	54068.25	6051	withoutRad18	120	7	15
791	1.656	14910.266	6051	withoutRad18	120	7	16
792	2.03	6967.234	6051	withoutRad18	120	7	17
793	3.767	42379.779	6051	withoutRad18	120	7	18
794	2.053	3889.163	6051	withoutRad18	120	7	19
795	2.554	25395.502	6051	withoutRad18	120	7	20
796	2.053	1277.336	6051	withoutRad18	40	1	0
797	2.613	15963.327	6051	withoutRad18	40	1	1
798	2.204	1617.61	6051	withoutRad18	40	1	2
799	2.041	2452.788	6051	withoutRad18	40	1	3
800	2.018	4759.484	6051	withoutRad18	40	1	4
801	3.324	9073.647	6051	withoutRad18	40	1	5
802	3.534	15586.883	6051	withoutRad18	40	1	6
803	3.091	12182.243	6051	withoutRad18	40	1	7
804	2.963	6022.496	6051	withoutRad18	40	1	8
805	2.181	1005.204	6051	withoutRad18	40	1	9
806	3.044	11943.574	6051	withoutRad18	40	1	10
807	2.181	7066.051	6051	withoutRad18	40	1	11
808	2.274	7357.57	6051	withoutRad18	40	1	12
809	2.928	6657.636	6051	withoutRad18	40	1	13
810	2.204	3530.798	6051	withoutRad18	40	1	14
811	2.659	5299.877	6051	withoutRad18	40	1	15
812	2.088	1559.139	6051	withoutRad18	40	1	16
813	1.89	977.84	6051	withoutRad18	40	1	17
814	2.776	7244.429	6051	withoutRad18	40	1	18
815	2.088	1053.737	6051	withoutRad18	40	1	19
816	2.088	5467.617	6051	withoutRad18	40	1	20
817	1.248	5491.295	6051	withoutRad18	40	1	21
818	1.481	6257.818	6051	withoutRad18	40	1	22
819	2.379	7767.827	6051	withoutRad18	40	1	23
820	2.718	5770.029	6051	withoutRad18	40	1	24
821	2.146	4077.629	6051	withoutRad18	40	1	25
822	3.196	11492.563	6051	withoutRad18	40	1	26
823	3.394	11379.095	6051	withoutRad18	40	1	27
824	2.193	6446.961	6051	withoutRad18	40	1	28
825	3.103	8080.189	6051	withoutRad18	40	1	29
826	2.193	4532.455	6051	withoutRad18	40	1	30
827	2.274	7052.288	6051	withoutRad18	40	1	31
828	1.878	6362.409	6051	withoutRad18	40	1	32
829	2.554	5429.884	6051	withoutRad18	40	1	33
830	2.158	7471.305	6051	withoutRad18	40	1	34
831	2.239	3008.181	6051	withoutRad18	40	1	35
832	2.508	8201.017	6051	withoutRad18	40	1	36
833	2.239	6955.756	6051	withoutRad18	40	1	37
834	1.376	1858.215	6051	withoutRad18	40	1	38
835	2.403	6183.856	6051	withoutRad18	40	1	39
836	2.065	2776.895	6051	withoutRad18	40	1	40
837	2.963	10483.93	6051	withoutRad18	40	1	41
838	2.566	6301.313	6051	withoutRad18	40	1	42
839	2.799	5203.1	6051	withoutRad18	40	1	43
840	2.333	5593.588	6051	withoutRad18	40	1	44
841	2.344	7595.853	6051	withoutRad18	40	1	45
842	2.916	6484.752	6051	withoutRad18	40	1	46
843	1.213	1633.893	6051	withoutRad18	40	1	47
844	2.193	928.349	6051	withoutRad18	40	1	48
845	2.368	10133.392	6051	withoutRad18	40	1	49
846	2.135	937.681	6051	withoutRad18	40	1	50
847	2.204	10544.933	6051	withoutRad18	40	1	51
848	2.986	9013.589	6051	withoutRad18	40	1	52
849	2.974	11396.44	6051	withoutRad18	40	1	53
850	3.254	13268.173	6051	withoutRad18	40	1	54
851	3.021	9812.69	6051	withoutRad18	40	1	55
852	3.336	10426.158	6051	withoutRad18	40	1	56
853	2.811	9194.078	6051	withoutRad18	40	1	57
854	2.869	10769.325	6051	withoutRad18	40	1	58
855	3.149	4510.131	6051	withoutRad18	40	1	59
856	2.589	4569.862	6051	withoutRad18	40	1	60
857	2.414	5558.409	6051	withoutRad18	40	1	61
858	1.773	1651.354	6051	withoutRad18	40	1	62
859	1.971	7476.531	6051	withoutRad18	40	1	63
860	1.773	5605.742	6051	withoutRad18	40	1	64
861	2.858	5406.054	6051	withoutRad18	40	1	65
862	3.114	10980.245	6051	withoutRad18	40	1	66
863	1.866	6513.737	6051	withoutRad18	40	1	67
864	2.216	9912.032	6051	withoutRad18	40	1	68
865	2.858	5618.444	6051	withoutRad18	40	1	69
866	4.642	15013.283	6051	withoutRad18	40	1	70
867	2.204	3152.803	6051	withoutRad18	40	1	71
868	1.995	882.522	6051	withoutRad18	40	1	72
869	1.365	2619.046	6051	withoutRad18	40	1	73
870	2.286	5389.071	6051	withoutRad18	40	1	74
871	1.913	5158.882	6051	withoutRad18	40	1	75
872	1.983	1408.673	6051	withoutRad18	40	1	76
873	2.193	6837.997	6051	withoutRad18	40	1	77
874	1.796	2141.592	6051	withoutRad18	40	1	78
875	3.697	13662.311	6051	withoutRad18	40	1	79
876	1.866	979.134	6051	withoutRad18	40	1	80
877	2.135	4659.08	6051	withoutRad18	40	1	81
878	2.834	13961.038	6051	withoutRad18	40	1	82
879	2.088	3878.42	6051	withoutRad18	40	1	83
880	1.47	2146.689	6051	withoutRad18	40	1	84
881	2.519	6207.931	6051	withoutRad18	40	1	85
882	2.111	1368.117	6051	withoutRad18	40	1	86
883	3.079	9375.185	6051	withoutRad18	40	1	87
884	2.391	3294.147	6051	withoutRad18	40	1	88
885	3.196	9744.852	6051	withoutRad18	40	1	89
886	2.403	1862.578	6051	withoutRad18	40	1	90
887	2.228	4743.562	6051	withoutRad18	40	1	91
888	2.788	6573.947	6051	withoutRad18	40	1	92
889	2.309	5251.529	6051	withoutRad18	40	1	93
890	2.519	5005.967	6051	withoutRad18	40	1	94
891	1.47	2046.927	6051	withoutRad18	40	1	95
892	2.216	1186.112	6051	withoutRad18	40	1	96
893	2.694	9119.615	6051	withoutRad18	40	1	97
894	3.044	9060.805	6051	withoutRad18	40	1	98
895	2.286	5042.814	6051	withoutRad18	40	1	99
896	2.006	1247.371	6051	withoutRad18	40	1	100
897	2.683	9802.799	6051	withoutRad18	40	1	101
898	3.208	10384.063	6051	withoutRad18	40	1	102
899	2.333	9005.296	6051	withoutRad18	40	1	103
900	2.076	1380.038	6051	withoutRad18	40	1	104
901	2.601	7429.338	6051	withoutRad18	40	1	105
902	3.254	10060.946	6051	withoutRad18	40	1	106
903	2.239	6278.556	6051	withoutRad18	40	1	107
904	3.453	11068.18	6051	withoutRad18	40	1	108
905	2.158	1298.25	6051	withoutRad18	40	1	109
906	1.761	1972.464	6051	withoutRad18	40	1	110
907	2.473	5941.303	6051	withoutRad18	40	1	111
908	2.484	3984.271	6051	withoutRad18	40	1	112
909	2.344	1021.3	6051	withoutRad18	40	1	113
910	2.776	6554.876	6051	withoutRad18	40	1	114
911	2.158	1367.114	6051	withoutRad18	40	1	115
912	2.403	1043.135	6051	withoutRad18	40	1	116
913	2.1	6819.101	6051	withoutRad18	40	1	117
914	2.041	1828.88	6051	withoutRad18	40	1	118
915	2.963	7011.09	6051	withoutRad18	40	1	119
916	2.251	3677.414	6051	withoutRad18	40	1	120
917	2.484	4450.667	6051	withoutRad18	40	1	121
918	2.251	7160.611	6051	withoutRad18	40	1	122
919	3.126	6862.736	6051	withoutRad18	40	1	123
920	1.423	4315.295	6051	withoutRad18	40	2	0
921	1.983	6522.579	6051	withoutRad18	40	2	1
922	2.041	1965.139	6051	withoutRad18	40	2	2
923	2.788	4765.141	6051	withoutRad18	40	2	3
924	1.68	933.505	6051	withoutRad18	40	2	4
925	1.96	917.024	6051	withoutRad18	40	2	5
926	1.948	1140.739	6051	withoutRad18	40	2	6
927	2.088	957.498	6051	withoutRad18	40	2	7
928	2.053	9543.415	6051	withoutRad18	40	2	8
929	2.928	12534.694	6051	withoutRad18	40	2	9
930	2.111	2516.193	6051	withoutRad18	40	2	10
931	1.878	8101.371	6051	withoutRad18	40	2	11
932	2.321	8548.861	6051	withoutRad18	40	2	12
933	1.376	3210.994	6051	withoutRad18	40	2	13
934	1.913	4998.782	6051	withoutRad18	40	2	14
935	2.694	12568.59	6051	withoutRad18	40	2	15
936	1.901	5522.426	6051	withoutRad18	40	2	16
937	2.636	11407.474	6051	withoutRad18	40	2	17
938	1.983	6008.85	6051	withoutRad18	40	2	18
939	1.808	2606.356	6051	withoutRad18	40	2	19
940	1.691	3320.298	6051	withoutRad18	40	2	20
941	1.96	930.927	6051	withoutRad18	40	2	21
942	3.196	13850.219	6051	withoutRad18	40	2	22
943	2.123	1057.19	6051	withoutRad18	40	2	23
944	1.843	5276.187	6051	withoutRad18	40	2	24
945	2.601	9151.551	6051	withoutRad18	40	2	25
946	2.344	971.553	6051	withoutRad18	40	2	26
947	1.808	3444.379	6051	withoutRad18	40	2	27
948	1.983	1715.331	6051	withoutRad18	40	2	28
949	1.983	6781.928	6051	withoutRad18	40	2	29
950	2.088	2154.457	6051	withoutRad18	40	2	30
951	2.006	7270.556	6051	withoutRad18	40	2	31
952	2.123	5628.137	6051	withoutRad18	40	2	32
953	1.621	4961.691	6051	withoutRad18	40	2	33
954	2.449	8893.963	6051	withoutRad18	40	2	34
955	2.578	10949.755	6051	withoutRad18	40	2	35
956	2.811	6610.28	6051	withoutRad18	40	2	36
957	2.111	900.169	6051	withoutRad18	40	2	37
958	2.193	8636.877	6051	withoutRad18	40	2	38
959	2.1	5610.711	6051	withoutRad18	40	2	39
960	1.703	3729.832	6051	withoutRad18	40	2	40
961	2.356	1088.426	6051	withoutRad18	40	2	41
962	2.461	7647.478	6051	withoutRad18	40	2	42
963	2.111	7650.628	6051	withoutRad18	40	2	43
964	2.17	4201.023	6051	withoutRad18	40	2	44
965	2.03	8176.184	6051	withoutRad18	40	2	45
966	2.053	8110.481	6051	withoutRad18	40	2	46
967	3.021	5918.908	6051	withoutRad18	40	2	47
968	3.359	9100.113	6051	withoutRad18	40	2	48
969	2.041	2277.513	6051	withoutRad18	40	2	49
970	1.773	1910.132	6051	withoutRad18	40	2	50
971	2.263	1244.595	6051	withoutRad18	40	2	51
972	2.951	8229.477	6051	withoutRad18	40	2	52
973	3.044	6577.015	6051	withoutRad18	40	2	53
974	1.621	3638.235	6051	withoutRad18	40	2	54
975	2.251	8830.616	6051	withoutRad18	40	2	55
976	2.065	898.466	6051	withoutRad18	40	2	56
977	2.076	10517.452	6051	withoutRad18	40	2	57
978	2.088	1679.873	6051	withoutRad18	40	2	58
979	2.228	4092.128	6051	withoutRad18	40	2	59
980	2.158	1080.273	6051	withoutRad18	40	2	60
981	1.901	4890.972	6051	withoutRad18	40	2	61
982	2.356	5334.612	6051	withoutRad18	40	2	62
983	1.796	2121.028	6051	withoutRad18	40	2	63
984	2.636	8385.949	6051	withoutRad18	40	2	64
985	2.076	4126.63	6051	withoutRad18	40	2	65
986	1.901	7216.062	6051	withoutRad18	40	2	66
987	2.333	967.517	6051	withoutRad18	40	2	67
988	1.971	6827.931	6051	withoutRad18	40	2	68
989	1.995	4361.403	6051	withoutRad18	40	2	69
990	3.138	8834.687	6051	withoutRad18	40	2	70
991	2.659	9597.174	6051	withoutRad18	40	2	71
992	2.006	3965.387	6051	withoutRad18	40	2	72
993	1.201	2963.927	6051	withoutRad18	40	3	0
994	1.47	4903.476	6051	withoutRad18	40	3	1
995	1.761	1157.862	6051	withoutRad18	40	3	2
996	2.309	8957.567	6051	withoutRad18	40	3	3
997	1.481	6133.281	6051	withoutRad18	40	3	4
998	2.17	10151.016	6051	withoutRad18	40	3	5
999	1.796	1212.403	6051	withoutRad18	40	3	6
1000	1.82	3233.167	6051	withoutRad18	40	3	7
1001	1.481	4999.062	6051	withoutRad18	40	3	8
1002	2.065	1765.16	6051	withoutRad18	40	3	9
1003	1.785	663.635	6051	withoutRad18	40	3	10
1004	1.831	2823.283	6051	withoutRad18	40	3	11
1005	1.948	1790.319	6051	withoutRad18	40	3	12
1006	1.948	8069.668	6051	withoutRad18	40	3	13
1007	2.041	6336.001	6051	withoutRad18	40	3	14
1008	1.435	7034.138	6051	withoutRad18	40	3	15
1009	2.543	8933.108	6051	withoutRad18	40	3	16
1010	1.925	5954.985	6051	withoutRad18	40	3	17
1011	1.668	6686.563	6051	withoutRad18	40	3	18
1012	1.411	5113.486	6051	withoutRad18	40	3	19
1013	1.995	1119.429	6051	withoutRad18	40	3	20
1014	1.761	4244.028	6051	withoutRad18	40	3	21
1015	1.925	1046.436	6051	withoutRad18	40	3	22
1016	2.403	8504.572	6051	withoutRad18	40	3	23
1017	2.088	2958.014	6051	withoutRad18	40	3	24
1018	1.691	1110.984	6051	withoutRad18	40	3	25
1019	1.598	666.808	6051	withoutRad18	40	3	26
1020	2.379	11952.124	6051	withoutRad18	40	3	27
1021	1.855	5411.909	6051	withoutRad18	40	3	28
1022	1.773	5157.599	6051	withoutRad18	40	3	29
1023	2.274	3092.115	6051	withoutRad18	40	3	30
1024	2.041	873.785	6051	withoutRad18	40	3	31
1025	2.484	1001.774	6051	withoutRad18	40	3	32
1026	2.17	4414.614	6051	withoutRad18	40	3	33
1027	2.578	7419.389	6051	withoutRad18	40	3	34
1028	1.89	2937.182	6051	withoutRad18	40	3	35
1029	1.365	6159.852	6051	withoutRad18	40	3	36
1030	1.411	4788.877	6051	withoutRad18	40	3	37
1031	1.936	1132.306	6051	withoutRad18	40	3	38
1032	1.761	2179.138	6051	withoutRad18	40	3	39
1033	1.201	3546.637	6051	withoutRad18	40	3	40
1034	2.006	3122.674	6051	withoutRad18	40	3	41
1035	2.216	5705.959	6051	withoutRad18	40	3	42
1036	2.251	4383.436	6051	withoutRad18	40	3	43
1037	1.726	1983.638	6051	withoutRad18	40	3	44
1038	3.173	12767.134	6051	withoutRad18	40	3	45
1039	2.065	8950.51	6051	withoutRad18	40	3	46
1040	1.948	3238.265	6051	withoutRad18	40	3	47
1041	1.971	3501.195	6051	withoutRad18	40	3	48
1042	2.624	5827.766	6051	withoutRad18	40	3	49
1043	1.808	1210.793	6051	withoutRad18	40	3	50
1044	2.076	3106.321	6051	withoutRad18	40	3	51
1045	1.925	672.581	6051	withoutRad18	40	3	52
1046	2.065	1607.567	6051	withoutRad18	40	3	53
1047	1.901	956.681	6051	withoutRad18	40	3	54
1048	1.878	2792.093	6051	withoutRad18	40	3	55
1049	2.648	8098.817	6051	withoutRad18	40	3	56
1050	1.878	7288.262	6051	withoutRad18	40	3	57
1051	2.461	13014.948	6051	withoutRad18	40	3	58
1052	1.295	4649.165	6051	withoutRad18	40	3	59
1053	2.974	17790.726	6051	withoutRad18	40	3	60
1054	2.239	5503.962	6051	withoutRad18	40	3	61
1055	1.831	3266.282	6051	withoutRad18	40	3	62
1056	2.1	5567.927	6051	withoutRad18	40	3	63
1057	2.554	1075.922	6051	withoutRad18	40	3	64
1058	1.645	3551.081	6051	withoutRad18	40	3	65
1059	1.89	1182.73	6051	withoutRad18	40	3	66
1060	1.96	2167.941	6051	withoutRad18	40	3	67
1061	1.633	3871.865	6051	withoutRad18	40	3	68
1062	2.356	4208.978	6051	withoutRad18	40	3	69
1063	1.843	1316.504	6051	withoutRad18	40	3	70
1064	2.204	1020.495	6051	withoutRad18	40	3	71
1065	2.17	3180.47	6051	withoutRad18	40	3	72
1066	2.006	3058.161	6051	withoutRad18	40	3	73
1067	1.668	1747.454	6051	withoutRad18	40	3	74
1068	1.796	5133.128	6051	withoutRad18	40	3	75
1069	1.796	836.904	6051	withoutRad18	40	3	76
1070	1.33	3779.521	6051	withoutRad18	40	3	77
1071	1.843	3032.792	6051	withoutRad18	40	3	78
1072	1.901	893.159	6051	withoutRad18	40	3	79
1073	2.204	2220.814	6051	withoutRad18	40	3	80
1074	1.551	7250.097	6051	withoutRad18	40	4	0
1075	2.321	12728.305	6051	withoutRad18	40	4	1
1076	1.971	4871.003	6051	withoutRad18	40	4	2
1077	2.204	6865.419	6051	withoutRad18	40	4	3
1078	1.61	7545.15	6051	withoutRad18	40	4	4
1079	2.309	1758.768	6051	withoutRad18	40	4	5
1080	2.356	5305.697	6051	withoutRad18	40	4	6
1081	2.986	13188.322	6051	withoutRad18	40	4	7
1082	3.021	11167.335	6051	withoutRad18	40	4	8
1083	2.461	8608.44	6051	withoutRad18	40	4	9
1084	2.123	8031.865	6051	withoutRad18	40	4	10
1085	2.065	4269.351	6051	withoutRad18	40	4	11
1086	2.753	7384.91	6051	withoutRad18	40	4	12
1087	4.082	8871.568	6051	withoutRad18	40	4	13
1088	2.228	1252.854	6051	withoutRad18	40	4	14
1089	2.904	12952.37	6051	withoutRad18	40	4	15
1090	1.855	3641.629	6051	withoutRad18	40	4	16
1091	3.289	10394.677	6051	withoutRad18	40	4	17
1092	2.216	1080.366	6051	withoutRad18	40	4	18
1093	2.123	7694.146	6051	withoutRad18	40	4	19
1094	2.1	15464.038	6051	withoutRad18	40	4	20
1095	2.496	12918.778	6051	withoutRad18	40	4	21
1096	2.379	12287.931	6051	withoutRad18	40	4	22
1097	3.208	8811.371	6051	withoutRad18	40	4	23
1098	2.158	2301.505	6051	withoutRad18	40	4	24
1099	1.843	12135.984	6051	withoutRad18	40	4	25
1100	2.368	3311.445	6051	withoutRad18	40	4	26
1101	2.123	2610.135	6051	withoutRad18	40	4	27
1102	2.344	2812.12	6051	withoutRad18	40	4	28
1103	3.021	17535.786	6051	withoutRad18	40	4	29
1104	1.878	2274.795	6051	withoutRad18	40	4	30
1105	1.878	2697.615	6051	withoutRad18	40	4	31
1106	2.333	5390.844	6051	withoutRad18	40	4	32
1107	3.383	12119.561	6051	withoutRad18	40	4	33
1108	2.146	1007.385	6051	withoutRad18	40	4	34
1109	3.278	7915.132	6051	withoutRad18	40	4	35
1110	2.181	1244.829	6051	withoutRad18	40	4	36
1111	2.578	9528.707	6051	withoutRad18	40	4	37
1112	1.353	3516.381	6051	withoutRad18	40	4	38
1113	3.429	17146.383	6051	withoutRad18	40	4	39
1114	2.356	8416.987	6051	withoutRad18	40	4	40
1115	3.732	11673.774	6051	withoutRad18	40	4	41
1116	2.17	1514.535	6051	withoutRad18	40	4	42
1117	2.228	3246.348	6051	withoutRad18	40	4	43
1118	2.263	1982.997	6051	withoutRad18	40	4	44
1119	2.951	13494.595	6051	withoutRad18	40	4	45
1120	2.974	19179.652	6051	withoutRad18	40	4	46
1121	2.403	11803.222	6051	withoutRad18	40	4	47
1122	2.158	3296.818	6051	withoutRad18	40	4	48
1123	1.971	3521.245	6051	withoutRad18	40	4	49
1124	2.403	1455.527	6051	withoutRad18	40	4	50
1125	2.741	14904.597	6051	withoutRad18	40	4	51
1126	1.388	7871.124	6051	withoutRad18	40	4	52
1127	3.348	9035.133	6051	withoutRad18	40	4	53
1128	1.983	7380.606	6051	withoutRad18	40	4	54
1129	2.17	11097.176	6051	withoutRad18	40	4	55
1130	2.158	1010.977	6051	withoutRad18	40	4	56
1131	2.298	5874.387	6051	withoutRad18	40	4	57
1132	3.184	7987.064	6051	withoutRad18	40	4	58
1133	2.263	5136.522	6051	withoutRad18	40	4	59
1134	2.193	1430.24	6051	withoutRad18	40	4	60
1135	2.496	12189.207	6051	withoutRad18	40	4	61
1136	2.053	3031.427	6051	withoutRad18	40	4	62
1137	2.963	10846.75	6051	withoutRad18	40	4	63
1138	3.464	18283.285	6051	withoutRad18	40	4	64
1139	3.068	7682.482	6051	withoutRad18	40	4	65
1140	2.963	9688.585	6051	withoutRad18	40	4	66
1141	2.566	7950.847	6051	withoutRad18	40	4	67
1142	2.613	3794.253	6051	withoutRad18	40	4	68
1143	1.971	1458.467	6051	withoutRad18	40	4	69
1144	1.866	751.068	6051	withoutRad18	40	4	70
1145	2.228	3992.051	6051	withoutRad18	40	4	71
1146	2.088	4525.049	6051	withoutRad18	40	4	72
1147	3.464	10169.037	6051	withoutRad18	40	4	73
1148	2.846	6191.916	6051	withoutRad18	40	4	74
1149	2.111	917.245	6051	withoutRad18	40	4	75
1150	2.123	1098.947	6051	withoutRad18	40	4	76
1151	2.065	9443.338	6051	withoutRad18	40	4	77
1152	2.904	9840.532	6051	withoutRad18	40	4	78
1153	2.951	6058.585	6051	withoutRad18	40	4	79
1154	2.274	3326.643	6051	withoutRad18	40	4	80
1155	2.193	9504.119	6051	withoutRad18	40	4	81
1156	2.356	7975.47	6051	withoutRad18	40	4	82
1157	3.056	13273.504	6051	withoutRad18	40	4	83
1158	2.204	983.788	6051	withoutRad18	40	4	84
1159	2.776	8161.686	6051	withoutRad18	40	4	85
1160	2.216	912.533	6051	withoutRad18	40	4	86
1161	2.088	6345.962	6051	withoutRad18	40	4	87
1162	2.438	7545.395	6051	withoutRad18	40	4	88
1163	2.216	3790.088	6051	withoutRad18	40	4	89
1164	1.901	4650.798	6051	withoutRad18	40	4	90
1165	2.683	10772.555	6051	withoutRad18	40	4	91
1166	3.383	9516.028	6051	withoutRad18	40	4	92
1167	2.799	14212.292	6051	withoutRad18	40	4	93
1168	2.181	7577.984	6051	withoutRad18	40	4	94
1169	2.379	5984.997	6051	withoutRad18	40	4	95
1170	2.135	2787.486	6051	withoutRad18	40	4	96
1171	2.1	952.82	6051	withoutRad18	80	1	0
1172	2.764	7746.622	6051	withoutRad18	80	1	1
1173	1.773	725.396	6051	withoutRad18	80	1	2
1174	1.983	994.799	6051	withoutRad18	80	1	3
1175	1.831	2067.094	6051	withoutRad18	80	1	4
1176	2.648	9946.068	6051	withoutRad18	80	1	5
1177	2.065	3483.71	6051	withoutRad18	80	1	6
1178	2.368	1811.338	6051	withoutRad18	80	1	7
1179	2.298	1856.116	6051	withoutRad18	80	1	8
1180	2.006	2028.638	6051	withoutRad18	80	1	9
1181	3.138	13851.875	6051	withoutRad18	80	1	10
1182	2.076	6862.969	6051	withoutRad18	80	1	11
1183	3.243	13438.596	6051	withoutRad18	80	1	12
1184	3.499	14856.11	6051	withoutRad18	80	1	13
1185	2.834	10074.022	6051	withoutRad18	80	1	14
1186	2.788	3900.045	6051	withoutRad18	80	1	15
1187	2.916	16215.269	6051	withoutRad18	80	1	16
1188	3.208	17353.548	6051	withoutRad18	80	1	17
1189	3.324	13062.922	6051	withoutRad18	80	1	18
1190	1.691	4409.61	6051	withoutRad18	80	1	19
1191	2.146	997.494	6051	withoutRad18	80	1	20
1192	2.181	991.58	6051	withoutRad18	80	1	21
1193	3.044	16923.846	6051	withoutRad18	80	1	22
1194	2.286	1114.029	6051	withoutRad18	80	1	23
1195	3.488	14521.89	6051	withoutRad18	80	1	24
1196	2.111	2077.592	6051	withoutRad18	80	1	25
1197	2.274	1245.809	6051	withoutRad18	80	1	26
1198	3.394	9134.743	6051	withoutRad18	80	1	27
1199	2.053	1011.14	6051	withoutRad18	80	1	28
1200	2.135	936.806	6051	withoutRad18	80	1	29
1201	2.135	3027.613	6051	withoutRad18	80	1	30
1202	2.636	9701.287	6051	withoutRad18	80	1	31
1203	3.231	12307.69	6051	withoutRad18	80	1	32
1204	2.298	1204.413	6051	withoutRad18	80	1	33
1205	1.516	3109.261	6051	withoutRad18	80	1	34
1206	2.123	1194.627	6051	withoutRad18	80	1	35
1207	1.82	9230.19	6051	withoutRad18	80	1	36
1208	3.009	15442.716	6051	withoutRad18	80	1	37
1209	2.146	7701.238	6051	withoutRad18	80	1	38
1210	2.228	4195.296	6051	withoutRad18	80	1	39
1211	2.158	1032.917	6051	withoutRad18	80	1	40
1212	2.204	14575.918	6051	withoutRad18	80	1	41
1213	2.041	14187.133	6051	withoutRad18	80	1	42
1214	1.225	4386.504	6051	withoutRad18	80	1	43
1215	2.123	892.179	6051	withoutRad18	80	1	44
1216	2.088	6264.909	6051	withoutRad18	80	1	45
1217	2.858	16056.651	6051	withoutRad18	80	1	46
1218	2.193	940.993	6051	withoutRad18	80	1	47
1219	3.313	15816.081	6051	withoutRad18	80	1	48
1220	3.161	4766.272	6051	withoutRad18	80	1	49
1221	2.053	11694.91	6051	withoutRad18	80	1	50
1222	2.928	4451.391	6051	withoutRad18	80	1	51
1223	1.691	4376.135	6051	withoutRad18	80	2	0
1224	2.776	10589.419	6051	withoutRad18	80	2	1
1225	2.088	6152.177	6051	withoutRad18	80	2	2
1226	2.111	9497.319	6051	withoutRad18	80	2	3
1227	2.274	10863.558	6051	withoutRad18	80	2	4
1228	1.785	9045.129	6051	withoutRad18	80	2	5
1229	2.531	5517.772	6051	withoutRad18	80	2	6
1230	1.61	6270.007	6051	withoutRad18	80	2	7
1231	2.613	7043.785	6051	withoutRad18	80	2	8
1232	2.484	10206.093	6051	withoutRad18	80	2	9
1233	2.729	4184.903	6051	withoutRad18	80	2	10
1234	2.309	12250.606	6051	withoutRad18	80	2	11
1235	1.995	1157.092	6051	withoutRad18	80	2	12
1236	1.878	1002.952	6051	withoutRad18	80	2	13
1237	2.03	1628.901	6051	withoutRad18	80	2	14
1238	2.321	1189.145	6051	withoutRad18	80	2	15
1239	2.123	1247.733	6051	withoutRad18	80	2	16
1240	1.773	1294.202	6051	withoutRad18	80	2	17
1241	2.531	19341.536	6051	withoutRad18	80	2	18
1242	1.913	794.598	6051	withoutRad18	80	2	19
1243	2.006	5448.243	6051	withoutRad18	80	2	20
1244	2.018	2126.079	6051	withoutRad18	80	2	21
1245	3.184	9703.387	6051	withoutRad18	80	2	22
1246	2.951	18011.945	6051	withoutRad18	80	2	23
1247	2.893	12843.744	6051	withoutRad18	80	2	24
1248	2.904	11442.022	6051	withoutRad18	80	2	25
1249	2.893	13286.334	6051	withoutRad18	80	2	26
1250	2.135	1274.724	6051	withoutRad18	80	2	27
1251	2.543	9909.933	6051	withoutRad18	80	2	28
1252	1.843	2991.279	6051	withoutRad18	80	2	29
1253	1.983	9503.909	6051	withoutRad18	80	2	30
1254	2.053	1094.118	6051	withoutRad18	80	2	31
1255	2.671	13506.912	6051	withoutRad18	80	2	32
1256	2.146	8566.916	6051	withoutRad18	80	2	33
1257	1.61	720.66	6051	withoutRad18	80	2	34
1258	2.834	2037.164	6051	withoutRad18	80	2	35
1259	2.018	7925.198	6051	withoutRad18	80	2	36
1260	2.053	896.81	6051	withoutRad18	80	2	37
1261	3.126	8083.129	6051	withoutRad18	80	2	38
1262	2.438	11046.764	6051	withoutRad18	80	2	39
1263	2.088	1146.245	6051	withoutRad18	80	2	40
1264	2.613	12369.194	6051	withoutRad18	80	2	41
1265	2.158	4500.776	6051	withoutRad18	80	2	42
1266	1.68	3103.569	6051	withoutRad18	80	2	43
1267	2.088	1017.474	6051	withoutRad18	80	2	44
1268	2.951	15712.329	6051	withoutRad18	80	2	45
1269	2.146	2566.768	6051	withoutRad18	80	2	46
1270	1.971	1115.837	6051	withoutRad18	80	2	47
1271	2.053	900.682	6051	withoutRad18	80	2	48
1272	2.624	14423.679	6051	withoutRad18	80	2	49
1273	2.065	850.306	6051	withoutRad18	80	2	50
1274	3.114	12641.77	6051	withoutRad18	80	2	51
1275	3.289	19105.62	6051	withoutRad18	80	2	52
1276	1.785	1929.097	6051	withoutRad18	80	2	53
1277	2.216	2711.927	6051	withoutRad18	80	2	54
1278	2.228	1151.423	6051	withoutRad18	80	2	55
1279	1.878	921.678	6051	withoutRad18	80	2	56
1280	1.621	6568.045	6051	withoutRad18	80	2	57
1281	2.041	967.272	6051	withoutRad18	80	2	58
1282	1.773	5508.009	6051	withoutRad18	80	2	59
1283	2.578	2187.513	6051	withoutRad18	80	2	60
1284	2.461	7476.962	6051	withoutRad18	80	2	61
1285	2.041	4225.914	6051	withoutRad18	80	2	62
1286	2.928	4786.054	6051	withoutRad18	80	2	63
1287	2.706	11095.298	6051	withoutRad18	80	2	64
1288	2.741	6130.493	6051	withoutRad18	80	2	65
1289	2.718	4548.762	6051	withoutRad18	80	2	66
1290	1.75	3294.205	6051	withoutRad18	80	3	0
1291	1.913	928.034	6051	withoutRad18	80	3	1
1292	2.776	8273.322	6051	withoutRad18	80	3	2
1293	1.971	966.817	6051	withoutRad18	80	3	3
1294	3.732	2371.338	6051	withoutRad18	80	3	4
1295	1.388	2987.5	6051	withoutRad18	80	3	5
1296	1.89	855.111	6051	withoutRad18	80	3	6
1297	1.645	6096.714	6051	withoutRad18	80	3	7
1298	2.624	6552.882	6051	withoutRad18	80	3	8
1299	3.033	22271.51	6051	withoutRad18	80	3	9
1300	2.881	15565.981	6051	withoutRad18	80	3	10
1301	1.96	900.939	6051	withoutRad18	80	3	11
1302	2.869	1297.667	6051	withoutRad18	80	3	12
1303	1.586	7600.146	6051	withoutRad18	80	3	13
1304	2.659	16567.417	6051	withoutRad18	80	3	14
1305	1.75	4583.649	6051	withoutRad18	80	3	15
1306	1.645	4060.647	6051	withoutRad18	80	3	16
1307	2.239	2559.128	6051	withoutRad18	80	3	17
1308	1.843	1220.918	6051	withoutRad18	80	3	18
1309	2.974	11035.485	6051	withoutRad18	80	3	19
1310	2.006	2238.94	6051	withoutRad18	80	3	20
1311	3.359	20042.566	6051	withoutRad18	80	3	21
1312	1.75	866.122	6051	withoutRad18	80	3	22
1313	2.263	9306.227	6051	withoutRad18	80	3	23
1314	1.936	15363.214	6051	withoutRad18	80	3	24
1315	1.843	8607.985	6051	withoutRad18	80	3	25
1316	2.041	14330.787	6051	withoutRad18	80	3	26
1317	2.963	14767.231	6051	withoutRad18	80	3	27
1318	1.995	11146.527	6051	withoutRad18	80	3	28
1319	2.741	14582.811	6051	withoutRad18	80	3	29
1320	3.044	16148.108	6051	withoutRad18	80	3	30
1321	1.995	2317.042	6051	withoutRad18	80	3	31
1322	2.204	1912.406	6051	withoutRad18	80	3	32
1323	1.808	2385.008	6051	withoutRad18	80	3	33
1324	2.228	1134.546	6051	withoutRad18	80	3	34
1325	2.228	1376.212	6051	withoutRad18	80	3	35
1326	2.135	1066.358	6051	withoutRad18	80	3	36
1327	2.135	5330.693	6051	withoutRad18	80	3	37
1328	2.659	5513.036	6051	withoutRad18	80	3	38
1329	1.971	5192.836	6051	withoutRad18	80	3	39
1330	2.228	1148.846	6051	withoutRad18	80	3	40
1331	2.799	18709.103	6051	withoutRad18	80	3	41
1332	2.344	1432.468	6051	withoutRad18	80	3	42
1333	1.936	7436.15	6051	withoutRad18	80	3	43
1334	2.216	3107.756	6051	withoutRad18	80	3	44
1335	2.018	1803.511	6051	withoutRad18	80	3	45
1336	1.855	1506.126	6051	withoutRad18	80	3	46
1337	1.983	1307.989	6051	withoutRad18	80	3	47
1338	2.858	9573.38	6051	withoutRad18	80	3	48
1339	3.103	21910.427	6051	withoutRad18	80	3	49
1340	1.89	7418.736	6051	withoutRad18	80	3	50
1341	2.298	2101.153	6051	withoutRad18	80	3	51
1342	2.263	3787.639	6051	withoutRad18	80	3	52
1343	2.904	10956.24	6051	withoutRad18	80	3	53
1344	2.753	8696.9	6051	withoutRad18	80	3	54
1345	2.006	3724.957	6051	withoutRad18	80	3	55
1346	1.983	3835.741	6051	withoutRad18	80	3	56
1347	1.948	1095.18	6051	withoutRad18	80	3	57
1348	1.901	6678.666	6051	withoutRad18	80	3	58
1349	1.831	1407.472	6051	withoutRad18	80	3	59
1350	2.065	3450.223	6051	withoutRad18	80	3	60
1351	1.878	673.713	6051	withoutRad18	80	3	61
1352	2.939	5757.14	6051	withoutRad18	80	3	62
1353	2.018	1077.217	6051	withoutRad18	80	3	63
1354	1.995	865.772	6051	withoutRad18	80	3	64
1355	2.053	1043.368	6051	withoutRad18	80	4	0
1356	2.065	1174.308	6051	withoutRad18	80	4	1
1357	2.03	1482.751	6051	withoutRad18	80	4	2
1358	2.379	1236.582	6051	withoutRad18	80	4	3
1359	2.053	4322.433	6051	withoutRad18	80	4	4
1360	4.117	10754.885	6051	withoutRad18	80	4	5
1361	2.204	2583.763	6051	withoutRad18	80	4	6
1362	1.925	4346.146	6051	withoutRad18	80	4	7
1363	3.208	18344.603	6051	withoutRad18	80	4	8
1364	3.289	13209.993	6051	withoutRad18	80	4	9
1365	2.251	4944.335	6051	withoutRad18	80	4	10
1366	2.951	5240.81	6051	withoutRad18	80	4	11
1367	2.274	1517.533	6051	withoutRad18	80	4	12
1368	3.056	10043.847	6051	withoutRad18	80	4	13
1369	2.601	8110.282	6051	withoutRad18	80	4	14
1370	3.219	21238.838	6051	withoutRad18	80	4	15
1371	1.878	2965.875	6051	withoutRad18	80	4	16
1372	2.449	3171.71	6051	withoutRad18	80	4	17
1373	2.123	1754.032	6051	withoutRad18	80	4	18
1374	3.126	17026.956	6051	withoutRad18	80	4	19
1375	3.208	10517.942	6051	withoutRad18	80	4	20
1376	2.216	7345.847	6051	withoutRad18	80	4	21
1377	1.33	4174.884	6051	withoutRad18	80	4	22
1378	3.418	15281.111	6051	withoutRad18	80	4	23
1379	3.453	10402.363	6051	withoutRad18	80	4	24
1380	3.231	4048.808	6051	withoutRad18	80	4	25
1381	3.464	11073.522	6051	withoutRad18	80	4	26
1382	1.913	9757.158	6051	withoutRad18	80	4	27
1383	3.266	11715.788	6051	withoutRad18	80	4	28
1384	2.076	1034.014	6051	withoutRad18	80	4	29
1385	2.496	2540.921	6051	withoutRad18	80	4	30
1386	3.161	25003.965	6051	withoutRad18	80	4	31
1387	3.161	13414.09	6051	withoutRad18	80	4	32
1388	3.406	12352.899	6051	withoutRad18	80	4	33
1389	2.893	18860.711	6051	withoutRad18	80	4	34
1390	2.018	2611.581	6051	withoutRad18	80	4	35
1391	3.149	12538.602	6051	withoutRad18	80	4	36
1392	3.044	3756.426	6051	withoutRad18	80	4	37
1393	2.624	8113	6051	withoutRad18	80	4	38
1394	2.17	12259.727	6051	withoutRad18	80	4	39
1395	1.855	6367.867	6051	withoutRad18	80	4	40
1396	2.298	4799.561	6051	withoutRad18	80	4	41
1397	1.446	597.092	6051	withoutRad18	80	4	42
1398	2.251	1078.85	6051	withoutRad18	80	4	43
1399	3.604	11119.699	6051	withoutRad18	80	4	44
1400	1.983	4018.131	6051	withoutRad18	80	4	45
1401	4.164	25764.645	6051	withoutRad18	80	4	46
1402	2.286	1302.099	6051	withoutRad18	80	4	47
1403	2.741	13720.655	6051	withoutRad18	80	4	48
1404	3.254	16726.584	6051	withoutRad18	80	4	49
1405	3.068	10327.376	6051	withoutRad18	80	4	50
1406	2.963	11217.992	6051	withoutRad18	80	4	51
1407	2.449	14579.347	6051	withoutRad18	80	4	52
1408	2.718	12438.548	6051	withoutRad18	80	4	53
1409	3.208	3832.779	6051	withoutRad18	80	4	54
1410	2.298	2076.134	6051	withoutRad18	80	4	55
1411	2.321	1039.612	6051	withoutRad18	80	4	56
1412	2.939	11528.931	6051	withoutRad18	80	4	57
1413	3.173	12959.229	6051	withoutRad18	80	4	58
1414	2.204	2968.838	6051	withoutRad18	80	4	59
1415	2.998	8808.664	6051	withoutRad18	80	4	60
1416	2.589	12670.417	6051	withoutRad18	80	4	61
1417	2.251	673.503	6051	withRad18	0	1	0
1418	2.181	5755.111	6051	withRad18	0	1	1
1419	2.321	2722.611	6051	withRad18	0	1	2
1420	2.298	3800.621	6051	withRad18	0	1	3
1421	1.855	3092.931	6051	withRad18	0	1	4
1422	2.309	8449.028	6051	withRad18	0	1	5
1423	2.251	2548.526	6051	withRad18	0	1	6
1424	2.344	9667.683	6051	withRad18	0	1	7
1425	1.971	3780.524	6051	withRad18	0	1	8
1426	2.414	6752.01	6051	withRad18	0	1	9
1427	2.146	6207.091	6051	withRad18	0	1	10
1428	1.738	6244.182	6051	withRad18	0	1	11
1429	1.761	687.943	6051	withRad18	0	1	12
1430	1.761	5940.755	6051	withRad18	0	1	13
1431	1.948	1000.934	6051	withRad18	0	1	14
1432	2.088	684.677	6051	withRad18	0	1	15
1433	2.356	5506.201	6051	withRad18	0	1	16
1434	2.484	6119.506	6051	withRad18	0	1	17
1435	2.309	1870.019	6051	withRad18	0	1	18
1436	2.333	9230.435	6051	withRad18	0	1	19
1437	2.426	7402.009	6051	withRad18	0	1	20
1438	2.239	4591.662	6051	withRad18	0	1	21
1439	2.391	2439.444	6051	withRad18	0	1	22
1440	2.461	4362.511	6051	withRad18	0	1	23
1441	2.811	4807.504	6051	withRad18	0	1	24
1442	2.239	1462.992	6051	withRad18	0	1	25
1443	2.881	1034.783	6051	withRad18	0	1	26
1444	2.298	1235.812	6051	withRad18	0	1	27
1445	2.333	6721.158	6051	withRad18	0	1	28
1446	2.624	6261.492	6051	withRad18	0	1	29
1447	2.239	2456.135	6051	withRad18	0	1	30
1448	2.426	6857.709	6051	withRad18	0	1	31
1449	2.391	5896.152	6051	withRad18	0	1	32
1450	2.683	972.369	6051	withRad18	0	1	33
1451	2.333	994.449	6051	withRad18	0	1	34
1452	2.426	3817.219	6051	withRad18	0	1	35
1453	2.379	4730.673	6051	withRad18	0	1	36
1454	2.356	9407.786	6051	withRad18	0	1	37
1455	2.368	1688.726	6051	withRad18	0	1	38
1456	2.193	3068.11	6051	withRad18	0	1	39
1457	1.843	7664.823	6051	withRad18	0	1	40
1458	2.531	6387.02	6051	withRad18	0	1	41
1459	2.309	2847.369	6051	withRad18	0	1	42
1460	2.03	3018.188	6051	withRad18	0	1	43
1461	1.983	2561.589	6051	withRad18	0	1	44
1462	2.414	9224.603	6051	withRad18	0	1	45
1463	2.368	4728.259	6051	withRad18	0	1	46
1464	2.251	2731.767	6051	withRad18	0	1	47
1465	2.566	1100.288	6051	withRad18	0	1	48
1466	2.461	5317.653	6051	withRad18	0	1	49
1467	2.263	2766.503	6051	withRad18	0	1	50
1468	1.866	5696.989	6051	withRad18	0	1	51
1469	2.286	713.848	6051	withRad18	0	1	52
1470	2.403	4602.544	6051	withRad18	0	1	53
1471	1.633	531.365	6051	withRad18	0	1	54
1472	2.718	10222.073	6051	withRad18	0	1	55
1473	2.17	971.296	6051	withRad18	0	1	56
1474	2.379	3381.837	6051	withRad18	0	1	57
1475	2.321	5320.277	6051	withRad18	0	1	58
1476	2.088	3147.939	6051	withRad18	0	1	59
1477	2.356	4313.277	6051	withRad18	0	1	60
1478	2.484	8655.12	6051	withRad18	0	1	61
1479	2.379	4701.828	6051	withRad18	0	1	62
1480	2.449	1739.394	6051	withRad18	0	1	63
1481	2.601	4400.874	6051	withRad18	0	1	64
1482	2.461	2194.652	6051	withRad18	0	1	65
1483	2.391	5355.864	6051	withRad18	0	1	66
1484	2.17	5055.108	6051	withRad18	0	1	67
1485	2.554	8175.088	6051	withRad18	0	1	68
1486	2.368	5360.564	6051	withRad18	0	1	69
1487	1.75	1932.118	6051	withRad18	0	1	70
1488	2.17	2134.512	6051	withRad18	0	1	71
1489	2.403	10888.064	6051	withRad18	0	1	72
1490	2.251	732.184	6051	withRad18	0	1	73
1491	2.298	9914.622	6051	withRad18	0	1	74
1492	2.286	664.16	6051	withRad18	0	1	75
1493	2.473	947.443	6051	withRad18	0	1	76
1494	2.321	2327.691	6051	withRad18	0	1	77
1495	2.1	2713.653	6051	withRad18	0	1	78
1496	2.1	2464.032	6051	withRad18	0	1	79
1497	1.855	2589.606	6051	withRad18	0	2	0
1498	1.983	5899.57	6051	withRad18	0	2	1
1499	1.925	8119.87	6051	withRad18	0	2	2
1500	1.668	977.63	6051	withRad18	0	2	3
1501	1.96	5868.24	6051	withRad18	0	2	4
1502	2.065	3890.317	6051	withRad18	0	2	5
1503	1.691	5320.767	6051	withRad18	0	2	6
1504	2.088	12747.516	6051	withRad18	0	2	7
1505	2.088	9334.209	6051	withRad18	0	2	8
1506	1.925	740.326	6051	withRad18	0	2	9
1507	2.146	2882.338	6051	withRad18	0	2	10
1508	2.403	6273.062	6051	withRad18	0	2	11
1509	2.228	4762.435	6051	withRad18	0	2	12
1510	1.761	884.096	6051	withRad18	0	2	13
1511	2.368	830.675	6051	withRad18	0	2	14
1512	3.254	19175.814	6051	withRad18	0	2	15
1513	3.044	1022.116	6051	withRad18	0	2	16
1514	2.146	6218.487	6051	withRad18	0	2	17
1515	2.03	7949.366	6051	withRad18	0	2	18
1516	2.204	3951.926	6051	withRad18	0	2	19
1517	2.076	3947.098	6051	withRad18	0	2	20
1518	2.135	2581.255	6051	withRad18	0	2	21
1519	2.239	1987.534	6051	withRad18	0	2	22
1520	1.878	1627.874	6051	withRad18	0	2	23
1521	2.403	11544.654	6051	withRad18	0	2	24
1522	1.913	1980.174	6051	withRad18	0	2	25
1523	2.17	3088.557	6051	withRad18	0	2	26
1524	2.263	1589.068	6051	withRad18	0	2	27
1525	2.601	5293.065	6051	withRad18	0	2	28
1526	2.065	3434.803	6051	withRad18	0	2	29
1527	1.971	910.573	6051	withRad18	0	2	30
1528	1.983	2536.512	6051	withRad18	0	2	31
1529	1.925	2948.321	6051	withRad18	0	2	32
1530	1.738	901.884	6051	withRad18	0	2	33
1531	2.111	2952.357	6051	withRad18	0	2	34
1532	1.715	3582.539	6051	withRad18	0	2	35
1533	1.983	1110.389	6051	withRad18	0	2	36
1534	2.158	4177.893	6051	withRad18	0	2	37
1535	2.414	6671.971	6051	withRad18	0	2	38
1536	2.239	1746.987	6051	withRad18	0	2	39
1537	2.519	6478.979	6051	withRad18	0	2	40
1538	2.426	5082.04	6051	withRad18	0	2	41
1539	2.041	3652.418	6051	withRad18	0	2	42
1540	2.158	2153.804	6051	withRad18	0	2	43
1541	1.388	1088.484	6051	withRad18	0	2	44
1542	2.135	3041.703	6051	withRad18	0	2	45
1543	2.286	8386.136	6051	withRad18	0	2	46
1544	2.076	10408.044	6051	withRad18	0	2	47
1545	2.239	1373.471	6051	withRad18	0	2	48
1546	1.901	6071.847	6051	withRad18	0	2	49
1547	2.449	1594.457	6051	withRad18	0	2	50
1548	2.251	6463.069	6051	withRad18	0	2	51
1549	2.309	933.19	6051	withRad18	0	2	52
1550	2.123	5559.879	6051	withRad18	0	2	53
1551	2.111	6362.654	6051	withRad18	0	2	54
1552	2.006	5993.908	6051	withRad18	0	2	55
1553	2.286	2395.832	6051	withRad18	0	2	56
1554	2.076	2381.346	6051	withRad18	0	2	57
1555	1.878	1268.623	6051	withRad18	0	2	58
1556	2.1	4207.298	6051	withRad18	0	2	59
1557	2.356	902.794	6051	withRad18	0	2	60
1558	2.146	8876.456	6051	withRad18	0	2	61
1559	2.1	4303.538	6051	withRad18	0	2	62
1560	2.158	8870.11	6051	withRad18	0	2	63
1561	1.855	1394.046	6051	withRad18	0	2	64
1562	1.983	5116.425	6051	withRad18	0	2	65
1563	2.123	3079.599	6051	withRad18	0	2	66
1564	1.831	4667.058	6051	withRad18	0	2	67
1565	2.17	4596.083	6051	withRad18	0	2	68
1566	2.204	786.282	6051	withRad18	0	2	69
1567	2.018	2525.361	6051	withRad18	0	2	70
1568	1.878	2074.559	6051	withRad18	0	2	71
1569	1.855	1026.035	6051	withRad18	0	2	72
1570	2.088	641.147	6051	withRad18	0	2	73
1571	2.216	6445.106	6051	withRad18	0	2	74
1572	1.995	783.972	6051	withRad18	0	2	75
1573	2.041	5946.797	6051	withRad18	0	2	76
1574	2.298	1003.326	6051	withRad18	0	2	77
1575	2.333	3494.021	6051	withRad18	0	2	78
1576	2.193	4477.32	6051	withRad18	0	2	79
1577	2.076	6197.27	6051	withRad18	0	2	80
1578	2.123	605.688	6051	withRad18	0	2	81
1579	1.493	3704.078	6051	withRad18	0	2	82
1580	1.773	3673.927	6051	withRad18	0	3	0
1581	2.123	1508.423	6051	withRad18	0	3	1
1582	2.17	763.899	6051	withRad18	0	3	2
1583	2.753	8517.018	6051	withRad18	0	3	3
1584	2.065	2184.236	6051	withRad18	0	3	4
1585	2.17	7498.156	6051	withRad18	0	3	5
1586	2.17	2846.389	6051	withRad18	0	3	6
1587	2.566	12390.796	6051	withRad18	0	3	7
1588	2.438	4003.866	6051	withRad18	0	3	8
1589	2.414	8359.694	6051	withRad18	0	3	9
1590	2.146	3644.44	6051	withRad18	0	3	10
1591	1.96	4927.294	6051	withRad18	0	3	11
1592	2.17	4026.786	6051	withRad18	0	3	12
1593	2.321	2960.09	6051	withRad18	0	3	13
1594	2.438	3948.416	6051	withRad18	0	3	14
1595	2.449	6774.125	6051	withRad18	0	3	15
1596	2.811	7690.892	6051	withRad18	0	3	16
1597	2.181	1177.667	6051	withRad18	0	3	17
1598	2.449	9226.586	6051	withRad18	0	3	18
1599	2.309	3297.553	6051	withRad18	0	3	19
1600	2.204	5358.045	6051	withRad18	0	3	20
1601	2.309	1408.183	6051	withRad18	0	3	21
1602	2.123	740.419	6051	withRad18	0	3	22
1603	2.403	6681.932	6051	withRad18	0	3	23
1604	2.309	762.802	6051	withRad18	0	3	24
1605	2.309	3385.103	6051	withRad18	0	3	25
1606	2.379	6721.182	6051	withRad18	0	3	26
1607	1.68	2100.663	6051	withRad18	0	3	27
1608	1.936	973.372	6051	withRad18	0	3	28
1609	2.274	752.701	6051	withRad18	0	3	29
1610	1.866	6785.695	6051	withRad18	0	3	30
1611	2.648	2709.769	6051	withRad18	0	3	31
1612	2.041	3648.348	6051	withRad18	0	3	32
1613	2.344	4073.547	6051	withRad18	0	3	33
1614	2.309	2445.719	6051	withRad18	0	3	34
1615	2.135	4168.305	6051	withRad18	0	3	35
1616	2.811	6748.569	6051	withRad18	0	3	36
1617	2.484	3225.796	6051	withRad18	0	3	37
1618	2.531	2547.534	6051	withRad18	0	3	38
1619	2.461	855.741	6051	withRad18	0	3	39
1620	1.633	876.386	6051	withRad18	0	3	40
1621	2.333	855.204	6051	withRad18	0	3	41
1622	2.123	1853.561	6051	withRad18	0	3	42
1623	2.811	10753.403	6051	withRad18	0	3	43
1624	2.543	6558.854	6051	withRad18	0	3	44
1625	2.426	7931.812	6051	withRad18	0	3	45
1626	2.741	7700.678	6051	withRad18	0	3	46
1627	2.158	4005.896	6051	withRad18	0	3	47
1628	2.414	3808.564	6051	withRad18	0	3	48
1629	2.286	1150.63	6051	withRad18	0	3	49
1630	2.368	4867.574	6051	withRad18	0	3	50
1631	2.111	2977.528	6051	withRad18	0	3	51
1632	2.053	1781.921	6051	withRad18	0	3	52
1633	2.298	664.603	6051	withRad18	0	3	53
1634	2.566	6996.954	6051	withRad18	0	3	54
1635	2.088	6455.546	6051	withRad18	0	3	55
1636	2.449	4670.825	6051	withRad18	0	3	56
1637	2.391	8693.063	6051	withRad18	0	3	57
1638	2.356	1014.01	6051	withRad18	0	3	58
1639	2.298	3690.21	6051	withRad18	0	3	59
1640	2.333	3742.978	6051	withRad18	0	3	60
1641	2.286	701.426	6051	withRad18	0	3	61
1642	2.519	8416.976	6051	withRad18	0	3	62
1643	1.925	2588.906	6051	withRad18	0	3	63
1644	2.438	735.427	6051	withRad18	0	3	64
1645	2.531	7562.728	6051	withRad18	0	3	65
1646	2.356	6111.434	6051	withRad18	0	3	66
1647	2.239	6688.604	6051	withRad18	0	3	67
1648	2.461	2523.821	6051	withRad18	0	3	68
1649	2.834	7498.167	6051	withRad18	0	3	69
1650	2.426	1095.343	6051	withRad18	0	3	70
1651	3.243	7035.41	6051	withRad18	0	3	71
1652	2.321	4940.311	6051	withRad18	0	3	72
1653	2.053	4342.029	6051	withRad18	0	3	73
1654	2.508	824.983	6051	withRad18	0	3	74
1655	2.368	5946.366	6051	withRad18	0	3	75
1656	2.041	610.202	6051	withRad18	0	3	76
1657	2.333	948.633	6051	withRad18	0	3	77
1658	2.088	702.301	6051	withRad18	0	3	78
1659	2.204	1233.678	6051	withRad18	0	3	79
1660	2.228	6306.55	6051	withRad18	0	3	80
1661	2.321	3864.563	6051	withRad18	0	3	81
1662	2.449	5464.281	6051	withRad18	0	3	82
1663	2.519	5321.922	6051	withRad18	0	3	83
1664	2.508	2602.775	6051	withRad18	0	3	84
1665	1.796	1929.657	6051	withRad18	0	3	85
1666	2.135	1297.142	6051	withRad18	0	3	86
1667	2.228	1127.326	6051	withRad18	0	3	87
1668	2.333	1104.861	6051	withRad18	0	3	88
1669	2.368	3262.957	6051	withRad18	0	3	89
1670	2.624	4681.428	6051	withRad18	0	3	90
1671	2.438	2643.996	6051	withRad18	0	3	91
1672	2.543	5362.547	6051	withRad18	0	3	92
1673	2.274	1392.028	6051	withRad18	0	3	93
1674	2.263	1909.98	6051	withRad18	0	3	94
1675	2.414	1803.698	6051	withRad18	0	3	95
1676	2.356	1802.776	6051	withRad18	0	3	96
1677	2.449	698.382	6051	withRad18	0	3	97
1678	2.263	624.456	6051	withRad18	0	3	98
1679	2.135	6007.928	6051	withRad18	0	3	99
1680	2.239	610.4	6051	withRad18	0	3	100
1681	2.274	6490.27	6051	withRad18	0	3	101
1682	2.298	7797.302	6051	withRad18	0	3	102
1683	2.135	1797.632	6051	withRad18	0	3	103
1684	2.274	3976.246	6051	withRad18	0	3	104
1685	2.123	682.204	6051	withRad18	0	3	105
1686	2.344	3206.737	6051	withRad18	0	3	106
1687	1.936	577.648	6051	withRad18	0	3	107
1688	2.356	663.868	6051	withRad18	0	3	108
1689	2.368	2941.917	6051	withRad18	0	3	109
1690	3.044	7547.005	6051	withRad18	0	3	110
1691	2.135	588.74	6051	withRad18	0	3	111
1692	2.17	1226.4	6051	withRad18	0	3	112
1693	6.532	11877.09	6051	withRad18	0	3	113
1694	2.438	918.377	6051	withRad18	0	3	114
1695	2.904	853.012	6051	withRad18	0	3	115
1696	2.041	3506.467	6051	withRad18	0	3	116
1697	1.983	1415.041	6051	withRad18	0	3	117
1698	2.263	5518.343	6051	withRad18	0	3	118
1699	2.461	2566.745	6051	withRad18	120	1	0
1700	1.901	2628.996	6051	withRad18	120	1	1
1701	2.776	16285.067	6051	withRad18	120	1	2
1702	1.621	2781.327	6051	withRad18	120	1	3
1703	1.936	1216.159	6051	withRad18	120	1	4
1704	2.123	1543.497	6051	withRad18	120	1	5
1705	1.948	760.353	6051	withRad18	120	1	6
1706	1.575	601.571	6051	withRad18	120	1	7
1707	2.718	8559.708	6051	withRad18	120	1	8
1708	2.636	10003.501	6051	withRad18	120	1	9
1709	2.496	5768.641	6051	withRad18	120	1	10
1710	1.913	1035.308	6051	withRad18	120	1	11
1711	1.446	7410.326	6051	withRad18	120	1	12
1712	1.96	914.073	6051	withRad18	120	1	13
1713	2.659	7409.241	6051	withRad18	120	1	14
1714	1.26	5118.443	6051	withRad18	120	1	15
1715	2.636	2887.318	6051	withRad18	120	1	16
1716	2.053	1150.082	6051	withRad18	120	1	17
1717	1.423	841.441	6051	withRad18	120	1	18
1718	2.135	10781.933	6051	withRad18	120	1	19
1719	1.925	1355.648	6051	withRad18	120	1	20
1720	2.648	1666.261	6051	withRad18	120	1	21
1721	1.855	3378.571	6051	withRad18	120	1	22
1722	2.1	3614.685	6051	withRad18	120	1	23
1723	1.738	1801.178	6051	withRad18	120	1	24
1724	2.566	6885.376	6051	withRad18	120	1	25
1725	1.913	850.772	6051	withRad18	120	1	26
1726	1.831	702.791	6051	withRad18	120	1	27
1727	2.076	1715.856	6051	withRad18	120	1	28
1728	1.948	1987.044	6051	withRad18	120	1	29
1729	1.948	780.31	6051	withRad18	120	1	30
1730	3.173	10706.934	6051	withRad18	120	1	31
1731	1.866	3752.635	6051	withRad18	120	1	32
1732	1.831	1980.734	6051	withRad18	120	1	33
1733	2.939	8658.98	6051	withRad18	120	1	34
1734	2.438	9691.769	6051	withRad18	120	1	35
1735	2.1	959.714	6051	withRad18	120	1	36
1736	1.621	1290.143	6051	withRad18	120	1	37
1737	2.041	2931.781	6051	withRad18	120	1	38
1738	2.17	7135.779	6051	withRad18	120	1	39
1739	1.913	963.61	6051	withRad18	120	1	40
1740	1.831	1811.454	6051	withRad18	120	1	41
1741	1.808	849.932	6051	withRad18	120	1	42
1742	2.578	10685.169	6051	withRad18	120	1	43
1743	2.111	4164.596	6051	withRad18	120	1	44
1744	2.379	4735.549	6051	withRad18	120	1	45
1745	2.916	4576.044	6051	withRad18	120	1	46
1746	1.843	653.686	6051	withRad18	120	1	47
1747	2.648	5026.962	6051	withRad18	120	1	48
1748	1.925	907.518	6051	withRad18	120	1	49
1749	1.843	1435.15	6051	withRad18	120	1	50
1750	1.656	1941.286	6051	withRad18	120	1	51
1751	1.796	714.828	6051	withRad18	120	1	52
1752	2.065	2702.875	6051	withRad18	120	1	53
1753	2.216	672.033	6051	withRad18	120	1	54
1754	1.528	1624.014	6051	withRad18	120	1	55
1755	2.286	1039.076	6051	withRad18	120	1	56
1756	1.983	1390.675	6051	withRad18	120	1	57
1757	2.053	818.09	6051	withRad18	120	1	58
1758	2.053	1238.577	6051	withRad18	120	1	59
1759	3.196	9519.34	6051	withRad18	120	1	60
1760	1.761	4361.893	6051	withRad18	120	1	61
1761	2.018	712.53	6051	withRad18	120	1	62
1762	1.843	606.213	6051	withRad18	120	1	63
1763	2.006	699.35	6051	withRad18	120	1	64
1764	1.726	1947.701	6051	withRad18	120	1	65
1765	2.076	772.343	6051	withRad18	120	1	66
1766	1.878	915.437	6051	withRad18	120	1	67
1767	2.018	986.483	6051	withRad18	120	1	68
1768	1.948	740.804	6051	withRad18	120	1	69
1769	2.03	4854.627	6051	withRad18	120	1	70
1770	1.82	4372.414	6051	withRad18	120	1	71
1771	1.481	4352.911	6051	withRad18	120	1	72
1772	1.726	1330.757	6051	withRad18	120	1	73
1773	2.041	764.82	6051	withRad18	120	1	74
1774	1.971	2238.497	6051	withRad18	120	1	75
1775	1.983	1411.472	6051	withRad18	120	1	76
1776	1.983	4514.726	6051	withRad18	120	1	77
1777	1.831	770.489	6051	withRad18	120	1	78
1778	2.041	1014.488	6051	withRad18	120	1	79
1779	1.831	1307.068	6051	withRad18	120	1	80
1780	2.344	4187.259	6051	withRad18	120	1	81
1781	1.878	739.404	6051	withRad18	120	1	82
1782	2.123	1135.7	6051	withRad18	120	1	83
1783	2.088	1696.75	6051	withRad18	120	1	84
1784	1.691	491.638	6051	withRad18	120	1	85
1785	1.89	969.71	6051	withRad18	120	1	86
1786	2.03	923.87	6051	withRad18	120	1	87
1787	2.193	1677.015	6051	withRad18	120	1	88
1788	1.82	3567.656	6051	withRad18	120	1	89
1789	1.983	1831.353	6051	withRad18	120	1	90
1790	1.901	572.609	6051	withRad18	120	1	91
1791	2.449	1507.245	6051	withRad18	120	1	92
1792	2.065	764.319	6051	withRad18	120	1	93
1793	1.948	632.725	6051	withRad18	120	1	94
1794	2.356	2934.103	6051	withRad18	120	1	95
1795	1.936	660.381	6051	withRad18	120	1	96
1796	1.75	4791	6051	withRad18	120	1	97
1797	1.983	655.902	6051	withRad18	120	1	98
1798	1.82	3511.331	6051	withRad18	120	1	99
1799	2.006	771.224	6051	withRad18	120	1	100
1800	2.006	915.857	6051	withRad18	120	1	101
1801	1.68	1086.105	6051	withRad18	120	2	0
1802	2.356	2466.551	6051	withRad18	120	2	1
1803	1.785	1398.957	6051	withRad18	120	2	2
1804	2.403	1609.154	6051	withRad18	120	2	3
1805	1.82	2322.757	6051	withRad18	120	2	4
1806	1.808	1765.416	6051	withRad18	120	2	5
1807	1.668	531.913	6051	withRad18	120	2	6
1808	1.96	4105.856	6051	withRad18	120	2	7
1809	1.715	1471.087	6051	withRad18	120	2	8
1810	1.621	551.497	6051	withRad18	120	2	9
1811	2.368	9723.052	6051	withRad18	120	2	10
1812	1.82	1641.848	6051	withRad18	120	2	11
1813	2.519	4242.908	6051	withRad18	120	2	12
1814	2.578	10858.881	6051	withRad18	120	2	13
1815	1.901	1374.486	6051	withRad18	120	2	14
1816	1.936	2439.036	6051	withRad18	120	2	15
1817	1.925	999.15	6051	withRad18	120	2	16
1818	1.598	533.628	6051	withRad18	120	2	17
1819	1.82	5863.131	6051	withRad18	120	2	18
1820	1.913	616.431	6051	withRad18	120	2	19
1821	1.866	1731.672	6051	withRad18	120	2	20
1822	2.928	10518.782	6051	withRad18	120	2	21
1823	1.948	718.992	6051	withRad18	120	2	22
1824	1.913	995.114	6051	withRad18	120	2	23
1825	2.963	8341.358	6051	withRad18	120	2	24
1826	2.624	11722.308	6051	withRad18	120	2	25
1827	1.901	701.578	6051	withRad18	120	2	26
1828	1.936	1489.551	6051	withRad18	120	2	27
1829	1.691	3638.317	6051	withRad18	120	2	28
1830	1.785	1258.767	6051	withRad18	120	2	29
1831	1.89	930.507	6051	withRad18	120	2	30
1832	2.928	11406.506	6051	withRad18	120	2	31
1833	1.913	921.094	6051	withRad18	120	2	32
1834	1.715	656.263	6051	withRad18	120	2	33
1835	1.866	728.907	6051	withRad18	120	2	34
1836	1.691	497.831	6051	withRad18	120	2	35
1837	1.878	1740.14	6051	withRad18	120	2	36
1838	1.306	1398.292	6051	withRad18	120	2	37
1839	1.808	631.407	6051	withRad18	120	2	38
1840	1.936	771.62	6051	withRad18	120	2	39
1841	2.065	3487.291	6051	withRad18	120	2	40
1842	2.928	7910.082	6051	withRad18	120	2	41
1843	1.948	2341.256	6051	withRad18	120	2	42
1844	2.823	6458.613	6051	withRad18	120	2	43
1845	1.878	685.377	6051	withRad18	120	2	44
1846	2.531	4470.905	6051	withRad18	120	2	45
1847	2.006	900.379	6051	withRad18	120	2	46
1848	2.006	6367.821	6051	withRad18	120	2	47
1849	2.123	2823.621	6051	withRad18	120	2	48
1850	1.948	680.058	6051	withRad18	120	2	49
1851	1.925	699.852	6051	withRad18	120	2	50
1852	1.936	836.775	6051	withRad18	120	2	51
1853	3.744	6951.499	6051	withRad18	120	2	52
1854	2.764	6873.665	6051	withRad18	120	2	53
1855	1.948	2373.951	6051	withRad18	120	2	54
1856	1.843	729.583	6051	withRad18	120	2	55
1857	1.586	4080.37	6051	withRad18	120	2	56
1858	2.309	4415.011	6051	withRad18	120	2	57
1859	1.971	770.431	6051	withRad18	120	2	58
1860	1.855	4563.995	6051	withRad18	120	2	59
1861	1.82	3691.131	6051	withRad18	120	2	60
1862	1.866	841.954	6051	withRad18	120	2	61
1863	2.671	5676.927	6051	withRad18	120	2	62
1864	1.925	2308.83	6051	withRad18	120	2	63
1865	3.558	11124.925	6051	withRad18	120	2	64
1866	2.298	5790.488	6051	withRad18	120	2	65
1867	1.82	1124.981	6051	withRad18	120	2	66
1868	2.03	2125.507	6051	withRad18	120	2	67
1869	2.239	4358.114	6051	withRad18	120	2	68
1870	2.659	1485.597	6051	withRad18	120	2	69
1871	1.96	2871.315	6051	withRad18	120	2	70
1872	3.313	9619.756	6051	withRad18	120	2	71
1873	1.983	874.532	6051	withRad18	120	2	72
1874	2.601	4596.258	6051	withRad18	120	2	73
1875	1.936	773.242	6051	withRad18	120	2	74
1876	1.75	5381.42	6051	withRad18	120	2	75
1877	2.659	10975.043	6051	withRad18	120	2	76
1878	1.901	4556.11	6051	withRad18	120	2	77
1879	1.925	2272.602	6051	withRad18	120	2	78
1880	2.566	3447.412	6051	withRad18	120	2	79
1881	1.75	909.874	6051	withRad18	120	2	80
1882	1.691	603.495	6051	withRad18	120	2	81
1883	2.391	2825.277	6051	withRad18	120	2	82
1884	1.878	618.39	6051	withRad18	120	2	83
1885	2.939	11398.131	6051	withRad18	120	2	84
1886	2.204	810.52	6051	withRad18	120	2	85
1887	1.703	1642.245	6051	withRad18	120	2	86
1888	1.715	1162.259	6051	withRad18	120	2	87
1889	2.519	7080.106	6051	withRad18	120	2	88
1890	2.764	9535.647	6051	withRad18	120	2	89
1891	2.729	8074.766	6051	withRad18	120	2	90
1892	1.925	1128.947	6051	withRad18	120	2	91
1893	2.17	4552.937	6051	withRad18	120	2	92
1894	2.135	1153.418	6051	withRad18	120	2	93
1895	2.018	637.473	6051	withRad18	120	2	94
1896	1.808	953.835	6051	withRad18	120	2	95
1897	1.866	622.718	6051	withRad18	120	3	0
1898	1.866	1982.46	6051	withRad18	120	3	1
1899	1.831	676.57	6051	withRad18	120	3	2
1900	2.286	998.543	6051	withRad18	120	3	3
1901	2.298	5375.203	6051	withRad18	120	3	4
1902	1.948	3763.833	6051	withRad18	120	3	5
1903	1.89	1290.318	6051	withRad18	120	3	6
1904	1.831	1231.917	6051	withRad18	120	3	7
1905	2.531	17880.422	6051	withRad18	120	3	8
1906	2.041	6269.75	6051	withRad18	120	3	9
1907	2.018	836.285	6051	withRad18	120	3	10
1908	2.869	20096.011	6051	withRad18	120	3	11
1909	1.983	1661.443	6051	withRad18	120	3	12
1910	1.785	838.385	6051	withRad18	120	3	13
1911	1.866	1676.198	6051	withRad18	120	3	14
1912	2.228	1189.215	6051	withRad18	120	3	15
1913	1.936	996.735	6051	withRad18	120	3	16
1914	2.543	15152.597	6051	withRad18	120	3	17
1915	2.508	2291.101	6051	withRad18	120	3	18
1916	2.624	1515.55	6051	withRad18	120	3	19
1917	1.388	5617.534	6051	withRad18	120	3	20
1918	1.96	2473.829	6051	withRad18	120	3	21
1919	2.321	2946.268	6051	withRad18	120	3	22
1920	2.018	751.92	6051	withRad18	120	3	23
1921	2.251	3122.488	6051	withRad18	120	3	24
1922	2.753	2340.65	6051	withRad18	120	3	25
1923	1.551	558.624	6051	withRad18	120	3	26
1924	1.703	1559.01	6051	withRad18	120	3	27
1925	1.96	1818.907	6051	withRad18	120	3	28
1926	1.901	2327.808	6051	withRad18	120	3	29
1927	2.088	838.233	6051	withRad18	120	3	30
1928	1.656	1751.373	6051	withRad18	120	3	31
1929	1.831	727.904	6051	withRad18	120	3	32
1930	2.006	5475.898	6051	withRad18	120	3	33
1931	1.89	2610.753	6051	withRad18	120	3	34
1932	1.901	1256.959	6051	withRad18	120	3	35
1933	1.925	1128.515	6051	withRad18	120	3	36
1934	2.601	14399.721	6051	withRad18	120	3	37
1935	4.176	4324.265	6051	withRad18	120	3	38
1936	1.983	957.451	6051	withRad18	120	3	39
1937	1.89	1327.002	6051	withRad18	120	3	40
1938	1.96	4626.257	6051	withRad18	120	3	41
1939	1.738	484.814	6051	withRad18	120	3	42
1940	2.065	873.984	6051	withRad18	120	3	43
1941	2.368	4105.891	6051	withRad18	120	3	44
1942	1.656	1326.162	6051	withRad18	120	3	45
1943	1.96	1899.832	6051	withRad18	120	3	46
1944	1.89	1040.989	6051	withRad18	120	3	47
1945	1.983	626.835	6051	withRad18	120	3	48
1946	2.041	792.464	6051	withRad18	120	3	49
1947	2.053	1609.83	6051	withRad18	120	3	50
1948	1.82	4018.341	6051	withRad18	120	3	51
1949	1.925	1518.046	6051	withRad18	120	3	52
1950	1.89	1347.647	6051	withRad18	120	3	53
1951	2.344	1418.809	6051	withRad18	120	3	54
1952	2.018	1621.786	6051	withRad18	120	3	55
1953	1.843	945.251	6051	withRad18	120	3	56
1954	2.088	778.98	6051	withRad18	120	3	57
1955	1.516	3490.324	6051	withRad18	120	3	58
1956	2.951	11809.31	6051	withRad18	120	3	59
1957	1.82	928.921	6051	withRad18	120	3	60
1958	1.971	607.869	6051	withRad18	120	3	61
1959	1.971	2703.085	6051	withRad18	120	3	62
1960	1.621	799.019	6051	withRad18	120	3	63
1961	1.995	1443.642	6051	withRad18	120	3	64
1962	1.75	687.593	6051	withRad18	120	3	65
1963	2.823	1147.971	6051	withRad18	120	3	66
1964	2.006	1002.696	6051	withRad18	120	3	67
1965	1.796	525.078	6051	withRad18	120	3	68
1966	1.866	616.606	6051	withRad18	120	3	69
1967	1.936	1635.374	6051	withRad18	120	3	70
1968	2.823	6579.569	6051	withRad18	120	3	71
1969	1.901	621.481	6051	withRad18	120	3	72
1970	1.621	518.173	6051	withRad18	120	3	73
1971	1.913	586.198	6051	withRad18	120	3	74
1972	2.1	4014.457	6051	withRad18	120	3	75
1973	1.913	1011.607	6051	withRad18	120	3	76
1974	2.881	10600.896	6051	withRad18	120	3	77
1975	1.82	958.991	6051	withRad18	120	3	78
1976	2.076	619.078	6051	withRad18	120	3	79
1977	1.808	583.06	6051	withRad18	120	3	80
1978	1.925	2335.494	6051	withRad18	120	3	81
1979	2.1	8353.92	6051	withRad18	120	4	0
1980	2.834	11432.003	6051	withRad18	120	4	1
1981	2.636	12602.275	6051	withRad18	120	4	2
1982	3.359	4973.331	6051	withRad18	120	4	3
1983	2.088	3670.661	6051	withRad18	120	4	4
1984	2.531	5557.966	6051	withRad18	120	4	5
1985	2.03	3372.926	6051	withRad18	120	4	6
1986	2.986	18485.002	6051	withRad18	120	4	7
1987	1.878	6644.398	6051	withRad18	120	4	8
1988	1.82	3820.287	6051	withRad18	120	4	9
1989	1.948	934.963	6051	withRad18	120	4	10
1990	1.481	1853.585	6051	withRad18	120	4	11
1991	1.738	3199.365	6051	withRad18	120	4	12
1992	2.204	8964.682	6051	withRad18	120	4	13
1993	2.263	1189.028	6051	withRad18	120	4	14
1994	2.589	6049.849	6051	withRad18	120	4	15
1995	2.088	1250.078	6051	withRad18	120	4	16
1996	1.96	1310.905	6051	withRad18	120	4	17
1997	1.913	944.131	6051	withRad18	120	4	18
1998	1.995	1615.779	6051	withRad18	120	4	19
1999	2.053	844.509	6051	withRad18	120	4	20
[truncated: 2,239 more rows]
